# Supplementary material for: Second-order spectral lineshapes from charged interfaces
Source: Nat Commun. 2017 Oct 18;8:1032. doi: 10.1038/s41467-017-01088-0 (PMC5647331; doi:10.1038/s41467-017-01088-0)
Supplement: Supplementary file 4 — Supplementary Data 1 [file 41467_2017_1088_MOESM4_ESM.txt]

(*CacheID: 234*)
(* Internal cache information:
NotebookFileLineBreakTest
NotebookFileLineBreakTest
NotebookDataPosition[         0,          0]
NotebookDataLength[    246491,       4648]
NotebookOptionsPosition[    245311,       4610]
NotebookOutlinePosition[    245665,       4626]
CellTagsIndexPosition[    245622,       4623]
WindowFrame->Normal*)

(* Beginning of Notebook Content *)
Notebook[{

Cell[CellGroupData[{
Cell[BoxData[
 RowBox[{"\[IndentingNewLine]", 
  RowBox[{"(*", 
   RowBox[{
    RowBox[{
    "**", "**", "**", "**", "**", "**", "**", "**", "**", " ", "SINGLE"}], 
    " ", 
    RowBox[{"CO", " ", "**", "**", "**", "**", "**", "**", "**"}]}], 
   "*************)"}], "\[IndentingNewLine]", 
  RowBox[{"(*", " ", 
   RowBox[{"Ohno", ",", " ", "Wang", ",", " ", 
    RowBox[{"Geiger", ":", " ", 
     RowBox[{"Figure", " ", "1"}]}]}], " ", "*)"}], "\[IndentingNewLine]", 
  "\[IndentingNewLine]", "\[IndentingNewLine]", 
  RowBox[{"(*", " ", 
   RowBox[{
   "read", " ", "and", " ", "write", " ", "from", " ", "current", " ", 
    "directory"}], " ", "*)"}], "\[IndentingNewLine]", 
  RowBox[{
   RowBox[{
    RowBox[{"SetDirectory", "[", 
     RowBox[{"NotebookDirectory", "[", "]"}], "]"}], ";"}], 
   "\[IndentingNewLine]", "\[IndentingNewLine]", 
   RowBox[{"(*", 
    RowBox[{
     RowBox[{"import", " ", "refr", " ", "index", " ", 
      RowBox[{"functions", ":", " ", 
       RowBox[{"wavelength", " ", "in", " ", "nm", " ", "in"}]}]}], ",", " ", 
     
     RowBox[{
     "refractive", " ", "index", " ", "of", " ", "water", " ", "out"}]}], 
    "*)"}], "\[IndentingNewLine]", 
   RowBox[{
    RowBox[{"refrWater", " ", "=", " ", 
     RowBox[{"Import", "[", "\"\<refrWaterFunc.m\>\"", "]"}]}], ";"}], " ", 
   "\[IndentingNewLine]", "\[IndentingNewLine]", 
   RowBox[{"(*", " ", 
    RowBox[{"fundamental", " ", "constants"}], " ", "*)"}], 
   "\[IndentingNewLine]", 
   RowBox[{
    RowBox[{"eR", " ", "=", " ", "78"}], ";", " ", 
    RowBox[{"(*", 
     RowBox[{
      RowBox[{"relative", " ", "permittivity"}], ",", " ", 
      RowBox[{"bulk", " ", "water"}]}], "*)"}], "\[IndentingNewLine]", 
    RowBox[{"e0", " ", "=", " ", "8.854*^-12"}], " ", ";", 
    RowBox[{"(*", " ", 
     RowBox[{"vacuum", " ", "permittivity", " ", 
      RowBox[{"F", "/", "m"}]}], " ", "*)"}], "\[IndentingNewLine]", 
    RowBox[{"kB", " ", "=", " ", "1.3806*^-23"}], ";", 
    RowBox[{"(*", 
     RowBox[{
      RowBox[{"boltzmann", " ", "constant"}], ",", " ", 
      RowBox[{"J", "/", "K"}]}], "*)"}], "\[IndentingNewLine]", 
    RowBox[{"elec", " ", "=", " ", "1.6021*^-19"}], ";", 
    RowBox[{"(*", 
     RowBox[{
      RowBox[{"elementary", " ", "charge", " ", "electron"}], ",", " ", "C"}],
      "*)"}], "\[IndentingNewLine]", 
    RowBox[{"T", " ", "=", " ", "298"}], ";", " ", 
    RowBox[{"(*", 
     RowBox[{"temp", " ", "Kelvin"}], "*)"}], "\[IndentingNewLine]", 
    RowBox[{"fara", "=", "96488"}], ";", 
    RowBox[{"(*", 
     RowBox[{
      RowBox[{"Faraday", " ", "constant"}], ",", " ", 
      RowBox[{"C", "/", "mol"}]}], "*)"}], "\[IndentingNewLine]", 
    RowBox[{"avo", "=", "6.023*^23"}], ";", " ", 
    RowBox[{"(*", 
     RowBox[{
      RowBox[{
       RowBox[{"Avogadro", "'"}], "s", " ", "number"}], ",", " ", 
      RowBox[{"/", "mol"}]}], "*)"}], "\[IndentingNewLine]", 
    RowBox[{"c", " ", "=", " ", "2.998*^8"}], " ", ";", 
    RowBox[{"(*", " ", 
     RowBox[{
      RowBox[{"speed", " ", "of", " ", "light"}], ",", " ", 
      RowBox[{"m", "/", "s"}]}], " ", "*)"}], "\[IndentingNewLine]", 
    "\[IndentingNewLine]", 
    RowBox[{"(*", 
     RowBox[{
      RowBox[{
       RowBox[{
        RowBox[{"**", "**", "**", "**", "**", " ", 
         RowBox[{"SET", ":", " ", 
          RowBox[{"OPTICAL", " ", "PARAMETERS"}]}]}], " ", "**"}], "**"}], 
      "**"}], "*******)"}], "\[IndentingNewLine]", 
    RowBox[{"wl1", " ", "=", " ", "800"}], ";", " ", 
    RowBox[{"(*", " ", 
     RowBox[{
      RowBox[{"upconverting", " ", "wavelength"}], ",", " ", "nm"}], " ", 
     "*)"}], "\[IndentingNewLine]", "\[IndentingNewLine]", 
    "\[IndentingNewLine]", 
    RowBox[{"(*", " ", 
     RowBox[{"wavenumbers", " ", "of", " ", "broadband", " ", "beam"}], " ", 
     "*)"}], "\[IndentingNewLine]", 
    RowBox[{"wLow", " ", "=", " ", "2000"}], ";"}], " ", 
   "\[IndentingNewLine]", 
   RowBox[{
    RowBox[{"wHigh", " ", "=", " ", "2200"}], ";"}], "\[IndentingNewLine]", 
   RowBox[{
    RowBox[{"wRes", " ", "=", " ", ".5"}], ";"}], "\[IndentingNewLine]", 
   RowBox[{
    RowBox[{"w", " ", "=", " ", 
     RowBox[{"Range", "[", 
      RowBox[{"wLow", ",", "wHigh", ",", "wRes"}], "]"}]}], ";"}], 
   "\[IndentingNewLine]", "\[IndentingNewLine]", 
   RowBox[{"(*", " ", 
    RowBox[{"angles", " ", "in", " ", "degrees"}], " ", "*)"}], 
   "\[IndentingNewLine]", 
   RowBox[{
    RowBox[{"theta1", " ", "=", " ", "45"}], ";", " ", 
    RowBox[{"(*", " ", 
     RowBox[{"upconverting", " ", "angle"}], " ", "*)"}], 
    "\[IndentingNewLine]", 
    RowBox[{"theta2", " ", "=", " ", "60"}], ";", " ", 
    RowBox[{"(*", " ", 
     RowBox[{"broadband", " ", "angle"}], " ", "*)"}], "\[IndentingNewLine]", 
    "\[IndentingNewLine]", 
    RowBox[{"(*", 
     RowBox[{"calculate", ":", " ", 
      RowBox[{
      "dKZ", " ", "for", " ", "specific", " ", "wavenumbers", " ", "given", 
       " ", "above", " ", "parameters"}]}], "*)"}], "\[IndentingNewLine]", 
    RowBox[{
     RowBox[{"dKZfromWN", "[", "wn_", "]"}], ":=", 
     RowBox[{
      RowBox[{
       RowBox[{
        RowBox[{"(", " ", 
         RowBox[{"2", "*", "Pi", "*", 
          RowBox[{"c", "/", 
           RowBox[{"(", 
            RowBox[{"wl1", "*", 
             RowBox[{"10", "^", 
              RowBox[{"-", "9"}]}]}], ")"}]}]}], ")"}], "/", "c"}], "*", 
       RowBox[{"Sqrt", "[", 
        RowBox[{
         RowBox[{
          RowBox[{"refrWater", "[", "wl1", "]"}], "^", "2"}], " ", "-", " ", 
         RowBox[{
          RowBox[{"Sin", "[", 
           RowBox[{"theta1", " ", "\[Degree]"}], "]"}], "^", "2"}]}], "]"}]}],
       "+", " ", 
      RowBox[{
       RowBox[{
        RowBox[{"(", " ", 
         RowBox[{"2", "*", "Pi", "*", 
          RowBox[{"c", "/", 
           RowBox[{"(", 
            RowBox[{
             RowBox[{"(", 
              RowBox[{
               RowBox[{"10", "^", "7"}], "/", "wn"}], ")"}], "*", 
             RowBox[{"10", "^", 
              RowBox[{"-", "9"}]}]}], ")"}]}]}], ")"}], "/", "c"}], "*", 
       RowBox[{"Sqrt", "[", 
        RowBox[{
         RowBox[{
          RowBox[{"refrWater", "[", 
           RowBox[{
            RowBox[{"10", "^", "7"}], "/", "wn"}], "]"}], "^", "2"}], " ", 
         "-", " ", 
         RowBox[{
          RowBox[{"Sin", "[", 
           RowBox[{"theta2", " ", "\[Degree]"}], "]"}], "^", "2"}]}], "]"}]}],
       " ", "+", " ", 
      RowBox[{
       RowBox[{
        RowBox[{"(", 
         RowBox[{"2", "*", "Pi", "*", 
          RowBox[{"c", "/", 
           RowBox[{"(", 
            RowBox[{
             RowBox[{"(", 
              RowBox[{
               RowBox[{"10", "^", "7"}], "/", 
               RowBox[{"(", 
                RowBox[{
                 RowBox[{"(", 
                  RowBox[{
                   RowBox[{"10", "^", "7"}], "/", "wl1"}], ")"}], "+", "wn"}],
                 ")"}]}], ")"}], "*", 
             RowBox[{"10", "^", 
              RowBox[{"-", "9"}]}]}], ")"}]}]}], ")"}], "/", "c"}], "*", 
       RowBox[{"Sqrt", "[", 
        RowBox[{
         RowBox[{
          RowBox[{"refrWater", "[", 
           RowBox[{"(", 
            RowBox[{
             RowBox[{"10", "^", "7"}], "/", 
             RowBox[{"(", 
              RowBox[{
               RowBox[{"(", 
                RowBox[{
                 RowBox[{"10", "^", "7"}], "/", "wl1"}], ")"}], "+", "wn"}], 
              ")"}]}], ")"}], "]"}], "^", "2"}], " ", "-", " ", 
         RowBox[{
          RowBox[{"Sin", "[", 
           RowBox[{
            RowBox[{"Pi", "/", "2"}], "-", 
            RowBox[{"ArcTan", "[", 
             RowBox[{
              RowBox[{"(", 
               RowBox[{
                RowBox[{
                 RowBox[{"(", 
                  RowBox[{"2", "*", 
                   RowBox[{"Pi", "/", 
                    RowBox[{"(", 
                    RowBox[{"wl1", "*", 
                    RowBox[{"10", "^", 
                    RowBox[{"-", "9"}]}]}], ")"}]}]}], ")"}], "*", 
                 RowBox[{"Cos", "[", 
                  RowBox[{"theta1", " ", "\[Degree]"}], "]"}]}], "+", " ", 
                RowBox[{
                 RowBox[{"(", 
                  RowBox[{"2", "*", 
                   RowBox[{"Pi", "/", 
                    RowBox[{"(", 
                    RowBox[{
                    RowBox[{"(", 
                    RowBox[{
                    RowBox[{"10", "^", "7"}], "/", "wn"}], ")"}], "*", 
                    RowBox[{"10", "^", 
                    RowBox[{"-", "9"}]}]}], ")"}]}]}], ")"}], "*", 
                 RowBox[{"Cos", "[", 
                  RowBox[{"theta2", " ", "\[Degree]"}], "]"}]}]}], ")"}], "/", 
              RowBox[{"(", 
               RowBox[{
                RowBox[{
                 RowBox[{"(", 
                  RowBox[{"2", "*", 
                   RowBox[{"Pi", "/", 
                    RowBox[{"(", 
                    RowBox[{"wl1", "*", 
                    RowBox[{"10", "^", 
                    RowBox[{"-", "9"}]}]}], ")"}]}]}], ")"}], "*", 
                 RowBox[{"Sin", "[", 
                  RowBox[{"theta1", " ", "\[Degree]"}], "]"}]}], "+", " ", 
                RowBox[{
                 RowBox[{"(", 
                  RowBox[{"2", "*", 
                   RowBox[{"Pi", "/", 
                    RowBox[{"(", 
                    RowBox[{
                    RowBox[{"(", 
                    RowBox[{
                    RowBox[{"10", "^", "7"}], "/", "wn"}], ")"}], "*", 
                    RowBox[{"10", "^", 
                    RowBox[{"-", "9"}]}]}], ")"}]}]}], ")"}], "*", 
                 RowBox[{"Sin", "[", 
                  RowBox[{"theta2", " ", "\[Degree]"}], "]"}]}]}], ")"}]}], 
             "]"}]}], "]"}], "^", "2"}]}], "]"}]}]}]}], ";"}], 
   "\[IndentingNewLine]", "\[IndentingNewLine]", 
   RowBox[{"(*", 
    RowBox[{
     RowBox[{"**", "**", "**", "**", "**"}], "*", "SET", " ", "Ionic", " ", 
     RowBox[{
      RowBox[{"strength", " ", "[", "M", "]"}], " ", "**", "**", "**", 
      "**"}]}], "********)"}], "\[IndentingNewLine]", 
   RowBox[{
    RowBox[{"conc", " ", "=", "1*^-3"}], ";"}], " ", "\[IndentingNewLine]", 
   "\[IndentingNewLine]", 
   RowBox[{"(*", " ", 
    RowBox[{"calculate", ":", " ", 
     RowBox[{"Debye", " ", 
      RowBox[{"Length", " ", "[", "m", "]"}]}]}], " ", "*)"}], 
   "\[IndentingNewLine]", 
   RowBox[{
    RowBox[{"debye", " ", "=", " ", 
     RowBox[{"Sqrt", "[", 
      RowBox[{
       RowBox[{"(", 
        RowBox[{"eR", "*", "e0", "*", "8.314", "*", "T"}], ")"}], "/", 
       RowBox[{"(", 
        RowBox[{"2", "*", 
         RowBox[{"(", 
          RowBox[{"fara", "^", "2"}], ")"}], "*", "conc", "*", "1000"}], 
        ")"}]}], "]"}]}], ";"}], "\[IndentingNewLine]", 
   RowBox[{
    RowBox[{"kappa", " ", "=", " ", 
     RowBox[{"1", "/", 
      RowBox[{"(", 
       RowBox[{"1", "*", "debye"}], ")"}]}]}], ";"}], "\[IndentingNewLine]", 
   "\[IndentingNewLine]", 
   RowBox[{"(*", 
    RowBox[{
     RowBox[{
      RowBox[{
       RowBox[{
        RowBox[{"**", "**", "**", "**"}], "*", " ", 
        RowBox[{"SET", ":", " ", 
         RowBox[{"surface", " ", "charge", " ", 
          RowBox[{"density", " ", "[", 
           RowBox[{"C", "/", 
            RowBox[{"m", "^", "2"}]}], "]"}]}]}]}], " ", "**"}], "**"}], 
     "**"}], "******)"}], "\[IndentingNewLine]", 
   RowBox[{
    RowBox[{"sigmas", " ", "=", " ", 
     RowBox[{"{", 
      RowBox[{
       RowBox[{"-", "0.2"}], ",", 
       RowBox[{"-", "0.05"}], ",", "0.00001", ",", "0.05", ",", "0.2"}], 
      "}"}]}], ";"}], "\[IndentingNewLine]", "\[IndentingNewLine]", 
   RowBox[{"(*", " ", 
    RowBox[{"calculate", ":", " ", 
     RowBox[{
     "potential", " ", "by", " ", "Gouy", " ", "Chapman", " ", "model"}]}], 
    " ", "*)"}], "\[IndentingNewLine]", 
   RowBox[{
    RowBox[{"potentials", " ", "=", " ", 
     RowBox[{
      RowBox[{"(", 
       RowBox[{
        RowBox[{"(", 
         RowBox[{"2", "*", "kB", "*", "T"}], ")"}], "/", "elec"}], ")"}], "*", 
      RowBox[{"ArcSinh", "[", 
       RowBox[{"sigmas", "/", 
        RowBox[{"Sqrt", "[", 
         RowBox[{
         "8000", "*", "kB", "*", "T", "*", "avo", "*", "eR", "*", "e0", "*", 
          "conc"}], "]"}]}], "]"}]}]}], ";"}], "\[IndentingNewLine]", 
   RowBox[{
    RowBox[{"Print", "[", 
     RowBox[{"\"\<potentials = \>\"", ",", " ", 
      RowBox[{"potentials", "*", "1000"}], ",", " ", "\"\< mV\>\""}], "]"}], 
    ";"}], "\[IndentingNewLine]", 
   RowBox[{
    RowBox[{"Print", "[", 
     RowBox[{"\"\<Debye length = \>\"", ",", 
      RowBox[{"debye", "*", "1*^9"}], ",", " ", "\"\< nm\>\""}], "]"}], ";"}],
    "\[IndentingNewLine]", "\[IndentingNewLine]", 
   RowBox[{"(*", 
    RowBox[{
     RowBox[{"**", "**", "**", "**"}], "*", " ", 
     RowBox[{"SET", ":", " ", 
      RowBox[{"peak", " ", "parameters"}]}]}], " ", "************)"}], 
   "\[IndentingNewLine]", "\[IndentingNewLine]", 
   RowBox[{"(*", " ", "PEAK", " ", "*)"}], "\[IndentingNewLine]", 
   RowBox[{"(*", " ", "chi2", " ", "*)"}], "\[IndentingNewLine]", 
   RowBox[{
    RowBox[{"w1", " ", "=", " ", "2100"}], ";", " ", 
    RowBox[{"(*", " ", 
     RowBox[{"position", " ", "of", " ", "peak", " ", "1"}], " ", "*)"}], 
    "\[IndentingNewLine]", 
    RowBox[{"chi2w1", " ", "=", " ", "10"}], ";", " ", 
    RowBox[{"(*", " ", 
     RowBox[{"magnitude", " ", "of", " ", "peak", " ", "1", " ", "chi2"}], 
     " ", "*)"}], "\[IndentingNewLine]", 
    RowBox[{"phiChi2w1", "=", " ", "0"}], ";", " ", 
    RowBox[{"(*", 
     RowBox[{
     "phase", " ", "of", " ", "peak", " ", "1", " ", "chi", " ", "2"}], " ", 
     "*)"}], "\[IndentingNewLine]", 
    RowBox[{"gammaChi2w1", " ", "=", " ", "15"}], ";", " ", 
    RowBox[{"(*", 
     RowBox[{
     "damping", " ", "of", " ", "peak", " ", "1", " ", "chi", " ", "2"}], " ",
      "*)"}], "\[IndentingNewLine]", 
    RowBox[{"(*", " ", "chi3", " ", "*)"}], "\[IndentingNewLine]", 
    RowBox[{"chi3w1", " ", "=", " ", "1"}], ";", 
    RowBox[{"(*", "  ", 
     RowBox[{"chi3", " ", "mag"}], " ", "*)"}], "\[IndentingNewLine]", 
    "\[IndentingNewLine]", "\[IndentingNewLine]", 
    RowBox[{"(*", 
     RowBox[{
      RowBox[{
       RowBox[{
       "**", "**", "**", "**", "**", "**", "**", "**", "**", " ", "SECTION"}],
        " ", "1"}], ":", " ", 
      RowBox[{
       RowBox[{
        RowBox[{"abs", "/", "disp"}], " ", "ON"}], " ", "**", "**", "**"}]}], 
     "**************)"}], "\[IndentingNewLine]", "\[IndentingNewLine]", 
    RowBox[{
     RowBox[{"fONcross", "[", "pot_", "]"}], ":=", " ", 
     RowBox[{
      RowBox[{
       RowBox[{"(", 
        RowBox[{"chi2w1", "*", 
         RowBox[{"Exp", "[", 
          RowBox[{"I", "*", "phiChi2w1"}], "]"}]}], ")"}], "/", 
       RowBox[{"(", 
        RowBox[{"w", "-", "w1", "+", 
         RowBox[{"gammaChi2w1", "*", "I"}]}], ")"}]}], "+", 
      RowBox[{
       RowBox[{"(", "chi3w1", ")"}], "*", 
       RowBox[{"(", 
        RowBox[{"kappa", "/", 
         RowBox[{"(", 
          RowBox[{"Sqrt", "[", 
           RowBox[{
            RowBox[{"kappa", "^", "2"}], "+", 
            RowBox[{
             RowBox[{"dKZfromWN", "[", "w", "]"}], "^", "2"}]}], "]"}], 
          ")"}]}], ")"}], 
       RowBox[{"Exp", "[", 
        RowBox[{"I", "*", 
         RowBox[{"ArcTan", "[", 
          RowBox[{
           RowBox[{"dKZfromWN", "[", "w", "]"}], "/", "kappa"}], "]"}]}], 
        "]"}], "*", "pot"}]}]}], ";"}], "\[IndentingNewLine]", 
   "\[IndentingNewLine]", 
   RowBox[{"(*", 
    RowBox[{
     RowBox[{
      RowBox[{"**", "**"}], "*", " ", "PLOT", " ", "1"}], ":", " ", "IM"}], 
    "  ", "********)"}], "\[IndentingNewLine]", 
   RowBox[{
    RowBox[{"ydata", " ", "=", " ", 
     RowBox[{"Im", "[", 
      RowBox[{"Map", "[", 
       RowBox[{"fONcross", ",", "potentials"}], "]"}], "]"}]}], ";"}], 
   "\[IndentingNewLine]", 
   RowBox[{
    RowBox[{"plotdata", "=", 
     RowBox[{
      RowBox[{
       RowBox[{"Inner", "[", 
        RowBox[{"List", ",", "w", ",", "#", ",", "List"}], "]"}], "&"}], "/@",
       " ", "ydata"}]}], ";"}], "\[IndentingNewLine]", 
   RowBox[{"ListLinePlot", "[", 
    RowBox[{"plotdata", ",", 
     RowBox[{"Frame", "\[Rule]", "True"}], ",", 
     RowBox[{"BaseStyle", "\[Rule]", 
      RowBox[{"{", 
       RowBox[{
        RowBox[{"FontFamily", "\[Rule]", "\"\<Arial\>\""}], ",", 
        RowBox[{"FontSize", "\[Rule]", "16"}]}], "}"}]}], ",", 
     RowBox[{"ImageSize", "\[Rule]", 
      RowBox[{"{", 
       RowBox[{"450", ",", "270"}], "}"}]}], ",", 
     RowBox[{"PlotLegends", "\[Rule]", " ", "sigmas"}], ",", 
     RowBox[{
     "PlotLabel", "\[Rule]", 
      "\"\<Imaginary Component, abs/disp mix ON\>\""}]}], "]"}], 
   "\[IndentingNewLine]", "\[IndentingNewLine]", 
   RowBox[{"(*", 
    RowBox[{
     RowBox[{"Export", "[", 
      RowBox[{"\"\<fig1onIm.xls\>\"", ",", 
       RowBox[{"Transpose", "[", 
        RowBox[{"Join", "[", 
         RowBox[{
          RowBox[{"{", "w", "}"}], ",", "ydata"}], "]"}], "]"}], ",", 
       "\"\<XLS\>\""}], "]"}], ";"}], "*)"}], "\[IndentingNewLine]", 
   "\[IndentingNewLine]", 
   RowBox[{"(*", 
    RowBox[{
     RowBox[{
      RowBox[{"**", "**"}], "*", " ", "PLOT", " ", "2"}], ":", " ", 
     RowBox[{"ABS", "^", "2"}]}], "  ", "********)"}], "\[IndentingNewLine]", 
   
   RowBox[{
    RowBox[{"ydata", " ", "=", " ", 
     RowBox[{
      RowBox[{"Abs", "[", 
       RowBox[{"Map", "[", 
        RowBox[{"fONcross", ",", "potentials"}], "]"}], "]"}], "^", "2"}]}], 
    ";"}], "\[IndentingNewLine]", 
   RowBox[{
    RowBox[{"plotdata", "=", 
     RowBox[{
      RowBox[{
       RowBox[{"Inner", "[", 
        RowBox[{"List", ",", "w", ",", "#", ",", "List"}], "]"}], "&"}], "/@",
       " ", "ydata"}]}], ";"}], "\[IndentingNewLine]", 
   RowBox[{"ListLinePlot", "[", 
    RowBox[{"plotdata", ",", 
     RowBox[{"Frame", "\[Rule]", "True"}], ",", 
     RowBox[{"BaseStyle", "\[Rule]", 
      RowBox[{"{", 
       RowBox[{
        RowBox[{"FontFamily", "\[Rule]", "\"\<Arial\>\""}], ",", 
        RowBox[{"FontSize", "\[Rule]", "16"}]}], "}"}]}], ",", 
     RowBox[{"ImageSize", "\[Rule]", 
      RowBox[{"{", 
       RowBox[{"450", ",", "270"}], "}"}]}], ",", 
     RowBox[{"PlotLegends", "\[Rule]", " ", "sigmas"}], ",", 
     RowBox[{
     "PlotLabel", "\[Rule]", "\"\<Square Magnitude, abs/disp mix ON\>\""}]}], 
    "]"}], "\[IndentingNewLine]", "\[IndentingNewLine]", 
   "\[IndentingNewLine]", 
   RowBox[{"(*", 
    RowBox[{
     RowBox[{"Export", "[", 
      RowBox[{"\"\<fig1onAbs.xls\>\"", ",", 
       RowBox[{"Transpose", "[", 
        RowBox[{"Join", "[", 
         RowBox[{
          RowBox[{"{", "w", "}"}], ",", "ydata"}], "]"}], "]"}], ",", 
       "\"\<XLS\>\""}], "]"}], ";"}], "*)"}], "\[IndentingNewLine]", 
   "\[IndentingNewLine]", "\[IndentingNewLine]", "\[IndentingNewLine]", 
   RowBox[{"(*", 
    RowBox[{
     RowBox[{
      RowBox[{"**", "**", "**", "**", "**", "**", "**", "**"}], "*", 
      RowBox[{"**", "**", " ", "SECTION"}], " ", "2"}], ":", " ", 
     RowBox[{
      RowBox[{"abs", "/", "disp"}], " ", "OFF"}]}], " ", 
    "******************)"}], "\[IndentingNewLine]", 
   RowBox[{
    RowBox[{
     RowBox[{"fOFFcross", "[", "pot_", "]"}], ":=", " ", 
     RowBox[{
      RowBox[{
       RowBox[{"(", 
        RowBox[{"chi2w1", "*", 
         RowBox[{"Exp", "[", 
          RowBox[{"I", "*", "phiChi2w1"}], "]"}]}], ")"}], "/", 
       RowBox[{"(", 
        RowBox[{"w", "-", "w1", "+", 
         RowBox[{"gammaChi2w1", "*", "I"}]}], ")"}]}], "+", 
      RowBox[{
       RowBox[{"(", "chi3w1", ")"}], "*", "pot"}]}]}], ";"}], 
   "\[IndentingNewLine]", "\[IndentingNewLine]", 
   RowBox[{"(*", 
    RowBox[{
     RowBox[{
      RowBox[{
       RowBox[{"**", "**"}], "*", " ", "PLOT", " ", "3"}], ":", " ", "IM"}], 
     "  ", "**"}], "******)"}], "\[IndentingNewLine]", 
   RowBox[{
    RowBox[{"ydata", "=", " ", 
     RowBox[{"Im", "[", 
      RowBox[{"Map", "[", 
       RowBox[{"fOFFcross", ",", "potentials"}], "]"}], "]"}]}], ";"}], 
   "\[IndentingNewLine]", 
   RowBox[{
    RowBox[{"plotdata", "=", 
     RowBox[{
      RowBox[{
       RowBox[{"Inner", "[", 
        RowBox[{"List", ",", "w", ",", "#", ",", "List"}], "]"}], "&"}], "/@",
       " ", "ydata"}]}], ";"}], "\[IndentingNewLine]", 
   RowBox[{"ListLinePlot", "[", 
    RowBox[{"plotdata", ",", 
     RowBox[{"Frame", "\[Rule]", "True"}], ",", 
     RowBox[{"BaseStyle", "\[Rule]", 
      RowBox[{"{", 
       RowBox[{
        RowBox[{"FontFamily", "\[Rule]", "\"\<Arial\>\""}], ",", 
        RowBox[{"FontSize", "\[Rule]", "16"}]}], "}"}]}], ",", 
     RowBox[{"ImageSize", "\[Rule]", 
      RowBox[{"{", 
       RowBox[{"450", ",", "270"}], "}"}]}], ",", 
     RowBox[{"PlotLegends", "\[Rule]", " ", "sigmas"}], ",", 
     RowBox[{
     "PlotLabel", "\[Rule]", 
      "\"\<Imaginary Component, abs/disp mix OFF\>\""}]}], "]"}], 
   "\[IndentingNewLine]", "\[IndentingNewLine]", 
   RowBox[{"(*", 
    RowBox[{
     RowBox[{"Export", "[", 
      RowBox[{"\"\<fig1offIm.xls\>\"", ",", 
       RowBox[{"Transpose", "[", 
        RowBox[{"Join", "[", 
         RowBox[{
          RowBox[{"{", "w", "}"}], ",", "ydata"}], "]"}], "]"}], ",", 
       "\"\<XLS\>\""}], "]"}], ";"}], "*)"}], "\[IndentingNewLine]", 
   "\[IndentingNewLine]", 
   RowBox[{"(*", 
    RowBox[{
     RowBox[{
      RowBox[{"**", "**"}], "*", " ", "PLOT", " ", "4"}], ":", " ", 
     RowBox[{"ABS", "^", "2"}]}], " ", "********)"}], "\[IndentingNewLine]", 
   RowBox[{
    RowBox[{"ydata", "=", " ", 
     RowBox[{
      RowBox[{"Abs", "[", 
       RowBox[{"Map", "[", 
        RowBox[{"fOFFcross", ",", "potentials"}], "]"}], "]"}], "^", "2"}]}], 
    ";"}], "\[IndentingNewLine]", 
   RowBox[{
    RowBox[{"plotdata", "=", 
     RowBox[{
      RowBox[{
       RowBox[{"Inner", "[", 
        RowBox[{"List", ",", "w", ",", "#", ",", "List"}], "]"}], "&"}], "/@",
       " ", "ydata"}]}], ";"}], "\[IndentingNewLine]", 
   RowBox[{"ListLinePlot", "[", 
    RowBox[{"plotdata", ",", 
     RowBox[{"Frame", "\[Rule]", "True"}], ",", 
     RowBox[{"BaseStyle", "\[Rule]", 
      RowBox[{"{", 
       RowBox[{
        RowBox[{"FontFamily", "\[Rule]", "\"\<Arial\>\""}], ",", 
        RowBox[{"FontSize", "\[Rule]", "16"}]}], "}"}]}], ",", 
     RowBox[{"ImageSize", "\[Rule]", 
      RowBox[{"{", 
       RowBox[{"450", ",", "270"}], "}"}]}], ",", 
     RowBox[{"PlotLegends", "\[Rule]", " ", "sigmas"}], ",", 
     RowBox[{
     "PlotLabel", "\[Rule]", "\"\<Square Magnitude, abs/disp mix OFF\>\""}]}],
     "]"}], "\[IndentingNewLine]", "\[IndentingNewLine]", 
   "\[IndentingNewLine]", 
   RowBox[{"(*", 
    RowBox[{
     RowBox[{"Export", "[", 
      RowBox[{"\"\<fig1offAbs.xls\>\"", ",", 
       RowBox[{"Transpose", "[", 
        RowBox[{"Join", "[", 
         RowBox[{
          RowBox[{"{", "w", "}"}], ",", "ydata"}], "]"}], "]"}], ",", 
       "\"\<XLS\>\""}], "]"}], ";"}], "*)"}], "\[IndentingNewLine]", 
   "\[IndentingNewLine]", "\[IndentingNewLine]"}]}]], "Input",
 CellChangeTimes->{{3.704092337535276*^9, 3.704092360714991*^9}, {
   3.704092394613337*^9, 3.7040925498475*^9}, {3.7040925849377327`*^9, 
   3.7040925853846073`*^9}, {3.7040926523774433`*^9, 3.704092790409647*^9}, {
   3.70409283439001*^9, 3.704092835204062*^9}, {3.704092885443686*^9, 
   3.704092945594494*^9}, {3.7040929967236147`*^9, 3.704093019528376*^9}, {
   3.704093124006461*^9, 3.704093130310174*^9}, {3.7040932146857233`*^9, 
   3.704093244944046*^9}, {3.704093294367831*^9, 3.7040933131371937`*^9}, {
   3.7040933449526463`*^9, 3.704093499995421*^9}, {3.704093539942721*^9, 
   3.7040935977282753`*^9}, {3.704093631974585*^9, 3.704093778514102*^9}, {
   3.704094158347044*^9, 3.7040942183261633`*^9}, {3.704094293147049*^9, 
   3.704094310667696*^9}, {3.704094364558186*^9, 3.70409438611471*^9}, {
   3.704094620443738*^9, 3.7040946777865868`*^9}, {3.704094739827577*^9, 
   3.704094842097288*^9}, 3.7040948919616203`*^9, {3.704094965863722*^9, 
   3.70409496820571*^9}, {3.704095047404461*^9, 3.704095048623372*^9}, {
   3.704099868707432*^9, 3.704099894156777*^9}, {3.704099952320733*^9, 
   3.704099953492894*^9}, {3.704099989963608*^9, 3.704100094281039*^9}, {
   3.704100194681723*^9, 3.704100396936521*^9}, {3.704100428152129*^9, 
   3.70410060993946*^9}, {3.704100652549348*^9, 3.7041007970814943`*^9}, {
   3.704100828640089*^9, 3.704100843775112*^9}, {3.7041008859011927`*^9, 
   3.704100899058735*^9}, {3.70410094565362*^9, 3.7041009534624233`*^9}, {
   3.70410136771177*^9, 3.704101422936084*^9}, {3.704101605931849*^9, 
   3.704101606092927*^9}, {3.70410168789023*^9, 3.7041017568612633`*^9}, {
   3.704101845181209*^9, 3.704101887886813*^9}, {3.7041019928179607`*^9, 
   3.704101998399971*^9}, {3.704102075552822*^9, 3.704102150711286*^9}, {
   3.704102188336232*^9, 3.704102223199531*^9}, {3.704102448529511*^9, 
   3.704102496581299*^9}, {3.704102529213681*^9, 3.704102563456551*^9}, {
   3.704103510910634*^9, 3.704103515553508*^9}, {3.70410354938486*^9, 
   3.704103699479949*^9}, {3.704103737324585*^9, 3.7041037709286337`*^9}, {
   3.704106796696409*^9, 3.704106822323114*^9}, {3.7041068594501677`*^9, 
   3.704106926565873*^9}, {3.704106959958292*^9, 3.704106962552863*^9}, {
   3.704107057146194*^9, 3.704107065722221*^9}, {3.704107096231453*^9, 
   3.704107133379591*^9}, {3.704107183769486*^9, 3.704107227351439*^9}, {
   3.704107383130007*^9, 3.7041075794179573`*^9}, 3.704107858271028*^9, {
   3.704107935989051*^9, 3.704107990183401*^9}, {3.7041082481202097`*^9, 
   3.704108253469913*^9}, {3.704108289669104*^9, 3.704108314734727*^9}, {
   3.704108407281743*^9, 3.704108423533963*^9}, {3.7041085076686068`*^9, 
   3.704108563674054*^9}, {3.704108718697384*^9, 3.704108721374077*^9}, {
   3.704108780981286*^9, 3.70410878962011*^9}, {3.704108834107109*^9, 
   3.704108912299458*^9}, {3.7041089530900497`*^9, 3.704108954698077*^9}, {
   3.704109011386319*^9, 3.7041091450971003`*^9}, {3.704109195630602*^9, 
   3.7041092407370567`*^9}, {3.7041092742349653`*^9, 3.704109319108571*^9}, {
   3.704109356618807*^9, 3.704109487501575*^9}, {3.704109529888874*^9, 
   3.704109558052524*^9}, {3.704109608523369*^9, 3.7041096384385357`*^9}, {
   3.704109682716538*^9, 3.7041096926813183`*^9}, {3.704109766554368*^9, 
   3.7041098058774633`*^9}, {3.704109845121645*^9, 3.704109862426366*^9}, {
   3.704109955176124*^9, 3.70410996639391*^9}, {3.704110021653129*^9, 
   3.70411004754218*^9}, {3.7041101307238827`*^9, 3.704110139246553*^9}, {
   3.704110204739745*^9, 3.704110223777495*^9}, {3.704110330116344*^9, 
   3.7041103372899218`*^9}, {3.7041103684477158`*^9, 3.704110402858128*^9}, {
   3.704110553461467*^9, 3.7041106123586893`*^9}, {3.7041106424919167`*^9, 
   3.7041106457146797`*^9}, {3.7041106832240334`*^9, 3.704110697180367*^9}, {
   3.704110728650241*^9, 3.704110755843993*^9}, {3.7041108108555107`*^9, 
   3.7041108305471277`*^9}, {3.7041108773792877`*^9, 
   3.7041108855378838`*^9}, {3.7041109567287188`*^9, 3.704110966516189*^9}, {
   3.704111030509191*^9, 3.704111093309636*^9}, {3.704111153751944*^9, 
   3.704111229545227*^9}, {3.704111286063448*^9, 3.704111311752514*^9}, {
   3.7041114060368013`*^9, 3.704111409097925*^9}, {3.704111456787657*^9, 
   3.704111457711936*^9}, {3.704111507286096*^9, 3.7041115937226353`*^9}, {
   3.704111675028693*^9, 3.704111752483626*^9}, {3.70411183748587*^9, 
   3.704111920978672*^9}, {3.7041121060759068`*^9, 3.70411212902136*^9}, {
   3.704112192374504*^9, 3.704112261573928*^9}, 3.704112305076702*^9, {
   3.7041123482198257`*^9, 3.7041123522157793`*^9}, {3.704112522924838*^9, 
   3.704112672377425*^9}, {3.704112821470541*^9, 3.704112832704742*^9}, {
   3.704113000229019*^9, 3.7041130012091618`*^9}, {3.704113079883555*^9, 
   3.704113194780572*^9}, {3.704113307658169*^9, 3.7041133294789963`*^9}, {
   3.704113467073535*^9, 3.704113480814103*^9}, 3.704113579031253*^9, {
   3.7041138120432262`*^9, 3.704113827974629*^9}, {3.7041139006427317`*^9, 
   3.704113922408423*^9}, {3.704114150751446*^9, 3.704114156013842*^9}, {
   3.704114212039928*^9, 3.704114221995411*^9}, {3.7041142767759113`*^9, 
   3.704114277636709*^9}, {3.7041144705036993`*^9, 3.704114489183557*^9}, {
   3.704114548287115*^9, 3.704114554163394*^9}, {3.7041146650962954`*^9, 
   3.704114670533071*^9}, {3.70411470058499*^9, 3.704114759041864*^9}, {
   3.7041147941764393`*^9, 3.704114799918808*^9}, {3.704114854054742*^9, 
   3.70411489431642*^9}, {3.7041149308659163`*^9, 3.704114957971652*^9}, {
   3.704114996991529*^9, 3.7041150247498302`*^9}, {3.7041280998793373`*^9, 
   3.704128128379148*^9}, {3.704128169648872*^9, 3.704128177381987*^9}, {
   3.7041283052275953`*^9, 3.704128346876946*^9}, {3.704128632881811*^9, 
   3.704128650127275*^9}, {3.704128773893826*^9, 3.704128849473095*^9}, {
   3.704128881088469*^9, 3.7041289414708433`*^9}, {3.704128975557572*^9, 
   3.704128995728116*^9}, {3.704129040434668*^9, 3.70412906995997*^9}, {
   3.704129660563294*^9, 3.704129661022463*^9}, {3.704129747841716*^9, 
   3.704129856010626*^9}, {3.704129894989079*^9, 3.704129905357851*^9}, {
   3.7041301224186296`*^9, 3.7041301376199903`*^9}, {3.7041305231361113`*^9, 
   3.70413054267106*^9}, 3.704163312421825*^9, {3.704163485677799*^9, 
   3.704163488571948*^9}, {3.7041635208776712`*^9, 3.704163598027913*^9}, {
   3.7041636382458963`*^9, 3.7041636765396013`*^9}, {3.704167972533123*^9, 
   3.7041679843475103`*^9}, {3.7041682199582853`*^9, 3.704168268969986*^9}, {
   3.704169394214932*^9, 3.7041694186286573`*^9}, {3.704169494021002*^9, 
   3.704169607778936*^9}, {3.704169658771686*^9, 3.70416968154655*^9}, {
   3.70416974610927*^9, 3.704169786267686*^9}, {3.7041698561145763`*^9, 
   3.704169876394916*^9}, 3.7041700807729187`*^9, {3.704170164357526*^9, 
   3.704170184609375*^9}, {3.704170226651224*^9, 3.704170228130818*^9}, {
   3.704170319051712*^9, 3.70417033669158*^9}, {3.704170568356709*^9, 
   3.7041705715080023`*^9}, {3.70417062766954*^9, 3.704170629762958*^9}, {
   3.704170797467881*^9, 3.704170958145588*^9}, {3.704171016652627*^9, 
   3.704171017009829*^9}, {3.704171121388756*^9, 3.7041711215148478`*^9}, {
   3.70417119405976*^9, 3.704171212122222*^9}, 3.7041712595646544`*^9, {
   3.7042977353887777`*^9, 3.704297749381692*^9}, {3.704297785997991*^9, 
   3.704297810035001*^9}, {3.704297899296444*^9, 3.7042980066553802`*^9}, {
   3.704298068645108*^9, 3.7042980704064417`*^9}, 3.70429816673462*^9, {
   3.70429820000781*^9, 3.704298256266027*^9}, {3.70429828679744*^9, 
   3.704298289708939*^9}, {3.7042996954017153`*^9, 3.70429973507402*^9}, {
   3.711254642699482*^9, 3.7112546704963217`*^9}, {3.7112547089328938`*^9, 
   3.711254744819306*^9}},ExpressionUUID->"bd3114a6-b833-4c34-b201-\
072b23bac428"],

Cell[CellGroupData[{

Cell[BoxData[
 InterpretationBox[
  RowBox[{"\<\"potentials = \"\>", "\[InvisibleSpace]", 
   RowBox[{"{", 
    RowBox[{
     RowBox[{"-", "240.52871502749662`"}], ",", 
     RowBox[{"-", "169.39449626665615`"}], ",", "0.13880765835466688`", ",", 
     "169.39449626665615`", ",", "240.52871502749662`"}], "}"}], 
   "\[InvisibleSpace]", "\<\" mV\"\>"}],
  SequenceForm[
  "potentials = ", {-240.52871502749662`, -169.39449626665615`, 
   0.13880765835466688`, 169.39449626665615`, 240.52871502749662`}, " mV"],
  Editable->False]], "Print",
 CellChangeTimes->{
  3.704111784590063*^9, 3.704111885625958*^9, 3.704111925916895*^9, {
   3.704112116709702*^9, 3.704112129613839*^9}, {3.704112193638695*^9, 
   3.7041122205960503`*^9}, 3.704112262535451*^9, 3.704112309145623*^9, 
   3.7041123684102497`*^9, {3.704112529537133*^9, 3.7041125423005753`*^9}, {
   3.7041125829674892`*^9, 3.704112602259491*^9}, {3.704112634050785*^9, 
   3.7041126975944977`*^9}, 3.704112833693709*^9, 3.704113001688855*^9, {
   3.704113085585206*^9, 3.704113138960531*^9}, {3.7041131749102592`*^9, 
   3.704113196277594*^9}, 3.704113340085017*^9, 3.704113849616333*^9, 
   3.704113934747982*^9, 3.704114107746073*^9, 3.7041141733371067`*^9, 
   3.704114225882869*^9, 3.704114323980888*^9, 3.704114504873578*^9, 
   3.70411455495094*^9, 3.704114671624854*^9, {3.7041147165175533`*^9, 
   3.7041147597669287`*^9}, 3.704114800671994*^9, 3.70411489568594*^9, {
   3.704114933748974*^9, 3.704114958501205*^9}, {3.704114998654685*^9, 
   3.704115025192453*^9}, 3.704128129074052*^9, {3.704128320151496*^9, 
   3.7041283498796988`*^9}, {3.704128637725951*^9, 3.704128650676798*^9}, 
   3.704128955664351*^9, 3.7041289984179296`*^9, {3.704129053246151*^9, 
   3.704129075138276*^9}, 3.704129910764875*^9, 3.704130094983967*^9, {
   3.7041301252593117`*^9, 3.704130142373939*^9}, 3.704130547258049*^9, 
   3.704163221995408*^9, 3.704163313313521*^9, 3.7041634894773273`*^9, {
   3.704163530097129*^9, 3.7041635988629847`*^9}, {3.704163640952675*^9, 
   3.704163677694775*^9}, {3.704167973720811*^9, 3.70416798624096*^9}, {
   3.704168229829368*^9, 3.70416827011935*^9}, 3.704169620652852*^9, 
   3.70416968305928*^9, 3.704169787619144*^9, 3.704169877787959*^9, 
   3.7041700826742153`*^9, {3.7041701652380667`*^9, 3.704170185180093*^9}, 
   3.704170228644586*^9, 3.7041703219274597`*^9, 3.704170535865396*^9, 
   3.7041705724241858`*^9, 3.704170631444813*^9, {3.704170809679998*^9, 
   3.704170822316544*^9}, {3.70417085842135*^9, 3.704170958659341*^9}, 
   3.7041710180187883`*^9, 3.704171122997761*^9, {3.7041711956602917`*^9, 
   3.704171214491522*^9}, 3.704171260868235*^9, 3.704297676279011*^9, 
   3.704297750151765*^9, {3.704297786794202*^9, 3.7042978106304817`*^9}, {
   3.7042979901699533`*^9, 3.704298008242934*^9}, 3.704298167609775*^9, {
   3.70429820372609*^9, 3.704298257124153*^9}, 3.704298290428712*^9, 
   3.7042997395980387`*^9, 3.711254585272168*^9, 
   3.711254675007134*^9},ExpressionUUID->"4fe4e0cf-640e-4fa1-8ce5-\
9855f43e7fd7"],

Cell[BoxData[
 InterpretationBox[
  RowBox[{"\<\"Debye length = \"\>", "\[InvisibleSpace]", "9.58609878298648`",
    "\[InvisibleSpace]", "\<\" nm\"\>"}],
  SequenceForm["Debye length = ", 9.58609878298648, " nm"],
  Editable->False]], "Print",
 CellChangeTimes->{
  3.704111784590063*^9, 3.704111885625958*^9, 3.704111925916895*^9, {
   3.704112116709702*^9, 3.704112129613839*^9}, {3.704112193638695*^9, 
   3.7041122205960503`*^9}, 3.704112262535451*^9, 3.704112309145623*^9, 
   3.7041123684102497`*^9, {3.704112529537133*^9, 3.7041125423005753`*^9}, {
   3.7041125829674892`*^9, 3.704112602259491*^9}, {3.704112634050785*^9, 
   3.7041126975944977`*^9}, 3.704112833693709*^9, 3.704113001688855*^9, {
   3.704113085585206*^9, 3.704113138960531*^9}, {3.7041131749102592`*^9, 
   3.704113196277594*^9}, 3.704113340085017*^9, 3.704113849616333*^9, 
   3.704113934747982*^9, 3.704114107746073*^9, 3.7041141733371067`*^9, 
   3.704114225882869*^9, 3.704114323980888*^9, 3.704114504873578*^9, 
   3.70411455495094*^9, 3.704114671624854*^9, {3.7041147165175533`*^9, 
   3.7041147597669287`*^9}, 3.704114800671994*^9, 3.70411489568594*^9, {
   3.704114933748974*^9, 3.704114958501205*^9}, {3.704114998654685*^9, 
   3.704115025192453*^9}, 3.704128129074052*^9, {3.704128320151496*^9, 
   3.7041283498796988`*^9}, {3.704128637725951*^9, 3.704128650676798*^9}, 
   3.704128955664351*^9, 3.7041289984179296`*^9, {3.704129053246151*^9, 
   3.704129075138276*^9}, 3.704129910764875*^9, 3.704130094983967*^9, {
   3.7041301252593117`*^9, 3.704130142373939*^9}, 3.704130547258049*^9, 
   3.704163221995408*^9, 3.704163313313521*^9, 3.7041634894773273`*^9, {
   3.704163530097129*^9, 3.7041635988629847`*^9}, {3.704163640952675*^9, 
   3.704163677694775*^9}, {3.704167973720811*^9, 3.70416798624096*^9}, {
   3.704168229829368*^9, 3.70416827011935*^9}, 3.704169620652852*^9, 
   3.70416968305928*^9, 3.704169787619144*^9, 3.704169877787959*^9, 
   3.7041700826742153`*^9, {3.7041701652380667`*^9, 3.704170185180093*^9}, 
   3.704170228644586*^9, 3.7041703219274597`*^9, 3.704170535865396*^9, 
   3.7041705724241858`*^9, 3.704170631444813*^9, {3.704170809679998*^9, 
   3.704170822316544*^9}, {3.70417085842135*^9, 3.704170958659341*^9}, 
   3.7041710180187883`*^9, 3.704171122997761*^9, {3.7041711956602917`*^9, 
   3.704171214491522*^9}, 3.704171260868235*^9, 3.704297676279011*^9, 
   3.704297750151765*^9, {3.704297786794202*^9, 3.7042978106304817`*^9}, {
   3.7042979901699533`*^9, 3.704298008242934*^9}, 3.704298167609775*^9, {
   3.70429820372609*^9, 3.704298257124153*^9}, 3.704298290428712*^9, 
   3.7042997395980387`*^9, 3.711254585272168*^9, 
   3.7112546750218067`*^9},ExpressionUUID->"a922f5fd-6798-4d08-b771-\
ba13bf398850"]
}, Open  ]],

Cell[BoxData[
 TemplateBox[{GraphicsBox[{{}, {{{}, {}, {
        Hue[0.67, 0.6, 0.6], 
        Directive[
         PointSize[0.006944444444444445], 
         RGBColor[0.368417, 0.506779, 0.709798], 
         AbsoluteThickness[1.6], FontFamily -> "Arial", FontSize -> 16], 
        LineBox[CompressedData["
1:eJw12Xc8V+37AHBEQzREVCoKRQqR8DQuQuNJJaQyQiqymhoULSQ8WojqXEfR
khUiJSmRllEZSSIrJVFUGr/79z0X/3i9Xx/nc865z7XuQ9nFZ+UGMRERkeOi
IiL///t/P8DBIdu9720Ck+/+zyYcpIZn/N5zkmzKQXOSy9GmRLI5B5NL9D6c
uUVexIH49bhjMc/ISzh4P1ayoaGBvJQDy9UGHnt7ycs4mNPjnuwklSJ4BQfT
xLLmRCuTV3JwNdUybeJssjUHYnFv0vqWkldxIHk1s0NzPXk1B73FCyZn7iGv
5cDT32Z0VCTZnoOJfjtiyy6RHTl4sdEkwv0u2YmDgsLK2nWVZBcOPjuo7c/6
THblID00JXe2eKrgjRyI5F33ejiC7MbBiRNHNoSMJ2/m4PR/Wm77NMieHJSK
5z68NJvszUFXyfGKwWbkLRw8WjP1Pr+SvI2Dnaqa5dudyDs4+HCkyCzQm+zL
wSe1Vo9if/JuDhQVQ+IsjpH3cnA+84feyFiyPwc5uvrxslfI+9n97tayXZNN
DuTgWI1KeX0R+SAHTbP64pIqyYc5CHKLWZTXQg7iYKutyS757+QQDu5eEa3I
GZwmOJSDK86DR10aQw7jID9Asa9egxzBwZa6gfbuc8iRHCj4DpQ1WUY+wc63
+U+7lxP5FAex9n0nOraRozgYv7DDt/AIOYaDznMm177GkGM52Ja80Wp/Evks
B08aHS645pPPs+sduab+ygsysvWQtnFe0UaO52D/u7v/rf1DvsjBkmaV1pJR
6YITOShRrP95QZ18mf29QrVn63zyVQ4SX5t9j11FTuLAX9zXK8+LnMyBQXri
DZsj5FR2veFvH60/R07nYNeG6qL2THIGy7/qjrrOZ+QsDi5HyNv5tpKz2f15
d1wIELsh+BbLnwu88Yjx5NscaDsUl08zIOdx8Lt1pMIrK3I+B92GhV0yW8gF
HJz8mrChOYz8gAPf84ujrK+SH3KQvM7/mXMxuZgDN+WsfTIt5BIOnOrRyGNg
huAnbL3k0h5sUSM/40BFrUxi6kJyKQdnypVko9zI5RzMy36kmx9KfsGBXm9b
1bXr5Fes3mhGXXEsI1exfO/pDqj7Rq7h4O1ab0+dcZmCa1l8OEpkOxiT69jz
tLnV7O5Grufgx5ia6/aR5AYOXI3s0v7JIb/nYHphU8LwRnIzq2/ppePqpbME
t3KwyNj3Y4Yh+QMHpn995kZtJH/k4I/9r0Nhp8gdHPwdFBmC98mdHOTtO735
dTe5i62Hi8NFc9Wbgr9yoGNpMvyjLbmHg1N/xFpfHiN/5+Bcjk3FsHvknxys
2JPdwPeSf7H4rg08E6uVLfgPB/+maXWJu5NFEDyLh7p+ukAWRbg9fnCbUz1Z
DOFn8I8BXhNyBA9AGOSlVDTRkSyO8F176OtgjiyB8HzTTLesBvJAhJHLhx3J
mXJL8CCEac6yybw3eTDCaTMljcCb5CEIpm1ZfzaK5QqWRIAenx9uy8lDEbJG
vMs5c54shTD/98jb0p1kaYROzQPraxbcFjwMYWNQ/sDRseThCDvOpfdVdpFH
IMi1bLlosOyO4JEI70sb/S2TyDIIM3/Jqc+VzhM8CkFXZ+lh+a1kWYTIjvbU
35VkOYSX94zUh5ncFTwa4WKFSJlbClkeQSZe6rD8iHzBCgiXQn/XGS8hj0HY
u0TTzCyIPBZhra6tyqwH5HEIaW3FRari9wQrIiQZ2MzSNCePR+iz37ndMZQ8
AeG8hGtURSl5IsJr+aqnF8YUCFZC0Axx3t7qSlZGGJa3ecztdPIkBPHGt7FG
A+4LnowwRtl/2oFVZBWEz1Ny3ZKTyKoI28DDo0HigWA1hJSs6up5LuQpCKFr
I3823yNPRZDWiy76q1IoWB3hqqa6WOoxsgaC7ZxCc6Ue8jSEon0Byn6uDwVr
IiQWnFX79Io8nX3e4aOTYFEkeAaCpGlNXUUxWQthRWu1SdKiYsHaCDc/j3+w
/ilZB+GPtf/0mbaPBM9EiFDPuWPZTNZl8eEkN+vv3hLBeghTjcTq98g9FjyL
PT8Jw/MDssj6CC8cbJrq7Z8Ino2w0q3tzmrJp4INEEozK3My8siGCL27wxpg
7zPBRgiOa3ed+3fuc8H/IDi1bS+QES8VPAehLebkmUgv8lyE5NDk/Ytfk+ch
TDh4y8LNokzwfJbPup/tFR6QAeFs71ODI/PLBRsj6DSusqy5SzZBsDhmFGVi
ViF4AXMf/m15TjZFkG9sE+le90KwGcK8TbENR7+RzRHSdwWJlEa+FLyQ1Rvj
aW3vdV4JXoTgU6Fp11hFXoxgwItNqD9SKXgJgt7MiTdaDaoE/8vi58vKN6Jd
5KUs/w7W/VJNqxZsgSB76/r8Bb41gpex9ZeNTTQ0fi14OYKvmUdD1chawSsQ
bixJlK5rIVsizPZX+fdLwRvBK1m8hLZbX4ivE2zFji+rkPQIeivYGkFt0YnQ
Mv16wTYsXqer1dy/Rl6FYJQ0wDtW+Z1gW4SSdRcdy6PJqxGOJ1htr5RuELwG
4R85tVHih8hrEXbHNifxPWQ7BEMu5lrbpkbB9uz6Y79IDnpFdkAQy/gaqwDv
BTsinNPY1qebQF6H0K0fstxdvEmwE8Ki0zHni+zJzqwe3/n62Pk62QXh3uw4
Uetv5PWsXh6odXik2yzYFWFZT/tlUTfyBgTlcu75quPkjQibs3TeGKeQNyFE
747VWneP7Mby99P4y1uLyO4IgdkbONf+zzcjRBXuz1vaf7wHy5c/3ZM29X+/
J8LilVI+8v3n90LwKHga/b7/+rwRDp/hU3f0X78PAld/8ktw//1tQfjmdHJO
d//9b0V4lVO/KbZ/fbax+u/nHrm5f/22s/gvk0yx7l/fHex6ljbhov7134lQ
a7vpobYb2RfBzubJ8o7+57eLXZ/BOeNV/c93N6vf72R1tIaR9yCMikxM0Yqh
+NiLcCrLb9Xv/vjxY/ncEOSomUTx5Y9QYxyWMn82eR+L/6WHmlYGU3zuRwhf
otASdYHiNwChQT3xbOd9iu9Alj+fV6q2tVL8H0DILpN/+FmGfBCho3Gsnb0J
5c8hlk/ylcVbd1F+HUZw1T7i4JRO+XcEofraUvlF3ZSfQez+Zi0oMjIiB7P4
1NaQmhdM+R2CMOWW7iSLGsr/o6x+23UGrdUlhyLc0fu41fIE1Y9jCIoWwZPl
e6m+hLH1kFksFeZMDkfwT3V5HlZG9SmC1VPeenK3Ofk/hAKbwpNR96i+RbJ8
G9KpamFMPs7i8+XEsPZCqo8n2Pm2hmeaLyefRDDJNhyt+4bq6ykWXy3eq4/4
kE8jlFVlo8xAchSrj7slQ52NqX5Hs/ib7vzFcz/V9xiEQp2pdT0FVP/PsH6r
96U9dRg5ltX7mhUyy52pf8Sxftnhmh98i/rLWYTxanEdo8aSzyGEmdtOTQmg
/nQeIfZdXYR8O/UvDmH7hLuvpO3JyOahrxlgU079j2fzXcGPiBsW5HgEPJDR
2/mU+ucFhLGxM+WqVpIvsvmmeeuLWbXUfxNYvY73cal2JyciDPx5VuFUH/Xv
SwizHj9yMzxOvozwTLm4+LwG+QqCsfrfc3FFNB9cRfhPYaz6EDfyNXZ/Er1b
C4aSk1h/n9OlezGd5o/rLF6PXiwJsycnI7zLU51oP4ScgvDWpP50dzbNN6kI
rWJ/f83yIKchrPvo5zdIiZzO+mtyeaBFJc1PN9j85LUmsyOSnIHwxH5+e/lS
ciaCSovWiEZJchbCoY/RE4c8pvntJsv//KNy2uHkbNYPDZq+LrAk57D1zbLW
nylPvoWg9HVc+vM7ND/mIkjNGX4/cQX5NpsPPKUMiptp/rzDvi8rRVU2kJzH
ju+Rl/RUJN9FaJlsmpueS/NtPutPP61WPXEg30OY4cprnRcjFyAMDbl8f9hV
mpfvs3ofmnFZwpr8AOHH9oUHPETIhaxe/9L9rJ5C8/hDBOsVTsHTnMhFCF2m
6g/tRpGLEfY9dhC/VEzz/yOEj0Ulnj8DyCUsH8qXdy0wJD9GiMndab7tK+0v
niC4DA8s3ZFGfsrqsZeXi9EW8jM2n0WXF2Zok58jNC5XPv6yi/Y3pex863Nu
RmSRy1g9ldt0u9yPXI6w36P66ikTcgWbr/Z5jiyWJL9g85zVgj6nF7TfeonQ
JHX9gxVHfoWQt66s4rQHuZL132iUVzQkVyEohA0IqB1Ermb1TGmR/tNK2g/W
sHlhclHx+8vk1wiTgvIVx/qRa9l8L+rh47qM/Abha5ieZe4kch0CL6YTP/o7
7V/fsvp6KiPC+1n//pfVb1/V7NwE8ju2HvZVIr37+vfDbJ53F5cZY0tuRPiw
0HjqOJ3+/TGb7wLT7vQMJTchSHzZFZzQQvvxZjYf7ft3u/IDcgvLz61TElx5
ciurT8ryO90DyG0I+nbjvDQcyR8Q4n2mLoyfS25HqAr5p/3xePJHVo/Vg7zi
/9D7h08IzdnJUsr15A6E1XKq2gsKyJ9ZvZ4SulE8gdzJ8jVS3dUphPyF5V/I
YVErT3IX68cTPhlWrSB3I2gN1NH4OIv8FUHkH6vhx8aRv7Hz5ViZpYmSexB+
XRE3t+t/X9OLoG7z8dKR5+TvbL9gqjt++k3yD7Zf+ntu2zKO/JP1o6rjEc3B
5D62HzZW2dK1hfyLrf8MvRk+a8m/EU6MCO9ZY0r+g7Dqo4x06gzyX1ZftXtL
vMeQRXhorfx27qQ4WZQH2QOxgxQ76f2XGA+psuFnJWrJA3gQSWoasKyYLM5D
uWNwT1cGWYIHq2sH5nXx5IE8aGjuzlr8H3kQD/NsRizu9ScP5qGoy7Xz+2by
EB5abqmbLl1DlmTXU6qY+3kheSgPhxU2Rb7TJ0vx4P+p6ftENbI0D4V79upf
kSMP46GkNjbaT4I8nIfVQS2+p7/R+8sRPKSffWD0rYk8kocZxr3WZ16RZXg4
dNTcJLD//egoHkollEIv978/leXB9Pr8vBFXyXI8TJO223szjjyah7zo5+vj
wsnyPIR9sVLPDSAr8DB6QtJBuW3kMTw4ejlpX3Elj2XHS+/q22FLHsfDeTXt
zF1LyIo8nHB+oJ86lzyeB+cDARcn6JAn8DBYaV1nvgp5IrtfA+f00wpkJR4k
jpq/jpMiK/OQppfgUi5CnsTWW8QtfMsHeh8+mYf4/BkKZyrIKjy8OO3kp3iH
rMqD2fbqqu+JZDUevkfpOmoeJ0/hYecnb9NMP/JUHjx8454f30hW5+FVWNCy
fEuyBlvvns1j588lT+PhBn8hSkqdrMm+v9NJe4oceTqLz2Anx3BR8gweOnwu
4dwO+v+DFg8TYuYF6r8ma/MwYPeXCN/i5Lv/BwljKbU=
         "]]}, {
        Hue[0.9060679774997897, 0.6, 0.6], 
        Directive[
         PointSize[0.006944444444444445], 
         RGBColor[0.880722, 0.611041, 0.142051], 
         AbsoluteThickness[1.6], FontFamily -> "Arial", FontSize -> 16], 
        LineBox[CompressedData["
1:eJw12Xk4VlsXAPCXNAgVCpkbRIYiJVFZKpHK2EAJSSUqNOdKg0tUVEpRsvfR
SDKT3KSERiqZEg1EkkxF5YZv3++s1z+e33O85z1n77XWXnub4OHrsFFUIBCc
FhEI/vv9/x8goL5scve9zOsF//cCAiZn/EZWlKAXEcie5nhOvxa9mEDHjKjf
ld/QVgRESjNpscgN3tYEVkaaiYjIoZcRiG4XuRCujbYhsGO8w3d3M7QdAQ+1
NSRsBdqBQCZdbyLqjV5BYFBCyefFQfQqAinh3xu6otFO7P6pG119ktFrCNQo
2F6d9xDtQmD7oNVx71q0K4FRvUM6v3eh3QmENlwreCueyNuDgOoag++TJqI9
2f2OfDxVZoLeRMA1/lJyvSPai0Cl53ovx21obwKTI8Lk9Y+itxKYF736xl4O
vZ3Auvhf13Tvov0I2FUqBthXo3cQGBv2IaalG72LwK/uTcd/jErivYdAq6rj
17066H0Exozw9NxthQ4g0GIxMrtjIzqQgJ//0NQvweggAjPChhtvSkAfIhAZ
6Wrt9QB9hMCqnCs93R/QfxPwd9jrJi5yk3cogazGmUUpE9BhBG5EFu5tXoA+
RkDZxrk50xN9gsBMk7XRikfRkQSswGCyahL6FIu/ZIPlhaXoKAKn5vqpSHaj
zxIwDDmpMiiXzPscgb5FDsHxc9ExBM6aZO1p90BfIDAecsy+h6PjCIi+PmKZ
no6OJwCJ8eP1atGUQEODxkafIbd4JxBI2i434KeHvkIgBm68W+CEvkbgjSBL
qzkYfYMAadDSdE9DJxG4tTbKNqcenUzgWlDKwnaJFN4pBPqLxr2WMkWnsXhW
6/mj6IPOIPDB4G2XUhw6i8CCK7Hj5MvQOQSGR5iKyIqk8s4lUN0jHSI3C51H
QFLbOk3LG32XwNcEi4d2FH2PzefTAjhXjb5PoDdq5h7BiDTehez9D+7e9Hwy
uojAigYrecMF6BICqRYSr43d0Y8JKF4vEm8IQj8l4PYkxcEwHv2cgCC+dJvB
PXQZAfesCxYf36FfEki4WdRpKUjnXU7APGNIlvdEdAWrB3piYrYW6Cp2Pcvr
aJ8XuoaA09lPCjsj0LUEwoz8ntzLQNcROJEX09BYg35H4MXCtpaWQfQHAnH5
jdEVmhm8GwjMNdrdk2yH/kSg3HSEXUAAupmA9oXKmYuuoltYPPaMD5R5hW5l
f19tb/2tH91GQM+UyNbrZPJuJ/DoyxrSugbdSWCrVIWE2nF0NwHrUCgPvov+
QeD5nQ9PJ3agewk45zgbDJuUxfsXG88Mq0RjJ3Qfe39F2YXFkeg/LP9P9x66
XYIeINC128VFSZDNW0BhzJ1dS/tN0CIUtMWULb33okUpWHlLv/LNRg+hcEz5
UJ9SD1qMQs6bj94HjHJ4D6WQXv4978p+9DAKGlKFx+g99HAKaYb96w4Pvc17
BIUFV+MDnWzQ4hSCfa2+zY5Fj6QgXZISNKMZLUHBwiz41dpZubwlKdj3tXg8
DkVLses6+89H1KJHUZjy6X3JA/07vEdTyF823iowHD2GQkXV6qDKT2hpCmKr
4pqbF+TxlqEApuJTnl1Gy1I4H9anED/8H95jKXivb2sI3I4eRyFug8lgSA1a
jsL1mYUObyzu8pan8OPdzvkxOWgFdv/82owm7Xze49n9xs4/05SAVqRw5M+U
qHuq93grUaADRyfFxqOV2fX6fQ5kYgFvFQqt4S46/UloVQrlpyV9OpXu81aj
EHC/xCnfE61OoctXI3cgFT2Bwu2qpUov+tET2XxIv3extnnAexKF+PWOaREc
ejKFjPT6jNs/0RoUViQOPdBiV8h7CoVUufIs81toTQqjfUNps+RD3loUJIM/
zfnji55K4YbmR/PEKrQ2BdsN2SvkzIt461DoOTx9YFsqWpdC7hiZV3UTinnr
UaizcYs9HYOeRuGuioVYvmwJ7+kU5l5+oBF1Bq1P4a/vwZ6LFR7xNqBgIu5x
XDoBPYNCQ4/aGz2Dx7wNKXQnD0jVFKNnUoje5rvH1v0J71kU2o7qdFcKnvI2
Yn9/rqw39Tp6NoWHBa0nJq98xtuYgtkZj8UHxJ/znkNh1KIE3WHFaBMKzwLG
X5UKK+VtSkE/Td76k0MZ77kUfho2Z9dpvOA9j8J3+6r4q4KXvOdT8Ft483nh
DrQZhRmXE038v6CBwtnHDrvrPF/xNqdQ8uRa2/Qm9AIKa01XnTrnXc57Ictv
rXAnkx70IpbP5iR3Ychr3hYUviSp/K5RrOC9mILNiprdKjloSwpvvZfl66+u
5G1F4XS/SqTeAHoJhfaDRalaN6t4W1NYvz/j8nTXat5LWT1YmatrKV/DexmL
txy5m1uq0Msp9PnfWRZy8Q1vGwoPxAJkAjbV8rZl9WKC+i352W9521HwKNGf
rSRVx9ueArc05LVuC9qBguv6SXPrH9XzdmTf79lod/nmO94rKKyLksx7E/We
90p2/f4wF9f5H3ivohCrba82Mwu9mo3vJDczH+2PvJ0oqIkHBvtStDMFhx13
HS6Oa+C9ht1v6Vcl43D0WgpL+iWsD/ahXSgYCipqLno18l7H8j9gcUxyOdqV
QlOyodaj2Z94u7F4Lbtz899zaHcK8+NMtJ070OspVEcMP9pt1sTbg4K1jlpb
41H0Bgrvu17tdSpBe7Lxn+/YfbIPvZGC29L9Vp8mNfPeRKE270BImTl6MwUj
D+fhXx3RXiw/zPNT/zijt1DQsgt72y687s0+v2PM9Crh530oTEwtfdQhvP9W
ClHyPyyJ8Pu3sfWqbs8VH+HzbacQGpTc2Sd8fl8KIZaRnlKA9mPxtuTXx73C
9/enULhXwUz1PHoHhca7T2K+CcdvJ4UXSVWfq4Tju4tCFiwXfyoc/90UItzD
16UL52cPy7/2zLHbhfO3l8IIr4WGlcL53Ueh2dzd5pZw/vdT2ODk8zNZGB8B
FJYX//VovzB+/qLQWez/87owvgIpFIUO1O86g/F3gMLTxB+xi5MxPoMo7NhB
isMeY/weZOM5pjvhgzC+D7H1JM/VvloY/4fZ9RRtuTphfhyh8KThUenizZg/
wSwfRPtd1sRhfv1NYd8GGxnLasy/EAqPO6a16SqgQ9n6c27wHxU3zN+jLD6q
n6urJWN+h1GQKpFdrTuI+R/O1pfc1LrZTuhjFFp27/2iexvrx3EKoqHj7nUq
oU9Q2JS69tmGUKw/Eex97YuzPHqxPkWyet6tbPDIB32Sgs5nh+dezVjfTrF8
MfA6obIJfZrl85fdZnmtWB+jKLgcP54ruwt9huXvjmCfARH0WVY/6kSHxmth
/Y1m8ylWtTB7JdbncxSKp4w2az+G9fs8i/8mxXW9j7C+x7Dnd3UTOyCJjmXj
M2XiS0MnXB8uUHD/dvN2WRKuHxcpLE4umyomho6jIOGbrBqxAdefS6z/2Llu
gsYTXJ/iKQy0vnU4NhNNKFQWbNl84Cqub5TN36t95IESmmP1/djPu8rncX1M
oHBGrrBnlTz6MssP/beNJnG4vl5h/Zte785oDfRV1k81FpfPysT1+RqFrQv8
nb8tQl9n68XIoP0na3F9v8HWf/tdN7p2ohMpyG/zX/p1DDqJrd9NVQkr07F/
uEnh8KI5ORIr0cms/9h6E1r/xf7jFoVDnwMvvbiKTmH9wYbA7IsO6FQ23sue
tU0XRaex+pG9VNo3C/uddNbPVqcsmbcFnUEh+5Xm0EPq6EyWb1lh1aZZ2F9l
UfDMq4rv10FnU6hZKDCVv4H9WQ77PhnbBBct9G12fwWn55eTsb/LpXC/1Tyz
aCb6DrvuL/kl9j72h3kUjEWsq/tt0f9QuBUkG1bagP3lXVaf9VSiP+9D51PY
80BvrK4M+h4FBdHIvwNTsH8toGw/vin/n+Xo++zz7wbqSjuw/33A8rfvjXHM
WXQhe9/5F21E5qIfsv1CQVZ2ZxP210XsfevKpG2j0MUUBkc3DB1mji5h83fr
t6agG/v3RxTkVM/3aF1FP6ZgZ3Pr8dY16CcUHMN1S3Ol0U8p7Joj/7PvKe4f
nrHx8VX4PSEU/ZzCnQ3RpioL0aUUJr0b3fVWBF3G6n9X1RnbQtyvvGD9tcWL
G1v+Rr9k7/vt4URlK/QrCnkFbcHOUuhyCvsveVaPrcD902tWL4u/J5nHoSvY
89yaKl6xEV1JYZpe4c77+ugq1m/+sn/37x/cv1WzfpYzSvzrKbqGwsYTJXGz
YtFv2P7KP/+T2hZ0LetnTBokDEzQbynMM2786SaJrmPrydONTZff436znsLr
8sWePzLR79h8uYqvWBKOfs/qnaz/hwtu6A8s/y8uu/TRCP2RgpJFhbvcaOF+
mMKEluo2gxbcLzey/NPvOKBXiP7E6s21uZGil9BNLL81G8uT9qGbKYjExM5R
X4n+TGH7orXNLjPQLSweDxoarB2D/sLySX7SlXEdeD7QSuHDOtXfoWXorxSu
BE5USEpBt1FQ7XUfF3AS/Y2C84xD07v90O0UPo/qLJVyRHew+d1lf/DxLHQn
hVNinT9VxqO72P6uPVZ9bB+ej3Sz9eP2rqPSD9HfWbw+k3DVjUD/oCBQ36i6
zgndQ+FXyqFDcZPRvf/106L7Grvw/OYnG3/BLwOd++hfbL3bnC6z7ST6N4Ut
UrmZCW7oPgod0VUfi/XR/7L+sGn2xZei6D9sf9kUK5VfiedN/Ww/uefM2ZBE
9ACrrwlttycHoQcpxFiM0I52RAs4kHFyLXk1FS3CgcK4YacqBWhRDg7a2KZd
rMHzsiEcVBp571YTnqeJcVDYr2zvcgw9lIN4Elq93BM9jINi+/b8jvno4RyI
/Yl/M08RPYKD10ZlqjN78bxPnAOBS9tgaTl6JAdTxBVnjEhDS3Cw5+ET1fcR
aEkOWi8dnWa7FS3FQUj958YVS9GjOAg3S6xt00aP5qAl7X2JrAR6DAehipq7
Sr7ieac0Bydb64tEStEyHBgP35xemIKW5WCwdoflsNPosRwsmWab+GQnehwH
ZSHzpEauRstxcPb+i7tFJmh5DmZkWo/9qYpWYON7eNSR+CHo8RwYBYiF5rbg
+a8iB4tNZdIXlKGVOCj6fPqKSRZamYMukxfS8RfQKhxM1v330NbDaFUOEgLS
NiV4odU4sDG+pjHPDq3O5qOkkDMxRk/g4Jf6uecx6uiJHPis7ryyUng+PomD
rdf+MvLtxvPzyRxoKq+JbXyL1mDxcbGkK60YPYWD4xPu+FamojU5UJ4SaWN7
Aa3FwTSx9ArlEPRUFo/mSxzn+qG1OfC71KqRvBatw0FkuWWGtyVal4Oghs+b
9xii9TjwbqgvKFVDT+NgjmbwXF9J9HQO2vMNtzj/xv9f6HNQMF6q9ljz9YL/
Abg6J4E=
         "]]}, {
        Hue[0.1421359549995791, 0.6, 0.6], 
        Directive[
         PointSize[0.006944444444444445], 
         RGBColor[0.560181, 0.691569, 0.194885], 
         AbsoluteThickness[1.6], FontFamily -> "Arial", FontSize -> 16], 
        LineBox[CompressedData["
1:eJw92XlYjd3XB/BCZSgqIRRlSCgSKpkWegwJETIVIkqEqJQMkaj0IE1K9ror
ZWhCGhTK0EDGkilk6ClRSBkqeff723sf/7g+l8s597D32mt9j67D5gWO7eTk
5I7Jy8n9/9//+wMEuuhNMEn5E3z9f55KYPtFiyPbZv3LbEHgrYFn/uJw7ukE
WnpNX2f3gXsmgRWn+pkHjz7CbElg+e1N2p/3c1sRGOaV0mPvE+65BIrWQuIQ
jaPM1gSUlzqqGE3iXkBg5bpv3hVO3AsJ9DnrMNUolHsxAa/qs3dH5HEvIRDd
+iD05WfuZQRMlCVj8z7HmFcQeJRtN3/uTG57AvKS2+W+ntyrCOTMNZmQkMDt
QOBFW3LFt3LutQRur1l6pl3HEOZ1BPzzFUoqxnE7Ebh75sxRv43cG+j3P+5s
10a4NxL4/HVT+twyblcCCWMix3l3Os68hUDDEKvUA5O53Qgs1Tb77e7BvZ3A
oTwFbesUbg8Ccne3Tetdzb2DgLGld3a5TiizN4Gaj17fgpdz+xCIy/Hws4jg
3k2g9pf9aLky7r0EmizsawrUwpj3Eej2a2LWKWtuPwI9FEvfBx/l9icAmt7P
ox5xH6LrwyvWpKR7OHMggZN7nIr1bbkP0+/XhJDMaO5/CaybmnZ7z1vuowT0
dHTuH9KPYA4hcKH7mDkvtnCHEtis1NDP5wp3OIER4TOXeyhEMkfS568RZ/to
PncUgW0Ttp8NI9wnCVw23aNfUs99it5vsdm3XZNPMCOBkWlT1qcf444lYODU
YupVxR1PgESb2ZWbRzEnEHDx6axTfoz7DL3+rUl999dynyOgsP8I1FhEMycR
eKl28KmqxJ1CwG695oGOf7nTCPg+q7d6aX+S+SKBi+YeYWF53OkE3gfGDLcY
FMOcQd/HtZvTGwO4swjo3H94+NI37isElD569zy6/BRzLoGkObe3RRZyX6PX
63o67eVYwpxHYPjJqqXOCdw3CMxZ2T//jDIy3yLgFlC+ZsEM7gICk6N9Dcz3
cxcRyFjw5o9THvcdAtP9VDvVtHGXEBj8pehh3iSJ+T6tL9oJBn/2cD+k63VW
ilXiDe7HBLRX/84tVoxlLqP1wcbfebMVdzl9vp0mx8Yd535G4JaHYX+3Cu4X
dH+v/tChWi+OuYKAblS/j123cb+m9e5UxNMfedyVBJ5OHmSbpBrP/I6uj8D1
myc6cH8gkPrWODnrMvd/dH0WxQ017HKauYaAZPLuyDkH7loCjfGRA6fkcn+m
9zv0eqG8ZgJzPf18/WsKbe7cXwks86zTmFnO3UBghrz7uwazROZGWk/Xh/ZW
P8X9g+6vabYGVxTOMP8iYKqXu0JuC3czgby0hQXNFdytBOaHOTrlWZ1lbiPQ
Ghts5HydWw7BwK1FoevYc8zyCH8ujHtSlMzdDsH6cNTJ9KHnmdsj+KvO9qo7
w90BoVMPzctHhycxKyCMlVtVlnuBWxHhb5Rc4rHxycxKCOe7li42KubuiFDT
2tcrZ1kKcycEi3BXHduv3J0Rnvvv+aIfmMrcBWFa5q6eBhppzMoIxuGmn/0d
uVUQZu3UX2Wezd0VYfqPkyUrul1g7oZQMs0oSMGJWxVh1L6L8nNucqvRz7uT
l2qle5FZHSHYRXNi/33c3REGvEs5VFnFrYFwaX1kVrLVJeYeCLVzCy1PZ3D3
RNgekqJXPTCduRdC7JjHqaGh3JoIlobWzx92vMzcG2F39THzvL3cfRCOGx4c
FNDK3Rdh4YHwLBufDGYthJyPe+Us5TKZtREOmdgoRR7i7ofwacip7y49spj7
IyRXfhrwI4FbBwGivKY7T8xm1kUo3GDu2/yMewDC3reDD771usI8EGHrvsdX
l+jkMA9CUHuwxD6mhHswwq6NnpFfducy6yH8aPqUEWJ6lXkIwrg/dRb3fnDr
Iwx2uzjmY+415qEICxrLFMcEXmcehjCp50SvPSPzmIcjDGz+5f8ghtsAQdIq
yjFRzWc2RGjJNLj+3p97BIL2RENHpXY3mEci1D0qzC/z5TZCOBJ4fryv4k3m
UQgFq1NiLI5yGyPIO4fqLe1/i3k0Qt7xU+Etl7jH0PWiO8ncZe5t5rH0/lcb
fPtYz22CEPOlw6jcsAJmU4T0r0vbDZ1WyGyGEN+k8tPrJ/c4hD6jgjVbLhYx
m9P1NXtGSbN7MfN4hBHXgpKK4Q7zBLq+n8XZXOl+l3kiQpFpZk/dL9yTEMLX
XEi2KS1hnoxgelv+9pm8e8yAsLbLeXfPzPvMUxD2OCSTnlkPmKfS/fd7jJrr
6ofM0xBebdD8qfKZ2wLBLL1ye3efR8z/IOxsVi+NV3vMPB0hynD/pqok7hkI
Id4pjxvnlDLPRFj/1Sy/rpF7FkJkuyi5KqmM2RIhwsxCvWbhE+bZCEF/lLJb
VMqZrRDuNQ5e1Oce9xyEkd8DNIxDnjLPRdjirvJrgN0z5nl0/Y3YkZZr+JzZ
mj4/rXlLctu/YJ6P8E+Ei/qd19wLaL2bVxrpce0lsw3CAcn+rllsBfNChP/u
LlzgEvCKeRFCgMMgV8ttr5kX088PDlBvsH/DbIugkj/eLGVwJfMShC67pwal
RXMvRZgdtsn5hepb5mUIvg0Hp7j7cS9HOPk3dPeVJu4VCKWjLbWerHnHbEev
P+Nc7ft73Pb0+Rb4B7Qav2deSff/yda+I0O4VyEsa9p0NrCWezWC80yDHgPG
f2B2QMjXNglQ28+9BiGl4eVAv3zutXQ/DZyfnN3E7Yhg8tlFXbl/FfM6ur7q
HO0bJ3CvR6huNf3SdR63E90/lhGJ/RZxOyOctd9QL/v3DQj9ttxZIfv/LvTz
fdqpyj5/I0LP+N7nZN+/CcFnQnl/2fW5IljJO/jJrn8zguvhgG6y+9uCMMG2
NVZ2/1sRvB7maMiejxtChYeHr+z5bUMo97vzVvZ8t9PnmXVCXfb83RHOFHff
Lns/HvT7Do41kb0/T3qebJ1lJ3u/OxDeaVjtlr1/L4TDPm7DZOvDG8Ghm3XT
N7F+dtL1RKbOk60vH7oeVxWPkq2/XQi/72mfla3P3Qjtlj3dLlu/e+j+sL30
uVis770I3Y88N5Ktf1+EpZ4WB2X7Yx99Pq/73JPtn/0IZbVPq0eJ/eVH64lq
up5s/x1AWPTzySHZ/vRHaPo6v7Ja7N+D9PzeU13yQezvQwiBKwqCZPs/ACFT
zydaVh8CEcKOHBsjqx9BCLbJDpGy+nKYnh873Mxk9SeY1vvBdVmy+vQvQmL6
nEebRP06Qp+vqbOWrL4dpfVyTWO9h6h/xxBWHP5pLquPIfT8cVisI6ufxxHG
q3b11xH1NZTuF8XU69mi/obR+hUxp4esPocjZP/NHyWr3xG0XhTd8G4W9T0S
YcZCucWy+n8Cwby0s72+OB+iaL9R5x6QI86PaPo+PtlPl50vJ2l93Tf68AZx
/sTQ9dBgW9UszqdTCEa31d2WiPOL0PUb1lA1TZxviOA2O2PvXnH+SQhDU0+0
l52PsbS+YEGcojg/4xDaVwc3vxPnazytzybfvo8V5+9phA/aDTn3xfmcgKAY
oXh+tzi/E2k/FKi01lic72cQsqr3BVWL8/8sgqfKsrC7oj84h+BR8lXumOgf
ztP+8rRaRZ3oL5JoP+ThFx0t+o9khAaNoMbFoj9Jof2E1brMN6J/SaX1rsuf
c79Ef5OG4Dgpy3m96H8u0POygExuFP3RRQT9tuudNoj+6RLtd7Ve9gwX/VU6
wsNN6zrNFP3XZdrfJj68Ml/0Zxn0fLRX1jko+rdMhBeKS0ZeE/1dFl1f7U0K
74v+L5uul+1u4SGiP7yC8Mzsr0KV6B9zaH/neX1AnOgvc+nzmGsUcF70n1cR
vr19M/+16E+v0fPxb0WbluhfryNcDdbYYCn62zyE6JEh6Zai/81HsLt8wqS9
6I9v0Hoy+MiWZaJ/vknvd19cq6nor28h1KdM8PUT/fdten6Zd4sfKvrzAtof
2txoGSj690LaDy19ob1A9PdFCDeG5K7PEP1/McIj68smw8V8cIeeB+/H7Dgs
5oe7CMq7f4VnivmiBAHnj3QOEvPHPYRK96r+NWI+uU+vJ/PV2FQxvzyg522s
2eqbYr55SM+TXYV+HcX884jWD3eT2DViPnqMcMzod8kVMT+V0vvf+Ea7ScxX
ZXR+SpuZ2LyZ+wmtNzH1zuliPiun76tmoqWymN+e0vNukYlinZjvntF5IebO
8Kli/nuOoO6R3e2XmA9fINy0eH6rpRf3S4SDAQ+7jxfzZQXtD43HbosX8+cr
hCW7VOSGiPn0Ne1vpyZ7XBTz6xuE769qh5uK+baSnkeaUYoJYv59izB63lav
r2I+fkfni69zdnUU8/N7hEGLVgZVivn6A63/wbURLmL+rqL3azNWJUbM5//R
eWdLcoGTmN+r6fXtnqV8U8z3NXT+0tX5F8X8/5Huz5/Gq36IfKAWISF2w49s
kR98QtDyzNd5K/KFz/TfvaKUHET+UEf3s/dU/dEin6in9zfmxPzZIr/4gqDq
XYmSyDe+InzUXPlnmcg/vtH5IkfN7J7IRxoQknrovgkQ+cl3hGG/bzr6inyl
EUHBWjEvXuQvTfR9qNTYVYl85getr08u6I0V+c1Per4U+Wz3F/nOL4RW5U/d
SkT+85vW7xtdDX638Xyomc7fRrsc5EV+1ELXQ7/Dqc9EvtSKoOuQ6bpN5E9/
6HrMNrAtEPlUG8LrcT47CkR+9RfBKcbF1FnkW3ISWD6utYwX+Ze8BKXz9LM3
iXysnQT3s2+W5Yj8rL0Ebu7a5gdEvtZBAr13+SV5In9TkODqr/p0R5HPKUqg
NGi0nYvI75QkyB49aEuxyPc6SvBuiWG5p8j/OklQpptxyVXkg50liLS0W5cg
8sMuEuxNStrfS+SLyhLs/N776RWRP6rQ63luuCpA5JNdJeh9ocjaR+SX3SRI
furZJVjkm6oSFFq+1L0s8k81CdSu9rGpL+X5qLoEE32cA41Fftpdgl2Bka92
inxVQ4IhNhlBt0T+2kOCDs45LYoin+0pQftb03Imivy2lwSvftvsWiPyXU0J
zn4f2nubyH97S5CbqBmwXuTDfSRoW+v6cbzIj/tKkDPF0fOTyJe1JOj5j/bR
rSJ/1pbgv0eVKcUin+4nwbCP4PpFibu/BOsu7zzwWuTbOhIsX1NYGCLyb10J
itMSB3YU+fgACVY+6hNrLvLzgRKoJN5z1BP5+iAJDnSwPVco8vfBElRd8rrZ
R+TzehL4tm3U0hL5/RAJEtyHmxaJfF+fvv9rhef7ivx/qAQaQwuHdBe/DwyT
ICWu/cvF4veD4RI8sFRNvCF+XzCQIK5z30NrxO8PhhKcL0rdMVr8PjFCgoHW
TpEG4veLkRLU/PN62Czx+4aRBGlNp8P3/wm+/n/b1wX/
         "]]}, {
        Hue[0.37820393249936934`, 0.6, 0.6], 
        Directive[
         PointSize[0.006944444444444445], 
         RGBColor[0.922526, 0.385626, 0.209179], 
         AbsoluteThickness[1.6], FontFamily -> "Arial", FontSize -> 16], 
        LineBox[CompressedData["
1:eJw12Xk8VtvXAHBlaKRRg0oqNEjRRcqNFRKSKxlKlESGVJRC5iEkCU2UOvuU
KENEgykZokGklExJiEjS5CddvPu9e+mfPt/PeZ7n7HGttbcFNgeN7UYLCAhE
jxIQ+P////sHHCwRyEpeYxmt8Z81OchaqGt7RQWtzYG+douc22S0Dge+KpdX
ZndGMetysGqrRIR9MVqfg4HmwU1+F9EGHDSNd7D/1xVtyMFKDceSBl20EQdV
T1wVJeajjTlw++jxzqHzNLMJB3+Pc9hoeAZtxgF5mlj2Tg29jQPprQKmk1sj
mS04aCkuKGgKQ1tycCNdl18vj97JQbFCpqNi1Slmaw4kW2Broivahn5+V4td
7BS0LQe1KWfdhtMjmPdyMNTzcE61AdqBg+A+/4fjP51kduIgJllX/HwA2pkD
kyNbyw7NRh/g4OypSvfY9HBmFw6MLuzJGdRCH+JAhNTVxtacYHaj4y3W936X
PfooB+p6ejG6fWHMHhz4q7Y76Qahj3Eg8EDwookY2pv2Ty50tM2FUGZfOt4V
R1fbSaL96fw7bvU0vhbCHMiBQpJ51jxZdDAHzgbxHrmJx5lDOFAVkho1VwYd
xkFl8G1ZZT6YOZyDzPzc3f0S6Aj6/uTPpeYxQcyRHITsKxnSHoOO4sBDpG/T
bc9A5hgOAsmK7TGdAcxnOZjbeKKuxgx9noO1ng837CvyZ46l378t/kl9Kfoi
nS+FM+IBc/2Y4zmIEhtoz2/2Yb7CQWPip/yJnDcz4aB5kdYPfXMv5qscTJfo
KzAad4w5gYPeVqVFfXc8mBM5eKKi3T7Fwp35BvWR8uOe/UeYk+n7hxKXjYpy
Y07lYLKVcryX1GHmW3S8h2b9lXvTlTmDjneafXmEnAtzJgfbvAOcgzbtZ77D
ATQHm25ScGK+R3/POM15jLA9czZtn8/lbfpP9zDn0vnZfMf/mrc1cz4H1jOn
1Kits2AuoB6WHBtotZW5kIPCBQOfIFOXuZiup7iDdmb5SsyP6Hra8qp/g+iC
h/+5jD5vbkvfoaTF/IQDqezsnefVtjA/o5+/Kloxdsx25ud0/G2sO+p9rZkr
aftDzcyco2yZqzhwqdNvash2YH5F5+OfRfte9Tszv6b9yz192O+GC3MNbW//
yXUTPhxirqXz/67DwUn2CHM9B7rmsHLIw525kY5fkf1WuTpP5iY63rXLdC02
ejM30/7YC7f+r8SXuYXGn73S3UVJ/sxtdL3sSl6r+CuAuZ0DbTOt5SH6Qcyf
6PMS423DScHMXRx0i2/JficawtxN+y/QX2zrHcrcQ9u7piKs/kcYcy8dry7J
V6Fu4czfOWjTC1HPHjrJ/JPGj9Eie3NjTjH3cRCm1vDnvcJp5n4OxEojfhc4
RzEP0PiXcs74qE408790PX9dMlgiE8M8RMcjVerZ2/FnmAUI+Dd4+bT+Qo8i
MLW776NEx1nm0QRsT7f8ymo6xyxIQCdG/11743lmIQLtCX4yPR8uMAsTeCS0
wW9UTyyzCIHpvXlJdqMuMo8hsNfLcbXV3EvMY+n31Y7ukdeIZx5HIEPv6g5J
p8vM4wnEin8+6HX5CvMEAj/NVFXP1HHMEwn4Gs14v+M0YRYl0PfkkgmnwjOL
EfjtFXyvsAU9iUBLneaDnjNXmSfT5zoZayz0rzFPIZBjuE5BRSSBeSqB2fNj
f91/jJ5GIPBIo8HM09eZpxPwLLUOjbRMZBYnoPFdKdFCIYl5BgEJV3ufvPE3
mGcSkBOVrfvxGT2LgNSTFwl6r28yzyZQ8qDt6JhHycwSBEzz9qzwzEthnkNA
+o+OY09uKvNcAmMEbVXzitOY5xEw8Fuavrr6FrMkgS0ak2YVdqczzyeQxhWe
qw/NYJYiMCPoprS65G3mBQQOXLCpf5iDXkgg959oxwsWmcyL6PsfHlMZFshi
liZwm7R7KKWhZQhEe2vtct91h1mWwDPP4VUTZt1lXkygxkrQV+UtegmByB/K
ilqX7zEvJSBr+bHc1+k+8zICox06g9ZqZDPLERh6sOFA+Zwc5uUEXi+Uuhou
kMssT0D50iWZN1/QKwg4nzftmdiWx7ySgJG1vnRsaz6zAoFlC2rPfuh+wKxI
21+Z/GabwEPmVXQ9bpBZtWZSIfNfBIy5+Obqa2glAruyUovV1IuYlWl7X4ll
ZzahVQisPb9Txed4MfNqAvIyK3RaVpUwqxIommTtKdeBXkMgMcy6LuHqI+a1
BLxUufJ4u1JmNQJCsfu69iiUMf9NYLhPrMpA8DHzOgLqPzJepjSh1Qlcn7Yu
qab4CbMGgYdFCwcXZTxlBgK6qbbdXYnPmNfT9w+PNg1MKmfWJCDycecMyHzO
rEXH6/ATKY/HFczaBL6MG7bw6qhk3kBAzVNEbtO4KmYdAttEKtpCE9AbCWza
buR4ZsNLZl0CcwKU3MO60XoE9L/1vvGKe8WsT0BPsV/Ey6CaeRMBrVSJinDh
18wGBGKE48KuP0JvJjB+6i77nBNvmA0J7DPUcUo0qWH+h87X/hmaf8u8ZTai
/d1vMk71D3oLga+JdS3ra2qZjQlEPE0J67pbx7yVwB/Fa/U34uqZTQi8lxwT
8Na/gdmUwDxpnfxMp0ZmMwKnHOf6m5m9YzYnsFLGZzBfs4l5GwHxqcPFD1a8
Z95OoCrd7kXIxGZmCwJx39Xuz/dH7yCwPU9YaM83tCWBjQEet712fWC2ovFp
34XTYU/ROwkE5KxS51a0MO8icP+aQ/OLU2hrAk7tF32WtqN3Ezj3W+J3gUor
sw2NT3Yd3qm+6D30/YlGi+c9QNsS+Hd2eKHRN7QdXc8Djsq8RBvzXgJhXUuj
Q1XR9gQKCooViT7agUC2w5eBNCO0I4HnVWes4keeO9Hvr7rQ4Tfy/X10/58X
v3du5Ped6e9Bp9P6kffvJ9CblzIwbqR9Bwi0TbHwODfS/oMEOjTOzkkY6Z8L
jW+q70rHj/TflUD4wLjNaSPjc4hA0M34Co+R8TtM4LLaGNg5Mr5uBMpg2H/z
yPgfofO5LaxXYWR+jtL9/8/hgk4/tDvNB7lNPQYj8+tB+0dU5DVH5t+TwK88
21NrRtbHMRoPlR6vLDfF9eNFYOcsl+PzR9aXNwGPZeJWf4+sPx8Cmt3R0cIj
69OXPs9eOaw+sn79CNz74Dwt8g2ub38CDp6yX70GcP0H0Pj8fkKduzQ6kMAe
l/5bdVtx/wTR/RIwx7wtDPdXMM0X23YveFKC++843S9TEkSvC6FDCNROS+mJ
2IT7N5RAXdwn2+OxuL/DCHDZ6rdOfMb9f4KOx4QvehHa6HA6v23yrh7XMH6c
JLDwitjev8aiI+j6XhGirPYR488pAkkLjBwWl2J8iqTxzf3l66Z0jF+nCbx7
lHxu8nWMb1F0PuvWFDgkYPyLpuOhHP4jOg3jYwxdj0HeL5QKMX6eofXIbTPV
gQaMr2cJnDX87n9SAH2OgKFWWm+MPMbn87R9ETcV820wfl+g9UpHx407HMb3
WAIXtffkybVh/I+j+aegb3T1SvRF+n6NgCM7AzF/XCJwI22ff3AD5pd4Ap23
D0oMrUVfps9r11WEEMxPV2j7jByzGyegOQIWuy/NC/hdwExoPLLrkfz8EfMf
T+uz6KZfgY2YH6/S8U/YMaGuEfPnNTo+b69FBbZjfk0gUNhpbjn7N+bj6wRg
YFap2nR0IoEnN12PRazG/J1EYOb5FMtMG8zvNwicNp9hsu0c5v+bdD/tll8i
/wLrg2Safxt+mbVOQqcQUNFp7FYwx/oilT5ftsnqRQLWH2kErLMWW3r1Y71y
i+b7FLPsn1vQ6QQmp+5ZPZSB9U0GrR/+Z3nIShx9m4CSa29WvS/WR5m0HtO4
mh5Qj/VTFo3HS1+a5RZifXWH5iO9G9xQOtZfdwncdTFb+z0J67N7dD+cnia2
7gbWb/dp/r+bIXQyA+u7bALz949KOFmI9V8OgZsdP4N632J9mEug/62526E+
rCfzCEjmB54tn4POp/Wq/PDCnI1Yfz4gUCp41OyPJ9anBXS+oiNVTTOxfn1I
83HIzcCIXqx3CwmIqtp4Oyqhi+h68ylquOeD9XExgbwy0aT1z7F+LqH5k5ee
VTcf/YiA60n9AEMPrL9LCUyc/mBvVzLW52UEuo4+fKZ9AOv3x3R9nbZfa7EW
6/snBDIvqP3VKIb1/1MCjdKpx/w+43nhGY0f6vZ9f17EMZcTuBWVGTIxH88X
z+lz79stB9Lx/FFB4/3JCYIdN/F8Uknrv0PPu5RS8PzygoBYx9Jd87LwfFNF
gIzVkHIowvPPSwJzj7+Xe/8Gz0uvaD4pcLlm2IvnqWqaX4enZgVPRr+m+ePt
2GNbVPD89Ya+P/jCJ9GSSOYa2j4x72ffFuH57S3Nd65vQn5H4vmuloDq93D9
akE8/9XR9fsn20ohEM+H9QSWj24WKB2H58cGGn+mlm3SvXicuZH2b9FPUbe/
8Pz5joBAdE6G0JtA5iYC3Zt5iRxfPL++JzDWc8NZYwU83zbT/XvC3XlxtQ/z
BwIuJclPA028mFto/zvc0vXbPJhb6X67b9QxNfAocxsBhZy90w7LuzF/pPVL
UdtxkXZX5nZaPyw/pFRrdpC5g8aH8YpSEQNOzJ/o9+1dqg7f28vcSX9fVv94
8wkb5i7an4qoAeNPlsyfaXurpFzMO02Yu6m/6H2VldNn/kI/P/Ndl0W6MnMP
dU2I6eIbUhr/+St9v2kmWd2oydxL7b691Z8YMX+j7Q3eI6ieZs78nT7nf+ww
ObeT+QfNp7srLZtSbZh/0vOzVNWXrEE75l/0+67D1tw6R+Y++lx1pveU/c7M
/6P72dnwgHvEQeZ+2t9uPc95hngf9Jvmv/VyqrsrDzEP0P068+gp1Y14n/SH
9segOrQ6G++b/qXzGbk1x3oR3kcN0uctGhtEQ/G+aohA1FfzL0JtnszDNB69
DJY8tBbvuwR4sK4QGfQJx/uwUTycFZZ2MXqN92WjefDospKfPAvv0wR5sDwc
t/vbMrxvE+JBoSB7S18ZWpiHytao80us8b5OhAdbMeEdcX3oMTwYX+nU2x6O
931jedBWdIjxmIP3geN42Fufvl8oGT2eh5aP7apiKnifOIEHiRhvresP0RN5
qCkqHVWrg/eRojx4f/7sd6ccLcbDcwFbO11DvM+cRPsTrdVPKtGTeRgbd0Sq
3ADvQ6fQ9phXOVU/QU/lQT1QdGKZJt6nTqP9n5LYeisXPZ3272WMb5wC3s+K
8/Cs7fvs6AT0DB66tOOukxl4vzuTB1+DwLJXIehZPEzUXVWn+As9m4f+fwd/
PN6N98UStL2i6p1XnqPn8DBD/IBeoTLeP8/l4aehqp3yZfQ8+lxWZb+YIN5f
S/IgcLKq3NAePZ8Hh9q7KwefoqV4mOqS0bBADu/HF/Dg1DjQ8CgcvZCH+Ent
Y3o+oRfxsOq3i+D1DXj/Ls2Ds/Ar+EbQMjz8PfXHqPoBtCwP91b2Ls9aivf7
i3mI8BG/YGiKXkLbEzM/XtMfvZSH/ZHmQTHJ6GV0PTqs8Vv/Gi1H3+codst4
EL2ch+W+gRJPZfDvE/I8uJ1Tyk/ajF5B15uypsc3N/RKHuZ4VC64eQmtQNfb
peBjL4uiNf4P8823VA==
         "]]}, {
        Hue[0.6142719099991583, 0.6, 0.6], 
        Directive[
         PointSize[0.006944444444444445], 
         RGBColor[0.528488, 0.470624, 0.701351], 
         AbsoluteThickness[1.6], FontFamily -> "Arial", FontSize -> 16], 
        LineBox[CompressedData["
1:eJw12Xk8VtvXAHBDJUnXkEgZy1SUolCqJbebNOgKdRFCSKSEKCQKxTWnotvZ
R1HJnKRSUVKGSoWKkijRNUUzv7z7vXvxj8/3czzn7GcPa62zqDj7WG4XEhAQ
SBQUEPj/3//9AAd90xzj3b+cWfGfV3LAydabf3yM/p2DHBCUar2I/oODTtd2
CYhAm3FgKP1xm7g92pwDuZ9J4qb66HUc2LQ2iLaKoTdwUPH9pFFL+z/MGzlw
jtPyMriGtuTgQtJp+/44tBUH51SNCkdd0DYcRGc+/+lqiN5C729vXDxjMtqW
g3RNLxPlN6eZ7TlYbDHct6sQ7cBB7w/rT8IRaCcOjhgIubZsQjtzEGDQYvZp
FtqVg3EHVkWZDKUzu9HxF9n9e78C7cFB27C0Wlg82pODzUF/BjvZo7042H3W
TWeHJnoXB02LlhmnDqUx7+ZAO1rhS/tNtC8H+db2EeZRaD8OvhmuHbhvgQ7g
IERISdVGFh3IQUJwbXP/61PM+zlQ12ooiT+LDuYg+ZCktq4HOpSDOCPP6Nq5
6DA6v4JhA3Z9J5nDOQhbbuHQko8+zIHnrArOdDc6koPAk/Ot4+ajozmQXtfc
X9x7gvkYB/fM1hUUZKNjOch0LDy33w0dx8FQnvx5MRV0Agf2EYV29s2pzEkc
LD1UwHskoVM4kLJJDtFYg07lQMHi8764X8eZT3Jg1ZKjd7wIncbBo/HJ0nrb
0aepvXQNHaehz3CwQHFbiERVCjPhYMmSl/uW+aEzONCan+D7Shl9joPPGyW8
OmqTmbPo/B68KG3mj75A12//karRmehsDr4GnI4dvZPEnMNB185oGWN3dB4H
u0IXXbkoii7goPStt5NxdiJzEZ2vbSsufjBDF3Mw84bhjTPvE5hLOGioCd5s
FYYu5QAOXqz/KYe+TtcrWlJ7omM8cxkHZWF9wnej4phvcSDxK/mXSM7fzOUc
CDRPHbpaG8t8h57f2fk5RZ0xzJUc1J9QbWsaOcZcxUHPoWPKQlPQDzjwulH8
TEL+KHMNBw+E+9ValaOZ6zgozjT9n6lqFPMjul49Cj3yipHM9RxsObRh1pKp
R5ifcjBg5+6yb9xh5ga6v3e59Wb1hTM30ftVZPqmPz3E/IKOR0VknHpBGHMz
B7p9vID2lIPMrziYeMRZ2DcvmLmVxo8VJSlXYD9zGwcbHZxOH63cx9xOr/vL
drob+TO/o+NpjOgaPOPL3MmB8i3rea7dPsxd9Hm2y7M3+nkyf6TjTQ0LP//a
lbmHxgef6NErZg7MfXS97ryekBVnyTxA518qOcR17hLmQerensuLphrc/s+f
6Xk0qpENd7Fk/sqB08MofalNjszf6f3h3rGFa92Yf9LxHhEkinLezCN0fCKj
O1sn+jL/op8f3lB777Q/swABs8BQr1izIGZBAsqy8kGC4iHMQgQMFxy2CvUP
YxYmcIEkWefvCWceR6Asvrg6+sBh5vEETjodT/FPjmSeQOBBvUyI8PVoZhEC
349N77vaf4x5Ir2//xtbhUV/M4sSsL9XP7fyWDzzJAKtVp2H+e8JzGIEdCUr
UtP1k5gnE/j9ePRfGUHJzOIEVsbIBok9SGGeQmBgV6S3rnIq828EOncr5+wK
P8EsQaBn3UizRv9JZkkCfYX2Infc0pilCHgu+V/r+e50ZmkCKWa+PWaB/zBP
JWBjc7dpujTHLEPg0SJ9S/OthHkaASW9j2GnDXhmWQJ1K1tWVcllMMsREJaL
jxMXPMs8nUB+WX70zQG0PB1Pp1WFStc55hkEyJ96iUc/ZDLPpPPVIjBxTX8W
swIBPSVxw9LR88yKdD13F3rqTb/IrESg4e3SzTOMs5mV6XxlOts3elxiViFw
MHFNWS2Xw6xKwPcvpRbvt7nMswjYhVmG6c7LZ55NYHHxXPHVpgXMagSsNgSG
R3xBqxOoMRroksgrZNYg0BbZX73Iu4hZk0BsYr2Msd5lZi0CKpbWa/cIFDPP
ITB4pZpTb0TPJWBblalRWHiFWZvAj1uTvu1ILWHWIeBgt/9LbsRV5nkE6tfM
NXoTVMo8n4BG0/SPLkHXmHUJFGmea8wKv868gMBEg4BE2dQbzAsJiMyWS59T
XMasR6C8SWzvX69vMusTOPVQr0hV6jbzIgJ+VoKTj2iVMy8msOXx89Xr6tEG
BM4Ez5fJC6lgNqT7uffj+M8L7jAbEbi5KWCWZy96CYGuLSbPHAruMi8l4O+f
nq96oJLZmIDaj4eWEzfcY15Gz9shASlXrSrm5fR8pypmxojfZ15BYB45Udr4
Ew30/G3Ytf3UpwfMJnS+6jJidAarmVcSUF2VOqlrpIbZlK7Hw5NPZ0rVMf9O
QOH+jpqZCx8yr6L7O0g6Qn/rI+Y/6PjvLSvOTn7MvJrA9fA9y9541jObEVh2
SS37qeQT5jUEBOqL3Ctvoc0JBATGfKvY85R5Ld1Pv4XNrJ/zjHkdPX9GTxZ3
d6PX0/Ne7ek3nNfAvIHO/3L1ps6gRmYLAkvW1E4+YN7EvJGAdXfrQn/l58x/
EvgrYMnOkGG0JYE00uEzu+UF8yYCqZVFym9vvWS2os9T7lebktXMbE0gYY1I
+Yf4FmYbAuvdrrYfPfCKeTPdf7mDt/rcXzNvIbDwpUVH76ZW5r8IPJ7+XcF4
+RtmW3r9LKiXSLUx2xHYMT0o43sE2p7A/U7bgxKD6K00Xi3sjp1p/5bZgUD1
0s+eCyvQjvT7LU0zdlZuZ3Yi4NRrLHojEL2NwPNqnWKLarQzgYtbdrobS3Yw
uxCYJfuHSY4F2pWAkPMn0TcR6O0ERvea5s3LRbvReN/nbzS1Fu1OYOuFQ6La
r9EeBMbdjBUy6kDvoOfHo+SU+th1T7qf3mhuER37/E4CG1f32yqO3d+Lns8J
T0yrx57vTeBho5VI4tj4dtF4/9W1dMbY+H3o9ay4OK2x77ebwGWVlTvjx77/
HrrfSk1mLxibH18C+v+ONA6X4/ztpfFc5llgmx3aj0C2vnv3o084//4Eqpyy
owrH1ieAgEWXbcSOsfXbR8D7mWjFiWW4voEERpweui8fW/8gur/W9c3UH9sf
+2l8+fO+ZOV+3D8HaL5oW3V12tj+CiYQrTPcsiAT918Ine81wn/8uIn7M5TO
d1vJa91m3L8HCeQ9KJ0e+hP3dxiBwN8XzvBUQh+iny9T1HJdg+cjnMByn0yV
ykA8PxE0XnmZ/FuXi+frMIHwmDlNeV14/o4QOGAd2X5UCx1J4Jefe4fPbjy/
UTRfmMQEud3E8x1N4EilYoeHBPooAUePHG7HDowPxwg8Wev75HwCxo8YApJ5
RoLythhfYglI7Lh0+eM8jD9/0/zsIqP3bArGpziaj2WdByJ/YPyKJ5D74d6E
K30Y3xII/JwzJ0a0D+NfIoHP9ott53/D+JhEYG1pYOMjUXQyzb/qH9sT1DC+
ptD8bCfbqGiO8fc4gaRUySHVfRifUwnMX5rXaZaD8fsEARmOn7q8G+P7SQJL
96S9LdRBn6L1SIHGB+sgzA9pdP9bvpJvrcX8kU7g7c7GbgE19Gm6nl8Ej/dN
xPzzD4HdYtGxP55hfjpD4NPluu9nsjF/cQQUzw0sd4rF/EZo/FcKeHU3EPMf
T+OzavOf1j6YHzMIZD4KEMn0wfx5lsC1cV90zIIwv54jMBzglP4iBvNvJoGw
kHuZn7MwP2cRSF4iP7K8BvP3eQKTZaaGOnzBfH+BgFjJLulfGuiLtN7oloyo
24b1QTaBSQE+5sEZWD9covVMpZP/3W6sL3Jovoi9GWBngM4lMOF1gbDQNKxP
8uj4ukVqPjzA+iWfgHHo3preSKxvCuj5vN6ziLPA+qeQwN34HBKrivVREYGh
mq/la0cvMF8mUNwSrLvvPdZXxQSazbfo5jVg/XWFwFO7Ez4pdVifldD9I2TZ
8KQO67erdH3fGa2WasT6rpSuj9PA4vHvsR68Rtdz8Hqw3QjWi9cJaA5evvVI
Hn2DwDaTGMXpgPVlGV1PR5Pr/c/PMN+kn9d752ZjjPXpLQIFll9se3Kwfr1N
4N32FvFlWljfltP8KbBb+mUB1r8VNJ7bbH9lbYr18R1aX3p0Bq1vO858l8Y3
GXNXhyisryvp9etFv881xPr7Hn3eNv8K28FE5ipa3/XMXn/iCtbv92k98GHZ
gIIw1vcPaLxZNRTdeSmWuZrOj5Xb90+u+H5QQ+PNNVHpAh18f6il8f/O/ozU
8fh+UUfA67S4okpPBPNDAq5pcw40tx1ifkTjo8++mLCqg8yP6fg+R34reX+A
uZ7WR+XnFuxTDGR+QsCj6IVGt48f81PqGQE2y17uZn5GAH6GVW+57MncQMcz
Serv3jYX5kZ63WjcscS9tsxN9Dxoi3epDJozP6f79WTZEemvoswv6N+X1Psb
T1u94j+/pPu7psPvyanNzM30/pIKp1zytzG3UPsmes3a5c78itYfrk0TTSZ5
M78mIBfm4b195R7mVjp/uQa5zv17md/Q+nVG7o3jsQHMbXQ8atNM9ssHMb+l
72/XUhdHnTrA3E7vp7PprMakUOYOOt+OXa0ui/F9+x297jf06YMTvo+/p/fv
vrzt6WF8X++k3+eMb/mmjAjmDzQ+aVn3pV3D9/suWn/8EJjbWIPv/910f6T4
qM9rwv7AR1oP+P2SqG/B/sG/dD1XV2Z3tGB/oYee55/6lglN2H/opedzrYLU
SC32J/oIvNrwK29tGfYz+gmcvlF/OeM89jsG6P1iDEJnxWE/5BPdj181zft9
sF8ySOBF1NRl6uuxnzJEz/OGP0qHpLDf8pnAlALjUM0Q9Bca//29BWCsX/OV
jn84frPZWuznfCPgoxyjZZGP/k7vf7Msd5sk9oN+EFhXLFUYuwf9k75PlX07
9eoxepieN/FpXlu1sd80QvPX00+18lHo/9H9vGGrkHIb+hcB9R0PRvcZYD9r
lICBp7ejzt9oAR6eOtt7mr9FC/IQ1eIm/1IP+2VCPDjr9s7sOIwW5kFoJK5x
TwN6HA+trbed4lSxPzeehy9vTFJNfNATeLBMiRRLuY4W4WG69neZuHHY/5vI
g1zA3IcG69GiPDxUzlp9IgU9iYdvpOjclWa0GA96s+9npilh/3EyDyJ2O6PW
u6DFeXigImHZmImewkPw55oWww/o33hYFyZQE6qB/U8JHpZPGk3KdUNL8rDE
7ujB2nNoKR5uvLDMaX2LluZhcIe3WK8C9l+n8rCw4uL2kS1oGR780z/aSSWj
p/GwKmynh34dWpYHscjhN+7jsB8sx4PTKe2hwqXo6TxE3t6XL+uLludB876N
wJnz6Bk8HGjcVLDmFXomnX+D3zyVJLBfrUCfV55RpWmKVuTBoV7Y1s0frUSf
5yA9rSULrcyDTL2XbMxztAod3+h2x/0i2E9X5UHAtr0hZzF6Fg/jCxVXqW9H
z+ZB4qu/68cktBoPvwyUHo/cRqvzkCD/XnRbD1qDzvfk5+Hycvj/AE0e2gM+
J2qborXoeqs9DUrzRs/hwWrGEg/3E+i5PJSIVAWklqO1eVBO97s0pxutwwNp
NfqhLskxz+OhrOoYxBmi5/MQpP3OwsURrctD3+b17y4c4Vb8Hwb7k6M=
         
         "]]}}}, {}, {}, {{}, {}}, {{}, {}}}, {
    DisplayFunction -> Identity, PlotRangePadding -> {{
        Scaled[0.02], 
        Scaled[0.02]}, {
        Scaled[0.05], 
        Scaled[0.05]}}, AxesOrigin -> {1996.8750000000002`, 0}, 
     PlotRange -> {{2000., 2200.}, {-0.7118461879285192, 
      0.03078330892034125}}, PlotRangeClipping -> True, ImagePadding -> All, 
     DisplayFunction -> Identity, AspectRatio -> 
     NCache[GoldenRatio^(-1), 0.6180339887498948], Axes -> {True, True}, 
     AxesLabel -> {None, None}, AxesOrigin -> {1996.8750000000002`, 0}, 
     BaseStyle -> {FontFamily -> "Arial", FontSize -> 16}, DisplayFunction :> 
     Identity, Frame -> {{True, True}, {True, True}}, 
     FrameLabel -> {{None, None}, {None, None}}, 
     FrameTicks -> {{Automatic, Automatic}, {Automatic, Automatic}}, 
     GridLines -> {None, None}, GridLinesStyle -> Directive[
       GrayLevel[0.5, 0.4]], ImageSize -> {450, 270}, 
     Method -> {"CoordinatesToolOptions" -> {"DisplayFunction" -> ({
           (Identity[#]& )[
            Part[#, 1]], 
           (Identity[#]& )[
            Part[#, 2]]}& ), "CopiedValueFunction" -> ({
           (Identity[#]& )[
            Part[#, 1]], 
           (Identity[#]& )[
            Part[#, 2]]}& )}}, PlotLabel -> 
     FormBox["\"Imaginary Component, abs/disp mix ON\"", TraditionalForm], 
     PlotRange -> {{2000., 2200.}, {-0.7118461879285192, 
      0.03078330892034125}}, PlotRangeClipping -> True, 
     PlotRangePadding -> {{
        Scaled[0.02], 
        Scaled[0.02]}, {
        Scaled[0.05], 
        Scaled[0.05]}}, Ticks -> {Automatic, Automatic}}],FormBox[
    FormBox[
     TemplateBox[{
       RowBox[{"-", "0.2`"}], 
       RowBox[{"-", "0.05`"}], "0.00001`", "0.05`", "0.2`"}, "LineLegend", 
      DisplayFunction -> (FormBox[
        StyleBox[
         StyleBox[
          PaneBox[
           TagBox[
            GridBox[{{
               TagBox[
                GridBox[{{
                   GraphicsBox[{{
                    Directive[
                    EdgeForm[
                    Directive[
                    Opacity[0.3], 
                    GrayLevel[0]]], 
                    PointSize[0.125], 
                    RGBColor[0.368417, 0.506779, 0.709798], 
                    AbsoluteThickness[1.6], FontFamily -> "Arial", FontSize -> 
                    16], {
                    LineBox[{{0, 10}, {20, 10}}]}}, {
                    Directive[
                    EdgeForm[
                    Directive[
                    Opacity[0.3], 
                    GrayLevel[0]]], 
                    PointSize[0.125], 
                    RGBColor[0.368417, 0.506779, 0.709798], 
                    AbsoluteThickness[1.6], FontFamily -> "Arial", FontSize -> 
                    16], {}}}, AspectRatio -> Full, ImageSize -> {20, 10}, 
                    PlotRangePadding -> None, ImagePadding -> Automatic, 
                    BaselinePosition -> (Scaled[0.1] -> Baseline)], #}, {
                   GraphicsBox[{{
                    Directive[
                    EdgeForm[
                    Directive[
                    Opacity[0.3], 
                    GrayLevel[0]]], 
                    PointSize[0.125], 
                    RGBColor[0.880722, 0.611041, 0.142051], 
                    AbsoluteThickness[1.6], FontFamily -> "Arial", FontSize -> 
                    16], {
                    LineBox[{{0, 10}, {20, 10}}]}}, {
                    Directive[
                    EdgeForm[
                    Directive[
                    Opacity[0.3], 
                    GrayLevel[0]]], 
                    PointSize[0.125], 
                    RGBColor[0.880722, 0.611041, 0.142051], 
                    AbsoluteThickness[1.6], FontFamily -> "Arial", FontSize -> 
                    16], {}}}, AspectRatio -> Full, ImageSize -> {20, 10}, 
                    PlotRangePadding -> None, ImagePadding -> Automatic, 
                    BaselinePosition -> (Scaled[0.1] -> Baseline)], #2}, {
                   GraphicsBox[{{
                    Directive[
                    EdgeForm[
                    Directive[
                    Opacity[0.3], 
                    GrayLevel[0]]], 
                    PointSize[0.125], 
                    RGBColor[0.560181, 0.691569, 0.194885], 
                    AbsoluteThickness[1.6], FontFamily -> "Arial", FontSize -> 
                    16], {
                    LineBox[{{0, 10}, {20, 10}}]}}, {
                    Directive[
                    EdgeForm[
                    Directive[
                    Opacity[0.3], 
                    GrayLevel[0]]], 
                    PointSize[0.125], 
                    RGBColor[0.560181, 0.691569, 0.194885], 
                    AbsoluteThickness[1.6], FontFamily -> "Arial", FontSize -> 
                    16], {}}}, AspectRatio -> Full, ImageSize -> {20, 10}, 
                    PlotRangePadding -> None, ImagePadding -> Automatic, 
                    BaselinePosition -> (Scaled[0.1] -> Baseline)], #3}, {
                   GraphicsBox[{{
                    Directive[
                    EdgeForm[
                    Directive[
                    Opacity[0.3], 
                    GrayLevel[0]]], 
                    PointSize[0.125], 
                    RGBColor[0.922526, 0.385626, 0.209179], 
                    AbsoluteThickness[1.6], FontFamily -> "Arial", FontSize -> 
                    16], {
                    LineBox[{{0, 10}, {20, 10}}]}}, {
                    Directive[
                    EdgeForm[
                    Directive[
                    Opacity[0.3], 
                    GrayLevel[0]]], 
                    PointSize[0.125], 
                    RGBColor[0.922526, 0.385626, 0.209179], 
                    AbsoluteThickness[1.6], FontFamily -> "Arial", FontSize -> 
                    16], {}}}, AspectRatio -> Full, ImageSize -> {20, 10}, 
                    PlotRangePadding -> None, ImagePadding -> Automatic, 
                    BaselinePosition -> (Scaled[0.1] -> Baseline)], #4}, {
                   GraphicsBox[{{
                    Directive[
                    EdgeForm[
                    Directive[
                    Opacity[0.3], 
                    GrayLevel[0]]], 
                    PointSize[0.125], 
                    RGBColor[0.528488, 0.470624, 0.701351], 
                    AbsoluteThickness[1.6], FontFamily -> "Arial", FontSize -> 
                    16], {
                    LineBox[{{0, 10}, {20, 10}}]}}, {
                    Directive[
                    EdgeForm[
                    Directive[
                    Opacity[0.3], 
                    GrayLevel[0]]], 
                    PointSize[0.125], 
                    RGBColor[0.528488, 0.470624, 0.701351], 
                    AbsoluteThickness[1.6], FontFamily -> "Arial", FontSize -> 
                    16], {}}}, AspectRatio -> Full, ImageSize -> {20, 10}, 
                    PlotRangePadding -> None, ImagePadding -> Automatic, 
                    BaselinePosition -> (Scaled[0.1] -> Baseline)], #5}}, 
                 GridBoxAlignment -> {
                  "Columns" -> {Center, Left}, "Rows" -> {{Baseline}}}, 
                 AutoDelete -> False, 
                 GridBoxDividers -> {
                  "Columns" -> {{False}}, "Rows" -> {{False}}}, 
                 GridBoxItemSize -> {"Columns" -> {{All}}, "Rows" -> {{All}}},
                  GridBoxSpacings -> {
                  "Columns" -> {{0.5}}, "Rows" -> {{0.8}}}], "Grid"]}}, 
             GridBoxAlignment -> {"Columns" -> {{Left}}, "Rows" -> {{Top}}}, 
             AutoDelete -> False, 
             GridBoxItemSize -> {
              "Columns" -> {{Automatic}}, "Rows" -> {{Automatic}}}, 
             GridBoxSpacings -> {"Columns" -> {{1}}, "Rows" -> {{0}}}], 
            "Grid"], Alignment -> Left, AppearanceElements -> None, 
           ImageMargins -> {{5, 5}, {5, 5}}, ImageSizeAction -> 
           "ResizeToFit"], LineIndent -> 0, StripOnInput -> False], {
         FontFamily -> "Arial"}, Background -> Automatic, StripOnInput -> 
         False], TraditionalForm]& ), 
      InterpretationFunction :> (RowBox[{"LineLegend", "[", 
         RowBox[{
           RowBox[{"{", 
             RowBox[{
               RowBox[{"Directive", "[", 
                 RowBox[{
                   RowBox[{"PointSize", "[", "0.006944444444444445`", "]"}], 
                   ",", 
                   InterpretationBox[
                    ButtonBox[
                    TooltipBox[
                    GraphicsBox[{{
                    GrayLevel[0], 
                    RectangleBox[{0, 0}]}, {
                    GrayLevel[0], 
                    RectangleBox[{1, -1}]}, {
                    RGBColor[0.368417, 0.506779, 0.709798], 
                    RectangleBox[{0, -1}, {2, 1}]}}, AspectRatio -> 1, Frame -> 
                    True, FrameStyle -> 
                    RGBColor[
                    0.24561133333333335`, 0.3378526666666667, 
                    0.4731986666666667], FrameTicks -> None, PlotRangePadding -> 
                    None, ImageSize -> 
                    Dynamic[{
                    Automatic, 1.35 CurrentValue["FontCapHeight"]/
                    AbsoluteCurrentValue[Magnification]}]], 
                    "RGBColor[0.368417, 0.506779, 0.709798]"], Appearance -> 
                    None, BaseStyle -> {}, BaselinePosition -> Baseline, 
                    DefaultBaseStyle -> {}, ButtonFunction :> 
                    With[{Typeset`box$ = EvaluationBox[]}, 
                    If[
                    Not[
                    AbsoluteCurrentValue["Deployed"]], 
                    SelectionMove[Typeset`box$, All, Expression]; 
                    FrontEnd`Private`$ColorSelectorInitialAlpha = 1; 
                    FrontEnd`Private`$ColorSelectorInitialColor = 
                    RGBColor[0.368417, 0.506779, 0.709798]; 
                    FrontEnd`Private`$ColorSelectorUseMakeBoxes = True; 
                    MathLink`CallFrontEnd[
                    FrontEnd`AttachCell[Typeset`box$, 
                    FrontEndResource["RGBColorValueSelector"], {
                    0, {Left, Bottom}}, {Left, Top}, 
                    "ClosingActions" -> {
                    "SelectionDeparture", "ParentChanged", 
                    "EvaluatorQuit"}]]]], BaseStyle -> Inherited, Evaluator -> 
                    Automatic, Method -> "Preemptive"], 
                    RGBColor[0.368417, 0.506779, 0.709798], Editable -> False,
                     Selectable -> False], ",", 
                   RowBox[{"AbsoluteThickness", "[", "1.6`", "]"}], ",", 
                   RowBox[{"FontFamily", "\[Rule]", "\"Arial\""}], ",", 
                   RowBox[{"FontSize", "\[Rule]", "16"}]}], "]"}], ",", 
               RowBox[{"Directive", "[", 
                 RowBox[{
                   RowBox[{"PointSize", "[", "0.006944444444444445`", "]"}], 
                   ",", 
                   InterpretationBox[
                    ButtonBox[
                    TooltipBox[
                    GraphicsBox[{{
                    GrayLevel[0], 
                    RectangleBox[{0, 0}]}, {
                    GrayLevel[0], 
                    RectangleBox[{1, -1}]}, {
                    RGBColor[0.880722, 0.611041, 0.142051], 
                    RectangleBox[{0, -1}, {2, 1}]}}, AspectRatio -> 1, Frame -> 
                    True, FrameStyle -> 
                    RGBColor[
                    0.587148, 0.40736066666666665`, 0.09470066666666668], 
                    FrameTicks -> None, PlotRangePadding -> None, ImageSize -> 
                    Dynamic[{
                    Automatic, 1.35 CurrentValue["FontCapHeight"]/
                    AbsoluteCurrentValue[Magnification]}]], 
                    "RGBColor[0.880722, 0.611041, 0.142051]"], Appearance -> 
                    None, BaseStyle -> {}, BaselinePosition -> Baseline, 
                    DefaultBaseStyle -> {}, ButtonFunction :> 
                    With[{Typeset`box$ = EvaluationBox[]}, 
                    If[
                    Not[
                    AbsoluteCurrentValue["Deployed"]], 
                    SelectionMove[Typeset`box$, All, Expression]; 
                    FrontEnd`Private`$ColorSelectorInitialAlpha = 1; 
                    FrontEnd`Private`$ColorSelectorInitialColor = 
                    RGBColor[0.880722, 0.611041, 0.142051]; 
                    FrontEnd`Private`$ColorSelectorUseMakeBoxes = True; 
                    MathLink`CallFrontEnd[
                    FrontEnd`AttachCell[Typeset`box$, 
                    FrontEndResource["RGBColorValueSelector"], {
                    0, {Left, Bottom}}, {Left, Top}, 
                    "ClosingActions" -> {
                    "SelectionDeparture", "ParentChanged", 
                    "EvaluatorQuit"}]]]], BaseStyle -> Inherited, Evaluator -> 
                    Automatic, Method -> "Preemptive"], 
                    RGBColor[0.880722, 0.611041, 0.142051], Editable -> False,
                     Selectable -> False], ",", 
                   RowBox[{"AbsoluteThickness", "[", "1.6`", "]"}], ",", 
                   RowBox[{"FontFamily", "\[Rule]", "\"Arial\""}], ",", 
                   RowBox[{"FontSize", "\[Rule]", "16"}]}], "]"}], ",", 
               RowBox[{"Directive", "[", 
                 RowBox[{
                   RowBox[{"PointSize", "[", "0.006944444444444445`", "]"}], 
                   ",", 
                   InterpretationBox[
                    ButtonBox[
                    TooltipBox[
                    GraphicsBox[{{
                    GrayLevel[0], 
                    RectangleBox[{0, 0}]}, {
                    GrayLevel[0], 
                    RectangleBox[{1, -1}]}, {
                    RGBColor[0.560181, 0.691569, 0.194885], 
                    RectangleBox[{0, -1}, {2, 1}]}}, AspectRatio -> 1, Frame -> 
                    True, FrameStyle -> 
                    RGBColor[
                    0.37345400000000006`, 0.461046, 0.12992333333333334`], 
                    FrameTicks -> None, PlotRangePadding -> None, ImageSize -> 
                    Dynamic[{
                    Automatic, 1.35 CurrentValue["FontCapHeight"]/
                    AbsoluteCurrentValue[Magnification]}]], 
                    "RGBColor[0.560181, 0.691569, 0.194885]"], Appearance -> 
                    None, BaseStyle -> {}, BaselinePosition -> Baseline, 
                    DefaultBaseStyle -> {}, ButtonFunction :> 
                    With[{Typeset`box$ = EvaluationBox[]}, 
                    If[
                    Not[
                    AbsoluteCurrentValue["Deployed"]], 
                    SelectionMove[Typeset`box$, All, Expression]; 
                    FrontEnd`Private`$ColorSelectorInitialAlpha = 1; 
                    FrontEnd`Private`$ColorSelectorInitialColor = 
                    RGBColor[0.560181, 0.691569, 0.194885]; 
                    FrontEnd`Private`$ColorSelectorUseMakeBoxes = True; 
                    MathLink`CallFrontEnd[
                    FrontEnd`AttachCell[Typeset`box$, 
                    FrontEndResource["RGBColorValueSelector"], {
                    0, {Left, Bottom}}, {Left, Top}, 
                    "ClosingActions" -> {
                    "SelectionDeparture", "ParentChanged", 
                    "EvaluatorQuit"}]]]], BaseStyle -> Inherited, Evaluator -> 
                    Automatic, Method -> "Preemptive"], 
                    RGBColor[0.560181, 0.691569, 0.194885], Editable -> False,
                     Selectable -> False], ",", 
                   RowBox[{"AbsoluteThickness", "[", "1.6`", "]"}], ",", 
                   RowBox[{"FontFamily", "\[Rule]", "\"Arial\""}], ",", 
                   RowBox[{"FontSize", "\[Rule]", "16"}]}], "]"}], ",", 
               RowBox[{"Directive", "[", 
                 RowBox[{
                   RowBox[{"PointSize", "[", "0.006944444444444445`", "]"}], 
                   ",", 
                   InterpretationBox[
                    ButtonBox[
                    TooltipBox[
                    GraphicsBox[{{
                    GrayLevel[0], 
                    RectangleBox[{0, 0}]}, {
                    GrayLevel[0], 
                    RectangleBox[{1, -1}]}, {
                    RGBColor[0.922526, 0.385626, 0.209179], 
                    RectangleBox[{0, -1}, {2, 1}]}}, AspectRatio -> 1, Frame -> 
                    True, FrameStyle -> 
                    RGBColor[
                    0.6150173333333333, 0.25708400000000003`, 
                    0.13945266666666667`], FrameTicks -> None, 
                    PlotRangePadding -> None, ImageSize -> 
                    Dynamic[{
                    Automatic, 1.35 CurrentValue["FontCapHeight"]/
                    AbsoluteCurrentValue[Magnification]}]], 
                    "RGBColor[0.922526, 0.385626, 0.209179]"], Appearance -> 
                    None, BaseStyle -> {}, BaselinePosition -> Baseline, 
                    DefaultBaseStyle -> {}, ButtonFunction :> 
                    With[{Typeset`box$ = EvaluationBox[]}, 
                    If[
                    Not[
                    AbsoluteCurrentValue["Deployed"]], 
                    SelectionMove[Typeset`box$, All, Expression]; 
                    FrontEnd`Private`$ColorSelectorInitialAlpha = 1; 
                    FrontEnd`Private`$ColorSelectorInitialColor = 
                    RGBColor[0.922526, 0.385626, 0.209179]; 
                    FrontEnd`Private`$ColorSelectorUseMakeBoxes = True; 
                    MathLink`CallFrontEnd[
                    FrontEnd`AttachCell[Typeset`box$, 
                    FrontEndResource["RGBColorValueSelector"], {
                    0, {Left, Bottom}}, {Left, Top}, 
                    "ClosingActions" -> {
                    "SelectionDeparture", "ParentChanged", 
                    "EvaluatorQuit"}]]]], BaseStyle -> Inherited, Evaluator -> 
                    Automatic, Method -> "Preemptive"], 
                    RGBColor[0.922526, 0.385626, 0.209179], Editable -> False,
                     Selectable -> False], ",", 
                   RowBox[{"AbsoluteThickness", "[", "1.6`", "]"}], ",", 
                   RowBox[{"FontFamily", "\[Rule]", "\"Arial\""}], ",", 
                   RowBox[{"FontSize", "\[Rule]", "16"}]}], "]"}], ",", 
               RowBox[{"Directive", "[", 
                 RowBox[{
                   RowBox[{"PointSize", "[", "0.006944444444444445`", "]"}], 
                   ",", 
                   InterpretationBox[
                    ButtonBox[
                    TooltipBox[
                    GraphicsBox[{{
                    GrayLevel[0], 
                    RectangleBox[{0, 0}]}, {
                    GrayLevel[0], 
                    RectangleBox[{1, -1}]}, {
                    RGBColor[0.528488, 0.470624, 0.701351], 
                    RectangleBox[{0, -1}, {2, 1}]}}, AspectRatio -> 1, Frame -> 
                    True, FrameStyle -> 
                    RGBColor[
                    0.3523253333333333, 0.3137493333333333, 
                    0.46756733333333333`], FrameTicks -> None, 
                    PlotRangePadding -> None, ImageSize -> 
                    Dynamic[{
                    Automatic, 1.35 CurrentValue["FontCapHeight"]/
                    AbsoluteCurrentValue[Magnification]}]], 
                    "RGBColor[0.528488, 0.470624, 0.701351]"], Appearance -> 
                    None, BaseStyle -> {}, BaselinePosition -> Baseline, 
                    DefaultBaseStyle -> {}, ButtonFunction :> 
                    With[{Typeset`box$ = EvaluationBox[]}, 
                    If[
                    Not[
                    AbsoluteCurrentValue["Deployed"]], 
                    SelectionMove[Typeset`box$, All, Expression]; 
                    FrontEnd`Private`$ColorSelectorInitialAlpha = 1; 
                    FrontEnd`Private`$ColorSelectorInitialColor = 
                    RGBColor[0.528488, 0.470624, 0.701351]; 
                    FrontEnd`Private`$ColorSelectorUseMakeBoxes = True; 
                    MathLink`CallFrontEnd[
                    FrontEnd`AttachCell[Typeset`box$, 
                    FrontEndResource["RGBColorValueSelector"], {
                    0, {Left, Bottom}}, {Left, Top}, 
                    "ClosingActions" -> {
                    "SelectionDeparture", "ParentChanged", 
                    "EvaluatorQuit"}]]]], BaseStyle -> Inherited, Evaluator -> 
                    Automatic, Method -> "Preemptive"], 
                    RGBColor[0.528488, 0.470624, 0.701351], Editable -> False,
                     Selectable -> False], ",", 
                   RowBox[{"AbsoluteThickness", "[", "1.6`", "]"}], ",", 
                   RowBox[{"FontFamily", "\[Rule]", "\"Arial\""}], ",", 
                   RowBox[{"FontSize", "\[Rule]", "16"}]}], "]"}]}], "}"}], 
           ",", 
           RowBox[{"{", 
             RowBox[{#, ",", #2, ",", #3, ",", #4, ",", #5}], "}"}], ",", 
           RowBox[{"LegendMarkers", "\[Rule]", 
             RowBox[{"{", 
               RowBox[{
                 RowBox[{"{", 
                   RowBox[{"False", ",", "Automatic"}], "}"}], ",", 
                 RowBox[{"{", 
                   RowBox[{"False", ",", "Automatic"}], "}"}], ",", 
                 RowBox[{"{", 
                   RowBox[{"False", ",", "Automatic"}], "}"}], ",", 
                 RowBox[{"{", 
                   RowBox[{"False", ",", "Automatic"}], "}"}], ",", 
                 RowBox[{"{", 
                   RowBox[{"False", ",", "Automatic"}], "}"}]}], "}"}]}], ",", 
           RowBox[{"Joined", "\[Rule]", 
             RowBox[{"{", 
               
               RowBox[{
                "True", ",", "True", ",", "True", ",", "True", ",", "True"}], 
               "}"}]}], ",", 
           RowBox[{"LabelStyle", "\[Rule]", 
             RowBox[{"{", "}"}]}], ",", 
           RowBox[{"LegendLayout", "\[Rule]", "\"Column\""}]}], "]"}]& ), 
      Editable -> True], TraditionalForm], TraditionalForm]},
  "Legended",
  DisplayFunction->(GridBox[{{
      TagBox[
       ItemBox[
        PaneBox[
         TagBox[#, "SkipImageSizeLevel"], Alignment -> {Center, Baseline}, 
         BaselinePosition -> Baseline], DefaultBaseStyle -> "Labeled"], 
       "SkipImageSizeLevel"], 
      ItemBox[#2, DefaultBaseStyle -> "LabeledLabel"]}}, 
    GridBoxAlignment -> {"Columns" -> {{Center}}, "Rows" -> {{Center}}}, 
    AutoDelete -> False, GridBoxItemSize -> Automatic, 
    BaselinePosition -> {1, 1}]& ),
  Editable->True,
  InterpretationFunction->(RowBox[{"Legended", "[", 
     RowBox[{#, ",", 
       RowBox[{"Placed", "[", 
         RowBox[{#2, ",", "After"}], "]"}]}], "]"}]& )]], "Output",
 CellChangeTimes->{
  3.704111784774541*^9, 3.70411188581629*^9, 3.704111926106607*^9, {
   3.704112116942547*^9, 3.704112129786508*^9}, {3.704112193874683*^9, 
   3.704112220716117*^9}, 3.7041122626580133`*^9, 3.7041123093351*^9, 
   3.704112368610551*^9, {3.704112529729134*^9, 3.704112542422118*^9}, {
   3.704112583093628*^9, 3.7041126023858337`*^9}, {3.704112634179656*^9, 
   3.704112697727126*^9}, 3.704112833873415*^9, 3.704113001860923*^9, {
   3.7041130857569637`*^9, 3.704113139103178*^9}, {3.704113175110794*^9, 
   3.704113196520805*^9}, 3.7041133404549303`*^9, 3.704113849877902*^9, 
   3.704113934949802*^9, 3.704114108079949*^9, 3.7041141735586863`*^9, 
   3.7041142260594053`*^9, 3.704114324179449*^9, 3.70411450520998*^9, 
   3.7041145551863728`*^9, 3.704114671827285*^9, {3.70411471665837*^9, 
   3.704114759913021*^9}, 3.704114800807558*^9, 3.704114895936452*^9, {
   3.704114933972932*^9, 3.704114958729044*^9}, {3.704114998887369*^9, 
   3.704115025443948*^9}, 3.704128129408781*^9, {3.7041283204201813`*^9, 
   3.704128350108511*^9}, {3.704128637864378*^9, 3.704128650943181*^9}, 
   3.704128955914315*^9, 3.704128998627841*^9, {3.7041290534891*^9, 
   3.704129075361279*^9}, 3.704129914354042*^9, 3.7041300954078712`*^9, {
   3.704130125517082*^9, 3.704130142636489*^9}, 3.7041305474513903`*^9, 
   3.704163222200279*^9, 3.7041633134054117`*^9, 3.704163489571527*^9, {
   3.704163530189334*^9, 3.704163598949432*^9}, {3.704163641041811*^9, 
   3.70416367779187*^9}, {3.7041679738086157`*^9, 3.7041679863308697`*^9}, {
   3.7041682299255733`*^9, 3.7041682702077627`*^9}, 3.704169620722824*^9, 
   3.7041696831908712`*^9, 3.70416978775028*^9, 3.7041698779262133`*^9, 
   3.704170082802888*^9, {3.704170165371234*^9, 3.70417018530864*^9}, 
   3.704170228785939*^9, 3.704170322062306*^9, 3.704170535992519*^9, 
   3.7041705725545673`*^9, 3.7041706315721807`*^9, {3.704170809819241*^9, 
   3.704170822448477*^9}, {3.704170858545939*^9, 3.704170958792832*^9}, 
   3.7041710181500187`*^9, 3.704171123123598*^9, {3.704171195787013*^9, 
   3.7041712146163607`*^9}, 3.7041712609782057`*^9, 3.704297676987935*^9, 
   3.7042977503434763`*^9, {3.704297786978282*^9, 3.704297810816271*^9}, {
   3.704297990359563*^9, 3.7042980084499063`*^9}, 3.70429816779564*^9, {
   3.704298203943287*^9, 3.7042982573363657`*^9}, 3.704298290626749*^9, 
   3.704299739867765*^9, 3.7112545856205597`*^9, 
   3.711254675252844*^9},ExpressionUUID->"e433abb1-c3a3-4068-a1b9-\
b0e5c3efbbaa"],

Cell[BoxData[
 TemplateBox[{GraphicsBox[{{}, {{{}, {}, {
        Hue[0.67, 0.6, 0.6], 
        Directive[
         PointSize[0.006944444444444445], 
         RGBColor[0.368417, 0.506779, 0.709798], 
         AbsoluteThickness[1.6], FontFamily -> "Arial", FontSize -> 16], 
        LineBox[CompressedData["
1:eJw113k4V9kbAPCvsqQiS2WrVNKiJCmjRG/FIFGWRokYSyJJIkVjskSUFsmu
cy7RoikhaUOUNUtFSZgsNZLUJCqU35nfffOP5/Pcx3HvOe92ZjntsXQdIxAI
TgsJBP/9/v8PELgmNH9a8K27q//vtQTWLXdVeV+LNiDwwFUrLq4L/SuBtpBG
v6AhtDH7+4BxlRlS93ivJ9DeMC9FYh56A4HZXlZCN/XQ5gTy7eOk0q3RmwjI
S03qfrILbUlAjpO/YhSKtiaQEewXMSYZ/RuBNb6BWcK56C0EPvfCpo3VaFsC
Se3VeZ2daDsC8XJrlUtH0NsJfB9RbO2bUsjbkUCyktW6nRpoJwITlnNXl5ig
XQhIyv0VauKM3kFAaoWxRt4f6J0E9LUuzvVJQHsQiCksUziSi/YkkP59llNf
LdqLQO1B5chrPWhvAoH9s+dViRbx9iHwT79222oVtC+Bh/1WtjKA3k/gdPcl
i3X26AMEFDb1hjUEoAMIiD2lReUJ6EME+uK9m2bcRAex9/n90PWXjejDbP9i
c3UEA+gQAmaz5JYZjS/mHUZgcIGhioEiOpyA0PeMfn819FECRsX0RudKdBSB
VVZ+h4+aoo8T8Krf6+Nmhz5B4PXgguvBu9GnCIw7me3eFISOITB8xrHY8xQ6
lsDoo3NfVqeh49j52AkcrfLQCQTqFNyMLpahk9j+btsnDC/QKQQcxKoHlXrR
5wisMHCO0BtFUwJuPY/mZ8rc551GoLQi1MZmLvo8O58OSLJcic4k4Fu6MSTR
HH2RgEDinyx1Z/RlAifswwqlDqCvsP27abrbIBp9lcCOUx7+VWnobAI9mUEX
zxegcwhovxC8aKhF5xFwksvrs3uNzidgekm+VX8EXcDW+9yZcUi2hPdtAkPO
WlvlF6LvEhjx65o6eR26kECzqJWkzzZ0MYufIfk/l/miS9j3tWTeso9GPyCg
o/RS+WMmuoyAyEai2leMriDg13bMwvYluoqAD8To/TKIfkTg4oKr8RHSpbxr
CaT1p842V0fXE3h1Mi0/2gT9hICMvdFakx3oBgJbdZZWh4ainxFomj/iBRy6
idUnMVmXkCJ0M4GJx88PbWhDtxC4MudMavp3dBsBLRm/p5HTH/B+ReCudAiM
1Ud3sHh4p1sk64DuYuf57tPkosPoNyzerfzXiKejuwm8W//ZdfAhuoflzzvt
sqi36F5Wb9THVlVJPOTdR+CFo/+P20vRHwmUFwXJOW5Bf2Lx2Wr1b2EQ+jOr
f0dlY1oy0IPs/bsdFxbWoL8SWB2sNM19ED1EYMO/8z51KJfxHiGwXnmDp+Z6
9A8C4TnKh2z90AIKx9OkjV04tBCFrpuh6ptr0WMopDSPlGiNoMdSMJq0r1l0
YTlvYQoGoldDG23RIhTCSiz6Mo+hRSnMFDOuCbmHFmPr6YoPe39Ej6NQ2CeW
eHBOBW9xColWQpMztqLHU1BOFZk3chI9gYKbMGmLKEdPpEB05VMsBJW8JSjY
jXbIO69ES1Jo+V3Zo8wPPYmCqoWBcHgOWorC+IK3hVc+oqUpyO7NazJcUsVb
hsJSGZdhu71oWQoldmPgRy56MgWfJi0t7a/oKRRqqy++kNav5j2VQqDLX3nn
jqDlKHz3fF7WU4uWp9DjVpcgrPiItwIF94E60+EdaEUKIyulA9tuoJUoXE9x
2VIoWsN7GoWIih83sraip1PoPbpCpOAqegaFcOXL2wZEankrU2iqX3hgvwN6
JoWpWU/Lze+gZ1GwjCn2iFGo4z2bgvfGAp3fAtAqFN7d+vPhtVb0HHa+4Z45
zbPqeatSMBkWk1v9G3ouhY+hgaNSx9HzKBTcViyyK0XPp7A30kFSYwS9gIKX
uuqEs9qPeatRMK031knxQS+kkLwj5pBlNnoRhXjzrJllH9DqFKbstq0W0XzC
ezFbX7/68ExftAaFScaLE1VvoZdQmDZX4s4cwVPemix+A22fqJugl1I4KWUn
YhGL1qJQJ1C8cK4dvYzFV/SnufM0G3gvpyCX9npkKAStzeJde3qM2nP0LxRy
Euerlqk38tah0D+88VJrOHoFhcd5VvRwB3olBXWv5+/vwTPeuiwex2Skp3Po
VSyeo1sf6os8563H4t9DQTR5F1qfwq9yTr4lDejVFAIkW+bcgybeQGHZhc6K
U9fQa9j/X7dpJcx6wXsthe1e4V+qzqLXUWjQ/nFikUQzbwMKv8zu+botAm1I
wb6mqHW98Evev7L4dI+q6ApFG7H9TlY3kBRt4W3M8m+qUmd6FNqEgm/kH5oH
pVt5r6cQ+jAixiYJbUph8lP/8d/ntPHeQGFW2PAXxetoMwoWArH71vp/8zan
EP2+5YD+I/RGCkcqQ0vV1V/x3kThbPylK5K+aAsWHzJ3pu69jbZk8VozKBga
RVux/Gg2ebXOoJ23NQUqr2PXFo7eTCFYPXS1eTn6Nwoqe+ovSYh08LahoKSi
d+r4avQWClITXiRp7kdvpcDdVPXcdhFtSwFai+2dGtHbKDQ/k7mdNIK2o/A5
QGa/zfRO3vYUEiLa3d5ro7ez/A80+5BvjHagUFO8e0TOEu1IYYfIEpuQn/6d
wkQ1V6EAE7QTBYm0W2GJP9dzprDh1dCXswpoFwqzu2aHrf2E7+NKYbTq+tIz
xegdFBRLXRvOhaHdKOh98HpB9NE72fsXHhF87sP9cmfPI22qFOPQHmw/vnpP
zF2G3sXi8UGcpH81nocnhQo/QwWdbejdFLR+WUNzKvG8vdj3K8pvjX2C8bGH
5d+Sv28KPcV48qYgrkrC3j7C+NtLoSpb7sbSEoxXHwoik64Z5uZhfO+jcEhx
u9f8TMwHXwrdNZp2SxIwf/woXC2eF2R4HPNtP/u+BW72d0IxX/0pZH51f3P3
T8zvAxRW3lEfNg3G+nCQ9ZMpghlrI7G+BFAQhB0WWCZgvQpk8V5jVCJ+Devd
IVZfdb3+aqzB+vkHhbzQUEWxHqzPQRRiodooygTr+58U0nKsu9xuYz85zPpv
sMGXi6uwHwVTWPPPVfel9dgPQyhkwYb7Vb7Yb0MpOGqpuCmrYf8Oo9C6Scm7
8gPOH0dYvSEVnRY/56FwCpEK50OWX8b5K4Ktv+iQVHcqzodHKajVuqg9JzjP
RrJ+VD72uue1n/cJCrmGr7lZP+8zx1j/SQzaYdOD97njFKxmDBaZWeN9NJpC
x66KgpaG27xPsHpnuU6p0+MW75MUjkVeqjeaUsD7FIUTvY+7hp7k8z5N4WaU
hstA2g3eMRQeZNpkrArL432GwgKyIP9vv1zesey8K1UPfN2fw/ssW98hjGaF
X+cdx+J19s2U+eezecez/Zy2vMQy9RrvBNY/4/abdY2/yjuR1YMbZ3XSTl7h
ncTyP9xZaZVaFu9kCvK/Lh7v++IS7xR2ngL3uukpF3mnsvjMuDtzxt4LvM9R
6ByIf+Juk8mbULgve2OiiHkGb0pBTDw8eIz1ed4chW0fxS+H7EznnUbhpbeG
WG5UGu90Vu+MU9xrbnG8z7N+YOYDcgOUdwbLr6j9H17pojMpBGle3jpeifC+
wOY7jeU19U9SeV+kEOVZ4vAxNYX3JQprtZbt2hyYzPsyhfq58X4j7km8syj8
s2amzr87E3lfYfVQfGmemX8C778oLIps37wiNp73VQrrP3iodBfG8b5GwSVI
8C1x8CzvbPb/xO3qE1eir7N+IxcoqxcVyzuHzRO2H751dJ3hncv2a9ySj/0m
6DwKc7PtxrUXxPC+QeH5/Tf7VDTR+RQOb0wRWZVzmvdNCq/nx97J0UUXUDCT
kPCbWnOK9y0K56a4+Hx3Rd9m9VDvkKmQKPoOiz9NqnFk60ned9nz1CGX2twT
vO+x/IgLaNBSRBey99Ov8Jx8PJp3EYX0vXPbn49DF7P53SFDte/kcd73Wf7K
n+6vnYkuYfPB7NjN324f411KoShBUrffHv2AguQZNRkTcfRDlt/q+juj70bx
LmP9pF7m1BZ/dDmF8unZZsYr0BUUxm7cGDEqhK5k+1c2a1j1cSTvKlYPDJO/
uWWiqyn4bx9Q2R+MfsTyuy5zsYgTuobNt3VKkx4ZoWspnBaRdzy6FF1H4eB7
P5mhWeh6Nn9Jak3smoJ+TMFhsr3hREn0Ewr73oSk6o5HP2Xfs+d8rt5PN1AY
eH+g+JUEupGCufcbn4HJ6GcsH3wias2V0c/ZvDNmxsSSRegmCraNjYFz9dAv
2N836bhv3oRupvDp0B2B2g70Swr6b8q1g4PQLRT+Tl6SvSIR3Urhx7fPWVr5
6DYKF76s7dvUiP6bwu7F6Vd8B9GvKNx5+jsXqoD7307B4+WeR8766A52H+pT
EYy4oDvZ8+KKsGXR6C42HyxRLx7MR79m9Sg7YJ56B/oNhfeHajVLJTE+/mHf
tzLKNGMVupuCk69FVfEu9FsKwiOX2semoHtYvDcsT7CvQb9j94u3f9y7N4ru
ZfPqVsNXk7UwXt+z+TvO3tDaDd3H+u/Uz227U9Af2Hk2WxpYP0F/pJCkL3F5
6Gc+/MvuY8vPNFsD+hO7/yxU1bA5gO5nzw1UIgez0Z8pvBrNMZ3fgx5g9Whf
/uYOFcy/QZZ/VVIjitvRXyi039MSrkxAf2X3W+1P5zqfor9ReGgQ6+w0CfN7
iNU7iQWmeqboYQpzNshe8YxAj7D82Fqz/G0p+ju7L73xHtwswHrxg823X6Nk
n89Aj1LwvNVe6quHFnCwyEPjx0I7tBAHHotiW74FoMdw8CxhTPLLRPRYDgb2
FJ2tLUALc6Dr0W9U/xwtwsEHXfP1bYNoUbb++1sWg1Ow3olxYJo7ffHU5ehx
HKiHaVTqWqPFOVgjqyztug89ngOB+bDmqRj0BA76Y1Y73rmOnshBmb9dR1c9
WoKDbU6ushM+oiU5sEta5LRoEtbjSRw4ZrlvMlqMluJAKv7tXlsztDQHtvYV
u1w80TIcRLjl9jsfQ8tyIOa+rM7mMnoyBw/MhJ/qV6KncKDc4Noh142eyoGM
X0Rfuyj2CzkOutf0DiSrouU5qHR+OdbQAK3AwVBvo0aLE1qRg/BsmVTHYLQS
BwubRg8+JuhpHBh+rhxVL0RPZ/t1PT7GrwU9gwPhSztcLgyhlTn4bjxcUiKP
/W3mf89LJcq10bM46DXrvZJrjZ7NweboMdJHfdAqHOx7m5Sz7hR6Dgex2sPS
b/5Cq3KwxaEi36saPZeDnak3NVq70fM4GB5dK6Mpiv12PgdVCr8PuaugF3Cw
N3d1VASg1TjwdxDyiLRHL+TgW90fRnsC0Is4qK0VfqYTj1bn4P5tldrXuejF
HHC7d7/3q0drMHsbDHb3opeweHO9cE1fPG71/wAKDi/Z
         "]]}, {
        Hue[0.9060679774997897, 0.6, 0.6], 
        Directive[
         PointSize[0.006944444444444445], 
         RGBColor[0.880722, 0.611041, 0.142051], 
         AbsoluteThickness[1.6], FontFamily -> "Arial", FontSize -> 16], 
        LineBox[CompressedData["
1:eJw113k8V9vXB3CahKgbEslYNFBc3XSVWrkRmm5ESghJgwZzSYoMmSJK0nD2
QUQRKVOGCiEqojIlCkVJg5QSz35+e13/eL1fhu85+6z1Weso2R8wdRwjICBw
WlBA4P+//+8LODBZbW+zcDRrxf+sz8GWgPwZs6bcZF7FQW3019lrlNCGHNQd
OWl+5U+0EQceVleDtVehTTjYH2d1edAcvZaDKPmk4/1O6PUc6FzhZBW80f9y
cE70mnVQONqUg6yGIFDl0JuoH/mUjGahLTgw6glqlShHW3JArLw4h0b0Vg74
McrTPr1Hb+MgUzV4U8Eo2oaDX2TUvVQim3k7vV/3PXGT5qDtOejrtuqOXYbe
wUHlvPURDhvROzkoTaq/77YTvYsD3Y6HpZVH0Hs4aOsS++xwGu3MwXV/kaOG
Kej9HAR+mZ3nUoQ+SM9LWmWkux7tyoHPKs3slF60OwfBhaqrbgveYvbk4IBd
jeofMuhDHHinSTcXaqK9ObD/4dGdb4T24WC7rWSbsB3alwNFgfnWGYfRxzlo
EF4jkhqN9ucg+/iN2F/X0AEcRHRFFaeUo4M4mNZ6xPjGK/RJev39aSKSP9Gh
HAyfceh4IXmbOZwDjSiL/OGF6FMcWDSPDQtYg47iQHyR8jYXJ3Q0B7ka5hrl
J9BnOBDTc1b1J+hYWo8vgwLSitBxHJyJFAmGFnQ8fR75z3wMh9AXOVhw4W5Z
sXQO82UOnquoPL62GE04sGuxlZligU7gIF3efclHD3QSB6adEU+MYtHJHBQa
pZxVzkVf5eC20hxz30Z0GnVrxAebn+jrHLh/lNlQIZfLnMFB6MzgwIIV6EwO
kr+VZyx1QN+kv3/rrsD6YPQtDjTHq1UNXEPncLC4c+V+7Tp0HgfPhGoPiH1H
F9B+OHvOKWhmHnMh/X9lRqIJq9DFtP8So9V3OKPvcrA2dHtB7Rn0fQ7CDvff
e1+ELuOgf2v3gfy36AccpHYd/mP51HzmSg5i0i5K+eqhH9Lzaloq7rsbXcOB
sHlIln4s+jHNgxyzltpSdC2tvw7nUxpf0E852NOqMGitVMDcwEHNhRwnp43o
5xyEhE7ZscEf3ciBdITJ+Rm30M0cjN1yuLOuG93Kwe+fnmaHZO8wt3Fw1K1M
VWoDup2DRW/8GjIC0K85UF4lN3vtHXQnzRvV9ravX9DdNB9yBhXT5xcyv+Pg
z7ae1ccc0b0c+KpIfnIh6A8czLNQ/xHeiv5Ir9fk44lGmSLmTxz8JfR6ZJsl
+gsHXs36Cipx6AHafxVCPdpN6EEOSnrFs+JmFDP/4MDQeZ+ilS36J+3P3C6d
wCT0MAcVuYFmSu/RIzQ/hvYv0NUuYRYgMDvkYXezD1qQwNr4XsHJlegxBHSH
1y1xEbnLPJaA0c2Gqkwt9DgC+4OMSc0W9HgCe8INN1b7oycQOLXA/1n2dbQQ
gbmW0zdHvEBPJPBdZOUq27H3mIUJxEpOMNPSRIsQaLcwCxC1QYsSkHOfqzYY
jp5EQEpuoGWoEC1GoEl7fJzCR7Q4gYeii1MPKt5nnkzg6KMb+YNm6CkEPi1r
rb9zEv0HvZ+GYzsfFqOnEgibO2KkMYiWINDnVFXSv6CUWZKAQNDv4zN3o6UI
TEpSy7+fhJ5GwL7i7ykfOtDSBCJfpGUkK5YxTydg5nRfX8AOLUPgloKMmFAi
WpaAq9Sd+qpu9Ax6/RnmA5vVy5nlCFzO9ne+54aeSWCeWGjrtCK0PIEMEh6x
e+IDZgUCrfMeeFWboxUJrBv/ymjDFbQSgRBtgz0Tv6OVCVzT8xcSXVPBrELA
Us9P0plHzyLwTDjHbOVP9GwCz89IbOPNK5lVCTgtK7ycmI1WI2AqZOa8XbKK
eQ4BfZvaoU9e6LkE3lTk7jjQhp5HoNYuKGdw9UPm+QRg3vy3CbfQ6vS8jA3a
omZVM2sQ+PNKjmvbOfQCAvm6h/akidcwLySwamOIu2QIWpM+39cnVPSEHjFr
0fpT8uo0CEH/SSA+aeeXfyc/ZtYmYDW/xcDvPHoRgQ1/vDz2U+0J818EYiad
f9JegF5M4H1L7y71ubXMOgRcMvlb/3ihlxDQeLC6orIC/TeBD3p+oo9l65h1
CYQ7qOQ5HkQvJeDd/y6Fr0QvI3BFS25ejMpTZj0C+4INqk380Mtpf2Q3SDZ2
oFcQGC1I1Dc2qGcGAjczZfvSrqFX0vPUS04Wkmpg1icwfFoxzMkP/Q+BNUtK
Sp58Qq+i9dw+9fVKh2fMBrQ/j1zbcacRbUhgavuExkUbnzOvJrDU/pw8X4M2
ov1ytT/0g8kLZmMCEUeOv/1VjTYhIG3X4nRtQyPzGuo3SgGPnqHXElhvvfju
XJsm5nU0z7wP2h15h15PoCJfTPqgezPzBgLupVYXkgVbmP8lcOjgTfP0SPRG
At/ki4QE5VuZTQn8CjSIEb2ONqN58e3CO+W/XzJvovWqeUfzZBnanObfYm1j
p3VtzBYERnyOpT1/it5MgE/bXv/C7BWzJYG67sJNlk/QW2j/FR2tkVFuZ95K
oKbwakm8JdqK9ruYSf+pUPQ2Wt+FpUdNc9HWBHZninhDG9qG1seyfOGcEbQt
vf/RzCGp6R3M2wlk96RerpmLtqP1YavcbaaNtieQ1tJ8QGcR2oF+/vENftPV
0Tto3vBuJEsW7UjA1nVeQtMoft5OAimfFw4HtqCdCHRYxGjVpKN3Ebi09Kfu
a0/0bgJltp/rZ+qg9xC4cXdXXddLPJ+9BOZrvHbu0EM7E5CM2xTmE4nnu4+A
nvBUU/UGfB77CUicPBp2Qgx9gMDmW1Puz9HD53mQQMnwDauaHfj8XWjeDt1W
UgjCenElsDyFO12VgPXkRiB1qobejkKsP3cCynvDdrs0YL16EFBSHBlv+QHr
25PAimDr37bj0V4EbOR+1N9QxP44ROB4yQ2PNSuwnw4TeFpbJi5pj/3oTWCv
8L6yyhDs3yO0PqdEKE7Mxf73IVBZOTrOtBfz4yjtj5Dx2iKz0L40v8aHnh+o
xLw6RmBBxrt7qZsx347TeaInse7gAOalH4Hc71eE7DjMV396vXnucp6WmMcn
aH61GNyPVMA8DyDwwjc09NAAzotAWq+u34x7nuP8CSLwz7OkuPAHOL+CCagZ
rHgvWIrz8CStf5Awbq/G+RpC4PFh+St57Ti/QwmsDBftkBZEh9H83lTvd1Id
94dwAtGfK5fOKcf9JoLeP1ksE2KA+9IpmoeZwkXGTbi/RdJ9YOxbk4BjuB9G
0byVua5sqYP752kCPTHxmr2juE9H0/tZ23TT6b/9Pob2+4Sp/Li7/72f0P3l
RGbR8G18/zlLr884ojomH9/fYgnMUhNJlnqI75/nCBjMm7byeTe+b8cR2GRd
dVZrMvo8vZ7ys8fC9DOZ4+n19rTJcgI3mC8Q8PQOiemITGe+SJ9H4sbvT7Wu
M1+if59u+cCjK435MoEtm8W7mlJTmTmah8ufi8j5XmUmdH8Z1ljoaJfCzNP9
LlHqe49pMnMCAQ8vxVm9G68wJ9J8+cdwQqZ1EnMS3V8Wr/sc6ZHIfIXOZ+v9
OW/jEpiT6XmZpynLV/DMKQSKlin4J4wS5qv0fHqj53xYiU4lsD0mbuSrLMec
RuCMbJBmUukl5msEzrfpRow5epH5Ot0nfzw+9JfhBeZ0el411VsPyMczZxBo
PFrc1zfuPPMNAkkG9nFDP84xZxI44j2htnMoljmL1qvokxOiQuibNB9c90Y9
VTjLnE1A/FPb0pR/zjDfIrBrcCBvxCWG+TbN/6+/s8zToplzCCQEuTYv/HCa
OZfeT9vMYGkddB4BkwW6uy+FRjHnEwjUj67PqolkLiBgp97YURVzivkOzWd9
Ge/y3RHMhQSm110a+rQunLmIwNnEePGEFWHMxfTvxVZp6SwPZS4hkJ7xfZa0
cQjzXQLB1qPHM21PMt+j8ynGEw77BTPfp/tRyGvLj+lBzKV0XqRIbI7pDGQu
o/Wi3if4ZRa6nMCSp7fHxO8PYH5A6+/d+WjFeyeYK+g+yE3SUJRDV9J9xvGO
4ZJj/sxVBK72PZwo1uvH/JDe33jZKau3oavp8z9nohnz7DhzDYG7Bua6Cebo
R7Re5XZ2rs87xvyY7qcZorZ5db7MT+h+amEc9mPwKHMt7deIbMEINXQdgQnW
fq5D9j7MT2k/vf25qeLqEeZ6AhePuV8I/OHN3EDg7/LIvZUb0c/oPl10vHnO
rcPMz+k8GZyevkoB/YLm6SObGcXRh5gbCeic8D63VBzdROeT8YNzTqe9mJtp
XsTXOXyagW4h8Hnx/M7gdE/mVjr/+irc3xigXxLo6mnLv9PpwdxG97sn07xq
QtCvaN5M7tjVsAjdTveZuGGHs13uzB30elwaXtdfQL+m88NHVNtiM/oN7Q+P
67Fd0uhOAqeDxZLWvXRj7iJQ6Ns0d1sKupvOv8uhkh0e6LcErK31zTOM0O9o
3vv0Vp1TQPcQiJONUHX76crcS+Cw/9NX0k3o9wTG+Z2ZZnsH/YHuP4NeASo8
uo9A8Qbf3StD0R8JzLDx8471RPfTefsqvFZwJ/oTAfkc4SYHS/RnAmMibxhe
Xof+QqB0859jzxigv9L9xJ9XmgvoAQLO1w/U6euhvxFwK5YxrViGHqT7vabj
20vL0d/pfPXReJyhj/5BIHFrvtYbI/QQzZtrUUqzN6J/EhDyrwm2tUL/ou8T
X5sVfJ3Qw7R/nmXu2+eB/k33n2KH27KB6BECVRJqX91i0aP0fU42pd4pFS3A
wxnzoutdRWhBHnwKD3u+rEeP4WEo2qdsxXv0WB5WtF8s+T0Wn9c4HizuvVAQ
lkeP58FkTKDqpr/RE3jovfAors4cLcRDaMf2Anc39EQeYswdjbSi0cI8mFVn
TPuVhRbh4ZCokEzFU7QoD60FnftDB9CTeFD4su2U7n/1KEY/vzb330e6aHEe
JNKiPi6xRU+m9xunOOwWgJ7Cg+PeLEePNPQfPIzI6TgvqkNP5UFXQDzh6g+0
BP39by1vqxSxfyR5mCwSszvKGC1Ffz4cc2HAFT2NB+0F/Tr9F9HSPFheub/0
cAV6Og9qD7M7w76gZXg4n3giQ1Ee+1mWh2S7wn+1TNAzePCX9CrM9UTL0fM8
ukQ2IxE9k37+8qyIyXVoeR4m5MWJPB9BK/CwL/7mzGF1zBNFHvqXuuT4WKGV
eNCJcPliGopW5qG8p2aGdz5ahYfA1iMpfe/Qs3jInlmlnTod82s2D1HTG4Ku
GqFVeShYrxzx9hBajYcn35db2qei5/Bgo79rplQzei4PHxKNFw2LYF7O4yE2
7b6U5DL0fB7GVedv3bIPrc6DVdrPgsrLaA0ejPcoTLKtRS/gYb1/AMiMwXxe
yIN6ruHOAW20Jg9THpgk9zl6r/g/O1NFLw==
         "]]}, {
        Hue[0.1421359549995791, 0.6, 0.6], 
        Directive[
         PointSize[0.006944444444444445], 
         RGBColor[0.560181, 0.691569, 0.194885], 
         AbsoluteThickness[1.6], FontFamily -> "Arial", FontSize -> 16], 
        LineBox[CompressedData["
1:eJw12XlYj9sWAOAKlcpJiUSHCgmZomRsoTpUQmYhNEhlrlQkEg1EQkja66so
lUKlVJIMZaxIJ5miQaZCRAl337vX9Y/nfRp8v/3tNdJdvcHOWU5GRuaQrIzM
f//+3x9gsH5vcpNL226z/3kag79+O2dVDQsSNmegF+xdo+hAtmTw6sKToT8j
yTMYeNx/6pJRTLZiMPTHzR3Gv8g2DJ72jPTaM2aPsC2DI/UJaxLdyHMYzPQ8
sI/Fke0Y9BxWbrT5KXk+A9+89DsDeu4VXsjAeITc85zZ5MUM3i9TVzPZR17K
YK3uTkMsJi9jMCZ0uEZH52DhFQzerhhz33Y6eSWDnQ4v/E8FklczUPbMWv+x
iOzEYLBtqLJ55xBhFwafi8PrzliSXRn0Xe+f3jeM7MZtmDEj6QHZg8Hjy7GZ
dhqhwusZfI96qKNrT97IQFZzdb1WPHkzg/hk2Dv9A9mTgXpVSmaCSZiwN4MJ
2XFzzAPJPgxGBrm7DSkl+zEwfTXY3P7vfcLb+fev9Zn3yoO8g8HqCaOmX79C
3sng3BCtb4rd9wsHMihadHt3riM5iEFjY5h5TQ55L4Pa5IW3A1XDhUO4/V+/
Tl5DDmOwwuFG3Kpr5P0M7GRTlp/XPiB8gAHWpp5DX3IEgxGf0zwnVZEjGbyc
+vlFuOlB4SMMlMaEOLNochSDD45/l2/7TT7OQK7CpZ+mUYRwNINLfntVXjmT
Yxhc11lyTIomxzIouKpWvqKMjPz+sbk/+ykcEo5jsONKTUjjFHICv9/xPv2L
tpLPMAgOijtx8QI5icHhyLOK1z6Qkxn4bI+79NUgUjiVwf0+oQYLXMhpDAzt
vXTeJZDP8/cT2sjy6sgXGQwaOPZd+aDDwpkMmnb83GvsSr7EIGJbuXlzCjmH
QVRRy0TFz+Rcft5Kg8pDxx0Rzmewf3Vijn8AuYBB2vQlbR9LyIUMOjq3Ntf1
OCpcxEBFdrvdupXkGwwKzXLHRKaRbzEISlBQcPhNLmGgeHVQwsvZUcJ3GHj7
zbXWiSffYzBHMejs8B/kBwyMghqeacw+JlzGILbFz7c2kfyQwfK1v8IT5Y4L
VzAImyxzdoMDuZKBpZflC6sCchWDr3EO92b0PyFczWBPdkicbyD5GYN1Gx/r
N70hv+D5Z/qZ/OzZ0cI1/OfD1rs3Xia/5vFdcqs+Uv+kcB2DzdF/Iu4cJTcw
aJhRuT9eIUa4kYFrt0t5RtvJ7xi8ebfobngL+QN//inlk++uOyXcxGCStuYW
uffkTwzMGjsuWrvHCn9hcO1X5rjCJvJXBhnHq039vJhwK4P58Srfj/wh/+D5
Nb+7U5QlCrcz2NXr96GRB8kdPL8Mll9y+gn5N4N+DYUpCvqSsAyC7a7+A9Z4
kmURZpbOlH98gyyH8Lmi3s5RM064E8LYuaU3B3qQOyPonLSoM7xO7oKQVXyy
S4R2vLA8QvX6RcsdfcgKCMFn2rtcqSQrIhgE2KhkjksQ7opwxmfqtpUnyUoI
f0aGuD6VPS2sjKCqfV3WzJ2sgrDrpU/0mX/J3RBCDG/mjvjnjPBfCEHpFSO+
XSarIig2m2hqjUoU7o6gH6bWnnuWrIawPwsed+gnCasjPLXdNFouidwD4ces
qSafDM8KayBMLd5y9WMWuSdCgJrllgHTk4V7IVi3tjzJqyBrIsj38vWudUsR
7o2QXHGqpqRLqrAWgrHr8pqY0+Q+/Lxds8Mirc4J90XwsmlxePmVrI1QW7XW
PS8hTfhvhEndapxWLU0X7ocwb+7VtQrK54X7I5hHmWrJeZB1EKxeRu+bVkbW
RfCrKjf8MO6CsB6C88nKfgPjyQMQujSvm62mflF4IILp3WsHngWRByGYjC4/
c/4nWR+hTiNtS653hvBghG1K/h0GrWQDBLPIQeHD/TKFhyDkd4sp+ymXJTwU
Qc4/8f3tCPIwBLu3HcfKBlwSNkSwObrTzDqfPBzhnOwmTZ+l2cIjEMqvmEw8
/ps8EmGag8+t5qQc4VEI1yeqNt1ccll4NEKb5mJNZ7VcYSMEe2fLj33KyGP4
86QGbjaNyhMei3D0Ta6qulO+sDHC1+MDT/0Zf0XYBOGRZyeXZb0LhMfxeDOt
GBj8h2yK4Ht4Z+ur5qvC4xFaLRx033oWCk/g5z3tsnVNK3kiwvwZ1hNUdlwT
nsTfb3a9XIJSkfBkhO2bBte+jCFPQehqWdalbex1YTOE39fmjB/yiAwIuncm
HE3eekN4Kj+P5mblbL2bwtMQfIqk+uAK8nSEzjs26C4IvyVsjtBgoX95/qxi
YQuErWfeXr+sUSJsyeOBVW7JqCX/g6DXHvnOPfe28AyEYe+zauRP3BGeiRDR
1lsbA+4KW/F4NPS+MHP9PWFrhEshdn8pOd8XtkG4MnPg7SeOD4RnIVhm/TGR
3EqFbREWd2+rjZ5UJjwboezmo6iUYvIchNtZ+4csXFguPBdho1GL5spGsh3C
a2vb6QH+D4Xn8XietXju4p6PhOcjXO0R0Ns/nbwA4Y6D4VB36wrhhQh9D1sf
DGskL0L4Z1f0A8O9j4UXIxS3mC/aP6BSeAlCv4NeHveukpci4Eqf9LYl/wrb
I/w8ZuGs/Jm8jN/XW7MP1e+uEl6O0C3wYZu92hPhFQhrLObpmhwnO/D8pRFo
PFazWnglwvg5G+o1wsmrEIq+3JGJ+UFejdDnSOr5E4ufCjsivC+/2PVLCtmJ
x8OY6qSEz2RnhC9h6nIVBs+EXRAM+8l0ujeHvAbhcmVmmsJasivPbx9VVxlv
Iq9FaJ8a7Dv+/193Q1AepGQ+ci7ZHWGhcoea6xCyB8L6ZaMOuX6hf38dwmgl
g7C6VPJ6hMlauRaXl5A3IAxP8Xjf0EafbyPClJjkMaEHyJv4/W93vlvam7wZ
gZ3WK2o9Qee3hefXTapzzXqQPRFWZLpOfLuHzt+LP1/A+e+GLfR+vBFK7msU
miwjb0U4XNjnuF4RvV8fhJ2D1/3TNojsy5+/Wn9KWgjdDz9+33OcbPu9p/uz
jd/nx1a6qrbk7Qi9ZqVYjbxI98+f10eV5Oe9epN3ICgcfe88Yyfd3wAe7y82
DDV6T/d7J8Ksyw/jRi4h7+L3/+15pX13KD4CETo9dpALMCPv5vVgrpbDxo0U
X0EIxwqKz5xbS/G3B6EpZeypGjeKz70Ig0araOt6UvwGIxzfdTfHew/Fdwiv
3927jXwaS/EfivAqYE3EpELKD2EIStWHJgS8pfyxj+eP1U+PBvQh7+f1Xr41
tsc8yj/hCCcqUs1UDlN+OsDzgZ63n0k15a+DCEOXtHgsMyBHIOTpeAy39Kf8
dwhhgqN5cG4V5cdIXi8m3jgRMIF8mOdrv63L7eMovx7h+atXmLpGd/JR/rxf
vE5u3E35OYrXt5KDt0w7KH8fQwgsKA0x9iMf58/f+GLR6nbK/ycQRvTcXNvU
lRzNfz7KblmKHtWLkwgaZ09nGJtTfYlBGKUROHHkeqo/p/j9CX2RMQmpPsUi
/LLbaytfTfWL8c8Xnp4yri8ZEdxDDpcFOFL9k3g+YCZahy5SfYzj51fvoK+r
SI7n9UQ9uqTRkeppAsL50d8a429S/T2NcMNlwEa14eQz/P2WbjJsOUH1OxEh
9btidjcVchLvL1PvLzbYTfX/LMIBw2HNKn+oP0hGGKIlVx4cQE7h9c7gQ8aa
zuRUhHE57Yf8w6nfOMfr0bS/ImL6kNN4P3Lped2JFOpf0nm8vikotAHyeYQ3
/pNMDlRR/3MBYXPSrgHjPckXEZyiUHtoD3IGgkeD+7kdbtRfZSLE3Hw4+EIm
9V9ZPD/aR+qkdSZf4u8z++eLCUupX8vm53sybmH/LOrvcnj9cOwsr9+TfBnh
bEtyZV8/6g9zETwjbf6U1lL/mIeQfiiqoYcdOR9hTFaTQt4N6j+vIBTYr30S
PZFcwOvvK6WMsEvUv17l8dVkke1oTC5EqIxIypfJof73GoLFhGTTKVPIRQhq
uuHD2oupf76O8KzEopvGAvIN3o/8sM/zqKf++yZC/M2cNQ0+5FsIDs8XhDip
kov5+4gtKr6bRP19CcLEfp6tshbk2/y+Jz7u+FhL88EdBDiv+mDrHvJdfn5l
2+xDhpDv8d8XnR/StYzmj/sIVcNDdRp8yA8QHjufu911ILkUwWW71q+V5TTf
lPH6smNYR9VOcjn//DP8ix2MyA95v2A8vFddPc1Pj3h/XhI1a8FJcgW/n0u9
fOPtyI95vIxzN7+qTK7k/VNw6asx4TSv/YuQO7s0wUqeXMXjZ4vGgcRAmvee
8Ppg3rx6lBy5GiG0Sb/hbhDNi0/5fBTWfG+VEvkZQrPH2szqSJo3n/N+3DdO
U6cf+QXC3nR1S+1Uml9fIkQFhC/NnUSuQZixMcaooZTm31cI3Wfauux3/v88
zOe5nE0Q/Yvm51oer03y2b+Oket4/zt+hNPpseR6hOVzVwXsfETzeQO/X5N/
Ve7wJL9BkL3U+06EJrmRv2/t+GmJ+TT/v0XY7VaSnuFIfsfrbVSUTJIK+T3C
vgGvYr2zaZ/wAWHlPQc3dSfyR/481l0y16uTmxBcd+8bH1BE+4pmhFXLjXRN
PcmfeLzUp30LH0z+zOuBxYw4r2e0H/nC+6GVOhvqIsktvH9oPf2r1Ir8lfcv
liMsRnQmf0MYMC/z4LcC2se0IrR8zvPW3kb+zvvZrwtrTpiSf/D6WWrV4fSd
9j9tvH8wWjDVK5vczs+v7wG3Ih/yT96PKDd4mk8kd/B59ndBTMtv2j/94vP2
t1j7kuvk3/zz1rU754WS//D7Wt777M05ZBkJLEcpzqzpTZaVwMwpPbbza9qP
yUmw0+ujsWEquZME03qW3p2zldxZgtxulTYe08ldJFCwsXvk050sL0E372PW
r/JpX6fAv9/hh1vMUrKiBN5OF8b3bqf9X1cJjnZymWR1kqwkQc7hEHODKWRl
CTLmfV6X9Jr2iyr869IC7Wsh5G4STL/2/IfrKPJfEkwMfNwc9YT2l6oSbHPf
MmJaELm7BEZbsnRWjyKrSRC31G5D03Paj6pLsOxBwa8X+8k9JNjvZdE4bDJZ
QwJZ/dGB95to/9pTggN+ivPzJXIvCTJ7VGt9XkDWlKCw/Pg1J2VybwlCVgav
7V5E+14tCeq2XFzx0ZfcR4KYvr59vxmR+0qwPEbPUvcj7Ze1JXgydVe6exL5
b/55t26e+8CJ3E+Cki5/207XI/eXIKiPTdONGtpv60hw6J4NzkKyrgQ17pWt
/64k6/Hf3/YpcYUeeYAEBS71+57V0X59oASLjcbF2CSRB0mwSj3xy1kPsr4E
DhZTSppHkwdLsHTSak+tH7TfN5AgduYnd72r5CESfOqyCuSDyUMlWKLbEls4
mzxMglmLns+epUU2lODI1GDjpFr6/4bhEhwrLrG+n0YeIYHq+5GJOX7kkRIY
Ztl4uvxDHiWBlVKn7w81gsz+AwDgKYc=
         "]]}, {
        Hue[0.37820393249936934`, 0.6, 0.6], 
        Directive[
         PointSize[0.006944444444444445], 
         RGBColor[0.922526, 0.385626, 0.209179], 
         AbsoluteThickness[1.6], FontFamily -> "Arial", FontSize -> 16], 
        LineBox[CompressedData["
1:eJw113dcT1EbAPAipKxEGjaVipKIZDwpJJHSQlsJbTNFS2WrUCI5z80ou5BC
RpJChaxEZBSSItnkPe97nrd/+nw/v9/vnnvPedYd5BVk59NORkYmSVZG5r//
//cHDPb7V496e3HZ5P95CgMNmx3fYlaRLRj0Vrpq2DqSPI1BhZPx7AkfQoQt
GaRN2lricohsxeC4d6WekzvZmkGUr03fEWrk2Qyu9LOYXVsZLDyHwdOGvC3L
tpLtGBhvmHW2birZnsEZU7O1q9uChB0Z5M6YF/AxmOzMYF5u2AbD14HC8/l6
2ZWWlg5kFwZnnfW9jUsChN0YnPqmXiRjQvZg0DS938bjR/2Fvfj91MooTe5L
9mbgUwQ/L23zE17EINR+c1+Df0uFFzOY8X7BntRg8lIGvk5ujrKvlgj7M9Bc
03FT0FxyIAOVhsWqDdcXCwczqK+6bRlqTF7G4O/oMdmDsnyFVzCI3HLbpEmN
vIpBerOLTv2WRcKhDJSudR3Qs81HOIxBrJmhRngweS2D7e9mxei+9haOYLD+
gs0gXUdyFIPm8w2GsTcXCscwyKgzcDefSI5l0MnY6dayHC/heAY5JoXd+2uR
N/L4UTKytk3zFN7MIO+szWA1JfJWBllbbK/GbPAQ3s5AZmL3srF/3YUTGbiE
GT2qa3QT3sGgPLprw/DnrsK7GLirV60cfs9FOIWBYeuhsA43FginMijtUvnl
ScF84b0MvjQstS/PnSe8j0Fjn7zdcjnOwvsZ2Mxab3f4pJMw8uersyiuPuko
nMHA4oRG8+0cB+GDPB8aL0uH8uyFDzO41cErJfnqXOEsBlO+pa+/XWYnfJSB
W0LA6DXPbIWPMxgBM7GyeY7wSQb+clFy3TqRsxlk9lr8t8RitvBpBlXah2wH
xFoLn2VgYpPpn15mJXyOwfzQNs2i/jOE8xlMWLOuY5/w6cIXGAT2mx2v+Wqq
cAG//0Ibn2h7C+HLDPz2etQXVU4Rvsrg33PnwdtczYSvMWgrnpQn/2Gy8HW+
Xt7vo9nGE4VvMIhY38Ujko0XLuXxXZua1KI1TvgWg9l7V5ntqRgjXMbPa2vG
9l6pRsIV/PdOOrtV4wyF7/LfezqWVesbCFfyfH3nWfNC0hN+wEDr8rBhWr7D
hB8xiPPYGV0YoylcxUA9tUz124/BwtU8f632vR5fMVD4GQPrtPbzQ7v1F37O
YKYtJBbYagjXMrC7uyMuOlhN+BWD2lnfWfJKVeE3vF5EGx4Y6E+uZ5DwYcmy
t+70/XcMkg5efjHJla7XwCCssma4cgit18ivd/Tvn9X2g4SbeL1K7OQQ23mo
8CcGt3NqpYHu2sItDILar/yg4UrP38rgXfL1tPsdRgp/Y4CFbYtOnB8l/IPX
h5SQ+vT/7/cvBp9qiuQ9Z5gI/+HPZ/h7YrM+nV8bgx4nznjDNRCWQdAwDTxQ
qm0uLIsw4sbMM59vUfy0QwgNOR1y7aSlcHuEoqygBUsezRSWQ4hQbSmZNNVG
uANC+aVJMp6RFP8dEYq9fJMd1lO+dEJwWpd+MCib8ksewej8wrMX5Sk/OyOk
OS9s9txO+ayAkBQSdCXTnOqBIsJ0FevC0N5UT7oglPnI63sdoHrTFcF5rI/S
G2uqX90QXD1f53krUz3sjsB2DH3r+oPqZw+EncPV5N3+Uv1VQljlu86781Cq
9z0R7F61hmoEUr9QRvDtr+u6uIb6Ty+E5nV5g5pNqL/15vvR68LGoj3UL1UQ
Bl9/3Xlq9xXCfRBKglvqU9JWCqsiVNp6tDZOXi2shvC7MNJi299QYXWErUY6
x+48DBPW4PuvO7VmwK21wn0R5EaXtrY9jRDuhxAerzEpJj5KuD9CbL85jUGn
ooUHILj9Sa47/j5GeCCCTq8nHfSMY4UHIWz6+D6iITlOeDCC13Clwl+dNwgP
4fvxdvmy8J0bhYcibE9RWZVutFlYE6Fq1Oz2Bz9sEdZC2BMfWFFXsE1YG6Fj
72jziqwE4WH8+czeLAmqShTWQbjZz1vP+UOSsC5C8PcLk3913SmshzD1UA8+
EuwSHo4g5X9M7BGfLDwCYeFVOQyvSRHWRzBQd89OsEwVNkBoGWwxILh0j/BI
hKjXsa22bmnChggPtrytW6uYLjwK4X1F2ELre/uFjRC8rzxySHVG4dEIt7Pv
tDg5SsJjENzP32NnvDKEjfn9tB3tFB9xQHgswrluv1efO3pQeBzC3meBASbv
DgmbIKgUh6srjcsUHo8wc/fKullpWcKmCBOW6Fd3Uz4qPIHnh3ecQgweE56I
MGOiR9UbixPCkxAiF0QMjpU9JTyZ58OLkVrP/bKFgcfDFZWta71zhM0Qzlq+
PzDf77TwFIRpOql/JkSfETZHWNkv9HHT4bPCFgjKPs1hZjW5wlN5/ssaWClq
5glP479/d2S3VmS+8HSEIz1rtIIbzwtbIrx4+W5OccBF4RkILrDhsqzcJWEr
Hh8Wukf+nLosPBPhylHbW1NMrgpb8/Oo9TAZqVUoPIt/f87GpIEDrgnPRni5
z3TQwqFFwjYIx7L2o4nxdeE5CBbK3Wse2BcL2yK8Pbumg23UDWE7BCs8lZaT
XyI8F6Hx4W/lmr+lwvYIPkPWjkq1uSXsgGC6ZOzE6BO3hR3589yJHqzYp1zY
CWFAc15B6JYKYWeen4qaRo1yd4XnITwu8usaVUqej/A6JmBMccI94QW83jyQ
n94wr1LYBeGekXxLm+Z9YVe+vunm1NYWshvC2sbqJnblgbA7wuLvz/Ivbn4o
7IHwVV3zXKPdI2FPhA2h46/cUHks7IWQOCpV7v4D8kKEEwf7Wu/eUiXsjWBW
1utruskTYR8eT/FfV0fUkBchjK4Z06l+ZbWwL8Iti4ONTPap8GIEfL5iUnok
eQnCr7ZTe383kZcifL/rq6xg80zYD+Gq8x+tWYzsj1BdGrgi6gU5ACG6KCQ/
pXuNcCCP55PzO+YbkIMQ2rUPXjwJyMEIhoEN2jlm5BCEHfK+ildGk5fx/M+t
ejlWnbwcoXRPYHaHL7TeCoSlQTMeaF4lr+T15leqW0YMeRWCklvwmy2m5NW8
ni6vb/zygZ4vlK8fM0/t3S7yGoTzWQoqgWPJYQjXJkQ7RD2g/QtHmD3tZIJi
AHktwr6vF781ypLXIWwc9Kvy007a/wiE1icYVzmEHImwHpq+m56m84tCuO+Q
UFo8mRzN63nyvqbvZXTeMQh/1A6EW80nr0fYXGkbr/WO4iUW4Y7tEYO3q8hx
COO3fT5X3ZEcj2CT+XOHeSrF2wYE7fyRm+bpkTci6Gm3FFhdpfjchJCQ+P70
BCfyZoTTDy5MnfWJ4nkL76f62pt3biFv5f1c+bI0UIe8jcdnrzvhMjcpP7Yj
ZBffiR3vR07g8fj2ukVld3IigqVuQFPJOcqvJF5fHCf2UPMg7+Dz0e+SRVcV
yTsRnqQteX3uPOXnLoTjISPLvywhJyMMG9KzW0BfcgrfP/ObjfoZd4R38/j5
OKq5vDs5ldcnB7uT6dFUD/bwetFJJXf9d6oXe/n9x3Wo9g4hpyE4qPyI1Gwu
E97H+5mOUfmRYHI6z59EjeqHX6n+7EeISY2r2hZBZgg5njtHn1MgIz8/+2+n
jPZS/ZIQ0pfPCf0wnJyBkLvMxaTo2k3hA3w+KQ/SkxaQD/J+sKCqv/93qoeH
ECYqbYhVTCEf5v0xzW+F71hyJq9nzx/nLH5K9TQL4a/32JM/oslHeD9uddks
q0c+yu+vhqkEPqJ6fAzh0c9f93RiyccRRknO7waOJp9A8OtkOBLqqZ6fROg9
JU175V7yKQT7G42fTswhZ/N+YfJv9hN5cg6fxzoaSvXXqD+cRlDQH/WiOIJ8
BuGLzvFdvhPIZxEebrz3rOA39ZdcBM/nL1zzCsjnEJa0T7eYEUnO4/k94PFk
H3NyPj/fNXGr2uTJ5/l8eWKbh/xd6l8XeL+IPzRrdSr5Iq/P0rKbk73IBQia
VT9vO44gX+L14X5Sbs5P6oeXEQamf7aaVkK+gjDJxiVHIYV8FeFoZsPSrz7k
Qt4Pf7fY/TUmX0MIu5iwV60zuQhBbatFsdkz6r/XEeLzCw8FZJOLEZ5mF89P
jiPfQLBW7Wuds4BcwufVh+e1L4wilyKMXPf1eZYC+Sb//Om56R9vXBG+xevV
DpNykzDybW5jw8O6BuQyfh5Jf/adqaP5oJzH/+d6o5vp5Apeb+Lmlbs7ke8g
dElO9/LvSb6LYO5aveBNBc0b9xDi2M+IS1vJlQiZ/X9++DiTfJ/nq/1CNf8u
5Ad8Hq/6eFe/okD4IZ/XmkyHj0giP+L9pqwoyc2B/JjP29oPcy6ok6t4fh66
st7kJc0/TxDWPe9jfj+LXM3jN0MtICqE/BQheZrWZRNT8jME3duuBj86kGsQ
7mbatp69d0H4OZ/nDe6GLtlPfsHPY0WJW3d/ci2f10/mLsfx5JcIBSHh+SoK
5FcI/xT1VvlX07z2ms+3eaq99h0jv0FIDfHSwnXkOt7/Faz9l88h1yPoLzxe
0WMo+S1/nxzo57b8B82D7/j8p9xtbko5+T2vp6ccOq88QG7g61e/lVUMI3/g
7wPx8rVzbcmNCODrvnimDvkj75fTbkV+lCU3IcjON9U1fkrzaDPCZY0Dmwbl
kj/xfq9T9+xYAvkzQs2RxxH3lpJb+PnesK7bPo38BeFUhSbWDia38vhIDHIu
+ndO+CuCScKGO0Y15G+83x+Z8Vz/Ivk7z8eaqSty9pB/8Hnz9t+U/FDyT379
4zqeZs7kX/+tr3LtZowj/+brmewvKFMl/0FQTzF+e/Mnzd9/+XzomNYw8Sm5
DWFNxnYzrUvkf/z9dPqo0ChGlpGgfVaonlUMWVYCu8a98tE+5HYSlE7bVTZ4
Brm9BF7KGeYjRpDlJFDFUsv9SuQOEtwJcCle/o3eDzpKMPliQvaxp+RO/Hoj
5LpbFJLlJUgP8GgZn0nuLEFhTsWm7dvICvz++vl9nrCCrChBykE7F4sF5C4S
9KhQ63JgCrmrBNvPrJvlpEvuJkGgQbdQ957k7hL8avf04/lf9D7TQwLL6iEa
Pq/JShKwHoqr3MvIPSVYpj4zIjOXrCzB5rCmAlNG7iXBCR2F6+qbyL0lCHcO
0zdfTlaRoGGFxM64kvtIMMhVp2ipJVlVgtqjN6x9jchqEnRp3/Y9sz9ZXYKp
jh826CmQNfj+/VMo+fSV3s/6StCSLbfh20tyPwl2789YYVpB7i9Bh4wBSZcv
kAdIkBfvWRGRSR4owZrqJLXwXeRBEmToKy06HU0eLEH2vpknhgSRh0iQdXx7
U7kLeagEhxNr9bOtyJoSLDpSFXpzHFlLgvfT1zxT1SZr8+eRFILSe5OHSTDm
/TcrRzmyjgS5mzITpnyh91FdCfoGLPT0fEXWk8DJVv99zj3ycB5/GkfsjQrJ
IyR4NeDLwzfZZH0eL25bDxQj2UAC8/3jfjxIJI+UYLrf6549o3Mm/wdzwjKQ

         "]]}, {
        Hue[0.6142719099991583, 0.6, 0.6], 
        Directive[
         PointSize[0.006944444444444445], 
         RGBColor[0.528488, 0.470624, 0.701351], 
         AbsoluteThickness[1.6], FontFamily -> "Arial", FontSize -> 16], 
        LineBox[CompressedData["
1:eJwt13c8l2sbAHAlKqNCEkXJSCoOOUTrapGjHCoqo2SdKLtCg6QpmyLKcz/Z
JZRRWVmJIlGpEE5KolTehjJ67/e9L//4fD9+P889rvUo2ntsdhovICAQNU5A
4H+///8DHEQ266v1b41Z9X+v4aD/r3KRa1rodRzceybRtGQK2pADZUHNJSf7
opk3cBC7P6gvqQb9Fwcl0T9uHLuC3shBaoaioXoA2pSDmQfNnBJ3oM04yDMp
aHyig97MweLqYKMnU9FbOVDVlI662BfFbMnBWKW4j+o99HYOrLOCC/05tBUH
dlJq82P80TYcrNP0jvHegt7JQd/x+nqZxWg7DlbvrE4/Loy25yCmYtnIzc5I
ZkcOjlVcTs24jXbmYEmodLBDFHoPBz+1an27XdCuHIzkS2WqrUHv42B4NvdA
Ww7tzoF0+oQQwTcRzJ4cpGudl10Yg/bmYNNPote+Gr2fg4YbIt0zPoczH+Tg
xd6zqm2X0X70vBO2yC4wQR+i91Pd3CkwFMZ8hIPKTXZZ9inoAA6M3oiWm5qh
j9HnD+/de284lPk4Bw6DflPvp6FP0P04+yhsNUef4qB2e8tst+FzzGc4+Dff
4opkKjqEg99D763Wm6JDOdDg308U/hHCHM6Bn7xWkAWHjuSgSdaqUMcIHU2f
v67OLmXgLHMsB139mWWp59EXaLz2xBgaLEfHU9sFWzq8PsOcwMG1TOO9886g
L3FgqKozz38xOomDu+F1Bi7Np5kJXX9xUvzXg+grHFiZr1svPwudQu/ruqn3
27JTzGkctJ73P/y3PTqDxtvy9722QuirdH/6IV5SGSeZszjoMY0e9f4Lnc2B
1kOlzMAPJ5hzaXxESN9fHo6+yYHFi3+7r2ui8zkY+l1a2/I4mLmQ3m/Oq4Bi
L/RtDpK/dW+2k0QXcXDl9+zndTePM5dwcGDmvv6RzegyDqTMT5eODQYxl3Pw
90b9R0+j0ZUcfD468fsJbXQ1B1/FvrtINx9jruFALD6yPNQLXcuB8+TlP75M
Qz/gQLTt2qd4u0Dmeg58p29csYELYH7EgX+IadD4jqPMjzko8rdyfDkb3cyB
UPqLxE7rI8xPOTBNejqklniYuYWDMK0S3weth5hf0PvQEDVvlUO3chChPyji
ae3P3M5BVd6k0JRLfswdHFSUymlGd/gyd9H4O1T071ZF9Gt6ng8bDUSdDjK/
oetd/MPySeYB5h4O5Jttlz/6tJ+5lwOJXUltCnroPnr+nl0L+wJ9mD/Q8/qS
u2HbA2/mAQ5CHXKjImagP3Mgs0W3vszRi3mQg5aNokZSBZ7MX2n91LQVKJuI
/s4BbFO79PaOO/MQB3tnOUg0ubgx/+JA/1mt1805+5hHaD1vFY6c0O7KPEb/
/nP5P8acC7MAgW3apWdEXPcwjyOwIas98uXyf5jHExCYsSXZbKYzsyCBgbHs
T5KjjswTCPgFeaxs6HdgFiJgnq7wQfutPbMwgYj4tfMn9+1mnkjglcpXJ/lh
O+ZJBBQliJqxLHoyATNh+ftvQ3YyixAoySq4JD/OllmUgJBr4/FVcdbMYgQu
60et8/zbilmcgFu1S/m3hTuYpxAIPbhNUF9zO/NUAiPB4mdrrbcxTyOgU8wl
W+VbMksQmLk5SvzxMrQkgdV52zN1v1kwSxGY1ZnsVd+Nnk7grlPP5fGi+Hlp
ArsDhseOuaNn0Of7f4hbIInPkyGg2vKn7+xf6JkEtKuXPCtWx/XK0vUsCPpY
kIH7kSPgb/t1+oifDfMsArvcTms8Jng+swmMLrRS7onG85Mn4Hlh58igMJ6/
AgHDDy6GRTl4P3MIRPsJPE+MdGKeS+C3d+lyzet434oETqyrCTWajPEyj0B+
kInPjwyMJyUCz4ViQs9HejArE5jcfOmknT3GrwqB3inrty9RwfhXJXB745C4
gxTmz3wCXNGO4mJNzDc1AsZx8eVLj2K+LiBwqfeA4KTfmO/qBG7Zme0Ku431
YyE9z+zXqnktWG8WEWhPg7ZCT6xviwkUKygl7VqE9VODwMkTBtApivVZk8Ak
i59OoRLYD/6g53/bzfftKuw/WgRSuyq1Yy5iv9MmkBhxYddeRezHS+j9+M9v
0v+I/VyHwJ9hX3UHHXBe+ZNA2dkPky58x3lJl4DFKHweSjvPrEegPqIsX8w3
jnkpgRjI6Hq95yKzPgFdO5V/sgMSmQ3ofWX9MLpXdJl5GYGChN7pTVMJ83IC
SdVBXwa38cwrCCjPXOyz6NYV5pUEViq3r/2ukcK8igBvWDqhozyVGQhEupjn
nnJPZ15N47NkSUOGfibzGgJX6j47SipfY15L4FmXfG6a5nXmdQQevvBztt2Z
w7yeQLBaYuPcl7nMhgTa8vdI355xk9mIwIR7NmkiLnnMGwjMOzGrXacpn9mY
xsMG3+3bzAqZ/6LnP2RzIfbdLWYTAgfHL3ovHn+HeSPNj9aTzzvti5k30XqU
Flwmb1zKbErXLzl0td7kLvPfBL5pz84aKChnNiNgohKXLPmsgtmcfj+3yvua
YBXzZgKa48XsR1ZXM28hUHkkfXBx5D3mrbQeDly8tGGghtmCwJ0UQV1Nm1pm
S5pPVglzLr6sY95GQL2zxkbM+SHzdgLZdafqngs0MO8goHVtdZZ45iNmK7q/
hpsH72o8ZrYm8MjaJsV6ShOzDYEG5zKXo4NoWwK5rZcT5rU2M+8ksMKh66BK
9RPmXQQWzBw9vDLnKbMdrW8r5YMnJjxj3k0gZWzecoHgFmZ7et+nbwjG7nnO
7EDgaNyE0bnGL5gdCXQ9tl4toPSS2YnAPzDYGf4V7UwgPtzAQq+klfkfAjd2
VEw77NfGvIfAm7RXl4bntzO70HqRN29acB3alcDmzR1pIjavmPfS+rdM90F5
B3of7QfxCy+KmXcwuxF46umRHXET7U7ro1DPVxXBTmYPAqI2Pmnda9CeNH+9
5lyV8EZ70fhtlE5Qi0J7E5hYsKXmAUH70OdLV4WV8uj9BA6diHd6HYs+QCDK
aEWn5mH0QQLnzVy+XLVA+9L8KhouslNB+9F+9EL9nV0/rtefQOYGhfrbGehD
BJTs3/3tsRN9mIBPW2FskDj6CM3/TW6OXYV4HkcJ2AY7f3ezRgfQ/YV2RYwO
43kGEtgfMHnh5ovoY/T5nqJyCjroIALr1dvXCzbg/Rwn0FmSEx3jiA4mkDVX
I8B8GO/zBK2vjQXvcqPQJ2l/WKr3TUYNfYquV9ZtclcZxsNpAls4k0pLS/QZ
ApucHYfKBjCezhIY7k6/Y34GHULAfYf1slVK6HMEJAxNy3PuYjyGEmiN2OZV
bYsOI9AXOKAaP4rxG07zcedWJeDQEXT/01eV1q9BR9L8bc4dMe7F+I8i8EVu
i1d5BDqaQNzVFbU6+ugYAmlPtRdnvsH8iaX9o9d9l3w0+jz9/r9rxCJWoy8Q
+DjiM+fXIOZfHIE/8kxEdqSh4wmU31k6PtUafZHu7/EzvRZJdAKdh37Onvjm
IeZzIgFxkUDFe6fQl2g8RZ656bEWfZmAgkd24Mtx6CQCzfaPBIcqsD5wBD6p
vj5VHowm9Dzst2mrGaF5Ahol3vOUxdBXaP/Ilj2Q2Yz1J5n2lwdbLa8noFMI
nJN/IqLiiE4l8BVyhoQ00Wk0/g/vtD33vZE5ncZLscPTvCh0Bl2/5Ac9L010
Ju0PCvef5zRi/btKwOjnJ18bb/Q1Wm96+7c6yqCzCOQFdqsWlGH9vE7gzNRU
pRV70NkE1rre+d0nhc6h+dSQPXC9op45l9bHNXeuHPBC3yDwq7zKRFsJfZOA
cMPkC09bsF7nEXivZ5qxKRSdT+vzx3LFiLXoAgJem5Jlzo08YC6k/c//tqTO
LfQtOo8tCBM76oO+TfvnehfHHVroO3T9sx3TSz5jvygisKdXenfiDXQx3Y+Y
jnafD7qEwJoxJ/kkPXQpgbAVcCJrBPtPGa3XuuuURavQd+l8rNsrlRuCLqf5
JnT1btQWdAUBA2ONd2ny6EqaH7buCT2995mrCLjO+K67oQBdTfuPvbZT1XH0
PVpfbzdJm5mjawg4PtQN7JmLvk/fNyaNyQV+wX5ZS+N/9HyyZBW6jkB6W59E
wnn0A+pR5cQpLuiHdL5yPJTtsgJdT+v9gOR/UiTRDQSS3aUDi3qxPz+i7y/e
G7VT7qIbCRxZFLfOJg79mMDs9RZqrzzQTbTeVTkEKBqjmwkEarlOV1ZCP6H9
u1Gvu3MU54GnNL73/SFu9hL9jM4bu2vbPQrQLbQeaU6tMohGP6fzqtkGyywP
9AsCGQVRZuWb0C/p8wLjwr0XoVtp//TbOuWuKLqNgPWLjo98P84n7QQOd4Kr
TD36FV1Pm03HrOvoDgIByu0V18LRnfTzGWoZVZ7oLjpPTC9barcF/S+dD0La
/gzQRb8mMD92X5icHLqbgNqvtKXaY5XMb+j7V8Ano8rX6Ld0PqsVeX3/PrqH
5ouh5Vq4jn5H593SSaVqMeheul71Q/kB/uj3tD4VeV9ZZYfuI7DvxDFJFyN0
P62nZVuuDGmgP9B52UBx3IcZ6I90nmsU+QS/cZ4boPNERNjyb+/Qn2g8H/xW
J9yE/kyg27HllE8R+guB6QtDvPRT0IO0/vjmXbAMR/+Hft/l3rQ6P/RXej/p
ERMjHNDfCDjcepSTZor+TuthUPlfUwzQP2h9qClRqVZBD9F4sGm6WCOB/knf
jxTsRaeP4Xz6i4CIWf37q33oYRqfzuI5Z5+jR+i8IerWmV2NHqX/X0d9suxN
9BiN12ULq2s49G8CIY9ybxSGoQV4OJwseuTdYfQ4HgrrtrZsc0WP58HlrNoR
4R1oQR6qch20Bo3QE3hIXNpdIauHFuJh6QLDcUdU0cI8lGTceCAzAz2Rh3r5
OIEPQuhJPGQnD8381I/z+WQePhc1vfCuR4vwsPZRsszu62hRHnTKVzy8FY4W
4+FnVs2v/Z5ocR7ansffubAZPYWHkGc9qrP+RE/lQaDKwU1gJnoaD8r7BirX
DZcxS/Bgu37Vnp4OtCQPCfIXM7or0VI8FLkfeWmQjp7Ow7EltlZ959DSPFgu
tI797ImewcP7/SM/TSzRMjxkuPQJDy9Dz+TBKjV31YgiWpYHYZUALdNJaDke
gl17vT4N4PvMLB5WR+UmdTxDz+ZBYW2IrVwpWp6HxxXrpvMpaAUezi8QyvEK
Rc/hweft6dGQ/ei5dL8hftX9NmhFHhwj9zVGr0fP48HEOv9zgAZaiQeJwsXj
cmTQyjx8y5fpUhyHVuHB+Ms775a+EmZVHtSlFFMfPkXP5yH2svoegbtoNR6K
vyzI88lEL+BBLLD9uHIsWp2HSGmflxKB6IU83DNzLzNwRS+i5yNxZGWSBXox
D3WjFnuXrUZr8HBmlFhLLEZr8qCS1aA+Rxb9Bw+7Cn8OOQiVrPovZs9AOw==

         "]]}}}, {}, {}, {{}, {}}, {{}, {}}}, {
    DisplayFunction -> Identity, PlotRangePadding -> {{
        Scaled[0.02], 
        Scaled[0.02]}, {
        Scaled[0.02], 
        Scaled[0.05]}}, AxesOrigin -> {1996.8750000000002`, 0}, 
     PlotRange -> {{2000., 2200.}, {0, 0.6038219168550938}}, 
     PlotRangeClipping -> True, ImagePadding -> All, DisplayFunction -> 
     Identity, AspectRatio -> NCache[GoldenRatio^(-1), 0.6180339887498948], 
     Axes -> {True, True}, AxesLabel -> {None, None}, 
     AxesOrigin -> {1996.8750000000002`, 0}, 
     BaseStyle -> {FontFamily -> "Arial", FontSize -> 16}, DisplayFunction :> 
     Identity, Frame -> {{True, True}, {True, True}}, 
     FrameLabel -> {{None, None}, {None, None}}, 
     FrameTicks -> {{Automatic, Automatic}, {Automatic, Automatic}}, 
     GridLines -> {None, None}, GridLinesStyle -> Directive[
       GrayLevel[0.5, 0.4]], ImageSize -> {450, 270}, 
     Method -> {"CoordinatesToolOptions" -> {"DisplayFunction" -> ({
           (Identity[#]& )[
            Part[#, 1]], 
           (Identity[#]& )[
            Part[#, 2]]}& ), "CopiedValueFunction" -> ({
           (Identity[#]& )[
            Part[#, 1]], 
           (Identity[#]& )[
            Part[#, 2]]}& )}}, PlotLabel -> 
     FormBox["\"Square Magnitude, abs/disp mix ON\"", TraditionalForm], 
     PlotRange -> {{2000., 2200.}, {0, 0.6038219168550938}}, 
     PlotRangeClipping -> True, PlotRangePadding -> {{
        Scaled[0.02], 
        Scaled[0.02]}, {
        Scaled[0.02], 
        Scaled[0.05]}}, Ticks -> {Automatic, Automatic}}],FormBox[
    FormBox[
     TemplateBox[{
       RowBox[{"-", "0.2`"}], 
       RowBox[{"-", "0.05`"}], "0.00001`", "0.05`", "0.2`"}, "LineLegend", 
      DisplayFunction -> (FormBox[
        StyleBox[
         StyleBox[
          PaneBox[
           TagBox[
            GridBox[{{
               TagBox[
                GridBox[{{
                   GraphicsBox[{{
                    Directive[
                    EdgeForm[
                    Directive[
                    Opacity[0.3], 
                    GrayLevel[0]]], 
                    PointSize[0.125], 
                    RGBColor[0.368417, 0.506779, 0.709798], 
                    AbsoluteThickness[1.6], FontFamily -> "Arial", FontSize -> 
                    16], {
                    LineBox[{{0, 10}, {20, 10}}]}}, {
                    Directive[
                    EdgeForm[
                    Directive[
                    Opacity[0.3], 
                    GrayLevel[0]]], 
                    PointSize[0.125], 
                    RGBColor[0.368417, 0.506779, 0.709798], 
                    AbsoluteThickness[1.6], FontFamily -> "Arial", FontSize -> 
                    16], {}}}, AspectRatio -> Full, ImageSize -> {20, 10}, 
                    PlotRangePadding -> None, ImagePadding -> Automatic, 
                    BaselinePosition -> (Scaled[0.1] -> Baseline)], #}, {
                   GraphicsBox[{{
                    Directive[
                    EdgeForm[
                    Directive[
                    Opacity[0.3], 
                    GrayLevel[0]]], 
                    PointSize[0.125], 
                    RGBColor[0.880722, 0.611041, 0.142051], 
                    AbsoluteThickness[1.6], FontFamily -> "Arial", FontSize -> 
                    16], {
                    LineBox[{{0, 10}, {20, 10}}]}}, {
                    Directive[
                    EdgeForm[
                    Directive[
                    Opacity[0.3], 
                    GrayLevel[0]]], 
                    PointSize[0.125], 
                    RGBColor[0.880722, 0.611041, 0.142051], 
                    AbsoluteThickness[1.6], FontFamily -> "Arial", FontSize -> 
                    16], {}}}, AspectRatio -> Full, ImageSize -> {20, 10}, 
                    PlotRangePadding -> None, ImagePadding -> Automatic, 
                    BaselinePosition -> (Scaled[0.1] -> Baseline)], #2}, {
                   GraphicsBox[{{
                    Directive[
                    EdgeForm[
                    Directive[
                    Opacity[0.3], 
                    GrayLevel[0]]], 
                    PointSize[0.125], 
                    RGBColor[0.560181, 0.691569, 0.194885], 
                    AbsoluteThickness[1.6], FontFamily -> "Arial", FontSize -> 
                    16], {
                    LineBox[{{0, 10}, {20, 10}}]}}, {
                    Directive[
                    EdgeForm[
                    Directive[
                    Opacity[0.3], 
                    GrayLevel[0]]], 
                    PointSize[0.125], 
                    RGBColor[0.560181, 0.691569, 0.194885], 
                    AbsoluteThickness[1.6], FontFamily -> "Arial", FontSize -> 
                    16], {}}}, AspectRatio -> Full, ImageSize -> {20, 10}, 
                    PlotRangePadding -> None, ImagePadding -> Automatic, 
                    BaselinePosition -> (Scaled[0.1] -> Baseline)], #3}, {
                   GraphicsBox[{{
                    Directive[
                    EdgeForm[
                    Directive[
                    Opacity[0.3], 
                    GrayLevel[0]]], 
                    PointSize[0.125], 
                    RGBColor[0.922526, 0.385626, 0.209179], 
                    AbsoluteThickness[1.6], FontFamily -> "Arial", FontSize -> 
                    16], {
                    LineBox[{{0, 10}, {20, 10}}]}}, {
                    Directive[
                    EdgeForm[
                    Directive[
                    Opacity[0.3], 
                    GrayLevel[0]]], 
                    PointSize[0.125], 
                    RGBColor[0.922526, 0.385626, 0.209179], 
                    AbsoluteThickness[1.6], FontFamily -> "Arial", FontSize -> 
                    16], {}}}, AspectRatio -> Full, ImageSize -> {20, 10}, 
                    PlotRangePadding -> None, ImagePadding -> Automatic, 
                    BaselinePosition -> (Scaled[0.1] -> Baseline)], #4}, {
                   GraphicsBox[{{
                    Directive[
                    EdgeForm[
                    Directive[
                    Opacity[0.3], 
                    GrayLevel[0]]], 
                    PointSize[0.125], 
                    RGBColor[0.528488, 0.470624, 0.701351], 
                    AbsoluteThickness[1.6], FontFamily -> "Arial", FontSize -> 
                    16], {
                    LineBox[{{0, 10}, {20, 10}}]}}, {
                    Directive[
                    EdgeForm[
                    Directive[
                    Opacity[0.3], 
                    GrayLevel[0]]], 
                    PointSize[0.125], 
                    RGBColor[0.528488, 0.470624, 0.701351], 
                    AbsoluteThickness[1.6], FontFamily -> "Arial", FontSize -> 
                    16], {}}}, AspectRatio -> Full, ImageSize -> {20, 10}, 
                    PlotRangePadding -> None, ImagePadding -> Automatic, 
                    BaselinePosition -> (Scaled[0.1] -> Baseline)], #5}}, 
                 GridBoxAlignment -> {
                  "Columns" -> {Center, Left}, "Rows" -> {{Baseline}}}, 
                 AutoDelete -> False, 
                 GridBoxDividers -> {
                  "Columns" -> {{False}}, "Rows" -> {{False}}}, 
                 GridBoxItemSize -> {"Columns" -> {{All}}, "Rows" -> {{All}}},
                  GridBoxSpacings -> {
                  "Columns" -> {{0.5}}, "Rows" -> {{0.8}}}], "Grid"]}}, 
             GridBoxAlignment -> {"Columns" -> {{Left}}, "Rows" -> {{Top}}}, 
             AutoDelete -> False, 
             GridBoxItemSize -> {
              "Columns" -> {{Automatic}}, "Rows" -> {{Automatic}}}, 
             GridBoxSpacings -> {"Columns" -> {{1}}, "Rows" -> {{0}}}], 
            "Grid"], Alignment -> Left, AppearanceElements -> None, 
           ImageMargins -> {{5, 5}, {5, 5}}, ImageSizeAction -> 
           "ResizeToFit"], LineIndent -> 0, StripOnInput -> False], {
         FontFamily -> "Arial"}, Background -> Automatic, StripOnInput -> 
         False], TraditionalForm]& ), 
      InterpretationFunction :> (RowBox[{"LineLegend", "[", 
         RowBox[{
           RowBox[{"{", 
             RowBox[{
               RowBox[{"Directive", "[", 
                 RowBox[{
                   RowBox[{"PointSize", "[", "0.006944444444444445`", "]"}], 
                   ",", 
                   InterpretationBox[
                    ButtonBox[
                    TooltipBox[
                    GraphicsBox[{{
                    GrayLevel[0], 
                    RectangleBox[{0, 0}]}, {
                    GrayLevel[0], 
                    RectangleBox[{1, -1}]}, {
                    RGBColor[0.368417, 0.506779, 0.709798], 
                    RectangleBox[{0, -1}, {2, 1}]}}, AspectRatio -> 1, Frame -> 
                    True, FrameStyle -> 
                    RGBColor[
                    0.24561133333333335`, 0.3378526666666667, 
                    0.4731986666666667], FrameTicks -> None, PlotRangePadding -> 
                    None, ImageSize -> 
                    Dynamic[{
                    Automatic, 1.35 CurrentValue["FontCapHeight"]/
                    AbsoluteCurrentValue[Magnification]}]], 
                    "RGBColor[0.368417, 0.506779, 0.709798]"], Appearance -> 
                    None, BaseStyle -> {}, BaselinePosition -> Baseline, 
                    DefaultBaseStyle -> {}, ButtonFunction :> 
                    With[{Typeset`box$ = EvaluationBox[]}, 
                    If[
                    Not[
                    AbsoluteCurrentValue["Deployed"]], 
                    SelectionMove[Typeset`box$, All, Expression]; 
                    FrontEnd`Private`$ColorSelectorInitialAlpha = 1; 
                    FrontEnd`Private`$ColorSelectorInitialColor = 
                    RGBColor[0.368417, 0.506779, 0.709798]; 
                    FrontEnd`Private`$ColorSelectorUseMakeBoxes = True; 
                    MathLink`CallFrontEnd[
                    FrontEnd`AttachCell[Typeset`box$, 
                    FrontEndResource["RGBColorValueSelector"], {
                    0, {Left, Bottom}}, {Left, Top}, 
                    "ClosingActions" -> {
                    "SelectionDeparture", "ParentChanged", 
                    "EvaluatorQuit"}]]]], BaseStyle -> Inherited, Evaluator -> 
                    Automatic, Method -> "Preemptive"], 
                    RGBColor[0.368417, 0.506779, 0.709798], Editable -> False,
                     Selectable -> False], ",", 
                   RowBox[{"AbsoluteThickness", "[", "1.6`", "]"}], ",", 
                   RowBox[{"FontFamily", "\[Rule]", "\"Arial\""}], ",", 
                   RowBox[{"FontSize", "\[Rule]", "16"}]}], "]"}], ",", 
               RowBox[{"Directive", "[", 
                 RowBox[{
                   RowBox[{"PointSize", "[", "0.006944444444444445`", "]"}], 
                   ",", 
                   InterpretationBox[
                    ButtonBox[
                    TooltipBox[
                    GraphicsBox[{{
                    GrayLevel[0], 
                    RectangleBox[{0, 0}]}, {
                    GrayLevel[0], 
                    RectangleBox[{1, -1}]}, {
                    RGBColor[0.880722, 0.611041, 0.142051], 
                    RectangleBox[{0, -1}, {2, 1}]}}, AspectRatio -> 1, Frame -> 
                    True, FrameStyle -> 
                    RGBColor[
                    0.587148, 0.40736066666666665`, 0.09470066666666668], 
                    FrameTicks -> None, PlotRangePadding -> None, ImageSize -> 
                    Dynamic[{
                    Automatic, 1.35 CurrentValue["FontCapHeight"]/
                    AbsoluteCurrentValue[Magnification]}]], 
                    "RGBColor[0.880722, 0.611041, 0.142051]"], Appearance -> 
                    None, BaseStyle -> {}, BaselinePosition -> Baseline, 
                    DefaultBaseStyle -> {}, ButtonFunction :> 
                    With[{Typeset`box$ = EvaluationBox[]}, 
                    If[
                    Not[
                    AbsoluteCurrentValue["Deployed"]], 
                    SelectionMove[Typeset`box$, All, Expression]; 
                    FrontEnd`Private`$ColorSelectorInitialAlpha = 1; 
                    FrontEnd`Private`$ColorSelectorInitialColor = 
                    RGBColor[0.880722, 0.611041, 0.142051]; 
                    FrontEnd`Private`$ColorSelectorUseMakeBoxes = True; 
                    MathLink`CallFrontEnd[
                    FrontEnd`AttachCell[Typeset`box$, 
                    FrontEndResource["RGBColorValueSelector"], {
                    0, {Left, Bottom}}, {Left, Top}, 
                    "ClosingActions" -> {
                    "SelectionDeparture", "ParentChanged", 
                    "EvaluatorQuit"}]]]], BaseStyle -> Inherited, Evaluator -> 
                    Automatic, Method -> "Preemptive"], 
                    RGBColor[0.880722, 0.611041, 0.142051], Editable -> False,
                     Selectable -> False], ",", 
                   RowBox[{"AbsoluteThickness", "[", "1.6`", "]"}], ",", 
                   RowBox[{"FontFamily", "\[Rule]", "\"Arial\""}], ",", 
                   RowBox[{"FontSize", "\[Rule]", "16"}]}], "]"}], ",", 
               RowBox[{"Directive", "[", 
                 RowBox[{
                   RowBox[{"PointSize", "[", "0.006944444444444445`", "]"}], 
                   ",", 
                   InterpretationBox[
                    ButtonBox[
                    TooltipBox[
                    GraphicsBox[{{
                    GrayLevel[0], 
                    RectangleBox[{0, 0}]}, {
                    GrayLevel[0], 
                    RectangleBox[{1, -1}]}, {
                    RGBColor[0.560181, 0.691569, 0.194885], 
                    RectangleBox[{0, -1}, {2, 1}]}}, AspectRatio -> 1, Frame -> 
                    True, FrameStyle -> 
                    RGBColor[
                    0.37345400000000006`, 0.461046, 0.12992333333333334`], 
                    FrameTicks -> None, PlotRangePadding -> None, ImageSize -> 
                    Dynamic[{
                    Automatic, 1.35 CurrentValue["FontCapHeight"]/
                    AbsoluteCurrentValue[Magnification]}]], 
                    "RGBColor[0.560181, 0.691569, 0.194885]"], Appearance -> 
                    None, BaseStyle -> {}, BaselinePosition -> Baseline, 
                    DefaultBaseStyle -> {}, ButtonFunction :> 
                    With[{Typeset`box$ = EvaluationBox[]}, 
                    If[
                    Not[
                    AbsoluteCurrentValue["Deployed"]], 
                    SelectionMove[Typeset`box$, All, Expression]; 
                    FrontEnd`Private`$ColorSelectorInitialAlpha = 1; 
                    FrontEnd`Private`$ColorSelectorInitialColor = 
                    RGBColor[0.560181, 0.691569, 0.194885]; 
                    FrontEnd`Private`$ColorSelectorUseMakeBoxes = True; 
                    MathLink`CallFrontEnd[
                    FrontEnd`AttachCell[Typeset`box$, 
                    FrontEndResource["RGBColorValueSelector"], {
                    0, {Left, Bottom}}, {Left, Top}, 
                    "ClosingActions" -> {
                    "SelectionDeparture", "ParentChanged", 
                    "EvaluatorQuit"}]]]], BaseStyle -> Inherited, Evaluator -> 
                    Automatic, Method -> "Preemptive"], 
                    RGBColor[0.560181, 0.691569, 0.194885], Editable -> False,
                     Selectable -> False], ",", 
                   RowBox[{"AbsoluteThickness", "[", "1.6`", "]"}], ",", 
                   RowBox[{"FontFamily", "\[Rule]", "\"Arial\""}], ",", 
                   RowBox[{"FontSize", "\[Rule]", "16"}]}], "]"}], ",", 
               RowBox[{"Directive", "[", 
                 RowBox[{
                   RowBox[{"PointSize", "[", "0.006944444444444445`", "]"}], 
                   ",", 
                   InterpretationBox[
                    ButtonBox[
                    TooltipBox[
                    GraphicsBox[{{
                    GrayLevel[0], 
                    RectangleBox[{0, 0}]}, {
                    GrayLevel[0], 
                    RectangleBox[{1, -1}]}, {
                    RGBColor[0.922526, 0.385626, 0.209179], 
                    RectangleBox[{0, -1}, {2, 1}]}}, AspectRatio -> 1, Frame -> 
                    True, FrameStyle -> 
                    RGBColor[
                    0.6150173333333333, 0.25708400000000003`, 
                    0.13945266666666667`], FrameTicks -> None, 
                    PlotRangePadding -> None, ImageSize -> 
                    Dynamic[{
                    Automatic, 1.35 CurrentValue["FontCapHeight"]/
                    AbsoluteCurrentValue[Magnification]}]], 
                    "RGBColor[0.922526, 0.385626, 0.209179]"], Appearance -> 
                    None, BaseStyle -> {}, BaselinePosition -> Baseline, 
                    DefaultBaseStyle -> {}, ButtonFunction :> 
                    With[{Typeset`box$ = EvaluationBox[]}, 
                    If[
                    Not[
                    AbsoluteCurrentValue["Deployed"]], 
                    SelectionMove[Typeset`box$, All, Expression]; 
                    FrontEnd`Private`$ColorSelectorInitialAlpha = 1; 
                    FrontEnd`Private`$ColorSelectorInitialColor = 
                    RGBColor[0.922526, 0.385626, 0.209179]; 
                    FrontEnd`Private`$ColorSelectorUseMakeBoxes = True; 
                    MathLink`CallFrontEnd[
                    FrontEnd`AttachCell[Typeset`box$, 
                    FrontEndResource["RGBColorValueSelector"], {
                    0, {Left, Bottom}}, {Left, Top}, 
                    "ClosingActions" -> {
                    "SelectionDeparture", "ParentChanged", 
                    "EvaluatorQuit"}]]]], BaseStyle -> Inherited, Evaluator -> 
                    Automatic, Method -> "Preemptive"], 
                    RGBColor[0.922526, 0.385626, 0.209179], Editable -> False,
                     Selectable -> False], ",", 
                   RowBox[{"AbsoluteThickness", "[", "1.6`", "]"}], ",", 
                   RowBox[{"FontFamily", "\[Rule]", "\"Arial\""}], ",", 
                   RowBox[{"FontSize", "\[Rule]", "16"}]}], "]"}], ",", 
               RowBox[{"Directive", "[", 
                 RowBox[{
                   RowBox[{"PointSize", "[", "0.006944444444444445`", "]"}], 
                   ",", 
                   InterpretationBox[
                    ButtonBox[
                    TooltipBox[
                    GraphicsBox[{{
                    GrayLevel[0], 
                    RectangleBox[{0, 0}]}, {
                    GrayLevel[0], 
                    RectangleBox[{1, -1}]}, {
                    RGBColor[0.528488, 0.470624, 0.701351], 
                    RectangleBox[{0, -1}, {2, 1}]}}, AspectRatio -> 1, Frame -> 
                    True, FrameStyle -> 
                    RGBColor[
                    0.3523253333333333, 0.3137493333333333, 
                    0.46756733333333333`], FrameTicks -> None, 
                    PlotRangePadding -> None, ImageSize -> 
                    Dynamic[{
                    Automatic, 1.35 CurrentValue["FontCapHeight"]/
                    AbsoluteCurrentValue[Magnification]}]], 
                    "RGBColor[0.528488, 0.470624, 0.701351]"], Appearance -> 
                    None, BaseStyle -> {}, BaselinePosition -> Baseline, 
                    DefaultBaseStyle -> {}, ButtonFunction :> 
                    With[{Typeset`box$ = EvaluationBox[]}, 
                    If[
                    Not[
                    AbsoluteCurrentValue["Deployed"]], 
                    SelectionMove[Typeset`box$, All, Expression]; 
                    FrontEnd`Private`$ColorSelectorInitialAlpha = 1; 
                    FrontEnd`Private`$ColorSelectorInitialColor = 
                    RGBColor[0.528488, 0.470624, 0.701351]; 
                    FrontEnd`Private`$ColorSelectorUseMakeBoxes = True; 
                    MathLink`CallFrontEnd[
                    FrontEnd`AttachCell[Typeset`box$, 
                    FrontEndResource["RGBColorValueSelector"], {
                    0, {Left, Bottom}}, {Left, Top}, 
                    "ClosingActions" -> {
                    "SelectionDeparture", "ParentChanged", 
                    "EvaluatorQuit"}]]]], BaseStyle -> Inherited, Evaluator -> 
                    Automatic, Method -> "Preemptive"], 
                    RGBColor[0.528488, 0.470624, 0.701351], Editable -> False,
                     Selectable -> False], ",", 
                   RowBox[{"AbsoluteThickness", "[", "1.6`", "]"}], ",", 
                   RowBox[{"FontFamily", "\[Rule]", "\"Arial\""}], ",", 
                   RowBox[{"FontSize", "\[Rule]", "16"}]}], "]"}]}], "}"}], 
           ",", 
           RowBox[{"{", 
             RowBox[{#, ",", #2, ",", #3, ",", #4, ",", #5}], "}"}], ",", 
           RowBox[{"LegendMarkers", "\[Rule]", 
             RowBox[{"{", 
               RowBox[{
                 RowBox[{"{", 
                   RowBox[{"False", ",", "Automatic"}], "}"}], ",", 
                 RowBox[{"{", 
                   RowBox[{"False", ",", "Automatic"}], "}"}], ",", 
                 RowBox[{"{", 
                   RowBox[{"False", ",", "Automatic"}], "}"}], ",", 
                 RowBox[{"{", 
                   RowBox[{"False", ",", "Automatic"}], "}"}], ",", 
                 RowBox[{"{", 
                   RowBox[{"False", ",", "Automatic"}], "}"}]}], "}"}]}], ",", 
           RowBox[{"Joined", "\[Rule]", 
             RowBox[{"{", 
               
               RowBox[{
                "True", ",", "True", ",", "True", ",", "True", ",", "True"}], 
               "}"}]}], ",", 
           RowBox[{"LabelStyle", "\[Rule]", 
             RowBox[{"{", "}"}]}], ",", 
           RowBox[{"LegendLayout", "\[Rule]", "\"Column\""}]}], "]"}]& ), 
      Editable -> True], TraditionalForm], TraditionalForm]},
  "Legended",
  DisplayFunction->(GridBox[{{
      TagBox[
       ItemBox[
        PaneBox[
         TagBox[#, "SkipImageSizeLevel"], Alignment -> {Center, Baseline}, 
         BaselinePosition -> Baseline], DefaultBaseStyle -> "Labeled"], 
       "SkipImageSizeLevel"], 
      ItemBox[#2, DefaultBaseStyle -> "LabeledLabel"]}}, 
    GridBoxAlignment -> {"Columns" -> {{Center}}, "Rows" -> {{Center}}}, 
    AutoDelete -> False, GridBoxItemSize -> Automatic, 
    BaselinePosition -> {1, 1}]& ),
  Editable->True,
  InterpretationFunction->(RowBox[{"Legended", "[", 
     RowBox[{#, ",", 
       RowBox[{"Placed", "[", 
         RowBox[{#2, ",", "After"}], "]"}]}], "]"}]& )]], "Output",
 CellChangeTimes->{
  3.704111784774541*^9, 3.70411188581629*^9, 3.704111926106607*^9, {
   3.704112116942547*^9, 3.704112129786508*^9}, {3.704112193874683*^9, 
   3.704112220716117*^9}, 3.7041122626580133`*^9, 3.7041123093351*^9, 
   3.704112368610551*^9, {3.704112529729134*^9, 3.704112542422118*^9}, {
   3.704112583093628*^9, 3.7041126023858337`*^9}, {3.704112634179656*^9, 
   3.704112697727126*^9}, 3.704112833873415*^9, 3.704113001860923*^9, {
   3.7041130857569637`*^9, 3.704113139103178*^9}, {3.704113175110794*^9, 
   3.704113196520805*^9}, 3.7041133404549303`*^9, 3.704113849877902*^9, 
   3.704113934949802*^9, 3.704114108079949*^9, 3.7041141735586863`*^9, 
   3.7041142260594053`*^9, 3.704114324179449*^9, 3.70411450520998*^9, 
   3.7041145551863728`*^9, 3.704114671827285*^9, {3.70411471665837*^9, 
   3.704114759913021*^9}, 3.704114800807558*^9, 3.704114895936452*^9, {
   3.704114933972932*^9, 3.704114958729044*^9}, {3.704114998887369*^9, 
   3.704115025443948*^9}, 3.704128129408781*^9, {3.7041283204201813`*^9, 
   3.704128350108511*^9}, {3.704128637864378*^9, 3.704128650943181*^9}, 
   3.704128955914315*^9, 3.704128998627841*^9, {3.7041290534891*^9, 
   3.704129075361279*^9}, 3.704129914354042*^9, 3.7041300954078712`*^9, {
   3.704130125517082*^9, 3.704130142636489*^9}, 3.7041305474513903`*^9, 
   3.704163222200279*^9, 3.7041633134054117`*^9, 3.704163489571527*^9, {
   3.704163530189334*^9, 3.704163598949432*^9}, {3.704163641041811*^9, 
   3.70416367779187*^9}, {3.7041679738086157`*^9, 3.7041679863308697`*^9}, {
   3.7041682299255733`*^9, 3.7041682702077627`*^9}, 3.704169620722824*^9, 
   3.7041696831908712`*^9, 3.70416978775028*^9, 3.7041698779262133`*^9, 
   3.704170082802888*^9, {3.704170165371234*^9, 3.70417018530864*^9}, 
   3.704170228785939*^9, 3.704170322062306*^9, 3.704170535992519*^9, 
   3.7041705725545673`*^9, 3.7041706315721807`*^9, {3.704170809819241*^9, 
   3.704170822448477*^9}, {3.704170858545939*^9, 3.704170958792832*^9}, 
   3.7041710181500187`*^9, 3.704171123123598*^9, {3.704171195787013*^9, 
   3.7041712146163607`*^9}, 3.7041712609782057`*^9, 3.704297676987935*^9, 
   3.7042977503434763`*^9, {3.704297786978282*^9, 3.704297810816271*^9}, {
   3.704297990359563*^9, 3.7042980084499063`*^9}, 3.70429816779564*^9, {
   3.704298203943287*^9, 3.7042982573363657`*^9}, 3.704298290626749*^9, 
   3.704299739867765*^9, 3.7112545856205597`*^9, 
   3.711254675469983*^9},ExpressionUUID->"6ee24b58-a8fd-4557-9ea2-\
3fc992ac6212"],

Cell[BoxData[
 TemplateBox[{GraphicsBox[{{}, {{{}, {}, {
        Hue[0.67, 0.6, 0.6], 
        Directive[
         PointSize[0.006944444444444445], 
         RGBColor[0.368417, 0.506779, 0.709798], 
         AbsoluteThickness[1.6], FontFamily -> "Arial", FontSize -> 16], 
        LineBox[CompressedData["
1:eJxd2QlYT9kbB/A2JjIpS4jIrpDMGMtkeWuIBm320FAqzYIR2UkhGmMqkUTn
PZV2S9aEUtRYKqZUZM86GMukmBj+dzqv//Occ/s9T8/nqX7d371ned/v7ew1
391HT0dHJ0JXR+e/7w0HMGi7Y9uQkUZbchvswCBfP+ZAkynkkQw6tzur81cC
2ZHBrH6hZ2pekccwuOw4/khX+9+Ev2Ww327t0eAI8jgG40pji8zukZ0ZXF+2
27TGPFzYlUH913zDu5FkdwaT/fT1U+aTJzI40MT+2rud5MkMHCudfq4vJE9l
ULSzu1NyDdmDQae5rLZR5wjhGQzWldV1MXchezK46R+97dEq8iwGH1MrrBfu
JXsxGJCfde3UTfIcBtVTTh4qMY4U9mXA4vc+SAHyXO33e67Ncg0gf89gjdfA
yAtJ5B8ZPD6WX2d+nTyPwdt6g02OJluFFzBY+SLPyN2RvJBBS8s0L4dV5EUM
ps3339rhCDmQQWzR6cIHf5GXMni5LM0poWeU8HIGKZM3bfHwIq9kkJrkbWMa
R17NIOeK1ZOiKnIQg5GHm2RsbbtNOJhBWFHJxh+mkNdp92OEa55HNHkDg6Tq
Z2f8rpI3Mljc18wmxny7cBiDF3FPimtnkjcz2OtyJ2FdPHkLAz+foPvjHpPD
GQRbD6if1C9aOJLB/KhuoclLyFEM+hj39XPKI29nkO5bnflNsx3COxgMLNl3
Mm4qeSeDD9f0LbyTyLsY2EYkpMXUkuMY+ETpBo91jBFGBr6rTzUO3kGO184v
fdBDx2fkRAbmifbaa6dwEgOd5U+fJuwgpzB4GDC/zvUVOY1B6Yph1kfHxgpn
MDAo63n5VjJ5H4PBew5urmi0S/gAA0Prjd6pPuSDDNqbtzzh/Tv5MIPhk+1n
tei9W/io9v+OLQjLDydnaePJYuPttW/J2QyGPBi+1NMrTvik9vnNt933LSHn
MAgsXW2bNpQJn9Y+/7CCx4P2kvMZmDQcKHxWG59jR2Uf/5ZcyGBB8x/C+Aby
OW3+bhrhffkM+QKDRx+rF7voceEiBq244aheDuQSBjFzx6fMCSFfZjBP79gl
40JyKYPTRTNG928aL3yFgZfVsHcVLuQKBsUB9nZG0eSrDPq1CMi9dptcxeC9
3ZwMZ+sE4RsMcOCl6MBA8i0G7q/m/ep5lnxHO7+GI1G4moHRmX++2ONDvs+g
JHTmEsvj5IcMagw866OM9wg/1q6ncze/Fr7kJwzC66frpuaSnzEYYfch3b99
kvBzBnXhi176LCO/ZJDxpE3jA9fIfzPY4GJa5TE0Wfg1gzbLufYi1zG4YFFu
26VJivBbBon30v3mBpDrGQStz6r0ukN+z+CrYgjq5Zoq/IGBLr/v/Ec+WQfh
5f4y68DBacK6CDa5MTr9M8l6CJ2Nw0o69E0X1kfokFeaOSmDbIDwIt/+9Vub
DOFGCNUtC8y7HyE3RrBukvn6n+F7hT9DCIusTN9RRDZEGDpgZXlXz33CTbT3
0+2/LreG3BRhyS+pHhG/7hc2Qlibds7lTusDws0Qxph+bWXnR/4c4U7oPXye
TTZGMG04MoWbI1TOmFl23J9sgtDr3+jxugVkU4QDq2d+1Ol6ULgFgu+e78PL
QsgtETJmH74d9YjcCqGll7P2OiTcGsFznnXqtCyyGcLOuuyNsd0PC7dBKFgY
0tppO7ktQoord1jf9IhwO4SkIVOTFwWTzRHMfsqIGvaB3B6hXU7rPoarjwp3
QAiZP2nJB91jwhYI5xKXrh0XRu6ovd9sk58t22QJd0JwNUlOSEshWyKs7L/8
gsWI48KdEeZ1WWW4v4rcBWHW8WTT7Suyhbsi2OaFj/28ywnhbghN9dxeuJWQ
uyPs8kvukxh0UrgHQlSZm/PoIaeEeyLUN6xX5F4IZSvXlO7OyRG2QjhRXpb8
+JdcYWvt+hhNujjN9rRwb4TltqlVqXHkPp/ub55wXwS7LWZmOaFkG4Rlr4+d
uquXL9wP4aB/Tfv9wWRbBEO9pdHTPzsj3B/BPqv9u44R5C8Qzu+OX/+l5Vnh
LxG6JI1/U36YPEA7H5Mtu0a5FAh/hfCmj8Wksy/IAxG2NxyFwoMQli7c7K8/
8nfhwQhBbne/m/iWPATBw1c3pPzQOeGvERKmzRhcHnhe2A5pP7ogPBRhxbb6
/KhWF4WHIURe3Bf67gV5OIJDsZOlzZUi4RHa9TKwGxKSVywMCFkd1z91yyoR
tkeIcerV5lXWJWEHbT5W5I+/Pvuy8DcIXTMDB6x4Rh6JMMG7+aGglX8Ij0Jo
0XCUCjtqP9/rrn2RR3+aL2XCY1CrL1L1pteSnbTxk1Xl4B5/RfhbhEkNR7nw
WIS0oD/fzzWuEB6HUHOzMia0mDweQc+hmQeLrBR21q6/1azh4TOvCrsgTB0d
+8bK5pqwK4LBTge0MqgSdtPWk2X9pg+6TXZHWLzNr/peznXhCQiNx55pnRR/
Q3giQtzVTbuvbropPAmhU6lV9rGAW8KTtfnz3X/HbeEpCP2uG9++3/2O8FSE
1udXffEoljzt03i+K+yBUB639c/0deTpCG43DHu+qiXPQDgFPQqM5lQLz0QY
WPN8q3kJ2RPhy4bjnvB3CD2GmBb6RJJnIUzMezIh7wl5NsLRb0xPT7W7L+yF
8NWYkAFjQsje2vo/LuJSdh55jrZ+Zsyb9rKW7INgkvAqx6HTA2FfhMzSCUa9
h5H9Ps0X8txP95fsr/z8e+Xvf1De/0fl//+knN885fznK59vgfL5f1auz0Ll
+gUo13eRcv0XK/cnULl/S5T7u1S5/8uU8bFcGT8rlPG1Uhl/q5TxuVoZv2uU
8R2kjP+1yvwIVuZPiDK/1inzb70yPzco8zdUmd8blfm/SVkfwpT14xdlfdms
rD+/KuvTFmX9+k1Z38KV9S9CWR8jlfVzq7K+Rinr7zZlfd6urN/Ryvq+Q1n/
Y5T9Yaeyf8Qq+8suZf/ZrexPccr+xZT9DZX9jyv7Y7yyfyYo+2uisv/uUfbn
JGX/Tlb29xRl/09V6oM0pX5IV+qLDKX+2KvUJ/uU+mW/Ut8cUOqfTKU+OqjU
T4eU+uqwUn8dUeqzo0r9dkyp77KU+u+4Uh9mK/XjCaW+PKnUn6eU+jRHqV9z
lfr2tFL/5in1cb5SP59R6uuzSv1doNTnhUr9/rtS359T6v/zSn9wQekfLir9
RZHSfxQr/UmJ0r9cUvqby0r/8wfK/VEpyv1TGcr91RWU+69ylPuzCpT7t0qU
+7urKPd/11DuD6tQ7h+vo9xf3kC5/7yJcn96C+X+9TbK/e0dlPvfuyj3x9Uo
98/3UO6v76Pcfz9AuT9/iHL//gjl/v4xyv3/nyjnA09Qzg+eopwvPEM5f/gL
5XziOcr5xQuU842XKOcfr1DOR/5GOT+pQTlfeY1y/lKLcj5Th3J+8wblfOct
yvnPPyjnQ/Uo50fvUM6X3qOcP/2Lcj71AeX86iPK+ZYOl/MvXS7nY3pczs/0
uZyvGXA5f2vE5XyuMZfzu8+4nO8Zcjn/a8LlfLApl/NDIy7ni824nD9+zuV8
0pjL+WVzLuebJlzOP025nI+24HJ+2pLL+WorLuevrbmcz5pxOb9tw+V8ty2X
8992XM6HzbmcH7fncr7cgcv5swWX8+mOXM6vO3E537bkcv7dmcv5eBcu5+dd
uZyvd+Ny/t6dy/l8Dy7n9z25nO/34nL+b8Xl5wPWXH5+0JvLzxf6cPn5Q18u
P5+w4fLzi35cfr5hy////ON/r+DcLQ==
         "]]}, {
        Hue[0.9060679774997897, 0.6, 0.6], 
        Directive[
         PointSize[0.006944444444444445], 
         RGBColor[0.880722, 0.611041, 0.142051], 
         AbsoluteThickness[1.6], FontFamily -> "Arial", FontSize -> 16], 
        LineBox[CompressedData["
1:eJxd2QlYT9kbB/A2JjIpS4jIrpDMGMtkeWuIBm320FAqzYIR2UkhGmMqkUTn
PZV2S9aEUtRYKqZUZM86GMukmBj+dzqv//Occ/s9T8/nqX7d371ned/v7ew1
391HT0dHJ0JXR+e/7w0HMGi7Y9uQkUZbchvswCBfP+ZAkynkkQw6tzur81cC
2ZHBrH6hZ2pekccwuOw4/khX+9+Ev2Ww327t0eAI8jgG40pji8zukZ0ZXF+2
27TGPFzYlUH913zDu5FkdwaT/fT1U+aTJzI40MT+2rud5MkMHCudfq4vJE9l
ULSzu1NyDdmDQae5rLZR5wjhGQzWldV1MXchezK46R+97dEq8iwGH1MrrBfu
JXsxGJCfde3UTfIcBtVTTh4qMY4U9mXA4vc+SAHyXO33e67Ncg0gf89gjdfA
yAtJ5B8ZPD6WX2d+nTyPwdt6g02OJluFFzBY+SLPyN2RvJBBS8s0L4dV5EUM
ps3339rhCDmQQWzR6cIHf5GXMni5LM0poWeU8HIGKZM3bfHwIq9kkJrkbWMa
R17NIOeK1ZOiKnIQg5GHm2RsbbtNOJhBWFHJxh+mkNdp92OEa55HNHkDg6Tq
Z2f8rpI3Mljc18wmxny7cBiDF3FPimtnkjcz2OtyJ2FdPHkLAz+foPvjHpPD
GQRbD6if1C9aOJLB/KhuoclLyFEM+hj39XPKI29nkO5bnflNsx3COxgMLNl3
Mm4qeSeDD9f0LbyTyLsY2EYkpMXUkuMY+ETpBo91jBFGBr6rTzUO3kGO184v
fdBDx2fkRAbmifbaa6dwEgOd5U+fJuwgpzB4GDC/zvUVOY1B6Yph1kfHxgpn
MDAo63n5VjJ5H4PBew5urmi0S/gAA0Prjd6pPuSDDNqbtzzh/Tv5MIPhk+1n
tei9W/io9v+OLQjLDydnaePJYuPttW/J2QyGPBi+1NMrTvik9vnNt933LSHn
MAgsXW2bNpQJn9Y+/7CCx4P2kvMZmDQcKHxWG59jR2Uf/5ZcyGBB8x/C+Aby
OW3+bhrhffkM+QKDRx+rF7voceEiBq244aheDuQSBjFzx6fMCSFfZjBP79gl
40JyKYPTRTNG928aL3yFgZfVsHcVLuQKBsUB9nZG0eSrDPq1CMi9dptcxeC9
3ZwMZ+sE4RsMcOCl6MBA8i0G7q/m/ep5lnxHO7+GI1G4moHRmX++2ONDvs+g
JHTmEsvj5IcMagw866OM9wg/1q6ncze/Fr7kJwzC66frpuaSnzEYYfch3b99
kvBzBnXhi176LCO/ZJDxpE3jA9fIfzPY4GJa5TE0Wfg1gzbLufYi1zG4YFFu
26VJivBbBon30v3mBpDrGQStz6r0ukN+z+CrYgjq5Zoq/IGBLr/v/Ec+WQfh
5f4y68DBacK6CDa5MTr9M8l6CJ2Nw0o69E0X1kfokFeaOSmDbIDwIt/+9Vub
DOFGCNUtC8y7HyE3RrBukvn6n+F7hT9DCIusTN9RRDZEGDpgZXlXz33CTbT3
0+2/LreG3BRhyS+pHhG/7hc2Qlibds7lTusDws0Qxph+bWXnR/4c4U7oPXye
TTZGMG04MoWbI1TOmFl23J9sgtDr3+jxugVkU4QDq2d+1Ol6ULgFgu+e78PL
QsgtETJmH74d9YjcCqGll7P2OiTcGsFznnXqtCyyGcLOuuyNsd0PC7dBKFgY
0tppO7ktQoord1jf9IhwO4SkIVOTFwWTzRHMfsqIGvaB3B6hXU7rPoarjwp3
QAiZP2nJB91jwhYI5xKXrh0XRu6ovd9sk58t22QJd0JwNUlOSEshWyKs7L/8
gsWI48KdEeZ1WWW4v4rcBWHW8WTT7Suyhbsi2OaFj/28ywnhbghN9dxeuJWQ
uyPs8kvukxh0UrgHQlSZm/PoIaeEeyLUN6xX5F4IZSvXlO7OyRG2QjhRXpb8
+JdcYWvt+hhNujjN9rRwb4TltqlVqXHkPp/ub55wXwS7LWZmOaFkG4Rlr4+d
uquXL9wP4aB/Tfv9wWRbBEO9pdHTPzsj3B/BPqv9u44R5C8Qzu+OX/+l5Vnh
LxG6JI1/U36YPEA7H5Mtu0a5FAh/hfCmj8Wksy/IAxG2NxyFwoMQli7c7K8/
8nfhwQhBbne/m/iWPATBw1c3pPzQOeGvERKmzRhcHnhe2A5pP7ogPBRhxbb6
/KhWF4WHIURe3Bf67gV5OIJDsZOlzZUi4RHa9TKwGxKSVywMCFkd1z91yyoR
tkeIcerV5lXWJWEHbT5W5I+/Pvuy8DcIXTMDB6x4Rh6JMMG7+aGglX8Ij0Jo
0XCUCjtqP9/rrn2RR3+aL2XCY1CrL1L1pteSnbTxk1Xl4B5/RfhbhEkNR7nw
WIS0oD/fzzWuEB6HUHOzMia0mDweQc+hmQeLrBR21q6/1azh4TOvCrsgTB0d
+8bK5pqwK4LBTge0MqgSdtPWk2X9pg+6TXZHWLzNr/peznXhCQiNx55pnRR/
Q3giQtzVTbuvbropPAmhU6lV9rGAW8KTtfnz3X/HbeEpCP2uG9++3/2O8FSE
1udXffEoljzt03i+K+yBUB639c/0deTpCG43DHu+qiXPQDgFPQqM5lQLz0QY
WPN8q3kJ2RPhy4bjnvB3CD2GmBb6RJJnIUzMezIh7wl5NsLRb0xPT7W7L+yF
8NWYkAFjQsje2vo/LuJSdh55jrZ+Zsyb9rKW7INgkvAqx6HTA2FfhMzSCUa9
h5H9Ps0X8txP95fsr/z8e+Xvf1De/0fl//+knN885fznK59vgfL5f1auz0Ll
+gUo13eRcv0XK/cnULl/S5T7u1S5/8uU8bFcGT8rlPG1Uhl/q5TxuVoZv2uU
8R2kjP+1yvwIVuZPiDK/1inzb70yPzco8zdUmd8blfm/SVkfwpT14xdlfdms
rD+/KuvTFmX9+k1Z38KV9S9CWR8jlfVzq7K+Rinr7zZlfd6urN/Ryvq+Q1n/
Y5T9Yaeyf8Qq+8suZf/ZrexPccr+xZT9DZX9jyv7Y7yyfyYo+2uisv/uUfbn
JGX/Tlb29xRl/09V6oM0pX5IV+qLDKX+2KvUJ/uU+mW/Ut8cUOqfTKU+OqjU
T4eU+uqwUn8dUeqzo0r9dkyp77KU+u+4Uh9mK/XjCaW+PKnUn6eU+jRHqV9z
lfr2tFL/5in1cb5SP59R6uuzSv1doNTnhUr9/rtS359T6v/zSn9wQekfLir9
RZHSfxQr/UmJ0r9cUvqby0r/8wfK/VEpyv1TGcr91RWU+69ylPuzCpT7t0qU
+7urKPd/11DuD6tQ7h+vo9xf3kC5/7yJcn96C+X+9TbK/e0dlPvfuyj3x9Uo
98/3UO6v76Pcfz9AuT9/iHL//gjl/v4xyv3/nyjnA09Qzg+eopwvPEM5f/gL
5XziOcr5xQuU842XKOcfr1DOR/5GOT+pQTlfeY1y/lKLcj5Th3J+8wblfOct
yvnPPyjnQ/Uo50fvUM6X3qOcP/2Lcj71AeX86iPK+ZYOl/MvXS7nY3pczs/0
uZyvGXA5f2vE5XyuMZfzu8+4nO8Zcjn/a8LlfLApl/NDIy7ni824nD9+zuV8
0pjL+WVzLuebJlzOP025nI+24HJ+2pLL+WorLuevrbmcz5pxOb9tw+V8ty2X
8992XM6HzbmcH7fncr7cgcv5swWX8+mOXM6vO3E537bkcv7dmcv5eBcu5+dd
uZyvd+Ny/t6dy/l8Dy7n9z25nO/34nL+b8Xl5wPWXH5+0JvLzxf6cPn5Q18u
P5+w4fLzi35cfr5hy////ON/r+DcLQ==
         "]]}, {
        Hue[0.1421359549995791, 0.6, 0.6], 
        Directive[
         PointSize[0.006944444444444445], 
         RGBColor[0.560181, 0.691569, 0.194885], 
         AbsoluteThickness[1.6], FontFamily -> "Arial", FontSize -> 16], 
        LineBox[CompressedData["
1:eJxd2QlYT9kbB/A2JjIpS4jIrpDMGMtkeWuIBm320FAqzYIR2UkhGmMqkUTn
PZV2S9aEUtRYKqZUZM86GMukmBj+dzqv//Occ/s9T8/nqX7d371ned/v7ew1
391HT0dHJ0JXR+e/7w0HMGi7Y9uQkUZbchvswCBfP+ZAkynkkQw6tzur81cC
2ZHBrH6hZ2pekccwuOw4/khX+9+Ev2Ww327t0eAI8jgG40pji8zukZ0ZXF+2
27TGPFzYlUH913zDu5FkdwaT/fT1U+aTJzI40MT+2rud5MkMHCudfq4vJE9l
ULSzu1NyDdmDQae5rLZR5wjhGQzWldV1MXchezK46R+97dEq8iwGH1MrrBfu
JXsxGJCfde3UTfIcBtVTTh4qMY4U9mXA4vc+SAHyXO33e67Ncg0gf89gjdfA
yAtJ5B8ZPD6WX2d+nTyPwdt6g02OJluFFzBY+SLPyN2RvJBBS8s0L4dV5EUM
ps3339rhCDmQQWzR6cIHf5GXMni5LM0poWeU8HIGKZM3bfHwIq9kkJrkbWMa
R17NIOeK1ZOiKnIQg5GHm2RsbbtNOJhBWFHJxh+mkNdp92OEa55HNHkDg6Tq
Z2f8rpI3Mljc18wmxny7cBiDF3FPimtnkjcz2OtyJ2FdPHkLAz+foPvjHpPD
GQRbD6if1C9aOJLB/KhuoclLyFEM+hj39XPKI29nkO5bnflNsx3COxgMLNl3
Mm4qeSeDD9f0LbyTyLsY2EYkpMXUkuMY+ETpBo91jBFGBr6rTzUO3kGO184v
fdBDx2fkRAbmifbaa6dwEgOd5U+fJuwgpzB4GDC/zvUVOY1B6Yph1kfHxgpn
MDAo63n5VjJ5H4PBew5urmi0S/gAA0Prjd6pPuSDDNqbtzzh/Tv5MIPhk+1n
tei9W/io9v+OLQjLDydnaePJYuPttW/J2QyGPBi+1NMrTvik9vnNt933LSHn
MAgsXW2bNpQJn9Y+/7CCx4P2kvMZmDQcKHxWG59jR2Uf/5ZcyGBB8x/C+Aby
OW3+bhrhffkM+QKDRx+rF7voceEiBq244aheDuQSBjFzx6fMCSFfZjBP79gl
40JyKYPTRTNG928aL3yFgZfVsHcVLuQKBsUB9nZG0eSrDPq1CMi9dptcxeC9
3ZwMZ+sE4RsMcOCl6MBA8i0G7q/m/ep5lnxHO7+GI1G4moHRmX++2ONDvs+g
JHTmEsvj5IcMagw866OM9wg/1q6ncze/Fr7kJwzC66frpuaSnzEYYfch3b99
kvBzBnXhi176LCO/ZJDxpE3jA9fIfzPY4GJa5TE0Wfg1gzbLufYi1zG4YFFu
26VJivBbBon30v3mBpDrGQStz6r0ukN+z+CrYgjq5Zoq/IGBLr/v/Ec+WQfh
5f4y68DBacK6CDa5MTr9M8l6CJ2Nw0o69E0X1kfokFeaOSmDbIDwIt/+9Vub
DOFGCNUtC8y7HyE3RrBukvn6n+F7hT9DCIusTN9RRDZEGDpgZXlXz33CTbT3
0+2/LreG3BRhyS+pHhG/7hc2Qlibds7lTusDws0Qxph+bWXnR/4c4U7oPXye
TTZGMG04MoWbI1TOmFl23J9sgtDr3+jxugVkU4QDq2d+1Ol6ULgFgu+e78PL
QsgtETJmH74d9YjcCqGll7P2OiTcGsFznnXqtCyyGcLOuuyNsd0PC7dBKFgY
0tppO7ktQoord1jf9IhwO4SkIVOTFwWTzRHMfsqIGvaB3B6hXU7rPoarjwp3
QAiZP2nJB91jwhYI5xKXrh0XRu6ovd9sk58t22QJd0JwNUlOSEshWyKs7L/8
gsWI48KdEeZ1WWW4v4rcBWHW8WTT7Suyhbsi2OaFj/28ywnhbghN9dxeuJWQ
uyPs8kvukxh0UrgHQlSZm/PoIaeEeyLUN6xX5F4IZSvXlO7OyRG2QjhRXpb8
+JdcYWvt+hhNujjN9rRwb4TltqlVqXHkPp/ub55wXwS7LWZmOaFkG4Rlr4+d
uquXL9wP4aB/Tfv9wWRbBEO9pdHTPzsj3B/BPqv9u44R5C8Qzu+OX/+l5Vnh
LxG6JI1/U36YPEA7H5Mtu0a5FAh/hfCmj8Wksy/IAxG2NxyFwoMQli7c7K8/
8nfhwQhBbne/m/iWPATBw1c3pPzQOeGvERKmzRhcHnhe2A5pP7ogPBRhxbb6
/KhWF4WHIURe3Bf67gV5OIJDsZOlzZUi4RHa9TKwGxKSVywMCFkd1z91yyoR
tkeIcerV5lXWJWEHbT5W5I+/Pvuy8DcIXTMDB6x4Rh6JMMG7+aGglX8Ij0Jo
0XCUCjtqP9/rrn2RR3+aL2XCY1CrL1L1pteSnbTxk1Xl4B5/RfhbhEkNR7nw
WIS0oD/fzzWuEB6HUHOzMia0mDweQc+hmQeLrBR21q6/1azh4TOvCrsgTB0d
+8bK5pqwK4LBTge0MqgSdtPWk2X9pg+6TXZHWLzNr/peznXhCQiNx55pnRR/
Q3giQtzVTbuvbropPAmhU6lV9rGAW8KTtfnz3X/HbeEpCP2uG9++3/2O8FSE
1udXffEoljzt03i+K+yBUB639c/0deTpCG43DHu+qiXPQDgFPQqM5lQLz0QY
WPN8q3kJ2RPhy4bjnvB3CD2GmBb6RJJnIUzMezIh7wl5NsLRb0xPT7W7L+yF
8NWYkAFjQsje2vo/LuJSdh55jrZ+Zsyb9rKW7INgkvAqx6HTA2FfhMzSCUa9
h5H9Ps0X8txP95fsr/z8e+Xvf1De/0fl//+knN885fznK59vgfL5f1auz0Ll
+gUo13eRcv0XK/cnULl/S5T7u1S5/8uU8bFcGT8rlPG1Uhl/q5TxuVoZv2uU
8R2kjP+1yvwIVuZPiDK/1inzb70yPzco8zdUmd8blfm/SVkfwpT14xdlfdms
rD+/KuvTFmX9+k1Z38KV9S9CWR8jlfVzq7K+Rinr7zZlfd6urN/Ryvq+Q1n/
Y5T9Yaeyf8Qq+8suZf/ZrexPccr+xZT9DZX9jyv7Y7yyfyYo+2uisv/uUfbn
JGX/Tlb29xRl/09V6oM0pX5IV+qLDKX+2KvUJ/uU+mW/Ut8cUOqfTKU+OqjU
T4eU+uqwUn8dUeqzo0r9dkyp77KU+u+4Uh9mK/XjCaW+PKnUn6eU+jRHqV9z
lfr2tFL/5in1cb5SP59R6uuzSv1doNTnhUr9/rtS359T6v/zSn9wQekfLir9
RZHSfxQr/UmJ0r9cUvqby0r/8wfK/VEpyv1TGcr91RWU+69ylPuzCpT7t0qU
+7urKPd/11DuD6tQ7h+vo9xf3kC5/7yJcn96C+X+9TbK/e0dlPvfuyj3x9Uo
98/3UO6v76Pcfz9AuT9/iHL//gjl/v4xyv3/nyjnA09Qzg+eopwvPEM5f/gL
5XziOcr5xQuU842XKOcfr1DOR/5GOT+pQTlfeY1y/lKLcj5Th3J+8wblfOct
yvnPPyjnQ/Uo50fvUM6X3qOcP/2Lcj71AeX86iPK+ZYOl/MvXS7nY3pczs/0
uZyvGXA5f2vE5XyuMZfzu8+4nO8Zcjn/a8LlfLApl/NDIy7ni824nD9+zuV8
0pjL+WVzLuebJlzOP025nI+24HJ+2pLL+WorLuevrbmcz5pxOb9tw+V8ty2X
8992XM6HzbmcH7fncr7cgcv5swWX8+mOXM6vO3E537bkcv7dmcv5eBcu5+dd
uZyvd+Ny/t6dy/l8Dy7n9z25nO/34nL+b8Xl5wPWXH5+0JvLzxf6cPn5Q18u
P5+w4fLzi35cfr5hy////ON/r+DcLQ==
         "]]}, {
        Hue[0.37820393249936934`, 0.6, 0.6], 
        Directive[
         PointSize[0.006944444444444445], 
         RGBColor[0.922526, 0.385626, 0.209179], 
         AbsoluteThickness[1.6], FontFamily -> "Arial", FontSize -> 16], 
        LineBox[CompressedData["
1:eJxd2QlYT9kbB/A2JjIpS4jIrpDMGMtkeWuIBm320FAqzYIR2UkhGmMqkUTn
PZV2S9aEUtRYKqZUZM86GMukmBj+dzqv//Occ/s9T8/nqX7d371ned/v7ew1
391HT0dHJ0JXR+e/7w0HMGi7Y9uQkUZbchvswCBfP+ZAkynkkQw6tzur81cC
2ZHBrH6hZ2pekccwuOw4/khX+9+Ev2Ww327t0eAI8jgG40pji8zukZ0ZXF+2
27TGPFzYlUH913zDu5FkdwaT/fT1U+aTJzI40MT+2rud5MkMHCudfq4vJE9l
ULSzu1NyDdmDQae5rLZR5wjhGQzWldV1MXchezK46R+97dEq8iwGH1MrrBfu
JXsxGJCfde3UTfIcBtVTTh4qMY4U9mXA4vc+SAHyXO33e67Ncg0gf89gjdfA
yAtJ5B8ZPD6WX2d+nTyPwdt6g02OJluFFzBY+SLPyN2RvJBBS8s0L4dV5EUM
ps3339rhCDmQQWzR6cIHf5GXMni5LM0poWeU8HIGKZM3bfHwIq9kkJrkbWMa
R17NIOeK1ZOiKnIQg5GHm2RsbbtNOJhBWFHJxh+mkNdp92OEa55HNHkDg6Tq
Z2f8rpI3Mljc18wmxny7cBiDF3FPimtnkjcz2OtyJ2FdPHkLAz+foPvjHpPD
GQRbD6if1C9aOJLB/KhuoclLyFEM+hj39XPKI29nkO5bnflNsx3COxgMLNl3
Mm4qeSeDD9f0LbyTyLsY2EYkpMXUkuMY+ETpBo91jBFGBr6rTzUO3kGO184v
fdBDx2fkRAbmifbaa6dwEgOd5U+fJuwgpzB4GDC/zvUVOY1B6Yph1kfHxgpn
MDAo63n5VjJ5H4PBew5urmi0S/gAA0Prjd6pPuSDDNqbtzzh/Tv5MIPhk+1n
tei9W/io9v+OLQjLDydnaePJYuPttW/J2QyGPBi+1NMrTvik9vnNt933LSHn
MAgsXW2bNpQJn9Y+/7CCx4P2kvMZmDQcKHxWG59jR2Uf/5ZcyGBB8x/C+Aby
OW3+bhrhffkM+QKDRx+rF7voceEiBq244aheDuQSBjFzx6fMCSFfZjBP79gl
40JyKYPTRTNG928aL3yFgZfVsHcVLuQKBsUB9nZG0eSrDPq1CMi9dptcxeC9
3ZwMZ+sE4RsMcOCl6MBA8i0G7q/m/ep5lnxHO7+GI1G4moHRmX++2ONDvs+g
JHTmEsvj5IcMagw866OM9wg/1q6ncze/Fr7kJwzC66frpuaSnzEYYfch3b99
kvBzBnXhi176LCO/ZJDxpE3jA9fIfzPY4GJa5TE0Wfg1gzbLufYi1zG4YFFu
26VJivBbBon30v3mBpDrGQStz6r0ukN+z+CrYgjq5Zoq/IGBLr/v/Ec+WQfh
5f4y68DBacK6CDa5MTr9M8l6CJ2Nw0o69E0X1kfokFeaOSmDbIDwIt/+9Vub
DOFGCNUtC8y7HyE3RrBukvn6n+F7hT9DCIusTN9RRDZEGDpgZXlXz33CTbT3
0+2/LreG3BRhyS+pHhG/7hc2Qlibds7lTusDws0Qxph+bWXnR/4c4U7oPXye
TTZGMG04MoWbI1TOmFl23J9sgtDr3+jxugVkU4QDq2d+1Ol6ULgFgu+e78PL
QsgtETJmH74d9YjcCqGll7P2OiTcGsFznnXqtCyyGcLOuuyNsd0PC7dBKFgY
0tppO7ktQoord1jf9IhwO4SkIVOTFwWTzRHMfsqIGvaB3B6hXU7rPoarjwp3
QAiZP2nJB91jwhYI5xKXrh0XRu6ovd9sk58t22QJd0JwNUlOSEshWyKs7L/8
gsWI48KdEeZ1WWW4v4rcBWHW8WTT7Suyhbsi2OaFj/28ywnhbghN9dxeuJWQ
uyPs8kvukxh0UrgHQlSZm/PoIaeEeyLUN6xX5F4IZSvXlO7OyRG2QjhRXpb8
+JdcYWvt+hhNujjN9rRwb4TltqlVqXHkPp/ub55wXwS7LWZmOaFkG4Rlr4+d
uquXL9wP4aB/Tfv9wWRbBEO9pdHTPzsj3B/BPqv9u44R5C8Qzu+OX/+l5Vnh
LxG6JI1/U36YPEA7H5Mtu0a5FAh/hfCmj8Wksy/IAxG2NxyFwoMQli7c7K8/
8nfhwQhBbne/m/iWPATBw1c3pPzQOeGvERKmzRhcHnhe2A5pP7ogPBRhxbb6
/KhWF4WHIURe3Bf67gV5OIJDsZOlzZUi4RHa9TKwGxKSVywMCFkd1z91yyoR
tkeIcerV5lXWJWEHbT5W5I+/Pvuy8DcIXTMDB6x4Rh6JMMG7+aGglX8Ij0Jo
0XCUCjtqP9/rrn2RR3+aL2XCY1CrL1L1pteSnbTxk1Xl4B5/RfhbhEkNR7nw
WIS0oD/fzzWuEB6HUHOzMia0mDweQc+hmQeLrBR21q6/1azh4TOvCrsgTB0d
+8bK5pqwK4LBTge0MqgSdtPWk2X9pg+6TXZHWLzNr/peznXhCQiNx55pnRR/
Q3giQtzVTbuvbropPAmhU6lV9rGAW8KTtfnz3X/HbeEpCP2uG9++3/2O8FSE
1udXffEoljzt03i+K+yBUB639c/0deTpCG43DHu+qiXPQDgFPQqM5lQLz0QY
WPN8q3kJ2RPhy4bjnvB3CD2GmBb6RJJnIUzMezIh7wl5NsLRb0xPT7W7L+yF
8NWYkAFjQsje2vo/LuJSdh55jrZ+Zsyb9rKW7INgkvAqx6HTA2FfhMzSCUa9
h5H9Ps0X8txP95fsr/z8e+Xvf1De/0fl//+knN885fznK59vgfL5f1auz0Ll
+gUo13eRcv0XK/cnULl/S5T7u1S5/8uU8bFcGT8rlPG1Uhl/q5TxuVoZv2uU
8R2kjP+1yvwIVuZPiDK/1inzb70yPzco8zdUmd8blfm/SVkfwpT14xdlfdms
rD+/KuvTFmX9+k1Z38KV9S9CWR8jlfVzq7K+Rinr7zZlfd6urN/Ryvq+Q1n/
Y5T9Yaeyf8Qq+8suZf/ZrexPccr+xZT9DZX9jyv7Y7yyfyYo+2uisv/uUfbn
JGX/Tlb29xRl/09V6oM0pX5IV+qLDKX+2KvUJ/uU+mW/Ut8cUOqfTKU+OqjU
T4eU+uqwUn8dUeqzo0r9dkyp77KU+u+4Uh9mK/XjCaW+PKnUn6eU+jRHqV9z
lfr2tFL/5in1cb5SP59R6uuzSv1doNTnhUr9/rtS359T6v/zSn9wQekfLir9
RZHSfxQr/UmJ0r9cUvqby0r/8wfK/VEpyv1TGcr91RWU+69ylPuzCpT7t0qU
+7urKPd/11DuD6tQ7h+vo9xf3kC5/7yJcn96C+X+9TbK/e0dlPvfuyj3x9Uo
98/3UO6v76Pcfz9AuT9/iHL//gjl/v4xyv3/nyjnA09Qzg+eopwvPEM5f/gL
5XziOcr5xQuU842XKOcfr1DOR/5GOT+pQTlfeY1y/lKLcj5Th3J+8wblfOct
yvnPPyjnQ/Uo50fvUM6X3qOcP/2Lcj71AeX86iPK+ZYOl/MvXS7nY3pczs/0
uZyvGXA5f2vE5XyuMZfzu8+4nO8Zcjn/a8LlfLApl/NDIy7ni824nD9+zuV8
0pjL+WVzLuebJlzOP025nI+24HJ+2pLL+WorLuevrbmcz5pxOb9tw+V8ty2X
8992XM6HzbmcH7fncr7cgcv5swWX8+mOXM6vO3E537bkcv7dmcv5eBcu5+dd
uZyvd+Ny/t6dy/l8Dy7n9z25nO/34nL+b8Xl5wPWXH5+0JvLzxf6cPn5Q18u
P5+w4fLzi35cfr5hy////ON/r+DcLQ==
         "]]}, {
        Hue[0.6142719099991583, 0.6, 0.6], 
        Directive[
         PointSize[0.006944444444444445], 
         RGBColor[0.528488, 0.470624, 0.701351], 
         AbsoluteThickness[1.6], FontFamily -> "Arial", FontSize -> 16], 
        LineBox[CompressedData["
1:eJxd2QlYT9kbB/A2JjIpS4jIrpDMGMtkeWuIBm320FAqzYIR2UkhGmMqkUTn
PZV2S9aEUtRYKqZUZM86GMukmBj+dzqv//Occ/s9T8/nqX7d371ned/v7ew1
391HT0dHJ0JXR+e/7w0HMGi7Y9uQkUZbchvswCBfP+ZAkynkkQw6tzur81cC
2ZHBrH6hZ2pekccwuOw4/khX+9+Ev2Ww327t0eAI8jgG40pji8zukZ0ZXF+2
27TGPFzYlUH913zDu5FkdwaT/fT1U+aTJzI40MT+2rud5MkMHCudfq4vJE9l
ULSzu1NyDdmDQae5rLZR5wjhGQzWldV1MXchezK46R+97dEq8iwGH1MrrBfu
JXsxGJCfde3UTfIcBtVTTh4qMY4U9mXA4vc+SAHyXO33e67Ncg0gf89gjdfA
yAtJ5B8ZPD6WX2d+nTyPwdt6g02OJluFFzBY+SLPyN2RvJBBS8s0L4dV5EUM
ps3339rhCDmQQWzR6cIHf5GXMni5LM0poWeU8HIGKZM3bfHwIq9kkJrkbWMa
R17NIOeK1ZOiKnIQg5GHm2RsbbtNOJhBWFHJxh+mkNdp92OEa55HNHkDg6Tq
Z2f8rpI3Mljc18wmxny7cBiDF3FPimtnkjcz2OtyJ2FdPHkLAz+foPvjHpPD
GQRbD6if1C9aOJLB/KhuoclLyFEM+hj39XPKI29nkO5bnflNsx3COxgMLNl3
Mm4qeSeDD9f0LbyTyLsY2EYkpMXUkuMY+ETpBo91jBFGBr6rTzUO3kGO184v
fdBDx2fkRAbmifbaa6dwEgOd5U+fJuwgpzB4GDC/zvUVOY1B6Yph1kfHxgpn
MDAo63n5VjJ5H4PBew5urmi0S/gAA0Prjd6pPuSDDNqbtzzh/Tv5MIPhk+1n
tei9W/io9v+OLQjLDydnaePJYuPttW/J2QyGPBi+1NMrTvik9vnNt933LSHn
MAgsXW2bNpQJn9Y+/7CCx4P2kvMZmDQcKHxWG59jR2Uf/5ZcyGBB8x/C+Aby
OW3+bhrhffkM+QKDRx+rF7voceEiBq244aheDuQSBjFzx6fMCSFfZjBP79gl
40JyKYPTRTNG928aL3yFgZfVsHcVLuQKBsUB9nZG0eSrDPq1CMi9dptcxeC9
3ZwMZ+sE4RsMcOCl6MBA8i0G7q/m/ep5lnxHO7+GI1G4moHRmX++2ONDvs+g
JHTmEsvj5IcMagw866OM9wg/1q6ncze/Fr7kJwzC66frpuaSnzEYYfch3b99
kvBzBnXhi176LCO/ZJDxpE3jA9fIfzPY4GJa5TE0Wfg1gzbLufYi1zG4YFFu
26VJivBbBon30v3mBpDrGQStz6r0ukN+z+CrYgjq5Zoq/IGBLr/v/Ec+WQfh
5f4y68DBacK6CDa5MTr9M8l6CJ2Nw0o69E0X1kfokFeaOSmDbIDwIt/+9Vub
DOFGCNUtC8y7HyE3RrBukvn6n+F7hT9DCIusTN9RRDZEGDpgZXlXz33CTbT3
0+2/LreG3BRhyS+pHhG/7hc2Qlibds7lTusDws0Qxph+bWXnR/4c4U7oPXye
TTZGMG04MoWbI1TOmFl23J9sgtDr3+jxugVkU4QDq2d+1Ol6ULgFgu+e78PL
QsgtETJmH74d9YjcCqGll7P2OiTcGsFznnXqtCyyGcLOuuyNsd0PC7dBKFgY
0tppO7ktQoord1jf9IhwO4SkIVOTFwWTzRHMfsqIGvaB3B6hXU7rPoarjwp3
QAiZP2nJB91jwhYI5xKXrh0XRu6ovd9sk58t22QJd0JwNUlOSEshWyKs7L/8
gsWI48KdEeZ1WWW4v4rcBWHW8WTT7Suyhbsi2OaFj/28ywnhbghN9dxeuJWQ
uyPs8kvukxh0UrgHQlSZm/PoIaeEeyLUN6xX5F4IZSvXlO7OyRG2QjhRXpb8
+JdcYWvt+hhNujjN9rRwb4TltqlVqXHkPp/ub55wXwS7LWZmOaFkG4Rlr4+d
uquXL9wP4aB/Tfv9wWRbBEO9pdHTPzsj3B/BPqv9u44R5C8Qzu+OX/+l5Vnh
LxG6JI1/U36YPEA7H5Mtu0a5FAh/hfCmj8Wksy/IAxG2NxyFwoMQli7c7K8/
8nfhwQhBbne/m/iWPATBw1c3pPzQOeGvERKmzRhcHnhe2A5pP7ogPBRhxbb6
/KhWF4WHIURe3Bf67gV5OIJDsZOlzZUi4RHa9TKwGxKSVywMCFkd1z91yyoR
tkeIcerV5lXWJWEHbT5W5I+/Pvuy8DcIXTMDB6x4Rh6JMMG7+aGglX8Ij0Jo
0XCUCjtqP9/rrn2RR3+aL2XCY1CrL1L1pteSnbTxk1Xl4B5/RfhbhEkNR7nw
WIS0oD/fzzWuEB6HUHOzMia0mDweQc+hmQeLrBR21q6/1azh4TOvCrsgTB0d
+8bK5pqwK4LBTge0MqgSdtPWk2X9pg+6TXZHWLzNr/peznXhCQiNx55pnRR/
Q3giQtzVTbuvbropPAmhU6lV9rGAW8KTtfnz3X/HbeEpCP2uG9++3/2O8FSE
1udXffEoljzt03i+K+yBUB639c/0deTpCG43DHu+qiXPQDgFPQqM5lQLz0QY
WPN8q3kJ2RPhy4bjnvB3CD2GmBb6RJJnIUzMezIh7wl5NsLRb0xPT7W7L+yF
8NWYkAFjQsje2vo/LuJSdh55jrZ+Zsyb9rKW7INgkvAqx6HTA2FfhMzSCUa9
h5H9Ps0X8txP95fsr/z8e+Xvf1De/0fl//+knN885fznK59vgfL5f1auz0Ll
+gUo13eRcv0XK/cnULl/S5T7u1S5/8uU8bFcGT8rlPG1Uhl/q5TxuVoZv2uU
8R2kjP+1yvwIVuZPiDK/1inzb70yPzco8zdUmd8blfm/SVkfwpT14xdlfdms
rD+/KuvTFmX9+k1Z38KV9S9CWR8jlfVzq7K+Rinr7zZlfd6urN/Ryvq+Q1n/
Y5T9Yaeyf8Qq+8suZf/ZrexPccr+xZT9DZX9jyv7Y7yyfyYo+2uisv/uUfbn
JGX/Tlb29xRl/09V6oM0pX5IV+qLDKX+2KvUJ/uU+mW/Ut8cUOqfTKU+OqjU
T4eU+uqwUn8dUeqzo0r9dkyp77KU+u+4Uh9mK/XjCaW+PKnUn6eU+jRHqV9z
lfr2tFL/5in1cb5SP59R6uuzSv1doNTnhUr9/rtS359T6v/zSn9wQekfLir9
RZHSfxQr/UmJ0r9cUvqby0r/8wfK/VEpyv1TGcr91RWU+69ylPuzCpT7t0qU
+7urKPd/11DuD6tQ7h+vo9xf3kC5/7yJcn96C+X+9TbK/e0dlPvfuyj3x9Uo
98/3UO6v76Pcfz9AuT9/iHL//gjl/v4xyv3/nyjnA09Qzg+eopwvPEM5f/gL
5XziOcr5xQuU842XKOcfr1DOR/5GOT+pQTlfeY1y/lKLcj5Th3J+8wblfOct
yvnPPyjnQ/Uo50fvUM6X3qOcP/2Lcj71AeX86iPK+ZYOl/MvXS7nY3pczs/0
uZyvGXA5f2vE5XyuMZfzu8+4nO8Zcjn/a8LlfLApl/NDIy7ni824nD9+zuV8
0pjL+WVzLuebJlzOP025nI+24HJ+2pLL+WorLuevrbmcz5pxOb9tw+V8ty2X
8992XM6HzbmcH7fncr7cgcv5swWX8+mOXM6vO3E537bkcv7dmcv5eBcu5+dd
uZyvd+Ny/t6dy/l8Dy7n9z25nO/34nL+b8Xl5wPWXH5+0JvLzxf6cPn5Q18u
P5+w4fLzi35cfr5hy////ON/r+DcLQ==
         
         "]]}}}, {}, {}, {{}, {}}, {{}, {}}}, {
    DisplayFunction -> Identity, PlotRangePadding -> {{
        Scaled[0.02], 
        Scaled[0.02]}, {
        Scaled[0.05], 
        Scaled[0.02]}}, AxesOrigin -> {1996.8750000000002`, 0}, 
     PlotRange -> {{2000., 2200.}, {-0.6666666666666666, 0}}, 
     PlotRangeClipping -> True, ImagePadding -> All, DisplayFunction -> 
     Identity, AspectRatio -> NCache[GoldenRatio^(-1), 0.6180339887498948], 
     Axes -> {True, True}, AxesLabel -> {None, None}, 
     AxesOrigin -> {1996.8750000000002`, 0}, 
     BaseStyle -> {FontFamily -> "Arial", FontSize -> 16}, DisplayFunction :> 
     Identity, Frame -> {{True, True}, {True, True}}, 
     FrameLabel -> {{None, None}, {None, None}}, 
     FrameTicks -> {{Automatic, Automatic}, {Automatic, Automatic}}, 
     GridLines -> {None, None}, GridLinesStyle -> Directive[
       GrayLevel[0.5, 0.4]], ImageSize -> {450, 270}, 
     Method -> {"CoordinatesToolOptions" -> {"DisplayFunction" -> ({
           (Identity[#]& )[
            Part[#, 1]], 
           (Identity[#]& )[
            Part[#, 2]]}& ), "CopiedValueFunction" -> ({
           (Identity[#]& )[
            Part[#, 1]], 
           (Identity[#]& )[
            Part[#, 2]]}& )}}, PlotLabel -> 
     FormBox["\"Imaginary Component, abs/disp mix OFF\"", TraditionalForm], 
     PlotRange -> {{2000., 2200.}, {-0.6666666666666666, 0}}, 
     PlotRangeClipping -> True, PlotRangePadding -> {{
        Scaled[0.02], 
        Scaled[0.02]}, {
        Scaled[0.05], 
        Scaled[0.02]}}, Ticks -> {Automatic, Automatic}}],FormBox[
    FormBox[
     TemplateBox[{
       RowBox[{"-", "0.2`"}], 
       RowBox[{"-", "0.05`"}], "0.00001`", "0.05`", "0.2`"}, "LineLegend", 
      DisplayFunction -> (FormBox[
        StyleBox[
         StyleBox[
          PaneBox[
           TagBox[
            GridBox[{{
               TagBox[
                GridBox[{{
                   GraphicsBox[{{
                    Directive[
                    EdgeForm[
                    Directive[
                    Opacity[0.3], 
                    GrayLevel[0]]], 
                    PointSize[0.125], 
                    RGBColor[0.368417, 0.506779, 0.709798], 
                    AbsoluteThickness[1.6], FontFamily -> "Arial", FontSize -> 
                    16], {
                    LineBox[{{0, 10}, {20, 10}}]}}, {
                    Directive[
                    EdgeForm[
                    Directive[
                    Opacity[0.3], 
                    GrayLevel[0]]], 
                    PointSize[0.125], 
                    RGBColor[0.368417, 0.506779, 0.709798], 
                    AbsoluteThickness[1.6], FontFamily -> "Arial", FontSize -> 
                    16], {}}}, AspectRatio -> Full, ImageSize -> {20, 10}, 
                    PlotRangePadding -> None, ImagePadding -> Automatic, 
                    BaselinePosition -> (Scaled[0.1] -> Baseline)], #}, {
                   GraphicsBox[{{
                    Directive[
                    EdgeForm[
                    Directive[
                    Opacity[0.3], 
                    GrayLevel[0]]], 
                    PointSize[0.125], 
                    RGBColor[0.880722, 0.611041, 0.142051], 
                    AbsoluteThickness[1.6], FontFamily -> "Arial", FontSize -> 
                    16], {
                    LineBox[{{0, 10}, {20, 10}}]}}, {
                    Directive[
                    EdgeForm[
                    Directive[
                    Opacity[0.3], 
                    GrayLevel[0]]], 
                    PointSize[0.125], 
                    RGBColor[0.880722, 0.611041, 0.142051], 
                    AbsoluteThickness[1.6], FontFamily -> "Arial", FontSize -> 
                    16], {}}}, AspectRatio -> Full, ImageSize -> {20, 10}, 
                    PlotRangePadding -> None, ImagePadding -> Automatic, 
                    BaselinePosition -> (Scaled[0.1] -> Baseline)], #2}, {
                   GraphicsBox[{{
                    Directive[
                    EdgeForm[
                    Directive[
                    Opacity[0.3], 
                    GrayLevel[0]]], 
                    PointSize[0.125], 
                    RGBColor[0.560181, 0.691569, 0.194885], 
                    AbsoluteThickness[1.6], FontFamily -> "Arial", FontSize -> 
                    16], {
                    LineBox[{{0, 10}, {20, 10}}]}}, {
                    Directive[
                    EdgeForm[
                    Directive[
                    Opacity[0.3], 
                    GrayLevel[0]]], 
                    PointSize[0.125], 
                    RGBColor[0.560181, 0.691569, 0.194885], 
                    AbsoluteThickness[1.6], FontFamily -> "Arial", FontSize -> 
                    16], {}}}, AspectRatio -> Full, ImageSize -> {20, 10}, 
                    PlotRangePadding -> None, ImagePadding -> Automatic, 
                    BaselinePosition -> (Scaled[0.1] -> Baseline)], #3}, {
                   GraphicsBox[{{
                    Directive[
                    EdgeForm[
                    Directive[
                    Opacity[0.3], 
                    GrayLevel[0]]], 
                    PointSize[0.125], 
                    RGBColor[0.922526, 0.385626, 0.209179], 
                    AbsoluteThickness[1.6], FontFamily -> "Arial", FontSize -> 
                    16], {
                    LineBox[{{0, 10}, {20, 10}}]}}, {
                    Directive[
                    EdgeForm[
                    Directive[
                    Opacity[0.3], 
                    GrayLevel[0]]], 
                    PointSize[0.125], 
                    RGBColor[0.922526, 0.385626, 0.209179], 
                    AbsoluteThickness[1.6], FontFamily -> "Arial", FontSize -> 
                    16], {}}}, AspectRatio -> Full, ImageSize -> {20, 10}, 
                    PlotRangePadding -> None, ImagePadding -> Automatic, 
                    BaselinePosition -> (Scaled[0.1] -> Baseline)], #4}, {
                   GraphicsBox[{{
                    Directive[
                    EdgeForm[
                    Directive[
                    Opacity[0.3], 
                    GrayLevel[0]]], 
                    PointSize[0.125], 
                    RGBColor[0.528488, 0.470624, 0.701351], 
                    AbsoluteThickness[1.6], FontFamily -> "Arial", FontSize -> 
                    16], {
                    LineBox[{{0, 10}, {20, 10}}]}}, {
                    Directive[
                    EdgeForm[
                    Directive[
                    Opacity[0.3], 
                    GrayLevel[0]]], 
                    PointSize[0.125], 
                    RGBColor[0.528488, 0.470624, 0.701351], 
                    AbsoluteThickness[1.6], FontFamily -> "Arial", FontSize -> 
                    16], {}}}, AspectRatio -> Full, ImageSize -> {20, 10}, 
                    PlotRangePadding -> None, ImagePadding -> Automatic, 
                    BaselinePosition -> (Scaled[0.1] -> Baseline)], #5}}, 
                 GridBoxAlignment -> {
                  "Columns" -> {Center, Left}, "Rows" -> {{Baseline}}}, 
                 AutoDelete -> False, 
                 GridBoxDividers -> {
                  "Columns" -> {{False}}, "Rows" -> {{False}}}, 
                 GridBoxItemSize -> {"Columns" -> {{All}}, "Rows" -> {{All}}},
                  GridBoxSpacings -> {
                  "Columns" -> {{0.5}}, "Rows" -> {{0.8}}}], "Grid"]}}, 
             GridBoxAlignment -> {"Columns" -> {{Left}}, "Rows" -> {{Top}}}, 
             AutoDelete -> False, 
             GridBoxItemSize -> {
              "Columns" -> {{Automatic}}, "Rows" -> {{Automatic}}}, 
             GridBoxSpacings -> {"Columns" -> {{1}}, "Rows" -> {{0}}}], 
            "Grid"], Alignment -> Left, AppearanceElements -> None, 
           ImageMargins -> {{5, 5}, {5, 5}}, ImageSizeAction -> 
           "ResizeToFit"], LineIndent -> 0, StripOnInput -> False], {
         FontFamily -> "Arial"}, Background -> Automatic, StripOnInput -> 
         False], TraditionalForm]& ), 
      InterpretationFunction :> (RowBox[{"LineLegend", "[", 
         RowBox[{
           RowBox[{"{", 
             RowBox[{
               RowBox[{"Directive", "[", 
                 RowBox[{
                   RowBox[{"PointSize", "[", "0.006944444444444445`", "]"}], 
                   ",", 
                   InterpretationBox[
                    ButtonBox[
                    TooltipBox[
                    GraphicsBox[{{
                    GrayLevel[0], 
                    RectangleBox[{0, 0}]}, {
                    GrayLevel[0], 
                    RectangleBox[{1, -1}]}, {
                    RGBColor[0.368417, 0.506779, 0.709798], 
                    RectangleBox[{0, -1}, {2, 1}]}}, AspectRatio -> 1, Frame -> 
                    True, FrameStyle -> 
                    RGBColor[
                    0.24561133333333335`, 0.3378526666666667, 
                    0.4731986666666667], FrameTicks -> None, PlotRangePadding -> 
                    None, ImageSize -> 
                    Dynamic[{
                    Automatic, 1.35 CurrentValue["FontCapHeight"]/
                    AbsoluteCurrentValue[Magnification]}]], 
                    "RGBColor[0.368417, 0.506779, 0.709798]"], Appearance -> 
                    None, BaseStyle -> {}, BaselinePosition -> Baseline, 
                    DefaultBaseStyle -> {}, ButtonFunction :> 
                    With[{Typeset`box$ = EvaluationBox[]}, 
                    If[
                    Not[
                    AbsoluteCurrentValue["Deployed"]], 
                    SelectionMove[Typeset`box$, All, Expression]; 
                    FrontEnd`Private`$ColorSelectorInitialAlpha = 1; 
                    FrontEnd`Private`$ColorSelectorInitialColor = 
                    RGBColor[0.368417, 0.506779, 0.709798]; 
                    FrontEnd`Private`$ColorSelectorUseMakeBoxes = True; 
                    MathLink`CallFrontEnd[
                    FrontEnd`AttachCell[Typeset`box$, 
                    FrontEndResource["RGBColorValueSelector"], {
                    0, {Left, Bottom}}, {Left, Top}, 
                    "ClosingActions" -> {
                    "SelectionDeparture", "ParentChanged", 
                    "EvaluatorQuit"}]]]], BaseStyle -> Inherited, Evaluator -> 
                    Automatic, Method -> "Preemptive"], 
                    RGBColor[0.368417, 0.506779, 0.709798], Editable -> False,
                     Selectable -> False], ",", 
                   RowBox[{"AbsoluteThickness", "[", "1.6`", "]"}], ",", 
                   RowBox[{"FontFamily", "\[Rule]", "\"Arial\""}], ",", 
                   RowBox[{"FontSize", "\[Rule]", "16"}]}], "]"}], ",", 
               RowBox[{"Directive", "[", 
                 RowBox[{
                   RowBox[{"PointSize", "[", "0.006944444444444445`", "]"}], 
                   ",", 
                   InterpretationBox[
                    ButtonBox[
                    TooltipBox[
                    GraphicsBox[{{
                    GrayLevel[0], 
                    RectangleBox[{0, 0}]}, {
                    GrayLevel[0], 
                    RectangleBox[{1, -1}]}, {
                    RGBColor[0.880722, 0.611041, 0.142051], 
                    RectangleBox[{0, -1}, {2, 1}]}}, AspectRatio -> 1, Frame -> 
                    True, FrameStyle -> 
                    RGBColor[
                    0.587148, 0.40736066666666665`, 0.09470066666666668], 
                    FrameTicks -> None, PlotRangePadding -> None, ImageSize -> 
                    Dynamic[{
                    Automatic, 1.35 CurrentValue["FontCapHeight"]/
                    AbsoluteCurrentValue[Magnification]}]], 
                    "RGBColor[0.880722, 0.611041, 0.142051]"], Appearance -> 
                    None, BaseStyle -> {}, BaselinePosition -> Baseline, 
                    DefaultBaseStyle -> {}, ButtonFunction :> 
                    With[{Typeset`box$ = EvaluationBox[]}, 
                    If[
                    Not[
                    AbsoluteCurrentValue["Deployed"]], 
                    SelectionMove[Typeset`box$, All, Expression]; 
                    FrontEnd`Private`$ColorSelectorInitialAlpha = 1; 
                    FrontEnd`Private`$ColorSelectorInitialColor = 
                    RGBColor[0.880722, 0.611041, 0.142051]; 
                    FrontEnd`Private`$ColorSelectorUseMakeBoxes = True; 
                    MathLink`CallFrontEnd[
                    FrontEnd`AttachCell[Typeset`box$, 
                    FrontEndResource["RGBColorValueSelector"], {
                    0, {Left, Bottom}}, {Left, Top}, 
                    "ClosingActions" -> {
                    "SelectionDeparture", "ParentChanged", 
                    "EvaluatorQuit"}]]]], BaseStyle -> Inherited, Evaluator -> 
                    Automatic, Method -> "Preemptive"], 
                    RGBColor[0.880722, 0.611041, 0.142051], Editable -> False,
                     Selectable -> False], ",", 
                   RowBox[{"AbsoluteThickness", "[", "1.6`", "]"}], ",", 
                   RowBox[{"FontFamily", "\[Rule]", "\"Arial\""}], ",", 
                   RowBox[{"FontSize", "\[Rule]", "16"}]}], "]"}], ",", 
               RowBox[{"Directive", "[", 
                 RowBox[{
                   RowBox[{"PointSize", "[", "0.006944444444444445`", "]"}], 
                   ",", 
                   InterpretationBox[
                    ButtonBox[
                    TooltipBox[
                    GraphicsBox[{{
                    GrayLevel[0], 
                    RectangleBox[{0, 0}]}, {
                    GrayLevel[0], 
                    RectangleBox[{1, -1}]}, {
                    RGBColor[0.560181, 0.691569, 0.194885], 
                    RectangleBox[{0, -1}, {2, 1}]}}, AspectRatio -> 1, Frame -> 
                    True, FrameStyle -> 
                    RGBColor[
                    0.37345400000000006`, 0.461046, 0.12992333333333334`], 
                    FrameTicks -> None, PlotRangePadding -> None, ImageSize -> 
                    Dynamic[{
                    Automatic, 1.35 CurrentValue["FontCapHeight"]/
                    AbsoluteCurrentValue[Magnification]}]], 
                    "RGBColor[0.560181, 0.691569, 0.194885]"], Appearance -> 
                    None, BaseStyle -> {}, BaselinePosition -> Baseline, 
                    DefaultBaseStyle -> {}, ButtonFunction :> 
                    With[{Typeset`box$ = EvaluationBox[]}, 
                    If[
                    Not[
                    AbsoluteCurrentValue["Deployed"]], 
                    SelectionMove[Typeset`box$, All, Expression]; 
                    FrontEnd`Private`$ColorSelectorInitialAlpha = 1; 
                    FrontEnd`Private`$ColorSelectorInitialColor = 
                    RGBColor[0.560181, 0.691569, 0.194885]; 
                    FrontEnd`Private`$ColorSelectorUseMakeBoxes = True; 
                    MathLink`CallFrontEnd[
                    FrontEnd`AttachCell[Typeset`box$, 
                    FrontEndResource["RGBColorValueSelector"], {
                    0, {Left, Bottom}}, {Left, Top}, 
                    "ClosingActions" -> {
                    "SelectionDeparture", "ParentChanged", 
                    "EvaluatorQuit"}]]]], BaseStyle -> Inherited, Evaluator -> 
                    Automatic, Method -> "Preemptive"], 
                    RGBColor[0.560181, 0.691569, 0.194885], Editable -> False,
                     Selectable -> False], ",", 
                   RowBox[{"AbsoluteThickness", "[", "1.6`", "]"}], ",", 
                   RowBox[{"FontFamily", "\[Rule]", "\"Arial\""}], ",", 
                   RowBox[{"FontSize", "\[Rule]", "16"}]}], "]"}], ",", 
               RowBox[{"Directive", "[", 
                 RowBox[{
                   RowBox[{"PointSize", "[", "0.006944444444444445`", "]"}], 
                   ",", 
                   InterpretationBox[
                    ButtonBox[
                    TooltipBox[
                    GraphicsBox[{{
                    GrayLevel[0], 
                    RectangleBox[{0, 0}]}, {
                    GrayLevel[0], 
                    RectangleBox[{1, -1}]}, {
                    RGBColor[0.922526, 0.385626, 0.209179], 
                    RectangleBox[{0, -1}, {2, 1}]}}, AspectRatio -> 1, Frame -> 
                    True, FrameStyle -> 
                    RGBColor[
                    0.6150173333333333, 0.25708400000000003`, 
                    0.13945266666666667`], FrameTicks -> None, 
                    PlotRangePadding -> None, ImageSize -> 
                    Dynamic[{
                    Automatic, 1.35 CurrentValue["FontCapHeight"]/
                    AbsoluteCurrentValue[Magnification]}]], 
                    "RGBColor[0.922526, 0.385626, 0.209179]"], Appearance -> 
                    None, BaseStyle -> {}, BaselinePosition -> Baseline, 
                    DefaultBaseStyle -> {}, ButtonFunction :> 
                    With[{Typeset`box$ = EvaluationBox[]}, 
                    If[
                    Not[
                    AbsoluteCurrentValue["Deployed"]], 
                    SelectionMove[Typeset`box$, All, Expression]; 
                    FrontEnd`Private`$ColorSelectorInitialAlpha = 1; 
                    FrontEnd`Private`$ColorSelectorInitialColor = 
                    RGBColor[0.922526, 0.385626, 0.209179]; 
                    FrontEnd`Private`$ColorSelectorUseMakeBoxes = True; 
                    MathLink`CallFrontEnd[
                    FrontEnd`AttachCell[Typeset`box$, 
                    FrontEndResource["RGBColorValueSelector"], {
                    0, {Left, Bottom}}, {Left, Top}, 
                    "ClosingActions" -> {
                    "SelectionDeparture", "ParentChanged", 
                    "EvaluatorQuit"}]]]], BaseStyle -> Inherited, Evaluator -> 
                    Automatic, Method -> "Preemptive"], 
                    RGBColor[0.922526, 0.385626, 0.209179], Editable -> False,
                     Selectable -> False], ",", 
                   RowBox[{"AbsoluteThickness", "[", "1.6`", "]"}], ",", 
                   RowBox[{"FontFamily", "\[Rule]", "\"Arial\""}], ",", 
                   RowBox[{"FontSize", "\[Rule]", "16"}]}], "]"}], ",", 
               RowBox[{"Directive", "[", 
                 RowBox[{
                   RowBox[{"PointSize", "[", "0.006944444444444445`", "]"}], 
                   ",", 
                   InterpretationBox[
                    ButtonBox[
                    TooltipBox[
                    GraphicsBox[{{
                    GrayLevel[0], 
                    RectangleBox[{0, 0}]}, {
                    GrayLevel[0], 
                    RectangleBox[{1, -1}]}, {
                    RGBColor[0.528488, 0.470624, 0.701351], 
                    RectangleBox[{0, -1}, {2, 1}]}}, AspectRatio -> 1, Frame -> 
                    True, FrameStyle -> 
                    RGBColor[
                    0.3523253333333333, 0.3137493333333333, 
                    0.46756733333333333`], FrameTicks -> None, 
                    PlotRangePadding -> None, ImageSize -> 
                    Dynamic[{
                    Automatic, 1.35 CurrentValue["FontCapHeight"]/
                    AbsoluteCurrentValue[Magnification]}]], 
                    "RGBColor[0.528488, 0.470624, 0.701351]"], Appearance -> 
                    None, BaseStyle -> {}, BaselinePosition -> Baseline, 
                    DefaultBaseStyle -> {}, ButtonFunction :> 
                    With[{Typeset`box$ = EvaluationBox[]}, 
                    If[
                    Not[
                    AbsoluteCurrentValue["Deployed"]], 
                    SelectionMove[Typeset`box$, All, Expression]; 
                    FrontEnd`Private`$ColorSelectorInitialAlpha = 1; 
                    FrontEnd`Private`$ColorSelectorInitialColor = 
                    RGBColor[0.528488, 0.470624, 0.701351]; 
                    FrontEnd`Private`$ColorSelectorUseMakeBoxes = True; 
                    MathLink`CallFrontEnd[
                    FrontEnd`AttachCell[Typeset`box$, 
                    FrontEndResource["RGBColorValueSelector"], {
                    0, {Left, Bottom}}, {Left, Top}, 
                    "ClosingActions" -> {
                    "SelectionDeparture", "ParentChanged", 
                    "EvaluatorQuit"}]]]], BaseStyle -> Inherited, Evaluator -> 
                    Automatic, Method -> "Preemptive"], 
                    RGBColor[0.528488, 0.470624, 0.701351], Editable -> False,
                     Selectable -> False], ",", 
                   RowBox[{"AbsoluteThickness", "[", "1.6`", "]"}], ",", 
                   RowBox[{"FontFamily", "\[Rule]", "\"Arial\""}], ",", 
                   RowBox[{"FontSize", "\[Rule]", "16"}]}], "]"}]}], "}"}], 
           ",", 
           RowBox[{"{", 
             RowBox[{#, ",", #2, ",", #3, ",", #4, ",", #5}], "}"}], ",", 
           RowBox[{"LegendMarkers", "\[Rule]", 
             RowBox[{"{", 
               RowBox[{
                 RowBox[{"{", 
                   RowBox[{"False", ",", "Automatic"}], "}"}], ",", 
                 RowBox[{"{", 
                   RowBox[{"False", ",", "Automatic"}], "}"}], ",", 
                 RowBox[{"{", 
                   RowBox[{"False", ",", "Automatic"}], "}"}], ",", 
                 RowBox[{"{", 
                   RowBox[{"False", ",", "Automatic"}], "}"}], ",", 
                 RowBox[{"{", 
                   RowBox[{"False", ",", "Automatic"}], "}"}]}], "}"}]}], ",", 
           RowBox[{"Joined", "\[Rule]", 
             RowBox[{"{", 
               
               RowBox[{
                "True", ",", "True", ",", "True", ",", "True", ",", "True"}], 
               "}"}]}], ",", 
           RowBox[{"LabelStyle", "\[Rule]", 
             RowBox[{"{", "}"}]}], ",", 
           RowBox[{"LegendLayout", "\[Rule]", "\"Column\""}]}], "]"}]& ), 
      Editable -> True], TraditionalForm], TraditionalForm]},
  "Legended",
  DisplayFunction->(GridBox[{{
      TagBox[
       ItemBox[
        PaneBox[
         TagBox[#, "SkipImageSizeLevel"], Alignment -> {Center, Baseline}, 
         BaselinePosition -> Baseline], DefaultBaseStyle -> "Labeled"], 
       "SkipImageSizeLevel"], 
      ItemBox[#2, DefaultBaseStyle -> "LabeledLabel"]}}, 
    GridBoxAlignment -> {"Columns" -> {{Center}}, "Rows" -> {{Center}}}, 
    AutoDelete -> False, GridBoxItemSize -> Automatic, 
    BaselinePosition -> {1, 1}]& ),
  Editable->True,
  InterpretationFunction->(RowBox[{"Legended", "[", 
     RowBox[{#, ",", 
       RowBox[{"Placed", "[", 
         RowBox[{#2, ",", "After"}], "]"}]}], "]"}]& )]], "Output",
 CellChangeTimes->{
  3.704111784774541*^9, 3.70411188581629*^9, 3.704111926106607*^9, {
   3.704112116942547*^9, 3.704112129786508*^9}, {3.704112193874683*^9, 
   3.704112220716117*^9}, 3.7041122626580133`*^9, 3.7041123093351*^9, 
   3.704112368610551*^9, {3.704112529729134*^9, 3.704112542422118*^9}, {
   3.704112583093628*^9, 3.7041126023858337`*^9}, {3.704112634179656*^9, 
   3.704112697727126*^9}, 3.704112833873415*^9, 3.704113001860923*^9, {
   3.7041130857569637`*^9, 3.704113139103178*^9}, {3.704113175110794*^9, 
   3.704113196520805*^9}, 3.7041133404549303`*^9, 3.704113849877902*^9, 
   3.704113934949802*^9, 3.704114108079949*^9, 3.7041141735586863`*^9, 
   3.7041142260594053`*^9, 3.704114324179449*^9, 3.70411450520998*^9, 
   3.7041145551863728`*^9, 3.704114671827285*^9, {3.70411471665837*^9, 
   3.704114759913021*^9}, 3.704114800807558*^9, 3.704114895936452*^9, {
   3.704114933972932*^9, 3.704114958729044*^9}, {3.704114998887369*^9, 
   3.704115025443948*^9}, 3.704128129408781*^9, {3.7041283204201813`*^9, 
   3.704128350108511*^9}, {3.704128637864378*^9, 3.704128650943181*^9}, 
   3.704128955914315*^9, 3.704128998627841*^9, {3.7041290534891*^9, 
   3.704129075361279*^9}, 3.704129914354042*^9, 3.7041300954078712`*^9, {
   3.704130125517082*^9, 3.704130142636489*^9}, 3.7041305474513903`*^9, 
   3.704163222200279*^9, 3.7041633134054117`*^9, 3.704163489571527*^9, {
   3.704163530189334*^9, 3.704163598949432*^9}, {3.704163641041811*^9, 
   3.70416367779187*^9}, {3.7041679738086157`*^9, 3.7041679863308697`*^9}, {
   3.7041682299255733`*^9, 3.7041682702077627`*^9}, 3.704169620722824*^9, 
   3.7041696831908712`*^9, 3.70416978775028*^9, 3.7041698779262133`*^9, 
   3.704170082802888*^9, {3.704170165371234*^9, 3.70417018530864*^9}, 
   3.704170228785939*^9, 3.704170322062306*^9, 3.704170535992519*^9, 
   3.7041705725545673`*^9, 3.7041706315721807`*^9, {3.704170809819241*^9, 
   3.704170822448477*^9}, {3.704170858545939*^9, 3.704170958792832*^9}, 
   3.7041710181500187`*^9, 3.704171123123598*^9, {3.704171195787013*^9, 
   3.7041712146163607`*^9}, 3.7041712609782057`*^9, 3.704297676987935*^9, 
   3.7042977503434763`*^9, {3.704297786978282*^9, 3.704297810816271*^9}, {
   3.704297990359563*^9, 3.7042980084499063`*^9}, 3.70429816779564*^9, {
   3.704298203943287*^9, 3.7042982573363657`*^9}, 3.704298290626749*^9, 
   3.704299739867765*^9, 3.7112545856205597`*^9, 
   3.711254675686385*^9},ExpressionUUID->"2a7f8f1e-1d13-4fa4-9f9f-\
287067baab4d"],

Cell[BoxData[
 TemplateBox[{GraphicsBox[{{}, {{{}, {}, {
        Hue[0.67, 0.6, 0.6], 
        Directive[
         PointSize[0.006944444444444445], 
         RGBColor[0.368417, 0.506779, 0.709798], 
         AbsoluteThickness[1.6], FontFamily -> "Arial", FontSize -> 16], 
        LineBox[CompressedData["
1:eJw113k8Vtv3B3DRRJpcSiKJ0miqW5pYDSrNhdxKA7qmQm4qIhVFpRQiGdrr
yNWskjQJSTKUotBEiSIVkqIM/fbvu9f1j9f79XrO85yz916ftY6Wnfvyv2Vl
ZGRCu8jI/P////0BA8+74/QzVt8x/Z9nMuh4LD+tYjN5NoOJVpPzjQPJcxhE
7Rn3+HEMeR6Du4f3mCVcIc9ncLtMfdz1B+SF3PIrguUryIsZpFkM3BjbTF7K
YOZdufLNvdKFlzPYeC2uJWgY2ZJBxnG3sneTySsYLEnTZ/7LyH8xcAhr3u7k
TF7FIGX4itCIPWQbBgc6mFavaPJaBsMdO//OTyavZ6BrnBT/rIBsx8B7gJ72
mPfkDQyULT2mPO4kOzBwd1WelaWaIezEIH1yOOs2nuzCoGv57lvRi8ibGBQf
uts9wInsxuCwcc7vjADyZr4euvmjLBj5HwalqKRkcpvsyWDYBYMl/mXkbQwG
9zDbo9VM9mKQr6d9NqRnpvAOvl8NOrenDiT7MrioVVOiOoLsx+DUla4VI/4k
72Ywb0LsHYfZZH8Gkp33hhcW5L0M1GQgd5c9OZDBh6lR1au2kPczeBJjc3tj
APkgg6+78iyvhpMPMdixJCnDKIEcwsB4Hfb/lEI+ymDdKX3H8vvkMH69iUa1
Qhn5GINrcseuetaSIxk8+GHXU/0XOYqBTf1kDVnFu8LRDKLX1k4YOYQcy6Bt
48noIwbkkwxkVxvET55FRgavt9qc0V1BjmeQueePP1Y7kxMYfKu4t6zEl5zI
4Lj76fLjR8lnGFywU56SkEA+x6C8S1Fz2w3yBQbm8S6J+IicxODsiyNN4e/I
lxnUq7ntL2shJzN4VaGk7do7SziFQa7fkwMrtMmpDP79mHg0YjL5BoNkm8uq
Y5eSbzEoWxDWT92RnMagMrHJ09GPnM7A9fzXpf0iyZkMxmw9k66aRM5i4LP7
Qo1/DjmbQYhVVLdlb8g5DDqPnbDb10rOZfACu64apnRPOJ+B5tD6v0aPJT9k
YBeXX8HmkAv5fgYo++2zJT/h65fZ+rrcl1zMz6ulQur5KPIzBiuHdDz/mkIu
ZVBr4DTmahH5Of89+aNnm+rJLxkEtBg7XlXMFn7N4Iia/9HW0eQKBlPn5rnc
Nye/ZVA3I8pKw5n8joFOUkyB3AFyNc8HzQR737PkD/z+r18pOphPruXPX6BQ
a/SZXMdgcduaKK8+94U/M/hs2ti8zpBcz/PKvczwiyW5ke9HyoxEHW9yE4NR
QfmPFE6Smxlsv1JunnCP/INf3zCy6vtHcisDyFQP7to/R/gXgxkyO9eUGJPb
Gez80CXe1ZbcycCxm0Jh8UGyDMLihjWBCtfIXRCCtLpLam/JsggtL8fryis+
EJZDuO8/3fq1MbkrgsGsS4nRDuRuCNt9NmfPjyB3Rzh/ujP6Wza5B8LYlenL
Y7+TeyIYPbWzXKibKyyP8LBk04Jeq8gKCIoD7o6sPEzuhfCqeMXw0iyyIsKm
qs7splZyb4Qj+2a9MDXIE+6DsHqA7d4cJ3JfhCnp1tOOxpP7IeR9VSlMLCf3
R9jqfXu9slq+sBJCp3ezV5U1+Q+Erqkb24ccJysjNH1b/mdxGVkFIUdVprSn
WoHwAIQIzbj2wjXkgQi9YmonGp4iqyJ0vJELnFZHHoSwyHKBXafRQ2E1hH0n
J2Ts3UkezNf/+Li+FXlkdYQ51VvnDlJ9JKyB8P7bpyozJ/IQBNny7Lott8ia
CKZdhzde7VMoPBRhcP7hQQP/JmshnPJT0rp0hzwM4UvU7L9CVB8LayMUR2ef
e7CVrINgr2KHbiXk4QguTX9dKhj8RHgEQsDXTssxi8m6CP29Upve7iGPRLCJ
GXKgJZU8CqHOs8lhxxfyaIQ3p7fobh1eJDwGAS2ULn9bSx6L8DPWcJxsNHkc
wsBlVb0vlpL1EFbUuHfKqBQL6yOYzNhRqWBFNkD4pyboQVkk2RDBVfVStedL
shHCrxTtvQ2aT4XH83p5s/ynpSN5AsLvOqOQ5MvkP/l6/LB1U2knT0Tw1ZVC
Dpo/E56E4Nxz3NEhJ8jGCDLvN7DyOvJkBJV12ouempQIT0GY/GSQnUIEeSq/
/7Nu5w99IU9DqNd8lGE3r1R4OsK3QNm08H/JJnx/p0/4odOtTNgU4UbnmcRB
jmTgzxurtO+fAvIMhEmKU1eOM3ouPJOv9/hvO2fHkGchzK3SsUrq/kJ4Nt9v
mZbzNp5kM4QKnT59plWT5yCsH6DVY/yKl8JzER4PtVmulU+eh+Cj4dZSYfpK
2BxhmGys1dTr5Pm8PuWrNNr1Xwsv4N+n3dvk9VnyQoSZQUkZB3XKhRchrMqz
ZGcZeTHCibPZ0kO1CuElCPe+dOp5RZCXIsQtqJ42tO8b4WV8PYIuWukGkZcj
z9PW3PJ2sgXfDwX7Q5mT3gpbIuhc0H+l4U62QvjsimFKCeQVPA8auizWKiVb
IxzI+6mR3bVS+C+Ebs/yfVz1ySt5vlhrsQNW5FUIRYctTXdvI69GGGJ76X5q
KNkGQek++xqWSF6DoGsnfdyZQl6LEN/mdaHmFnkdv5+QCYXzb5LXI0y8/d7e
4BLZltfTyprW8bFkO4SCvFDbHrvJ9gg7THymbFtF3oAwNDmx0mkM+W+EQR3y
Nz800fM68PMxry1o4BWyIz+fsktezXIgOyF8v3162TMlsjNC6+uZp5gbrbcL
giS7xOPKGdqvjXw/1PbMWl5C+7uJ56FGRJX6DzoPrgjzV83LylUku/G8m7xg
j+ZgOk/uCJWKmz2ahtH524xgd0LRp98IOq8eCJpBJaXTRtB5/wfhYFx7zYjh
VB9beL/yQXd7HaovT76eepOMHYdTPW5FCI7IMw0YRfW8DcEwao7FO0PKg+0I
6cFt7UGmlC9eCJ6++bFLLSivvHm/2tTg3eRK+bcDwVtWddJvTcpXH4TyqX03
PdlCee6L0Nzp2/GrjPrHToQr1+d5f1xI/cgPITLR7P2zYuqPuxDc4ht6FzhT
/93NP5+zLj7lv/lhD6+HpZvaV/033/jzvJkwy881nOarAH5egqO2B26i+W8v
wtRLScH6VjS/7kMw9ht6/P3C/94XEC74jDQ0TqT3pyAE9S6KZrsL04T3I5y8
fjtta//bwgf4+tl7Wta43hQ+iGCW9zD11LvrwsEIayxU1vm6pQofQij7dOPz
3H7XhA8jXLIc+asq56pwCMJ4o337J4YmCx9BKBmU1Vff7YrwUYREh9UzHthc
Fg7l9ePvpdzjRpJwGELvzKw7H0ouCIfz/uyUmWrX/7zwMX79aKtdOU5nhSMQ
tgW4ndzy8rRwJMJw58UTKjckCh9HOP1W3SWm+7/CUQhhx/9+MDP9lPAJhB5j
r3kGH4wXjub9yXy+xzQXSTgGYbd5WqaeDQrHIjxz0xh1Iv2kcBzCGIfsj0Pf
xwqfRLBIjizpOTpGmPH+XRdp4x98Qhj5/GH3LvlljyhhiedlVvAs77hI4Xhe
P6OuG1bMjxA+xfN4vvpH7HNMOAEh/9zpdLeaMOF/EXYeiZPkn4UKJ/L1U7Up
n/P0qPBphJs755QNzj0ifAZhWtv0pCSFEOGzCH09Tq623nRI+BzPDz+pm9mn
g8LnEZZMaurI2ndA+AJCTJzV74lT9gtfRNCo3RWo2SNIOAnh7Zr82Uqf9glf
4v2yt8/5W9V7hS8j7JKWhTxvChC+gnCuqf9rE2VyMs8HzUcbi+f6C19FuF58
tXz/oT3CKQiXP84NcazcLXyNn5/Wx9H+ZuRUhAbr1k8t7ruEryN8OPfPwG6b
/YRv8Lzc6vUh/sBO4Zt8/oabNmtv+wrf4vUrk1f3Qo58m9fPGHmNh7Y+wmk8
T52t13c+3SF8h/dTT+VXC1aS0/n8NnvsSmz0Fs7g9eBRYd4SRc7k+dE4qHDV
MvJdfj66W5S+UyVnIby2ebg4pd5L+B6f95PXrJQpJmfz9c4oDpfLIt9HiAZF
l27p5ByEFM/BW6zvkx/w+fRu3HPLMnIuz9Pn5x7YfiPn8f5nc7Wu7r/fz+fz
0sibnzbMJRcgnNlm2bnAj/yQ13u+rIf2HfIjnm/uZmZb5ej5CxE8TmoUFi0l
P0aYPc7X8nEC+QlCeNGMu/K/yUUIftlbFg5bR+tbzNejcLFhRjb5KV//E7UO
wfq0H88QrPYpr5nIyCU8H+3m3NnyB+1nKb++1VC/LZhcxve/qG7o/p60/88R
JuCCsBf7yS/4+u7dXHVFkc7LSz6PVSolloaTX/E8sH1o3LMvna/XPH9cS20i
rMjlfH7aGfPUO45cgfA148HPuA/kN/x+bd/bfTKg8/sWQa+kI3ehL7mSz68e
uh0Xc8nv+Pwr+/V5mwqd/yoE7bY4A50N5Gre/y+OyFG5Sn7P+1NV47RMWaqf
Dzy/S/7so2xBruH5MLaXn2wCuZa/Px3sFrrzO/kjwlKfjbJec6k+6/h8bN84
5f0J8ic+bwU2zL35mfwZweGy5tNaU6rvL/z+gm+oOYeT6xFSB8rV6deQG/j7
0NglYeOnBgo38nlHb161yxHyVz7vXDw16lEVuYnv3zUdzeXGlCff+PuYXkP9
10PkZp7vN0aM+beS/J3Pa8+f5W6YSHn0A0HNX2nw6GByC0L7nx6F9W/IrQgv
zbH6wgTKs58IPdvnX157gPyL9/8ZY4s6y8ltCGfXWRnsN6I8bOf7E5bQ/j2Q
3MHfj0c5n571itzJ6yHBqHKTfrDwb57HwbmRrgFkGQkWFc2rn1FG7iJB7E2X
2R9GU/7KSjB6YfUoaz+ynAR9jjSuDy0id5UgP7f5ZajOYeFuEnSOm5VqtZ3c
XQLNLT+nvswj95BA58nPcnV1yvueErgP6pgw2I0sLwGeSussziArSPD8lpH6
zP7UL3pJ8Diw8YiDHVlR4vm239fkKrm3BAlO+/pXd6F+04d/X1ZBo8xocl8J
5DM7Vb8vI/eTQOXOxGcZ3uT+Ekw/o+G9XiIrSfDE1NqlNJf8hwRvnBpVtBrJ
yhL8MitpNh1I/U5Fghs3Fh00MiEPkEDq2GXfuoE8kD/vgJ8DQoPJqhIo3poy
u/0KeZAEGoGLwyc/J6tJ0GiwNmVeJ3mwBCZ+S9eN0qF+qy6BdZqLxStzsoYE
amE/Vqx1Jw+RYOLHTxOTj5E1JUjLOplTepM8VIK1OZvfFFSQtSSIWBe4PlQu
XHiYBJHTd+npjiRrS3C+t9H4wwvJOhIMMd+45t5m8nAJ9JqSMO8YeYQE9eod
zewGWVcCbe0TK+a8Jo+UYIn90/tpv8mjJJjkWjJHTpvmi9EStPhtrhw0hzxG
gtpJ9SjjTB4rgb5jVfj1YPI4CQ6Vd31okkTW478/unNN5BOyvgTBhvNt05vI
BhLM8O7dmKocYfp/RxxOnA==
         "]]}, {
        Hue[0.9060679774997897, 0.6, 0.6], 
        Directive[
         PointSize[0.006944444444444445], 
         RGBColor[0.880722, 0.611041, 0.142051], 
         AbsoluteThickness[1.6], FontFamily -> "Arial", FontSize -> 16], 
        LineBox[CompressedData["
1:eJw113lUjlsXAPAIoSJDhlAKESLzJcMWmbkVGTJEMkRESqWEqOgKJUXi7KeZ
FEmDCpVESmVqQtKMipRKwnfud/btn9ZvvcN6zz57etTNrIy2dZSRkfHqICPz
7////wGD8+r6+hWrbs/5v/UYuNsuWhy4jTyfQQ37Dl4HyQsYhOg6tke7kxcx
MJHcDTpfIi9hkL9xR7/T18nLGOhdHj52YTJ5BYOPrmE203LIBgyMYwsKNpaS
jRjoBt3XS/pGXsWg74yIMIPOMcKrGWi7rv6tOoC8lsFYz27zR44hmzBgu9Md
d80mb2AwT9oe9dGQvIlBfGLhp5Bt5M0MdAymLUAHshmDOss/b4o8yeYMXu+e
mbMykLydwfo18fo948k7GUx7M9JaMZu8i0FL/naPvz+QLRmckAKz85vJexkU
Kl5wDla4I7yPwWK9pLq7GmRrBpNszloNmE62YVDtn74l9W/yQQaK2idGx20n
2zPQ/xX5V+th8iEGT5aodDp1gezE4OLgEsVdkWRnBmq/vUoDHpGPMrCccllp
WAnZhcHa03YzfzeTTzCIyZBX1FGKFXZjMP1D05RELfJJBsFT3tpenUf2YDAs
MMe3ZCP5NIMtL333OtmTzzAoea7y3uE8+RyDpKbk/MIosve/+ZNicPkp2YfB
vuHRxg+ryL78PMZ5P41k44QvMmj4dnzHsqFkf55fKllZ0bPIAQwi3OJ2ua4n
X2Xw8nTlhUwHMjJILJK7efQiOZCBg5L5qMh4cjCD8R5bXQ0LyKEMwncPW7+v
hRzOYMwyeUOFAfHC13n9XLdQHzWdfIPBwP39/DNMyFG8nrIGXfnkRL7FYJPf
NnU/Rr7NICzablJuGvkOg2+OY5ovVJHjGCS/tQmq754gnMDgR//xnm/HkxMZ
LM9vGLLVmJzMYEFCfZGrI/k+g9MFBaaLAskp/D4Dci2iMslpDFoNzXKSGsjp
DJ7Wnjpmo3JXOIOBjE3yhbfzyE8YWJzpPKt1D/kpA8PoMU+zLpKzef0f+hC9
Pp2cw+OVKnv6xldyHgO/1oq+D4ckCr9gINmFjgteSn7F4KQhlq06RM5nMHd7
oVnxNXIhgzjTU/IzisnFDNLWJJo7yCcJv2XQobZ62NVZ5BJ+/54PtKP2kUsZ
2FTV+d0MJpcxWDehQ0R4EbmC16fD5grWM1m4iufHzbWtlxeQa3j+M3gV5Ez+
xKAp5w7ejyfXMsDNtQ8bG8j1DE5pjqpYon1P+CuDol6zPmVZkL8xkJuv2+lI
GLmJn7/HpHDLKnIzgz8zB/pd0bwv3MrroU/2e5Wd5Dbejx1mlNVdJ7cz2P0q
ymjoF/Jvno9j58xKnvxAWAZhxCTzbtmO5A4I+h8TDpukkzsivFz0bct0uRRh
WYTKrWunKmmTOyHIp2smxq8kd0Y44GY2bKojuQtC2B2DMq8gshyC+8eyoOfZ
5K4IapmzV7U3k7sh/F64RX2gRqpwdwTf+yWHx68gyyMkp6UMW+hIVkBQuOfS
f+c1siKC3ahxEf6F5B4IVaZ+x6q7pgn3RKjNSfJaM4OshKC8SG90kyW5F4LR
aNXvGUjujfC61Phn0WtyH4QlGnXh0xQeCvdF+EuzMe/TPLIyQkDOnejfTuR+
CG+P9P7hHE/uj7Ba6ccTu0byAITNBe1J33XShQci3N+v/KnzPrIKQshi+7rY
W+RBCEpGZ6v7NJIH8/Nf7+o2btoj4SEIOrI/5ZQPk1UR7oUNnFeQTlZDePKq
Idy1R4bwUIRuj7SWTTAhqyOsmZ5Q+TmMrIEw1Llb8eMW8jCE6vxOswsXPxYe
jrAht+yNzlXyCITdY9KmVTWRNRE02yvPK654IjwSYd3t403J18ijEG7kyA6T
75oprMXzq8X7Vk8L8miEvXfetJRlk8cgNEYmDrk66anwWISGUQlK66+QtRGG
DOrmPrl7lvA4hKyavDb9Q+TxCN+0jIIj6sg6PF8f3trvYp4tPAHh4M+in9Ul
5Ik8HzP727dteCY8CcFg3cOQwhLyZIRp+nbxknmO8BSENheFabb15Kn8fp/5
lFs75QpPQ5i5e8r8jXJ5wn/x+ARqVcUakacjtGSm/zRC8gyEs4kJBfO+knUR
vAfASj+958IzEVwXbGPr/cizELbsudfjaj15NsLt28H5uxa9EJ6D0EetKSM7
mAz8PjX6tWTLvhSeixA3avkO621kPYSnEQ0+qZnkeTwe0eYyyTqvhOcjvI+y
DjL1J+sjtEfWrg7t8lp4AYJttrGmqy15IUJ0ZeS5z1XkRQg3lUNi00zyhRcj
hK+u2FubR16C0OlVgLHe4gLhpQhMZm6sz0PyMoTg8vF7rs0pFF6OcFd1ZvqM
e+QVvJ+Vr5/YrFsk/De/r4BDmo5JZAOEgjCTvHW6xcKGPB7ut1t7JZGNEObK
jW3qNeON8EpeP1beKbHx5FUIVx/rbFow6a2wMcL1198dfkSQVyM8UNU+0jD0
nfAahF2ztLVme5HXIjz7pyby3U/yOgSPEXsu3TctETZBSHgZbpWWRF7Pz/Mr
d3hqj/fCGxAyey209VxD3sjjdyR1UJsPeROC3GDPgvePyKY8P98N1xz+kbyZ
19eONpeUX+QtCD+29Ww171AqbIYQ6ubvaN9Cr2/l/THkssW4N2RzhPwtdcHO
keRtCM0/mvtN3EvejnBoZe7ZpUPIOxDKDRSbu/13np0Ix4Nnnq5ZSLbg/etz
5JQr6RSPXQjjLxk87DuRvBsh6oD9vj1eFF9LBDOH3Jdfyuk+9vD6/+cw6zKG
vJfXH4vyn7KT7tMKYcCKtvlKV+j+9yFc7JDgpZNF+bKf9x+1JtVxTZRf1git
z3V1fQeSD/B+ObC9tWIm5acNwkqZ7vZHTCmfbfl9xUy0v+lC9XCQ94vp6pMx
jOrHjvebPREHNuRS/dnzfGswTHjWRvXqgDB10LlNyaPJh3i/GDTLI8+U6t8R
4Urbuu0jp1A/cUKIfXHGsDKO+tFhBKsY82dH9Kl/OfN6XOI90fID9ccjfB6u
9N/93YP66VGEwJSRanP1qB8fQ1AJ1YpeJUf92wVh6YFMGZVimh/Heb17Oz/f
mkjz5wRCcfjmVw1hNM9cETQO7llmE0jz0g0hZ/3rZWf/m8/uCJ+6XT//Lpnm
/Uk+33QXy1fF075xis/LO76B9xRoX/HgnzfeeszEjvanfxBiznc6/qKZ9r3T
fD/xnbRa14P2SU9+Hmdvnxs6tL+e4f0wrunA3I+0r59FCFIoV1WJ+e/5A+FM
dFzKBk963vHi9TDcwWCqHT2vefN9ov7k8DdW9Dx6HkH3z7s17gejhX0QUk1j
uh7xuCV8gfe7F7H1g1ffFPZF6Fmq1a/vzUhhP4QFKyuOB6jeEL6IUGfXe+iR
oOvCl/h8fz9/q8/Ma8L+CDsHvqx6WBMmfBlhbaJllWxYqHAAnx/pg+LXHgwR
vsK/z2v2tFfGwcJXESICN8y4MD9ImCFg3/GNGXMDhREhb1TKRlwmCUsIPRQ1
Iraao3Aggtvnl6ZJSkw4CMG5X9SNp1ZXhIMR+maEaMVVXBYO4ftInfcLg73+
wqG8P7luinGWvyQcxn/PlsLGSUl+wuEIs56frT/g5Ct8jfefu/eNDFZcEL7O
43lqimHNeB/hCISRhwa/2jH0vPANBPBektpFzVs4ku+boeULuo7xEo7i/fRi
+YTEeeeEbyIMOrUroCbvjPAthA4D37HxEzyFo/n+pnTOY0jYP8K3EWb7Z6n7
TfAQjkHY0alH4bnck8J3eD3EbC9VPOouHMvz1+HP32p6bsJxPJ9QYXl5X1fh
eISvwWZLTrQcF05AeP6pZcVfH12E7/J91BoXwcdjwokIloHrLKqbjwon8f63
6cQZl17kZP7791abvd/nLHwP4fFfh1NH5zsJ30coi7twPN3QUfgBwoVA1cmX
yhyEUxAO24x4EORuL5yKYD1rB9bOsRNO4/3N/pLqqe4HhR/y/JKYt3+VjXA6
f34orLu7/OUB4Ud8H/Ey71Ocay2cgXDsVrv+sTf7hR8jeD4JOXfm+z7hJ3x+
7kjTWz2EnIlwRNfKYVfwXuGnfB+JGPR16Mg9wlkIHZ8YaV9L3S2cjWDeatjw
yXqX8DNeHzp/br2ZbiGcw+ehaXbRYeWdwrn8PrTPDS3ttEM4D+F7REjxYLnt
ws95ff64uXndoG3CL/i8XWxx6BGYC79EGBtd/8L/4FbhV3y/nitrOzjZTPg1
Qq+Lz1b4KpHz+ecHXE7ecGCLcAGfL266Ktnlm4ULEQwTz5gs2kIu4q+vylzs
kG8qXMz3cbcbX6Z0JL9BmKflFhg/f5PwWwS94CVxPwM2Cr/j+/SAyuny3ckl
fB+3OWnW5rFB+D1C/Y8ef6pVyaUIRZO/fGtPXy/8AcGpelXCbidyGZ8n5xtr
rOaTy/k++m7cs+WDyRV8Ps/WbTCUJVfyeTnl/YO8VhPhKp4vYS4amu3kaoRt
XeZoxirQ+2v4vEgKC6nWIn/k+8KVLi3aK8mfEIwts6/+did/5vc79Efn/Mfk
WoQup+ZNntqbzlOHcE4+yzN0O7keoaubuk9MOvkLj/dK5+v1Yyg+XxF+Tax/
W3eZ3MDr03b19aV9Kb7fEJJg+PNQH3Ijj9cfF9XAwXQfTfz+/26ZUxFB/s7P
n3M1S16d7rOZz4t8za62VuQWvu803nbqkkpu5ef3OrbXX5ny4wfCJLvXUQp7
yG0IuT0STs14TP7J4z3HM7bjcMqvdoT98nvn6R8n/+LnvT3nXHkF+TeCX+Dh
qSmLKF//8PmrGSnzIIosI0GmqvXb9H6U3x0kOBs6Myf+KLmjBK2N7pXOtWRZ
CZaqBU3oaEL10UmC8u/tcaMzyZ0lyDaoNS+bTvXURYKkR/XyfW+Q5SRofLNm
VYQa1V9XCb7N2R3r40PuJoFd4lvLe92pXrtLcL7l1sE+LmR5CT5ZHnJ1bSMr
8N9XW9fW0YbqXVGCE9FPSx3ryT3495f0Kiu1oP7QUwLX+FPzh1WRlSQYXX2y
bPJW6ie9JIg92mVE1w/k3hJE7vv866yppXAfCdyMA8selJD78t/7sizjn03U
n5QlMJNi+9eUkPtJMC4qKi7TlPpZfwkOfzD5PuIDeYAEDwe8P/fNzEp4oART
1TMiR1SSVfh5Hv36WDyJ+uMgHt9Q++/LbMmDJQjVbPGviCMPkeBM89zwK61k
VQmSbX2UbWZQ/1Xj3/f1p6y5E3moBBWVj5Ms7pPVJZjl3T3imAz1bw0JguW0
zMP1yMMkkB1xKKD4BHm4BDqPGkcrPyaPkOCae2UX4240DzQlsL6cssBvKXmk
BCbtn1WLPMmjJGi7GFzaP4+sJUGH9zWtBr1pvozm79ex+nJsFXmMBM+fhm4L
9yWPlUDjVppyWiFZWwJzjZzn2Sq2wuMkOLD8qUvGBvJ4CTwTX42MvErWkUBR
Z/Vr51LbOf8DDuhoZw==
         "]]}, {
        Hue[0.1421359549995791, 0.6, 0.6], 
        Directive[
         PointSize[0.006944444444444445], 
         RGBColor[0.560181, 0.691569, 0.194885], 
         AbsoluteThickness[1.6], FontFamily -> "Arial", FontSize -> 16], 
        LineBox[CompressedData["
1:eJw12Xk4Vl3XAHCNSlSSVFQkYyWU5lhJkjSrHooeQoUkGZIGIWOR0mDIWUej
kkRKikylNFAa0KRCQiGVQvr29+719E/X77pv5zj7rGlvKvZbVzj2lJCQiO4h
IfH////vHwjwr9KYJQt/Bxr9z8YCBObc8rg5PojbRACV89/+NNqSTQW4qvPw
wtvDZDMB5uefWnS8mGwuQLLEk5IRf8gW7PvX1413nryfe4kAC79nhx1wJi8T
YNbuCKX9SeQVAjR//Nfgn1dkS3Z/z8i5UvLB3KsFsDX9UyIsJf8jgEdOP99R
EWRrAU7csJcNLSavE6B/2d8dNb1DuG0FSKsYkDltHvlfAVDjU2NwANleAL8H
E5xeFpAdBPDXKYjS6R3K7SSAq1/Lr2hT8iYBoiaErpEMJzsLsHvSoNCYx2RX
AQbJdEQaDQ3jdhPAILwlduBasrsAz2eN7tHvFNlDgOEHo8z0m8ieAujkxqvE
TA3n9mbPs3Gd65QA8g4B7g6ePGNkKXmnAI/32JRYjIrg3iVAoVns0XJX8h4B
Hri+nH8th+wvwMoIiZyuQQe4AwSQDSqRv7yBHCTAm6l45nkWOViAMP2E7h2D
DnKHCrBA43iruJEcLsDaTvNDVvnkA+x9uEZMSlaK5I5kn085ujnOl3xIgBeX
PZWnVZAPC+CkuN8/bHoUd4wAi3b375UQRz4mwDDnanffbvIJARS/JnsM0z/E
HcfWd0pgfbUjOUGAuTF7u8U4cqIA/9Q03F1fRkYBMkb6BypLRnMnCSCXq3Ku
wZB8msVvwemXRT7ksyw+0lObM6+Qz7P3K3Ve4k4T+YIAZvmFlr81D3OnCHCx
x6ht1k7kVAFMlJoUWk6T0wTY/6bcvKCGnM7yyc1scaXaEe6rAnz+O/jcnE3k
a+z3i6lV/3WRnCWA0VztWtlWcja73ub7pjHTYrhvCZDoqiMRtpecK0Dldvvh
HffIeQLYyCxuapU7yl0gwIcNI/X9/iUXCdCn414XppLvCuDSUH3brZt8j+Xj
g9UrW5Ye4y4R4Ou2hHa9U+SH7Pqt763gF/mxAC8tw05oLj3OXSbAp8zSBb/O
kZ8K8MUn1Tun5wnuZwLMjm3PCF5PfiHAdIM0uQ255Aq23v4pU+zHxHJXCTDn
mrtpTAD5tQB1Z60HSdWT3wowuECh7dnSOO5q9v1cl999s8kfWP3StXierh7P
XSPAydRVTY1HyXXs+ysF27uSCdz1Ang9ah24Zhe5QYBsx40XM9rITQLY3dp5
7duWk9xfWT6sDj80vpHcIkC988t93i6J3N/Y+8vpe6fpK/k7u16B9uHzXgL3
TwEUzttq3/lL/iXAjvF/tl02Re4Otv5dGfELo8hdrL71XeGUV0nuFmBUUVaR
qrrILYFwSlF9WZAnuQfC7Q7ZZW1F5J4I5/t6FwQoJHH3QpBYvd9hviu5N4Lx
3qqbSwrJfRD6i2OVM5ROcfdFeOtkcSdkB1kS4YGb8d0PL8j9EJyqpuu+mnaa
uz9Ct+GxgWHxZCmEyGP+Pn16nuEegHBpnkKsswtZGqEwdUNx+UuyDIKbr1SE
zYKz3AMRbHOK09SyyYMQDs7Pt1qke457MEKZdrZ0czJZlvnq5Hv6Gue5hyD0
eBkiP/M8WQ7hjqzUKO2JydxDEeoaZt3UukaWRyg4NPa43bwL3MMQJkQ9mNH1
jKyAcPj2QA11l4vcwxEGlcS3y/RN4R6BEJho51lzhjwSwWumbcZr80vcigjL
n9cYTPhBVkKoUtzUb8CZVO5RCEWezz9mWF/mHo2QcdZUU39AGvcYhOPh+xx1
XMnKCPK1fb3cy8gqCIMrfAoVp1/hHovguf3A9lWnyKoIZ/2ebjcZks49DsFs
54KjsvvJauz9j7+f9KmTrI4wR8LSt807g1sDocOjl4rDT7ImguWvgjrnnVe5
tRCGnTvhPatXJrc2gn6Ky88B0eTxCCrblVXkx13jnoBwLbnK7vAt8kSEe/e1
mvOtr3PrIORZvKyt6SZPQpAt+2NvlJzFrYtgU/0nYbj1DW49hFW+pR3Zstnc
+gjNssO0PMvIkxG+PjaacPTYTe4pCBrCCzcPh1vcBgj9/vZ8sGFmDvdUBBNT
ucii4bnc0xC29Dzn2faXPB1h3YKPJ1e03OaegaCr8fmGqlce90yEzYX280a1
k2chVFsnpizak889G6F18k3pOqkC7jkIalnpSeNOkg0RGiZfiAODQm4jhPU3
9xVtLycDwq7QeTN++RRxz0WwulbWJKl6h9sY4VPEO83Xz8jzWH6dGvY15eBd
bhMWX9Il09IWF3PPR5CTxtEj5O9xmyI0Jk16MayGvID9fHj4vvLs+9xmCBdD
hCqP2BLuhSyffgSeH+z/gNucPb97/x633R5yL0JwDE9cEeT4iNsCIaVp8xQr
h8fcixEOnWnoVHMp5V6C8PhkknT17DLupQjpbU2JbcXkZQgRy1q1xNVPuJcj
3HV/rZlaT17B4m1X311lu59yr0SoTa8pTpEv57ZE8Htt9P7ZZfIqhNw6jzV3
Fz3jXo2QGPZJ93M9eQ1CmMz61sjg59z/sPhYH9L7m+oLbiuEvTdDkg3yyNYI
U9+r7Hayfsm9FqGlw/C2Xyt5HcJ9w6ItVkEV3Das3qQ3mZXLVnLbIuRvqHqY
doK8HuH1gwPK6QpV3P8inM7Xazp6kGyH8Ohd0K8xv8n2CAtabm5UtnrFvQGh
vvnRAr8UsgPCGZPtk3S/kR3Z82+rOWCn9ZrbCUEvscBs7XLyRoQ0k+92JzaT
NyGE9BirV7yNvBnB9Uq03MP/PndG8O+naVnw38+7sHzMXGXS+d/1XRFOLht6
pPO/+29h9bVDfoDPJbIbwsPmNb/MrclbEcy/2wb7dNDzubP72S3yGB5F3oYg
3bTazWYE2QNhocmNqIA4Wr/tLL4wXv6+HNmT9ZeDa+67B9P6eyEouEdqpLfR
+/FGeFXr4X5jHdmHPW/02ktJBfR+dyDsqNh90Vud7Iswro9WtWYYxcdO1h+d
F4891kjx48fi5ezOMUFLyLvY9QYGbhXTKf52s/dZpq0VPJy8B+GC84xXV/0p
fvcijO7cUhrfSPHtj5DcWrz3mBV5H0KCwRet5hLKjwAEzRv1W6uNyIEIzxLF
1onbKL+CWH9ub5Rxcqb8248wxK6u/YgL5Wcwwj7J+PBST8rfELbeBkHrlIMp
v0MRYjNrtPwFyv8wBO9B6b3f5FF9CEf4PbTQXLGB6kcEwhOZ5Q4KiuQDCKGH
ShafW0n15yDCz+3RLfFHqD5FsnyJO7KkoIrqVxSC79GyoBpN8iGWL+GV50t2
U/2LRhgaNn3/rEqqj4cRSpR8p/+ZST7C+u8xi+znSVRfY9jz7u5eGDGYfJTd
P3fc/ZpAqs/HEEpP6vS50EX1+zjLlx86307tJJ9g9dix/cqMTqr/sQgzenZ9
z5Mix7HP719YuUOV+kU8wjwLn5w/JtRfEhCCMssCvrlR/zmJUD5U1r4TqT8l
IkTd9IjIq6L+JbD+13L25BdFMiKMPOWWoOdA/U9E2O9h/8Ewg/pjEsKHjQ0D
H/Qjn0IwrDJsjXSgfnqa1ZMe2ttM71L/PcP614Fx3mkTyWcR5psueRQZR/37
HJsXFqYOPCtNPo+wZ59cQE4g9f9kBLvQt72EvzQfXGDzinHL52H+5IsIAfpf
6tt6k1NYfF7p/N03kuaNS2x+7KU4V1WRnIqguEb7+6gUml8us/pVnmb8GMhp
CIt0txvKVNL8cwVhWv93RZme5HTm3ss3n5YjZyBs/bw1z82F5qurbB7qr/0i
IZPmr0yELJXU8KN9yNdYvahRHDd6Lc1r19k8mfQhpjuT5rsslv+2LtY9hpFv
sH7httKmbSfNh9kIU5K1y0/V0Px4k/W76HMqNSvIt1i/dZ1XGHKH5s8cFm9f
J010mE3OZfEx+cS1Zddpfr2NoBo7ep/6VHIewibPMPu8LJp/81n9ST1U2mFI
LmD5mZ9bnHGP5udChN5f1hSUrCIXsXmzbGaCch3N33fYfK+VGnzcl3wXYWLJ
oPYhg8nFLJ6drY77JNN8f4/NXxvdp12cT77PPu80uB1TQ/uDEtaPfi5WUQom
P0A46nV4ibY2+SGb9/zHayeX0f7jEZvPuubuCfQlP0ZoT5/fenocuRThx4Xc
zt9PaH9ThpDjlfR26z7yE4SeDupx3/XJT1n8SPar9a6j/VM562dX5o+riyc/
Q9CSmLtBfyX5OevHpfMtLKTJL1h++VUbm0fSfu0lmyccKl1sJMkVrB5Zjiy9
Fkj7vUqWf762erN7kavY/DvpjeWz/bRffIVgXWn01WkA+TV7H13Kca+P0H7z
DcvHdTLlo8eQ37J4tZWoV7hE+9d3CJJqq9rS55CrWf3cqv70VRntf9+zedRB
QWmv03/7YYQ+H/cqhnfT/vkjy5dp7XcaTpBr2POsnJ4ZZUCuRahot1be9Iz2
53VsHt5h83yDF/kT22+2d+hvH06uZ/FqVjI2JIf2/5/ZfiBblIt2IDew/cn6
2d8DZMiNrD8Hj9JZmkXnCU1s/lpwGesdyF9Yv5gam2AsR/6KoONh8W5ZIZ1X
NCNUbi6IlPQit7D58pOLwVpNcivCym+Lc+ENnY98Q5hsZb7t0hFyG1v/vOjm
Y4vI39k8MWWObltv8g+2flYyu7Nu03nMT4RlLou3vvEjtyN4rKlo+mcG+Rfb
b68wVBv7i85/fiO02feP0s0idyDMdRxT6+dL7kRw0INxXbPIXWz+Dk0MTf5L
509/EEYcORyxq4jczephtsP7LeHkv+z3uz/Jx3s5WUKEbN1K96gR5B4ibA0a
rZH+gc7HeopwSO26WkUKuZcIkrPDtDp9yL1FkB/VOlrehNxHBAWLkcrKsuS+
Ivw88bRuQi6d10mKEDmgUa52LbmfCCsk1bpsOun8r78IgSWlqgcTyFIipF3S
WbfJiDxAhIXf3uXVfqTzRWkRXI1tMjvDyDIidBTFfEA98kARnl2PnfKwis4v
B4nw9KBLhed+8mARdOOfzjisR5YV4azj8h5K7+h8dIgIu25oDZGKJMuJMDTV
M9TSkDxUhPBSi+ttzXT+Ki+C1MX+GtVJ5GEifOhz4MiQNWQFEeYOjGsIlCYP
F6Htjbn5xEI67x0hgk6q/19JP/JIESaobguSmUJWFOG30qy9077S+bKSCI/3
heXtTSaPEqHfLmPjakfyaBGWphirr1QljxEh+Llq5tP3dL6tzO4XOdDGSiSr
iLAx5FjaezvyWBHU/qKjkypZVYTJ7ZaWH2rpfH0cW8/Sod7LkslqImjX+9dc
3EJWFyGoMaCiWZ+sIYKbl12ywm8639cUQe/mqwej88haIjxqtHgiEUrWFuFF
5wunG8vI40XIiomxNBlJniDCjw9Pdp2sob83TBShRcLiVd5lso4Ik257B13w
I09i63Hw3unVZmRdFt8Lpf3z5YOM/g8dCTyn
         "]]}, {
        Hue[0.37820393249936934`, 0.6, 0.6], 
        Directive[
         PointSize[0.006944444444444445], 
         RGBColor[0.922526, 0.385626, 0.209179], 
         AbsoluteThickness[1.6], FontFamily -> "Arial", FontSize -> 16], 
        LineBox[CompressedData["
1:eJw113lYTt0WAPDIXJGZ0IQIKTJ8ZFhKZr6KDBkihRSR0ihERUQlReKsU6lI
ERpUaBIpDYZGkmapSKkk3H3vXrd/en7PW+9z9tprOkomVgZmPSUkJHx6SEj8
9/f/fkAAGY2N71wqbBf/z9oCeCW+nRR1g7xUgCNrX7pmbiMvE8BUObcgR468
QgDle2nD04ptuFcJUPAyzCzCn7xGACMNq68nN5DXCdDjY32n3hCyngBdV0Ir
RuYf4TZgf9/9Rb7Ei7xBAOtrKcsCVpM3CnDLo6aPYX/yZgE0nrVOGf7cmttI
AMmJjkGlp8nbBAjtq2oaoU3eIcBC3wGRJyXIOwWornmeZP7kMLeJAKe//ZI0
dSabCpBs6zfcZj55jwAX2pdEXO88xL1PgDCVjsDqOPJ+AXLC7H+ssSVbsu97
9vtzqSb5oABzlDKjJtZYcR8SIH3UR+/vJmRrAY59Mvox8dNBbhsBpkdHx2UZ
k48KYCLGjqwvP8BtL4Ddm8rMczvIjgK4GwZXPi235HYWIOrQl98XjckuAsSe
6DOx3ycL7hMCTKk7UzlrN9lVALf4s0vH1+7nPi3A9/LBlRXmZHd2npiXFU7N
5txnBOhsbOrqaUP2FKDB0tHNrWsf93kBLnXcOzrUlXyBPW/ie8vHA8je7PsX
W8T6+e3l9hWgtWzThkgFsp8ASc+apYbd2cPtz+Kr12haOY98RYCqH91xU7LM
uAMFWK0QMqOnETmIPV+rR41Loyn3DQEuhi3IjT9BRgGy5K3fZ4wgB7PnV4mS
eBq9mztUgIDgY3NSVpDDBOh3f7F3VbUJd4QAh6UO6uieIt8WQH2xV2zPCeQ7
AuQNTDg7//ku7mgBNO3eRUsfIN9j9eNz8mDgcPJ9AU613nfuk7qT+6EAWoUq
/WytyHHsPLk3sqWUyAkCPP63Y3F1pDF3ogAlf13lg8eSk1n8YEJBmN8O7icC
fLPdeHv1MHKKAL9nNr9vuradO00A/fUut5unkjPYed2V/B5kbOPOFMBbKtsr
bA/5hQB9zurMmjOE/FKAzYo/exc+38qdI4ChZc6NPx7kXAEcr/fpUFtPzmfn
Twq/WadKfi2AWZ/FKrHS5LcCNIW7Kqt0G3EXsvPP/vg0v5NczOK9SKtFX5L+
vpTd74fpr9aOJb8XwOpSa73VUnK5AM51GxIsnMkVLF6zvn7vziBXCtD8c+Df
Onk6T7UAFjZnTLo8ybUC3BlVM09qAMWnXgDt0FVxv4LIDQLoqLoHxy+l+DYK
sMn9ztfZPek+mgWo2ZC10qGQ/I3FO/GC0YpddJ/f2efuWnI5VeQ2AXRHXUve
doTyo12AwVderfOXpfzqZPe/RNJ2bDK5S4BpMc2vA49Svnaz/19p7vgMKL//
CLDs592dW8ZQfUgg/Ii8WTq2L9VTD4SDat6KFb2o/noiRBjnlBwbTvUqibBZ
4++9snlU770QTDv1WxqsqT/0Ruj5wkDtVir1kz4IcZFjvilOov7UF+G4lpXD
/lDqZ/0QbuxN0944jvpjfwSvFze9L/wgD0A4ea9b92QZ9V8pBDcf06GledS/
pREmFjc9WvuG5oEMQpMo+AbW0nwZiLDe/qr82QFHuQchWC/ci42L7bhlEY7Z
THwa4mHPPRjhcrD8rKuVDtxDECrjLp/K0HfiHorw/J9jqVMKnbmHIfQ4WGfy
8ZAL93CE6B2nL7gOPsE9AsEyeIt5XTt5JMJwa1wBn09yj0IoaOhY989nV+7R
CN9CTVad7jjFLcfuA6XXVg1z4x6D8N7h778K2u7cYxE+PthTIXPCg3scwt5e
A4u9885wyyMsCsxWCpjhya2AECTr7Tku/By3Inv+0R8E9Rle3EoIY87uD6rP
v8CtjOB5pWpGoo4393iE8LCqZf2m+nBPQADfVal9FHy5JyJMchz7dq/iJW4V
BNuzs/Xr1f24JyH8fPTEQG/dZe7JCAsLLjYfcfbnVkWI3FXcqpkUwD0FIctt
xwMXqavcUxGkm3xf6x0M5J6GMCzzpmpc9TVuNQSXEdF3Xlpd556O4P7ljXGS
rMCtjjBQRjlytylyayDkT07ZjmtE7hkIOEy9NXNJMPdM9jzB2+ZfXhrCrcny
y2fR3LeGodyzEFQyxsRvPnqTezarj0TLWsnwMO45CPtGv6lNrw/nnosg+3Hp
br8Ft7j/Yd9nN0TxeMht7nkIy9ZXnwqSv8M9H2FQheqIYXejuLVYPF/HNo/d
eJd7AUKq8YN+xz3vcS9E0Pr7YZPH0RjuRQh2zWcmlFnd517M8mmCg94cuwfc
gHAhJi5lm9dD7iUIIdJV8nIPYrm1EXbFtR1Z8jmOWwch2MXX745GAvdShDf+
mhu1PB9x6yI8uNTr1Ov2RO5lCLmGu08a2SVzL2f5+9A/+LH0E+4VCDe1VkrV
xj/lXonQ0P/2pQ/JKdyr2P9vfbfm4q1U7tUIykcPrLEJTuNeg1AasfNtS3g6
91pWD74uBbsTM7jXIaw+kiUhV/qM+18EuTDVmA19n3PrsfOkTFJYov2CWx+h
dn2gxQ/PLG4DhO5VvjMtP73kXo9g9cD01XHdHO4NCLGvL+jXxL3iNkS43rVl
z6TZedwbERaMWeiZb5zPvQlhzhjvHclTCrg3I9S16Ce86iJvQThyIPLItrzX
3EYIevOUZmH4G+6tCAkPZtrfdX3LvY31N4kB9seN33FvR+g/uruzekEh9w6E
zgItLf/RRdzGCDUKbfLT28g7Ea70SPDRyC7m3oUwal3XUtnrJdwmCDuF6MDZ
+0q5dyOMO3dM6DO1jNsUwcQh783XKrIZ639H7A8d8HnPvQdB/ape+rCZH7j3
Imh8iZp9PYO8D+FU6ILz9cvLuc0RqvRk2vsnkfcjOK7Pu7h63EduC4T2n+0j
Zh4kWyIU7moKdYkiH0AwuHnNfHoZ+SBCmHugk30H2Yr1H7NBnaY9KrgPsXrY
2+Wa8ps+P4zQ9WGCyoTPZGuEvmO9ij4+Ix9h8/B46pguP7IN60+Dl9t6bSLb
Iuj+zpuQOpB8lN3XmwirtP+fx47104kHrj4xJtsjvDpXH/XhF8XDAWH/QjXV
RT5kR4Sn8mrHWxTJTgi33/1w+BlJ8XVm8/O5xo5lmuRjCC+sfFNi4+k+XBCW
9J3WNng++TjLN4/7nYOT6D5PIBSFG+Vv0SKfRJgb5KjilET378rOU7V1ZrsW
+RTCI/kFGfMfU76cRgitUj9wazHZDUGQWBLrl0755Y7Q622QofZKsgeL38bq
g435lJ9nEO4OvxmbZkQ+ixBTE+X9pZby2ZP1uxxDFTdb8jlWj1GNG8P6kM+z
eo+2DjEOpHrwQvgTYyqRrEG+gPAyssUvNYvq5yLbRyav3WttRvZm8VAe0ZEj
SfZBGKrQlpkTSvXni3D/fmjh/hXkS6wfHng88EYz1asf20eWmQlbA8iXEXxH
wfoAbbI/wsXEhCKdb1T/AQgdWRm/DJB8hc2PYNXaWAPyVdYvLGYv3d6XHMjq
75VflbUz9ZNrLD9dpefaNudyB7H70rWLF03J11m/2JJ+s7ic+tENFo+skfZd
28gCwtFfJb/qyql/Ies36fcOu5qSRYTvqgahkU3Z3MEI2fX5XbqO5BBW/2P6
e8waQA5FaJmcILv1OvXHmwitUYnjbmiSw1h9PSzrqMyhfhrO+k+H771B5uQI
hDu5kuOl+pFvIWy5f6ot+Rb149ssPt01l2TWkSMRLKamza1to/59B2FbXmWZ
xg1yFLvPwl6LileSoxEUXfqXPu/I5L6LsGleQs2XcPI91i+fqa6ZYUSOYfXz
tiXCbSD5PsLj8NE6RRk0Px6w/iX5q+/wY+SHbB+53c99+lxyLJvvBhfrhrbS
/Ilj822lfVPsPXI8wpPDwxt6HyInsPst6k76oUF+hLBR9ucLu1aaZ4lsXh4f
8tMlnpzE9rfchzF/nMnJCP+otOY36JAfI6xSboqYK01+gvCuwvBXyTual09Z
f5wi/yMTySlsH12hPaXNkpyK0Jib5LNpPjmNzUPjgJN1/cjpbJ+YPD0ysJjm
cQY7/2PXkfv+P5+fISSnpYxf7kTORPB/Un5MfR35OcvH5buURiuTXyAoZC3a
0N1O8z4LweNzZUhBDvkl2zcf6lX6hJCzWb66m4yf40TOQZDKUEmMX09+xfJr
9+Y5smrkXLafrPi+a15fch7rZ58Tjhll0L6Rz94fNE375ziRCxBGT1u8MHkW
+TXLt7fRBopfaV95g2DkML+y6Tb5LZufQ3M+yu0jv0P4u2B0wHUVciHCmYGa
EZa1j7mL2DxZqtXreDi5GKFk8MKGbHNyCcJZlcnVq9TIpWwf3dmY3tpC+1MZ
QlvuQ3wST37P+q8Ab0NcyB8QHO5u7ry2jFyOsNJhZ7UwiPyR1deMHpERJUnc
FQg2tU0Bd0PJn1i8vJ6qRR8iV7L3g8a68TcWkqsQ0jYlmjpIkatZPzU+KzW/
lPa9GjZv9hSblN4i17Lz62PlBkdyHYJoFzY9dDW5HiGgs3pY+jjyZ4SpqZLn
73yjfbIBQdvxU8zWDPIXBP2YqS+zr5AbEcwv9F7YeYDchCBhk3z5vQ65mfX/
xrMnbeTIX9k+pG+Sm9RC++s3hHlBeebRWeQWhPNFRcYrgsnf2T6e0Fzi5kRu
RVhb2DJutyG5je0TI9W93quTf7D8f28T0jyA3M76qdPU9su18dwdLJ9j7DTz
0sidCDsCzJQCBPJPhPrsMdcbnMldLB8PjwjMNCL/YvVx21xp8jxyN4vXGil9
6VHk32y+WozfeqiD9vU/bP/y3O2mX0T+y/JD1nRyVDxZQoTEkr53T1wh9xDh
zfmay1kO5J4iRLrH7XfbSpYU4bNcdnbMQnIvEVq+n9q7RpHcW4Qrhvm/DCTJ
fUQ4NCHGML2W3if6ilC4PUXv2ktyPxGS2pILi6PJ/UUoL5D76HCJPECEXW/8
Dzrbk6VEGB+c61++nSwtQujs97Y3dMgyIsz71DY7UZU8UIQHmVIyGrLkQSJs
Pm+34E87ve/IimA5+5rs+HLyYBEU/vhUBD0jD2HnGVsusz+KPFSEF6vkep29
TB4msn0v6p/OY+ThIsionZ4St4c8QoS6wIxdqf+SR4qgaXPRatQ88igRVmon
NT1SJo8WoVjmskuoNFlOhNNicE5hO72vjRGho3CP57+fyGNFmFs2yVomhzxO
hK2b4nUHxZPlRXhnsSB3fTBZQYQmy79lJV5kRRE09OYuQweykgjxicUNN83I
yiLoiHuiP+uTx4sgWGQ47V9EniDCNK/+SydNJU8UQc1t4x/5UWQVEYbNjwzX
602eJIJWyBPtpO/0PjpZBMPYoqLtFWRVll9u4TZzc8lTRNC+NmHa8mTy1P/m
z94R52+Tp4lgJHro9b5KVhPZ+6RTd4wHeboI9cIP8DlKVhfBw3bFymAzsoYI
l5R0das33F/8H24NaGc=
         "]]}, {
        Hue[0.6142719099991583, 0.6, 0.6], 
        Directive[
         PointSize[0.006944444444444445], 
         RGBColor[0.528488, 0.470624, 0.701351], 
         AbsoluteThickness[1.6], FontFamily -> "Arial", FontSize -> 16], 
        LineBox[CompressedData["
1:eJw113k4l9sWB3DRRDQ4FCIJaTbkSBOrpNJcyKk0oIOUoVInJZVC0YRIpr1e
OUqDJmkSkmQoRRkqlGhSSVKp0N337nX94/k8Tz+/9917re9a6Th7L/pbVkZG
JryLjMx/f//vBxhM8VNqzlCJsvyfpzIIM57llNVyRHgag6YRncujH5KnM9hf
0/WeRRp5JgNDt/rIK2HkWQzejmtCmTXkOQy+B/jUqU8nz2MwzrN8upwueQGD
+S6P7mT+jhRexEBX99ji6dVkO/79mh2t7Cp5MYMxLWlYeIT8F4NBNmuX3/Yh
L2VwWslk7IE5ZEcG0ZN3jDEYRl7BIGpl8KpwOfIqBivyfZ4X10YIOzPIzE3M
r7hGXs3A7N17s4tHyK4MNCK+LV7hTXZn4JDpYfvMhuzBwCJgwcrheuR1DJqN
VqTP7AwX9mKgFTwvcnwV2YeB4vUJ09ovkDcw8O7/o394GNmXgdSxw6VtNXkz
g6tX54aaWJC3MPhpXd5qOYC8lcFz92ZVnebDwv4MHlo6eFQUkAMYTD6p5bdK
Iu9koHrT7HG2HzmQgXxOp9rXheQ9DDC3uFlmBDmYQbJ7UL+GLuS9DD5O2+tv
cemQcCiDB8HNh1ydyfsZVF030Zzaj3yQ/73jmZ1l2QeFD/P3Ve8wHehFjmCg
9/BHjaYm+QgD7Y0/Jj4tPCAczaBztFWG/T/kGAZFBa1Pw/XIsQx6H2peFV66
XziewYg5DcMdAsiJDOKveUx7PYKMDOaWzmyaUhkmnMRAKawg2nM3OZmBV7JJ
3TpDcgqDZ8PXnLB6Fip8kp9/RHL712DyKQapK+2N9pqQzzDwmzKqtLNmn3Aa
g57ts86v2Ec+z+CpDTacMSVfZND+5/qSpud7hdN5vQUqDxwRRs5gUFr1uGC1
GfkqA/2rQ0f+WxcifJ1B0JhPTZ/3kzMZlF3W015kTs5iUHz2+PD79cHCOQx+
jJnZ4HGInMtAdtT8iLETyXkMMgbINRq+CRLO5/0ZdlVjTSS5gIHree1Hby3J
Rfz+gj/NuPZhj/A9BjIuzRNeHSOXMFiwba3slhnkhwxaQruFb/+6W7iMwfZR
vQJkk8mPGViX/9lbxZZcwaCmvnlSjiy5isHgs0PzVS8FCj/lz/crwUhvNbma
34/s56pfquRaBi7rDTrOFuwSfsHzpLyjYI4/+SUDe6dXzu+NyA0MPmff/ZHw
eqfwawZDtsc98ksgv2WQ4lnhGGVPbmSwwemeec8+5A887+qUUyoidwg3MTDa
41N/QZHczMAUZ0c82Rsg3MLgdWnj4L09ya38/tqMDX+FbRf+xvPIefrNjX+Q
2/jzBqksN2P+wj8ZaB576xpmSG7nny+ZZ5ydt024k0FA3sY5Q1aSZRAiS6fc
kv+9VbgLwrTR/nYPksmyCOsTtUpKF5DlELy8ra03yZG7Ipwrkl2ve9NPuBvC
yc12nbMDyN0R1gy79n71DHIPhK6Olxob1cg9EUyqTt11+rJFWB7h1a2EKrtK
sgJCuu/AjQ53yL0QYkHRo1sWWRFBK7ssUi6XrIRgdHH5Epkycm+Easd789Kb
yH0QyrrbVrz8//f3RWhtVi9ZupDcD2Hs+lqb7zFkZeT5NmoJNpP/QNjmq/Js
9hJ6fxWEL2scVnU+IqsiaI6U17rnROfbHyFaprDxiRzdxwCEELjmuOIGWQ1B
fdOW10n76D7VEV6f2jCgmw/dvwbCJ4e299+9qV4GIhi0PYgNtKb60kQ4/27G
Qbc6shbClbJLNXv3U/0OQnDWvr+2bAbVvzbCqZZ+1RYq1D+DEXZICw9WtZB1
EJqUtp2+3kD9OQThxfKiacrvqb91+Xm/3RGs3YPyRA8hLsH+t9kEyiN9hPnj
WjpygyjPhiJ4BEjdrN9THhog9FmfuMxhHeXvMIRJvyanpSlQ3g9HuLZ9euXA
ApoXIxCU1Bxrpj+ieTMSYfuhBEn+Mc27UQhFp05keb2heTsaoXCW5jvsTfvF
GATL4VeMa2fRfmOIcCw3zMovIVrYCKHD+eXFpz1ihI15fTRGOwaGHRM2QbC9
GF3ec0Sc8FiEka557wa/ihc2RXjspTX8WFai8J8IO20yc8Y4orAZwgabWesn
eUjC4xB6jLrsGxaaJGyOEHH077tTs44Lj0c48ULTI677v8ITEPTXzDOtW50i
PBFh826vxI1PTwhPQkgZYb8j3z1VeDLCXPecDOd+p4Ut+Pnl5N58XX5G2JLX
T+AWlR5X04SBf9512ZS7jueFpyCUq+f2MfS6IDyV94NJ0F6z8IvCVrzf7Yb9
rM+/JDwNofL91Q8z+l4WtkZYbqu60t8rQ3g6gnXhvYzjL68Iz0AIc/G1e+N5
TXgmQuKVG5mb+t0QtuH900XRemdJpvAshDPbhhmbp2QJz0YwDxh89NWcHOE5
CBPPpYUZ2t8SnotgFhbzT/C6XOF5CBamVgGekbeF5yMkLFjXvrQoT3gBwoX8
lUnp/fKFF/J8S/qkVLzmrvAi3r8p1q8elxUI2/J/f2Wm37s5RcJ2PD86/Tt+
VhYL2yPUTOyz7uHG+8KLEfxk1cb91n4g7ICwbN0nvxbPh8J/Ifj6F8UvsC0V
XoKQFfarPcSyTHgpgnHMdNuXxo+El/Hziyq03D38sbAjQv6YceZu+uXCy3me
bkNvF70K4RUIoQntb4bqVwqvRNAOKa+YNLRKeBXPh2OK2/oOfSLshFCn6LO+
ZchTYWfeP+Nn79Ie+EzYBWHW0pm5BYrVwqsR7mhF1Wt+I/+NMEVjl9Wi8hph
VwRJdv76Cydrhd0Q2qqnHmdez4XdEb7eOLHwsfIL4TU8T2XnP7NyJXvw/Jj5
K2TABfJanpcd8tdet5DXIQy+mFLnPrJO2BNhq8W2CZuXkr0QigvDnXrsJHsj
/Fjypm1sPNmH18uNVy5G58jr+XkeNC2ZdY28ASHp15Yzb66TN/L+cZbebU8n
+yIo32GfI1LImxAGOZ27kxFO3oxQesDOcudm8j98/jnosH325C0I3R4XbfM0
JPsh7Cv8oZXXlbyVP8+nLvN0Kuh9tyF88MQI5WSyP4LeGcNnWt7k7QjjFVz2
54wjB/D7kGkrqGmn896B4Bly1t4ghLyT98PshkmD+5B3Idz+2DlmSxTdVyDP
y9Q86Z4GeTfC0kI7lsrofvcgTA1Jyw7VIwchrNJVsqhOpXoI5nksX6/VbkgO
QRgiG28/8QrV014+T7W8vtdakvchPBjsuEiniOovlP+9/jo9xi4mhyHU6vXu
PamB6nU/rw+Z76cdfckHEGbU69mndScfRMCxX7ZPi6N6P4QwTnHiktEm5MP8
POKVgzYUU3+EI1ztPJmi7kaOQBg42fSbXjdyJK/PYNnMyH+pv47weal9P9t5
JjmK502q1+n9H6kfo/l9PFR3VogiH0VQXak795EFOQZB5tVqVtNI/XyM70s9
Rx8edIwci+BvIB0MtSHHIbh8c/JSbac8iEf43Why8OJ5cgLCvOeLfti5kRMR
fqbr7vmkTWb8fdXONfg+pXxBPp/ehNytjCZL/PmnbK1TsCcnISx+490po0o+
jjBgYb3S2QrKq2TeT/HGo2Vjyf/y87ZVPv9lBTkF4fmJjQab9MknEBp9W1y3
fqT8O4ngGDdo3/cMcipCvy0ZLS92kU8h7P7caTdyHvk0v++Wv84VDySf4eeh
6oxe5ZSvZ/n8js07dXcTOY3vbzHT/jqoRj6HcDxAWefczRLh8/x+iw6oD/ib
fIHnXVf95ku9yRcRZGvyGjdepzy/xPfTL+/rrd3J6QjTGzbNUFcjX+Z5eHR0
n9rCe8IZCEGJptl7tpOv8PlsN9u504R8le8fz+WCJzXS/LiG0CvurZnxcfJ1
hCjthPaS5eQbPA/UZCp6apAzEVq+LPqzrJLm0U2eLxlr2wcdJWchdPq1bql3
IGcjbPK7sUpFg5zD+/OzaklKTaHwLYQJWQ6TDieRc/m86u+0J9+dfBvhUJDV
E0sjch7CuvrOvJY2mo93EJ6VLdavyCXnIyj2vzWs7gD5LsK98nWzey0lF/B5
9cjZbo4BuRBh1JKsRfFfaf4WIZw+0Rn7JY9cjPDPNp+8WVHke3zftzqXEutK
vs/PP3CyQ7U5uQTh+9OxBvKK5Ad8/9bpLmm8oHn/kPfLp+XBCpfJpQhu3RRK
ykLJZXzffN0lydOJ/Oi/ebp9ebk5+TEC5GiGdf3//lCO4PppWP3Xd3eEK/jz
XqixSb5NrkQYHlJ0XyGRXMX7MX1Kip4f+Qn/vHel8Uc78lOe95bNrSuNyc/4
8/5aHrOlN7ka4UmxwluTD7TP1CBcvnKhNPT/+00tn1fayS7+qeTnfF6kxRXL
7SO/4P04JcZeaw25ju9TMwo97tiQX/L71gg83DaCXM/78bu52yVFcgPfJ+QP
p7Y00X71CuGtkfvIS6Xk1whLBnVUfU4nv0E4a6eQcTqG/Jbvdzlt1TX+5Hf8
+XerBAQ5kRv5fpJQVMumk9/z7xvc9NeIUeQP/P2x69IhyuSPvN6PHHMOaqP9
rwnhoH1Mt4XPyZ/4vNl55k1gPrmZ7/ObTmappZE/8/s4/XlB32hyC9+HUlp8
3QLIX/i+Ozuir6YbuRXhouN5tVELyF8R/n2XcjhqPPkbQkHAw32LdcnfeX/U
Kut6KpHb+PzQ8Npb+Z321x8IqU8OtUS+JP9EsEnySMH75F98v+xS2vrrKrmd
n5+zyoTkZHIHwlHvEzVHD5M7+byqvb2w3J/8GyFn1x9/LFtDlpGgepPjSYPF
5C4SyC4zShpvRZaV4NfaxNhDRmQ5CWJXvDUdNojcVQLHpvFasorkbhLc/ebc
U/Mn7efdJbgsd+SS71tyDwk+W2g1KFSSe0qw8rihW80dsrwE5iux3/t0soIE
W+enZZskk3vxz+8otLsUSVaU4GGc4421u8lKEryeGNOwdCO5twQaMlCww4Xc
RwLJ2W/1E1tyXwlmmsbfdJ1G7ifB8Qtda4f+SVaW4KzOm3K1oeQ/JDD7pHdj
4gCyigRFY3RTD/Ykq0owsIf1Lp3WbOH+Egw5YzQ/sJI8QIIKVFa2uEFWkyDT
oGi4LSOrS3DAPP939m6yhgRl+2913+1OHihB15qd12PnkjUlyBofybqNJWtJ
4O2pYpWrRh4kgYrd+gkPOun/T9oS+PUfozvyFXmwBAbmaUmPi8k6Eui7df5d
dJE8RIJ9HUynVyxZV4J0/cXhUbvIehK4RrT+476GrC/B/ExDFriQPFSC7KNe
lS/Hkw0kWHs54XvIEPIwCabekqvx6UUezs/DdsDa+NabwiMkuCG/OEy+ljyS
u1Jz9JW75FES3Dqwyzr5Anm0BDG7Rj94EEcew+/LfnyReTDZUIKOB/KTan3I
RhL43hptmL3spuV/AHM2Tpw=
         "]]}}}, {}, {}, {{}, {}}, {{}, {}}}, {
    DisplayFunction -> Identity, PlotRangePadding -> {{
        Scaled[0.02], 
        Scaled[0.02]}, {
        Scaled[0.02], 
        Scaled[0.05]}}, AxesOrigin -> {1996.8750000000002`, 0}, 
     PlotRange -> {{2000., 2200.}, {0, 0.5540655487637773}}, 
     PlotRangeClipping -> True, ImagePadding -> All, DisplayFunction -> 
     Identity, AspectRatio -> NCache[GoldenRatio^(-1), 0.6180339887498948], 
     Axes -> {True, True}, AxesLabel -> {None, None}, 
     AxesOrigin -> {1996.8750000000002`, 0}, 
     BaseStyle -> {FontFamily -> "Arial", FontSize -> 16}, DisplayFunction :> 
     Identity, Frame -> {{True, True}, {True, True}}, 
     FrameLabel -> {{None, None}, {None, None}}, 
     FrameTicks -> {{Automatic, Automatic}, {Automatic, Automatic}}, 
     GridLines -> {None, None}, GridLinesStyle -> Directive[
       GrayLevel[0.5, 0.4]], ImageSize -> {450, 270}, 
     Method -> {"CoordinatesToolOptions" -> {"DisplayFunction" -> ({
           (Identity[#]& )[
            Part[#, 1]], 
           (Identity[#]& )[
            Part[#, 2]]}& ), "CopiedValueFunction" -> ({
           (Identity[#]& )[
            Part[#, 1]], 
           (Identity[#]& )[
            Part[#, 2]]}& )}}, PlotLabel -> 
     FormBox["\"Square Magnitude, abs/disp mix OFF\"", TraditionalForm], 
     PlotRange -> {{2000., 2200.}, {0, 0.5540655487637773}}, 
     PlotRangeClipping -> True, PlotRangePadding -> {{
        Scaled[0.02], 
        Scaled[0.02]}, {
        Scaled[0.02], 
        Scaled[0.05]}}, Ticks -> {Automatic, Automatic}}],FormBox[
    FormBox[
     TemplateBox[{
       RowBox[{"-", "0.2`"}], 
       RowBox[{"-", "0.05`"}], "0.00001`", "0.05`", "0.2`"}, "LineLegend", 
      DisplayFunction -> (FormBox[
        StyleBox[
         StyleBox[
          PaneBox[
           TagBox[
            GridBox[{{
               TagBox[
                GridBox[{{
                   GraphicsBox[{{
                    Directive[
                    EdgeForm[
                    Directive[
                    Opacity[0.3], 
                    GrayLevel[0]]], 
                    PointSize[0.125], 
                    RGBColor[0.368417, 0.506779, 0.709798], 
                    AbsoluteThickness[1.6], FontFamily -> "Arial", FontSize -> 
                    16], {
                    LineBox[{{0, 10}, {20, 10}}]}}, {
                    Directive[
                    EdgeForm[
                    Directive[
                    Opacity[0.3], 
                    GrayLevel[0]]], 
                    PointSize[0.125], 
                    RGBColor[0.368417, 0.506779, 0.709798], 
                    AbsoluteThickness[1.6], FontFamily -> "Arial", FontSize -> 
                    16], {}}}, AspectRatio -> Full, ImageSize -> {20, 10}, 
                    PlotRangePadding -> None, ImagePadding -> Automatic, 
                    BaselinePosition -> (Scaled[0.1] -> Baseline)], #}, {
                   GraphicsBox[{{
                    Directive[
                    EdgeForm[
                    Directive[
                    Opacity[0.3], 
                    GrayLevel[0]]], 
                    PointSize[0.125], 
                    RGBColor[0.880722, 0.611041, 0.142051], 
                    AbsoluteThickness[1.6], FontFamily -> "Arial", FontSize -> 
                    16], {
                    LineBox[{{0, 10}, {20, 10}}]}}, {
                    Directive[
                    EdgeForm[
                    Directive[
                    Opacity[0.3], 
                    GrayLevel[0]]], 
                    PointSize[0.125], 
                    RGBColor[0.880722, 0.611041, 0.142051], 
                    AbsoluteThickness[1.6], FontFamily -> "Arial", FontSize -> 
                    16], {}}}, AspectRatio -> Full, ImageSize -> {20, 10}, 
                    PlotRangePadding -> None, ImagePadding -> Automatic, 
                    BaselinePosition -> (Scaled[0.1] -> Baseline)], #2}, {
                   GraphicsBox[{{
                    Directive[
                    EdgeForm[
                    Directive[
                    Opacity[0.3], 
                    GrayLevel[0]]], 
                    PointSize[0.125], 
                    RGBColor[0.560181, 0.691569, 0.194885], 
                    AbsoluteThickness[1.6], FontFamily -> "Arial", FontSize -> 
                    16], {
                    LineBox[{{0, 10}, {20, 10}}]}}, {
                    Directive[
                    EdgeForm[
                    Directive[
                    Opacity[0.3], 
                    GrayLevel[0]]], 
                    PointSize[0.125], 
                    RGBColor[0.560181, 0.691569, 0.194885], 
                    AbsoluteThickness[1.6], FontFamily -> "Arial", FontSize -> 
                    16], {}}}, AspectRatio -> Full, ImageSize -> {20, 10}, 
                    PlotRangePadding -> None, ImagePadding -> Automatic, 
                    BaselinePosition -> (Scaled[0.1] -> Baseline)], #3}, {
                   GraphicsBox[{{
                    Directive[
                    EdgeForm[
                    Directive[
                    Opacity[0.3], 
                    GrayLevel[0]]], 
                    PointSize[0.125], 
                    RGBColor[0.922526, 0.385626, 0.209179], 
                    AbsoluteThickness[1.6], FontFamily -> "Arial", FontSize -> 
                    16], {
                    LineBox[{{0, 10}, {20, 10}}]}}, {
                    Directive[
                    EdgeForm[
                    Directive[
                    Opacity[0.3], 
                    GrayLevel[0]]], 
                    PointSize[0.125], 
                    RGBColor[0.922526, 0.385626, 0.209179], 
                    AbsoluteThickness[1.6], FontFamily -> "Arial", FontSize -> 
                    16], {}}}, AspectRatio -> Full, ImageSize -> {20, 10}, 
                    PlotRangePadding -> None, ImagePadding -> Automatic, 
                    BaselinePosition -> (Scaled[0.1] -> Baseline)], #4}, {
                   GraphicsBox[{{
                    Directive[
                    EdgeForm[
                    Directive[
                    Opacity[0.3], 
                    GrayLevel[0]]], 
                    PointSize[0.125], 
                    RGBColor[0.528488, 0.470624, 0.701351], 
                    AbsoluteThickness[1.6], FontFamily -> "Arial", FontSize -> 
                    16], {
                    LineBox[{{0, 10}, {20, 10}}]}}, {
                    Directive[
                    EdgeForm[
                    Directive[
                    Opacity[0.3], 
                    GrayLevel[0]]], 
                    PointSize[0.125], 
                    RGBColor[0.528488, 0.470624, 0.701351], 
                    AbsoluteThickness[1.6], FontFamily -> "Arial", FontSize -> 
                    16], {}}}, AspectRatio -> Full, ImageSize -> {20, 10}, 
                    PlotRangePadding -> None, ImagePadding -> Automatic, 
                    BaselinePosition -> (Scaled[0.1] -> Baseline)], #5}}, 
                 GridBoxAlignment -> {
                  "Columns" -> {Center, Left}, "Rows" -> {{Baseline}}}, 
                 AutoDelete -> False, 
                 GridBoxDividers -> {
                  "Columns" -> {{False}}, "Rows" -> {{False}}}, 
                 GridBoxItemSize -> {"Columns" -> {{All}}, "Rows" -> {{All}}},
                  GridBoxSpacings -> {
                  "Columns" -> {{0.5}}, "Rows" -> {{0.8}}}], "Grid"]}}, 
             GridBoxAlignment -> {"Columns" -> {{Left}}, "Rows" -> {{Top}}}, 
             AutoDelete -> False, 
             GridBoxItemSize -> {
              "Columns" -> {{Automatic}}, "Rows" -> {{Automatic}}}, 
             GridBoxSpacings -> {"Columns" -> {{1}}, "Rows" -> {{0}}}], 
            "Grid"], Alignment -> Left, AppearanceElements -> None, 
           ImageMargins -> {{5, 5}, {5, 5}}, ImageSizeAction -> 
           "ResizeToFit"], LineIndent -> 0, StripOnInput -> False], {
         FontFamily -> "Arial"}, Background -> Automatic, StripOnInput -> 
         False], TraditionalForm]& ), 
      InterpretationFunction :> (RowBox[{"LineLegend", "[", 
         RowBox[{
           RowBox[{"{", 
             RowBox[{
               RowBox[{"Directive", "[", 
                 RowBox[{
                   RowBox[{"PointSize", "[", "0.006944444444444445`", "]"}], 
                   ",", 
                   InterpretationBox[
                    ButtonBox[
                    TooltipBox[
                    GraphicsBox[{{
                    GrayLevel[0], 
                    RectangleBox[{0, 0}]}, {
                    GrayLevel[0], 
                    RectangleBox[{1, -1}]}, {
                    RGBColor[0.368417, 0.506779, 0.709798], 
                    RectangleBox[{0, -1}, {2, 1}]}}, AspectRatio -> 1, Frame -> 
                    True, FrameStyle -> 
                    RGBColor[
                    0.24561133333333335`, 0.3378526666666667, 
                    0.4731986666666667], FrameTicks -> None, PlotRangePadding -> 
                    None, ImageSize -> 
                    Dynamic[{
                    Automatic, 1.35 CurrentValue["FontCapHeight"]/
                    AbsoluteCurrentValue[Magnification]}]], 
                    "RGBColor[0.368417, 0.506779, 0.709798]"], Appearance -> 
                    None, BaseStyle -> {}, BaselinePosition -> Baseline, 
                    DefaultBaseStyle -> {}, ButtonFunction :> 
                    With[{Typeset`box$ = EvaluationBox[]}, 
                    If[
                    Not[
                    AbsoluteCurrentValue["Deployed"]], 
                    SelectionMove[Typeset`box$, All, Expression]; 
                    FrontEnd`Private`$ColorSelectorInitialAlpha = 1; 
                    FrontEnd`Private`$ColorSelectorInitialColor = 
                    RGBColor[0.368417, 0.506779, 0.709798]; 
                    FrontEnd`Private`$ColorSelectorUseMakeBoxes = True; 
                    MathLink`CallFrontEnd[
                    FrontEnd`AttachCell[Typeset`box$, 
                    FrontEndResource["RGBColorValueSelector"], {
                    0, {Left, Bottom}}, {Left, Top}, 
                    "ClosingActions" -> {
                    "SelectionDeparture", "ParentChanged", 
                    "EvaluatorQuit"}]]]], BaseStyle -> Inherited, Evaluator -> 
                    Automatic, Method -> "Preemptive"], 
                    RGBColor[0.368417, 0.506779, 0.709798], Editable -> False,
                     Selectable -> False], ",", 
                   RowBox[{"AbsoluteThickness", "[", "1.6`", "]"}], ",", 
                   RowBox[{"FontFamily", "\[Rule]", "\"Arial\""}], ",", 
                   RowBox[{"FontSize", "\[Rule]", "16"}]}], "]"}], ",", 
               RowBox[{"Directive", "[", 
                 RowBox[{
                   RowBox[{"PointSize", "[", "0.006944444444444445`", "]"}], 
                   ",", 
                   InterpretationBox[
                    ButtonBox[
                    TooltipBox[
                    GraphicsBox[{{
                    GrayLevel[0], 
                    RectangleBox[{0, 0}]}, {
                    GrayLevel[0], 
                    RectangleBox[{1, -1}]}, {
                    RGBColor[0.880722, 0.611041, 0.142051], 
                    RectangleBox[{0, -1}, {2, 1}]}}, AspectRatio -> 1, Frame -> 
                    True, FrameStyle -> 
                    RGBColor[
                    0.587148, 0.40736066666666665`, 0.09470066666666668], 
                    FrameTicks -> None, PlotRangePadding -> None, ImageSize -> 
                    Dynamic[{
                    Automatic, 1.35 CurrentValue["FontCapHeight"]/
                    AbsoluteCurrentValue[Magnification]}]], 
                    "RGBColor[0.880722, 0.611041, 0.142051]"], Appearance -> 
                    None, BaseStyle -> {}, BaselinePosition -> Baseline, 
                    DefaultBaseStyle -> {}, ButtonFunction :> 
                    With[{Typeset`box$ = EvaluationBox[]}, 
                    If[
                    Not[
                    AbsoluteCurrentValue["Deployed"]], 
                    SelectionMove[Typeset`box$, All, Expression]; 
                    FrontEnd`Private`$ColorSelectorInitialAlpha = 1; 
                    FrontEnd`Private`$ColorSelectorInitialColor = 
                    RGBColor[0.880722, 0.611041, 0.142051]; 
                    FrontEnd`Private`$ColorSelectorUseMakeBoxes = True; 
                    MathLink`CallFrontEnd[
                    FrontEnd`AttachCell[Typeset`box$, 
                    FrontEndResource["RGBColorValueSelector"], {
                    0, {Left, Bottom}}, {Left, Top}, 
                    "ClosingActions" -> {
                    "SelectionDeparture", "ParentChanged", 
                    "EvaluatorQuit"}]]]], BaseStyle -> Inherited, Evaluator -> 
                    Automatic, Method -> "Preemptive"], 
                    RGBColor[0.880722, 0.611041, 0.142051], Editable -> False,
                     Selectable -> False], ",", 
                   RowBox[{"AbsoluteThickness", "[", "1.6`", "]"}], ",", 
                   RowBox[{"FontFamily", "\[Rule]", "\"Arial\""}], ",", 
                   RowBox[{"FontSize", "\[Rule]", "16"}]}], "]"}], ",", 
               RowBox[{"Directive", "[", 
                 RowBox[{
                   RowBox[{"PointSize", "[", "0.006944444444444445`", "]"}], 
                   ",", 
                   InterpretationBox[
                    ButtonBox[
                    TooltipBox[
                    GraphicsBox[{{
                    GrayLevel[0], 
                    RectangleBox[{0, 0}]}, {
                    GrayLevel[0], 
                    RectangleBox[{1, -1}]}, {
                    RGBColor[0.560181, 0.691569, 0.194885], 
                    RectangleBox[{0, -1}, {2, 1}]}}, AspectRatio -> 1, Frame -> 
                    True, FrameStyle -> 
                    RGBColor[
                    0.37345400000000006`, 0.461046, 0.12992333333333334`], 
                    FrameTicks -> None, PlotRangePadding -> None, ImageSize -> 
                    Dynamic[{
                    Automatic, 1.35 CurrentValue["FontCapHeight"]/
                    AbsoluteCurrentValue[Magnification]}]], 
                    "RGBColor[0.560181, 0.691569, 0.194885]"], Appearance -> 
                    None, BaseStyle -> {}, BaselinePosition -> Baseline, 
                    DefaultBaseStyle -> {}, ButtonFunction :> 
                    With[{Typeset`box$ = EvaluationBox[]}, 
                    If[
                    Not[
                    AbsoluteCurrentValue["Deployed"]], 
                    SelectionMove[Typeset`box$, All, Expression]; 
                    FrontEnd`Private`$ColorSelectorInitialAlpha = 1; 
                    FrontEnd`Private`$ColorSelectorInitialColor = 
                    RGBColor[0.560181, 0.691569, 0.194885]; 
                    FrontEnd`Private`$ColorSelectorUseMakeBoxes = True; 
                    MathLink`CallFrontEnd[
                    FrontEnd`AttachCell[Typeset`box$, 
                    FrontEndResource["RGBColorValueSelector"], {
                    0, {Left, Bottom}}, {Left, Top}, 
                    "ClosingActions" -> {
                    "SelectionDeparture", "ParentChanged", 
                    "EvaluatorQuit"}]]]], BaseStyle -> Inherited, Evaluator -> 
                    Automatic, Method -> "Preemptive"], 
                    RGBColor[0.560181, 0.691569, 0.194885], Editable -> False,
                     Selectable -> False], ",", 
                   RowBox[{"AbsoluteThickness", "[", "1.6`", "]"}], ",", 
                   RowBox[{"FontFamily", "\[Rule]", "\"Arial\""}], ",", 
                   RowBox[{"FontSize", "\[Rule]", "16"}]}], "]"}], ",", 
               RowBox[{"Directive", "[", 
                 RowBox[{
                   RowBox[{"PointSize", "[", "0.006944444444444445`", "]"}], 
                   ",", 
                   InterpretationBox[
                    ButtonBox[
                    TooltipBox[
                    GraphicsBox[{{
                    GrayLevel[0], 
                    RectangleBox[{0, 0}]}, {
                    GrayLevel[0], 
                    RectangleBox[{1, -1}]}, {
                    RGBColor[0.922526, 0.385626, 0.209179], 
                    RectangleBox[{0, -1}, {2, 1}]}}, AspectRatio -> 1, Frame -> 
                    True, FrameStyle -> 
                    RGBColor[
                    0.6150173333333333, 0.25708400000000003`, 
                    0.13945266666666667`], FrameTicks -> None, 
                    PlotRangePadding -> None, ImageSize -> 
                    Dynamic[{
                    Automatic, 1.35 CurrentValue["FontCapHeight"]/
                    AbsoluteCurrentValue[Magnification]}]], 
                    "RGBColor[0.922526, 0.385626, 0.209179]"], Appearance -> 
                    None, BaseStyle -> {}, BaselinePosition -> Baseline, 
                    DefaultBaseStyle -> {}, ButtonFunction :> 
                    With[{Typeset`box$ = EvaluationBox[]}, 
                    If[
                    Not[
                    AbsoluteCurrentValue["Deployed"]], 
                    SelectionMove[Typeset`box$, All, Expression]; 
                    FrontEnd`Private`$ColorSelectorInitialAlpha = 1; 
                    FrontEnd`Private`$ColorSelectorInitialColor = 
                    RGBColor[0.922526, 0.385626, 0.209179]; 
                    FrontEnd`Private`$ColorSelectorUseMakeBoxes = True; 
                    MathLink`CallFrontEnd[
                    FrontEnd`AttachCell[Typeset`box$, 
                    FrontEndResource["RGBColorValueSelector"], {
                    0, {Left, Bottom}}, {Left, Top}, 
                    "ClosingActions" -> {
                    "SelectionDeparture", "ParentChanged", 
                    "EvaluatorQuit"}]]]], BaseStyle -> Inherited, Evaluator -> 
                    Automatic, Method -> "Preemptive"], 
                    RGBColor[0.922526, 0.385626, 0.209179], Editable -> False,
                     Selectable -> False], ",", 
                   RowBox[{"AbsoluteThickness", "[", "1.6`", "]"}], ",", 
                   RowBox[{"FontFamily", "\[Rule]", "\"Arial\""}], ",", 
                   RowBox[{"FontSize", "\[Rule]", "16"}]}], "]"}], ",", 
               RowBox[{"Directive", "[", 
                 RowBox[{
                   RowBox[{"PointSize", "[", "0.006944444444444445`", "]"}], 
                   ",", 
                   InterpretationBox[
                    ButtonBox[
                    TooltipBox[
                    GraphicsBox[{{
                    GrayLevel[0], 
                    RectangleBox[{0, 0}]}, {
                    GrayLevel[0], 
                    RectangleBox[{1, -1}]}, {
                    RGBColor[0.528488, 0.470624, 0.701351], 
                    RectangleBox[{0, -1}, {2, 1}]}}, AspectRatio -> 1, Frame -> 
                    True, FrameStyle -> 
                    RGBColor[
                    0.3523253333333333, 0.3137493333333333, 
                    0.46756733333333333`], FrameTicks -> None, 
                    PlotRangePadding -> None, ImageSize -> 
                    Dynamic[{
                    Automatic, 1.35 CurrentValue["FontCapHeight"]/
                    AbsoluteCurrentValue[Magnification]}]], 
                    "RGBColor[0.528488, 0.470624, 0.701351]"], Appearance -> 
                    None, BaseStyle -> {}, BaselinePosition -> Baseline, 
                    DefaultBaseStyle -> {}, ButtonFunction :> 
                    With[{Typeset`box$ = EvaluationBox[]}, 
                    If[
                    Not[
                    AbsoluteCurrentValue["Deployed"]], 
                    SelectionMove[Typeset`box$, All, Expression]; 
                    FrontEnd`Private`$ColorSelectorInitialAlpha = 1; 
                    FrontEnd`Private`$ColorSelectorInitialColor = 
                    RGBColor[0.528488, 0.470624, 0.701351]; 
                    FrontEnd`Private`$ColorSelectorUseMakeBoxes = True; 
                    MathLink`CallFrontEnd[
                    FrontEnd`AttachCell[Typeset`box$, 
                    FrontEndResource["RGBColorValueSelector"], {
                    0, {Left, Bottom}}, {Left, Top}, 
                    "ClosingActions" -> {
                    "SelectionDeparture", "ParentChanged", 
                    "EvaluatorQuit"}]]]], BaseStyle -> Inherited, Evaluator -> 
                    Automatic, Method -> "Preemptive"], 
                    RGBColor[0.528488, 0.470624, 0.701351], Editable -> False,
                     Selectable -> False], ",", 
                   RowBox[{"AbsoluteThickness", "[", "1.6`", "]"}], ",", 
                   RowBox[{"FontFamily", "\[Rule]", "\"Arial\""}], ",", 
                   RowBox[{"FontSize", "\[Rule]", "16"}]}], "]"}]}], "}"}], 
           ",", 
           RowBox[{"{", 
             RowBox[{#, ",", #2, ",", #3, ",", #4, ",", #5}], "}"}], ",", 
           RowBox[{"LegendMarkers", "\[Rule]", 
             RowBox[{"{", 
               RowBox[{
                 RowBox[{"{", 
                   RowBox[{"False", ",", "Automatic"}], "}"}], ",", 
                 RowBox[{"{", 
                   RowBox[{"False", ",", "Automatic"}], "}"}], ",", 
                 RowBox[{"{", 
                   RowBox[{"False", ",", "Automatic"}], "}"}], ",", 
                 RowBox[{"{", 
                   RowBox[{"False", ",", "Automatic"}], "}"}], ",", 
                 RowBox[{"{", 
                   RowBox[{"False", ",", "Automatic"}], "}"}]}], "}"}]}], ",", 
           RowBox[{"Joined", "\[Rule]", 
             RowBox[{"{", 
               
               RowBox[{
                "True", ",", "True", ",", "True", ",", "True", ",", "True"}], 
               "}"}]}], ",", 
           RowBox[{"LabelStyle", "\[Rule]", 
             RowBox[{"{", "}"}]}], ",", 
           RowBox[{"LegendLayout", "\[Rule]", "\"Column\""}]}], "]"}]& ), 
      Editable -> True], TraditionalForm], TraditionalForm]},
  "Legended",
  DisplayFunction->(GridBox[{{
      TagBox[
       ItemBox[
        PaneBox[
         TagBox[#, "SkipImageSizeLevel"], Alignment -> {Center, Baseline}, 
         BaselinePosition -> Baseline], DefaultBaseStyle -> "Labeled"], 
       "SkipImageSizeLevel"], 
      ItemBox[#2, DefaultBaseStyle -> "LabeledLabel"]}}, 
    GridBoxAlignment -> {"Columns" -> {{Center}}, "Rows" -> {{Center}}}, 
    AutoDelete -> False, GridBoxItemSize -> Automatic, 
    BaselinePosition -> {1, 1}]& ),
  Editable->True,
  InterpretationFunction->(RowBox[{"Legended", "[", 
     RowBox[{#, ",", 
       RowBox[{"Placed", "[", 
         RowBox[{#2, ",", "After"}], "]"}]}], "]"}]& )]], "Output",
 CellChangeTimes->{
  3.704111784774541*^9, 3.70411188581629*^9, 3.704111926106607*^9, {
   3.704112116942547*^9, 3.704112129786508*^9}, {3.704112193874683*^9, 
   3.704112220716117*^9}, 3.7041122626580133`*^9, 3.7041123093351*^9, 
   3.704112368610551*^9, {3.704112529729134*^9, 3.704112542422118*^9}, {
   3.704112583093628*^9, 3.7041126023858337`*^9}, {3.704112634179656*^9, 
   3.704112697727126*^9}, 3.704112833873415*^9, 3.704113001860923*^9, {
   3.7041130857569637`*^9, 3.704113139103178*^9}, {3.704113175110794*^9, 
   3.704113196520805*^9}, 3.7041133404549303`*^9, 3.704113849877902*^9, 
   3.704113934949802*^9, 3.704114108079949*^9, 3.7041141735586863`*^9, 
   3.7041142260594053`*^9, 3.704114324179449*^9, 3.70411450520998*^9, 
   3.7041145551863728`*^9, 3.704114671827285*^9, {3.70411471665837*^9, 
   3.704114759913021*^9}, 3.704114800807558*^9, 3.704114895936452*^9, {
   3.704114933972932*^9, 3.704114958729044*^9}, {3.704114998887369*^9, 
   3.704115025443948*^9}, 3.704128129408781*^9, {3.7041283204201813`*^9, 
   3.704128350108511*^9}, {3.704128637864378*^9, 3.704128650943181*^9}, 
   3.704128955914315*^9, 3.704128998627841*^9, {3.7041290534891*^9, 
   3.704129075361279*^9}, 3.704129914354042*^9, 3.7041300954078712`*^9, {
   3.704130125517082*^9, 3.704130142636489*^9}, 3.7041305474513903`*^9, 
   3.704163222200279*^9, 3.7041633134054117`*^9, 3.704163489571527*^9, {
   3.704163530189334*^9, 3.704163598949432*^9}, {3.704163641041811*^9, 
   3.70416367779187*^9}, {3.7041679738086157`*^9, 3.7041679863308697`*^9}, {
   3.7041682299255733`*^9, 3.7041682702077627`*^9}, 3.704169620722824*^9, 
   3.7041696831908712`*^9, 3.70416978775028*^9, 3.7041698779262133`*^9, 
   3.704170082802888*^9, {3.704170165371234*^9, 3.70417018530864*^9}, 
   3.704170228785939*^9, 3.704170322062306*^9, 3.704170535992519*^9, 
   3.7041705725545673`*^9, 3.7041706315721807`*^9, {3.704170809819241*^9, 
   3.704170822448477*^9}, {3.704170858545939*^9, 3.704170958792832*^9}, 
   3.7041710181500187`*^9, 3.704171123123598*^9, {3.704171195787013*^9, 
   3.7041712146163607`*^9}, 3.7041712609782057`*^9, 3.704297676987935*^9, 
   3.7042977503434763`*^9, {3.704297786978282*^9, 3.704297810816271*^9}, {
   3.704297990359563*^9, 3.7042980084499063`*^9}, 3.70429816779564*^9, {
   3.704298203943287*^9, 3.7042982573363657`*^9}, 3.704298290626749*^9, 
   3.704299739867765*^9, 3.7112545856205597`*^9, 
   3.711254675870122*^9},ExpressionUUID->"240e4918-289b-4fe8-a09f-\
a1d3dcd92977"]
}, Open  ]]
},
WindowSize->{729, 1076},
WindowMargins->{{Automatic, 0}, {Automatic, 0}},
FrontEndVersion->"11.1 for Mac OS X x86 (32-bit, 64-bit Kernel) (April 18, \
2017)",
StyleDefinitions->"Default.nb"
]
(* End of Notebook Content *)

(* Internal cache information *)
(*CellTagsOutline
CellTagsIndex->{}
*)
(*CellTagsIndex
CellTagsIndex->{}
*)
(*NotebookFileOutline
Notebook[{
Cell[CellGroupData[{
Cell[422, 15, 30635, 712, 2742, "Input", "ExpressionUUID" -> \
"bd3114a6-b833-4c34-b201-072b23bac428"],
Cell[CellGroupData[{
Cell[31082, 731, 3020, 48, 24, "Print", "ExpressionUUID" -> \
"4fe4e0cf-640e-4fa1-8ce5-9855f43e7fd7"],
Cell[34105, 781, 2725, 41, 24, "Print", "ExpressionUUID" -> \
"a922f5fd-6798-4d08-b771-ba13bf398850"]
}, Open  ]],
Cell[36845, 825, 54422, 982, 287, "Output", "ExpressionUUID" -> \
"e433abb1-c3a3-4068-a1b9-b0e5c3efbbaa"],
Cell[91270, 1809, 54120, 977, 321, "Output", "ExpressionUUID" -> \
"6ee24b58-a8fd-4557-9ea2-3fc992ac6212"],
Cell[145393, 2788, 45766, 840, 287, "Output", "ExpressionUUID" -> \
"2a7f8f1e-1d13-4fa4-9f9f-287067baab4d"],
Cell[191162, 3630, 54133, 977, 287, "Output", "ExpressionUUID" -> \
"240e4918-289b-4fe8-a09f-a1d3dcd92977"]
}, Open  ]]
}
]
*)
