# Supplementary material for: Second-order spectral lineshapes from charged interfaces
Source: Nat Commun. 2017 Oct 18;8:1032. doi: 10.1038/s41467-017-01088-0 (PMC5647331; doi:10.1038/s41467-017-01088-0)
Supplement: Supplementary file 5 — Supplementary Data 2 [file 41467_2017_1088_MOESM5_ESM.txt]

(*CacheID: 234*)
(* Internal cache information:
NotebookFileLineBreakTest
NotebookFileLineBreakTest
NotebookDataPosition[         0,          0]
NotebookDataLength[    243728,       4620]
NotebookOptionsPosition[    242547,       4582]
NotebookOutlinePosition[    242902,       4598]
CellTagsIndexPosition[    242859,       4595]
WindowFrame->Normal*)

(* Beginning of Notebook Content *)
Notebook[{

Cell[CellGroupData[{
Cell[BoxData[
 RowBox[{"\[IndentingNewLine]", 
  RowBox[{"(*", 
   RowBox[{
    RowBox[{
    "**", "**", "**", "**", "**", "**", "**", "**", "**", " ", "Double"}], 
    " ", 
    RowBox[{"CO", " ", "**", "**", "**", "**", "**", "**", "**"}]}], 
   "*************)"}], "\[IndentingNewLine]", 
  RowBox[{"(*", " ", 
   RowBox[{
    RowBox[{"Fig", ".", " ", "2"}], ",", " ", "Ohno", ",", " ", "Wang", ",", 
    " ", "Geiger"}], " ", "*)"}], "\[IndentingNewLine]", 
  "\[IndentingNewLine]", 
  RowBox[{"(*", " ", 
   RowBox[{
   "read", " ", "and", " ", "write", " ", "from", " ", "current", " ", 
    "directory"}], " ", "*)"}], "\[IndentingNewLine]", 
  RowBox[{
   RowBox[{
    RowBox[{"SetDirectory", "[", 
     RowBox[{"NotebookDirectory", "[", "]"}], "]"}], ";"}], 
   "\[IndentingNewLine]", "\[IndentingNewLine]", 
   RowBox[{"(*", 
    RowBox[{
     RowBox[{"import", " ", "refr", " ", "index", " ", 
      RowBox[{"functions", ":", " ", 
       RowBox[{"wavelength", " ", "in", " ", "nm", " ", "in"}]}]}], ",", " ", 
     
     RowBox[{
     "refractive", " ", "index", " ", "of", " ", "water", " ", "out"}]}], 
    "*)"}], "\[IndentingNewLine]", 
   RowBox[{
    RowBox[{"refrWater", " ", "=", " ", 
     RowBox[{"Import", "[", "\"\<refrWaterFunc.m\>\"", "]"}]}], ";"}], " ", 
   "\[IndentingNewLine]", "\[IndentingNewLine]", 
   RowBox[{"(*", " ", 
    RowBox[{"fundamental", " ", "constants"}], " ", "*)"}], 
   "\[IndentingNewLine]", 
   RowBox[{
    RowBox[{"eR", " ", "=", " ", "78"}], ";", " ", 
    RowBox[{"(*", 
     RowBox[{
      RowBox[{"relative", " ", "permittivity"}], ",", " ", 
      RowBox[{"bulk", " ", "water"}]}], "*)"}], "\[IndentingNewLine]", 
    RowBox[{"e0", " ", "=", " ", "8.854*^-12"}], " ", ";", 
    RowBox[{"(*", " ", 
     RowBox[{"vacuum", " ", "permittivity", " ", 
      RowBox[{"F", "/", "m"}]}], " ", "*)"}], "\[IndentingNewLine]", 
    RowBox[{"kB", " ", "=", " ", "1.3806*^-23"}], ";", 
    RowBox[{"(*", 
     RowBox[{
      RowBox[{"boltzmann", " ", "constant"}], ",", " ", 
      RowBox[{"J", "/", "K"}]}], "*)"}], "\[IndentingNewLine]", 
    RowBox[{"elec", " ", "=", " ", "1.6021*^-19"}], ";", 
    RowBox[{"(*", 
     RowBox[{
      RowBox[{"elementary", " ", "charge", " ", "electron"}], ",", " ", "C"}],
      "*)"}], "\[IndentingNewLine]", 
    RowBox[{"T", " ", "=", " ", "298"}], ";", " ", 
    RowBox[{"(*", 
     RowBox[{"temp", " ", "Kelvin"}], "*)"}], "\[IndentingNewLine]", 
    RowBox[{"fara", "=", "96488"}], ";", 
    RowBox[{"(*", 
     RowBox[{
      RowBox[{"Faraday", " ", "constant"}], ",", " ", 
      RowBox[{"C", "/", "mol"}]}], "*)"}], "\[IndentingNewLine]", 
    RowBox[{"avo", "=", "6.023*^23"}], ";", " ", 
    RowBox[{"(*", 
     RowBox[{
      RowBox[{
       RowBox[{"Avogadro", "'"}], "s", " ", "number"}], ",", " ", 
      RowBox[{"/", "mol"}]}], "*)"}], "\[IndentingNewLine]", 
    RowBox[{"c", " ", "=", " ", "2.998*^8"}], " ", ";", 
    RowBox[{"(*", " ", 
     RowBox[{
      RowBox[{"speed", " ", "of", " ", "light"}], ",", " ", 
      RowBox[{"m", "/", "s"}]}], " ", "*)"}], "\[IndentingNewLine]", 
    "\[IndentingNewLine]", 
    RowBox[{"(*", 
     RowBox[{
      RowBox[{
       RowBox[{
        RowBox[{"**", "**", "**", "**", "**", " ", 
         RowBox[{"SET", ":", " ", 
          RowBox[{"OPTICAL", " ", "PARAMETERS"}]}]}], " ", "**"}], "**"}], 
      "**"}], "*******)"}], "\[IndentingNewLine]", 
    RowBox[{"wl1", " ", "=", " ", "800"}], ";", " ", 
    RowBox[{"(*", " ", 
     RowBox[{
      RowBox[{"upconverting", " ", "wavelength"}], ",", " ", "nm"}], " ", 
     "*)"}], "\[IndentingNewLine]", "\[IndentingNewLine]", 
    "\[IndentingNewLine]", 
    RowBox[{"(*", " ", 
     RowBox[{"wavenumbers", " ", "of", " ", "broadband", " ", "beam"}], " ", 
     "*)"}], "\[IndentingNewLine]", 
    RowBox[{"wLow", " ", "=", " ", "2800"}], ";"}], " ", 
   "\[IndentingNewLine]", 
   RowBox[{
    RowBox[{"wHigh", " ", "=", " ", "3000"}], ";"}], "\[IndentingNewLine]", 
   RowBox[{
    RowBox[{"wRes", " ", "=", " ", ".5"}], ";"}], "\[IndentingNewLine]", 
   RowBox[{
    RowBox[{"w", " ", "=", " ", 
     RowBox[{"Range", "[", 
      RowBox[{"wLow", ",", "wHigh", ",", "wRes"}], "]"}]}], ";"}], 
   "\[IndentingNewLine]", "\[IndentingNewLine]", 
   RowBox[{"(*", " ", 
    RowBox[{"angles", " ", "in", " ", "degrees"}], " ", "*)"}], 
   "\[IndentingNewLine]", 
   RowBox[{
    RowBox[{"theta1", " ", "=", " ", "45"}], ";", " ", 
    RowBox[{"(*", " ", 
     RowBox[{"upconverting", " ", "angle"}], " ", "*)"}], 
    "\[IndentingNewLine]", 
    RowBox[{"theta2", " ", "=", " ", "60"}], ";", " ", 
    RowBox[{"(*", " ", 
     RowBox[{"broadband", " ", "angle"}], " ", "*)"}], "\[IndentingNewLine]", 
    "\[IndentingNewLine]", 
    RowBox[{"(*", 
     RowBox[{"calculate", ":", " ", 
      RowBox[{
      "dKZ", " ", "for", " ", "specific", " ", "wavenumbers", " ", "given", 
       " ", "above", " ", "parameters"}]}], "*)"}], "\[IndentingNewLine]", 
    RowBox[{
     RowBox[{"dKZfromWN", "[", "wn_", "]"}], ":=", 
     RowBox[{
      RowBox[{
       RowBox[{
        RowBox[{"(", " ", 
         RowBox[{"2", "*", "Pi", "*", 
          RowBox[{"c", "/", 
           RowBox[{"(", 
            RowBox[{"wl1", "*", 
             RowBox[{"10", "^", 
              RowBox[{"-", "9"}]}]}], ")"}]}]}], ")"}], "/", "c"}], "*", 
       RowBox[{"Sqrt", "[", 
        RowBox[{
         RowBox[{
          RowBox[{"refrWater", "[", "wl1", "]"}], "^", "2"}], " ", "-", " ", 
         RowBox[{
          RowBox[{"Sin", "[", 
           RowBox[{"theta1", " ", "\[Degree]"}], "]"}], "^", "2"}]}], "]"}]}],
       "+", " ", 
      RowBox[{
       RowBox[{
        RowBox[{"(", " ", 
         RowBox[{"2", "*", "Pi", "*", 
          RowBox[{"c", "/", 
           RowBox[{"(", 
            RowBox[{
             RowBox[{"(", 
              RowBox[{
               RowBox[{"10", "^", "7"}], "/", "wn"}], ")"}], "*", 
             RowBox[{"10", "^", 
              RowBox[{"-", "9"}]}]}], ")"}]}]}], ")"}], "/", "c"}], "*", 
       RowBox[{"Sqrt", "[", 
        RowBox[{
         RowBox[{
          RowBox[{"refrWater", "[", 
           RowBox[{
            RowBox[{"10", "^", "7"}], "/", "wn"}], "]"}], "^", "2"}], " ", 
         "-", " ", 
         RowBox[{
          RowBox[{"Sin", "[", 
           RowBox[{"theta2", " ", "\[Degree]"}], "]"}], "^", "2"}]}], "]"}]}],
       " ", "+", " ", 
      RowBox[{
       RowBox[{
        RowBox[{"(", 
         RowBox[{"2", "*", "Pi", "*", 
          RowBox[{"c", "/", 
           RowBox[{"(", 
            RowBox[{
             RowBox[{"(", 
              RowBox[{
               RowBox[{"10", "^", "7"}], "/", 
               RowBox[{"(", 
                RowBox[{
                 RowBox[{"(", 
                  RowBox[{
                   RowBox[{"10", "^", "7"}], "/", "wl1"}], ")"}], "+", "wn"}],
                 ")"}]}], ")"}], "*", 
             RowBox[{"10", "^", 
              RowBox[{"-", "9"}]}]}], ")"}]}]}], ")"}], "/", "c"}], "*", 
       RowBox[{"Sqrt", "[", 
        RowBox[{
         RowBox[{
          RowBox[{"refrWater", "[", 
           RowBox[{"(", 
            RowBox[{
             RowBox[{"10", "^", "7"}], "/", 
             RowBox[{"(", 
              RowBox[{
               RowBox[{"(", 
                RowBox[{
                 RowBox[{"10", "^", "7"}], "/", "wl1"}], ")"}], "+", "wn"}], 
              ")"}]}], ")"}], "]"}], "^", "2"}], " ", "-", " ", 
         RowBox[{
          RowBox[{"Sin", "[", 
           RowBox[{
            RowBox[{"Pi", "/", "2"}], "-", 
            RowBox[{"ArcTan", "[", 
             RowBox[{
              RowBox[{"(", 
               RowBox[{
                RowBox[{
                 RowBox[{"(", 
                  RowBox[{"2", "*", 
                   RowBox[{"Pi", "/", 
                    RowBox[{"(", 
                    RowBox[{"wl1", "*", 
                    RowBox[{"10", "^", 
                    RowBox[{"-", "9"}]}]}], ")"}]}]}], ")"}], "*", 
                 RowBox[{"Cos", "[", 
                  RowBox[{"theta1", " ", "\[Degree]"}], "]"}]}], "+", " ", 
                RowBox[{
                 RowBox[{"(", 
                  RowBox[{"2", "*", 
                   RowBox[{"Pi", "/", 
                    RowBox[{"(", 
                    RowBox[{
                    RowBox[{"(", 
                    RowBox[{
                    RowBox[{"10", "^", "7"}], "/", "wn"}], ")"}], "*", 
                    RowBox[{"10", "^", 
                    RowBox[{"-", "9"}]}]}], ")"}]}]}], ")"}], "*", 
                 RowBox[{"Cos", "[", 
                  RowBox[{"theta2", " ", "\[Degree]"}], "]"}]}]}], ")"}], "/", 
              RowBox[{"(", 
               RowBox[{
                RowBox[{
                 RowBox[{"(", 
                  RowBox[{"2", "*", 
                   RowBox[{"Pi", "/", 
                    RowBox[{"(", 
                    RowBox[{"wl1", "*", 
                    RowBox[{"10", "^", 
                    RowBox[{"-", "9"}]}]}], ")"}]}]}], ")"}], "*", 
                 RowBox[{"Sin", "[", 
                  RowBox[{"theta1", " ", "\[Degree]"}], "]"}]}], "+", " ", 
                RowBox[{
                 RowBox[{"(", 
                  RowBox[{"2", "*", 
                   RowBox[{"Pi", "/", 
                    RowBox[{"(", 
                    RowBox[{
                    RowBox[{"(", 
                    RowBox[{
                    RowBox[{"10", "^", "7"}], "/", "wn"}], ")"}], "*", 
                    RowBox[{"10", "^", 
                    RowBox[{"-", "9"}]}]}], ")"}]}]}], ")"}], "*", 
                 RowBox[{"Sin", "[", 
                  RowBox[{"theta2", " ", "\[Degree]"}], "]"}]}]}], ")"}]}], 
             "]"}]}], "]"}], "^", "2"}]}], "]"}]}]}]}], ";"}], 
   "\[IndentingNewLine]", "\[IndentingNewLine]", 
   RowBox[{"(*", 
    RowBox[{
     RowBox[{"**", "**", "**", "**", "**"}], "*", "SET", " ", "Ionic", " ", 
     RowBox[{
      RowBox[{"strength", " ", "[", "M", "]"}], " ", "**", "**", "**", 
      "**"}]}], "********)"}], "\[IndentingNewLine]", 
   RowBox[{
    RowBox[{"conc", " ", "=", "1*^-3"}], ";"}], " ", "\[IndentingNewLine]", 
   "\[IndentingNewLine]", 
   RowBox[{"(*", " ", 
    RowBox[{"calculate", ":", " ", 
     RowBox[{"Debye", " ", 
      RowBox[{"Length", " ", "[", "m", "]"}]}]}], " ", "*)"}], 
   "\[IndentingNewLine]", 
   RowBox[{
    RowBox[{"debye", " ", "=", " ", 
     RowBox[{"Sqrt", "[", 
      RowBox[{
       RowBox[{"(", 
        RowBox[{"eR", "*", "e0", "*", "8.314", "*", "T"}], ")"}], "/", 
       RowBox[{"(", 
        RowBox[{"2", "*", 
         RowBox[{"(", 
          RowBox[{"fara", "^", "2"}], ")"}], "*", "conc", "*", "1000"}], 
        ")"}]}], "]"}]}], ";"}], "\[IndentingNewLine]", 
   RowBox[{
    RowBox[{"kappa", " ", "=", " ", 
     RowBox[{"1", "/", 
      RowBox[{"(", 
       RowBox[{"1", "*", "debye"}], ")"}]}]}], ";"}], "\[IndentingNewLine]", 
   "\[IndentingNewLine]", 
   RowBox[{"(*", 
    RowBox[{
     RowBox[{
      RowBox[{
       RowBox[{
        RowBox[{"**", "**", "**", "**"}], "*", " ", 
        RowBox[{"SET", ":", " ", 
         RowBox[{"surface", " ", "charge", " ", 
          RowBox[{"density", " ", "[", 
           RowBox[{"C", "/", 
            RowBox[{"m", "^", "2"}]}], "]"}]}]}]}], " ", "**"}], "**"}], 
     "**"}], "******)"}], "\[IndentingNewLine]", 
   RowBox[{
    RowBox[{"sigmas", " ", "=", " ", 
     RowBox[{"{", 
      RowBox[{
       RowBox[{"-", "0.2"}], ",", 
       RowBox[{"-", ".05"}], ",", 
       RowBox[{"+", ".000000001"}], ",", 
       RowBox[{"+", ".05"}], ",", "0.2"}], "}"}]}], ";"}], 
   "\[IndentingNewLine]", "\[IndentingNewLine]", 
   RowBox[{"(*", " ", 
    RowBox[{"calculate", ":", " ", 
     RowBox[{
     "potential", " ", "by", " ", "Gouy", " ", "Chapman", " ", "model"}]}], 
    " ", "*)"}], "\[IndentingNewLine]", 
   RowBox[{
    RowBox[{"potentials", " ", "=", " ", 
     RowBox[{
      RowBox[{"(", 
       RowBox[{
        RowBox[{"(", 
         RowBox[{"2", "*", "kB", "*", "T"}], ")"}], "/", "elec"}], ")"}], "*", 
      RowBox[{"ArcSinh", "[", 
       RowBox[{"sigmas", "/", 
        RowBox[{"Sqrt", "[", 
         RowBox[{
         "8000", "*", "kB", "*", "T", "*", "avo", "*", "eR", "*", "e0", "*", 
          "conc"}], "]"}]}], "]"}]}]}], ";"}], "\[IndentingNewLine]", 
   RowBox[{
    RowBox[{"Print", "[", 
     RowBox[{"\"\<potentials = \>\"", ",", " ", 
      RowBox[{"potentials", "*", "1000"}], ",", " ", "\"\< mV\>\""}], "]"}], 
    ";"}], "\[IndentingNewLine]", 
   RowBox[{
    RowBox[{"Print", "[", 
     RowBox[{"\"\<Debye length = \>\"", ",", 
      RowBox[{"debye", "*", "1*^9"}], ",", " ", "\"\< nm\>\""}], "]"}], ";"}],
    "\[IndentingNewLine]", "\[IndentingNewLine]", 
   RowBox[{"(*", 
    RowBox[{
     RowBox[{"**", "**", "**", "**"}], "*", " ", 
     RowBox[{"SET", ":", " ", 
      RowBox[{"peak", " ", "parameters"}]}]}], " ", "************)"}], 
   "\[IndentingNewLine]", "\[IndentingNewLine]", 
   RowBox[{"(*", " ", 
    RowBox[{"PEAK", " ", "1"}], " ", "*)"}], "\[IndentingNewLine]", 
   RowBox[{"(*", " ", "chi2", " ", "*)"}], "\[IndentingNewLine]", 
   RowBox[{
    RowBox[{"w1", " ", "=", " ", "2880"}], ";", " ", 
    RowBox[{"(*", " ", 
     RowBox[{"position", " ", "of", " ", "peak", " ", "1"}], " ", "*)"}], 
    "\[IndentingNewLine]", 
    RowBox[{"chi2w1", " ", "=", " ", "10"}], ";", " ", 
    RowBox[{"(*", " ", 
     RowBox[{"magnitude", " ", "of", " ", "peak", " ", "1", " ", "chi2"}], 
     " ", "*)"}], "\[IndentingNewLine]", 
    RowBox[{"phiChi2w1", "=", " ", "0"}], ";", " ", 
    RowBox[{"(*", 
     RowBox[{
     "phase", " ", "of", " ", "peak", " ", "1", " ", "chi", " ", "2"}], " ", 
     "*)"}], "\[IndentingNewLine]", 
    RowBox[{"gammaChi2w1", " ", "=", " ", "20"}], ";", " ", 
    RowBox[{"(*", 
     RowBox[{
     "damping", " ", "of", " ", "peak", " ", "1", " ", "chi", " ", "2"}], " ",
      "*)"}], "\[IndentingNewLine]", "\[IndentingNewLine]", 
    RowBox[{"(*", " ", 
     RowBox[{"PEAK", " ", "2"}], " ", "*)"}], "\[IndentingNewLine]", 
    RowBox[{"(*", " ", "chi2", " ", "*)"}], "\[IndentingNewLine]", 
    RowBox[{"w2", " ", "=", " ", "2950"}], ";", " ", 
    RowBox[{"(*", " ", 
     RowBox[{"position", " ", "of", " ", "peak", " ", "1"}], " ", "*)"}], 
    "\[IndentingNewLine]", 
    RowBox[{"chi2w2", " ", "=", " ", "10"}], ";", " ", 
    RowBox[{"(*", " ", 
     RowBox[{"magnitude", " ", "of", " ", "peak", " ", "1", " ", "chi2"}], 
     " ", "*)"}], "\[IndentingNewLine]", 
    RowBox[{"phiChi2w2", "=", " ", "Pi"}], ";", " ", 
    RowBox[{"(*", 
     RowBox[{
     "phase", " ", "of", " ", "peak", " ", "1", " ", "chi", " ", "2"}], " ", 
     "*)"}], "\[IndentingNewLine]", 
    RowBox[{"gammaChi2w2", " ", "=", " ", "20"}], ";", " ", 
    RowBox[{"(*", 
     RowBox[{
     "damping", " ", "of", " ", "peak", " ", "1", " ", "chi", " ", "2"}], " ",
      "*)"}], "\[IndentingNewLine]", "\[IndentingNewLine]", 
    RowBox[{"(*", " ", "chi3", " ", "*)"}], "\[IndentingNewLine]", 
    RowBox[{"chi3", " ", "=", " ", "1"}], ";", " ", 
    RowBox[{"(*", " ", 
     RowBox[{"magnitude", " ", "of", " ", "peak", " ", "1", " ", "chi3"}], 
     " ", "*)"}], "\[IndentingNewLine]", "\[IndentingNewLine]", 
    "\[IndentingNewLine]", 
    RowBox[{"(*", 
     RowBox[{
      RowBox[{
       RowBox[{
       "**", "**", "**", "**", "**", "**", "**", "**", "**", " ", "SECTION"}],
        " ", "1"}], ":", " ", 
      RowBox[{
       RowBox[{
        RowBox[{"abs", "/", "disp"}], " ", "ON"}], " ", "**", "**", "**"}]}], 
     "**************)"}], "\[IndentingNewLine]", "\[IndentingNewLine]", 
    RowBox[{
     RowBox[{"fON2A", "[", "pot_", "]"}], ":=", " ", 
     RowBox[{
      RowBox[{
       RowBox[{"(", 
        RowBox[{"chi2w1", "*", 
         RowBox[{"Exp", "[", 
          RowBox[{"I", "*", "phiChi2w1"}], "]"}]}], ")"}], "/", 
       RowBox[{"(", 
        RowBox[{"w", "-", "w1", "+", 
         RowBox[{"gammaChi2w1", "*", "I"}]}], ")"}]}], "+", 
      RowBox[{
       RowBox[{"(", 
        RowBox[{"chi2w2", "*", 
         RowBox[{"Exp", "[", 
          RowBox[{"I", "*", "phiChi2w2"}], "]"}]}], ")"}], "/", 
       RowBox[{"(", 
        RowBox[{"w", "-", "w2", "+", 
         RowBox[{"gammaChi2w2", "*", "I"}]}], ")"}]}], "+", 
      RowBox[{
       RowBox[{"(", "chi3", ")"}], "*", 
       RowBox[{"(", 
        RowBox[{"kappa", "/", 
         RowBox[{"(", 
          RowBox[{"Sqrt", "[", 
           RowBox[{
            RowBox[{"kappa", "^", "2"}], "+", 
            RowBox[{
             RowBox[{"dKZfromWN", "[", "w", "]"}], "^", "2"}]}], "]"}], 
          ")"}]}], ")"}], "*", 
       RowBox[{"Exp", "[", 
        RowBox[{"I", "*", 
         RowBox[{"ArcTan", "[", 
          RowBox[{
           RowBox[{"dKZfromWN", "[", "w", "]"}], "/", "kappa"}], "]"}]}], 
        "]"}], "*", "pot"}]}]}], ";"}], "\[IndentingNewLine]", 
   "\[IndentingNewLine]", 
   RowBox[{"(*", 
    RowBox[{
     RowBox[{
      RowBox[{"**", "**"}], "*", " ", "PLOT", " ", "1"}], ":", " ", "IM"}], 
    "  ", "********)"}], "\[IndentingNewLine]", 
   RowBox[{
    RowBox[{"ydata", " ", "=", " ", 
     RowBox[{"Im", "[", 
      RowBox[{"Map", "[", 
       RowBox[{"fON2A", ",", "potentials"}], "]"}], "]"}]}], ";"}], 
   "\[IndentingNewLine]", 
   RowBox[{
    RowBox[{"plotdata", "=", 
     RowBox[{
      RowBox[{
       RowBox[{"Inner", "[", 
        RowBox[{"List", ",", "w", ",", "#", ",", "List"}], "]"}], "&"}], "/@",
       " ", "ydata"}]}], ";"}], "\[IndentingNewLine]", 
   RowBox[{"ListLinePlot", "[", 
    RowBox[{"plotdata", ",", 
     RowBox[{"Frame", "\[Rule]", "True"}], ",", 
     RowBox[{"BaseStyle", "\[Rule]", 
      RowBox[{"{", 
       RowBox[{
        RowBox[{"FontFamily", "\[Rule]", "\"\<Arial\>\""}], ",", 
        RowBox[{"FontSize", "\[Rule]", "16"}]}], "}"}]}], ",", 
     RowBox[{"ImageSize", "\[Rule]", 
      RowBox[{"{", 
       RowBox[{"450", ",", "270"}], "}"}]}], ",", 
     RowBox[{"PlotLegends", "\[Rule]", " ", "sigmas"}], ",", 
     RowBox[{
     "PlotLabel", "\[Rule]", 
      "\"\<Imaginary Component, abs/disp mix ON\>\""}]}], "]"}], 
   "\[IndentingNewLine]", 
   RowBox[{"(*", "\[IndentingNewLine]", 
    RowBox[{
     RowBox[{"Export", "[", 
      RowBox[{"\"\<fig2onIm.xls\>\"", ",", 
       RowBox[{"Transpose", "[", 
        RowBox[{"Join", "[", 
         RowBox[{
          RowBox[{"{", "w", "}"}], ",", "ydata"}], "]"}], "]"}], ",", 
       "\"\<XLS\>\""}], "]"}], ";"}], "\[IndentingNewLine]", "*)"}], 
   "\[IndentingNewLine]", 
   RowBox[{"(*", 
    RowBox[{
     RowBox[{
      RowBox[{"**", "**"}], "*", " ", "PLOT", " ", "2"}], ":", " ", 
     RowBox[{"ABS", "^", "2"}]}], "  ", "********)"}], "\[IndentingNewLine]", 
   
   RowBox[{
    RowBox[{"ydata", " ", "=", " ", 
     RowBox[{
      RowBox[{"Abs", "[", 
       RowBox[{"Map", "[", 
        RowBox[{"fON2A", ",", "potentials"}], "]"}], "]"}], "^", "2"}]}], 
    ";"}], "\[IndentingNewLine]", 
   RowBox[{
    RowBox[{"plotdata", "=", 
     RowBox[{
      RowBox[{
       RowBox[{"Inner", "[", 
        RowBox[{"List", ",", "w", ",", "#", ",", "List"}], "]"}], "&"}], "/@",
       " ", "ydata"}]}], ";"}], "\[IndentingNewLine]", 
   RowBox[{"ListLinePlot", "[", 
    RowBox[{"plotdata", ",", 
     RowBox[{"Frame", "\[Rule]", "True"}], ",", 
     RowBox[{"BaseStyle", "\[Rule]", 
      RowBox[{"{", 
       RowBox[{
        RowBox[{"FontFamily", "\[Rule]", "\"\<Arial\>\""}], ",", 
        RowBox[{"FontSize", "\[Rule]", "16"}]}], "}"}]}], ",", 
     RowBox[{"ImageSize", "\[Rule]", 
      RowBox[{"{", 
       RowBox[{"450", ",", "270"}], "}"}]}], ",", 
     RowBox[{"PlotLegends", "\[Rule]", " ", "sigmas"}], ",", 
     RowBox[{
     "PlotLabel", "\[Rule]", "\"\<Square Magnitude, abs/disp mix ON\>\""}]}], 
    "]"}], "\[IndentingNewLine]", 
   RowBox[{"(*", "\[IndentingNewLine]", 
    RowBox[{
     RowBox[{"Export", "[", 
      RowBox[{"\"\<fig2onAbs.xls\>\"", ",", 
       RowBox[{"Transpose", "[", 
        RowBox[{"Join", "[", 
         RowBox[{
          RowBox[{"{", "w", "}"}], ",", "ydata"}], "]"}], "]"}], ",", 
       "\"\<XLS\>\""}], "]"}], ";"}], "\[IndentingNewLine]", "*)"}], 
   "\[IndentingNewLine]", "\[IndentingNewLine]", 
   RowBox[{"(*", 
    RowBox[{
     RowBox[{
      RowBox[{"**", "**", "**", "**", "**", "**", "**", "**"}], "*", 
      RowBox[{"**", "**", " ", "SECTION"}], " ", "2"}], ":", " ", 
     RowBox[{
      RowBox[{"abs", "/", "disp"}], " ", "OFF"}]}], " ", 
    "******************)"}], "\[IndentingNewLine]", 
   RowBox[{
    RowBox[{
     RowBox[{"fOFF2A", "[", "pot_", "]"}], ":=", " ", 
     RowBox[{
      RowBox[{
       RowBox[{"(", 
        RowBox[{"chi2w1", "*", 
         RowBox[{"Exp", "[", 
          RowBox[{"I", "*", "phiChi2w1"}], "]"}]}], ")"}], "/", 
       RowBox[{"(", 
        RowBox[{"w", "-", "w1", "+", 
         RowBox[{"gammaChi2w1", "*", "I"}]}], ")"}]}], "+", 
      RowBox[{
       RowBox[{"(", 
        RowBox[{"chi2w2", "*", 
         RowBox[{"Exp", "[", 
          RowBox[{"I", "*", "phiChi2w2"}], "]"}]}], ")"}], "/", 
       RowBox[{"(", 
        RowBox[{"w", "-", "w2", "+", 
         RowBox[{"gammaChi2w2", "*", "I"}]}], ")"}]}], "+", 
      RowBox[{
       RowBox[{"(", "chi3", ")"}], "*", "pot"}]}]}], ";"}], 
   "\[IndentingNewLine]", "\[IndentingNewLine]", 
   RowBox[{"(*", 
    RowBox[{
     RowBox[{
      RowBox[{
       RowBox[{"**", "**"}], "*", " ", "PLOT", " ", "3"}], ":", " ", "IM"}], 
     "  ", "**"}], "******)"}], "\[IndentingNewLine]", 
   RowBox[{
    RowBox[{"ydata", "=", " ", 
     RowBox[{"Im", "[", 
      RowBox[{"Map", "[", 
       RowBox[{"fOFF2A", ",", "potentials"}], "]"}], "]"}]}], ";"}], 
   "\[IndentingNewLine]", 
   RowBox[{
    RowBox[{"plotdata", "=", 
     RowBox[{
      RowBox[{
       RowBox[{"Inner", "[", 
        RowBox[{"List", ",", "w", ",", "#", ",", "List"}], "]"}], "&"}], "/@",
       " ", "ydata"}]}], ";"}], "\[IndentingNewLine]", 
   RowBox[{"ListLinePlot", "[", 
    RowBox[{"plotdata", ",", 
     RowBox[{"Frame", "\[Rule]", "True"}], ",", 
     RowBox[{"BaseStyle", "\[Rule]", 
      RowBox[{"{", 
       RowBox[{
        RowBox[{"FontFamily", "\[Rule]", "\"\<Arial\>\""}], ",", 
        RowBox[{"FontSize", "\[Rule]", "16"}]}], "}"}]}], ",", 
     RowBox[{"ImageSize", "\[Rule]", 
      RowBox[{"{", 
       RowBox[{"450", ",", "270"}], "}"}]}], ",", 
     RowBox[{"PlotLegends", "\[Rule]", " ", "sigmas"}], ",", 
     RowBox[{
     "PlotLabel", "\[Rule]", 
      "\"\<Imaginary Component, abs/disp mix OFF\>\""}]}], "]"}], 
   "\[IndentingNewLine]", 
   RowBox[{"(*", "\[IndentingNewLine]", 
    RowBox[{
     RowBox[{"Export", "[", 
      RowBox[{"\"\<fig2offIm.xls\>\"", ",", 
       RowBox[{"Transpose", "[", 
        RowBox[{"Join", "[", 
         RowBox[{
          RowBox[{"{", "w", "}"}], ",", "ydata"}], "]"}], "]"}], ",", 
       "\"\<XLS\>\""}], "]"}], ";"}], "\[IndentingNewLine]", "*)"}], 
   "\[IndentingNewLine]", 
   RowBox[{"(*", 
    RowBox[{
     RowBox[{
      RowBox[{"**", "**"}], "*", " ", "PLOT", " ", "4"}], ":", " ", 
     RowBox[{"ABS", "^", "2"}]}], " ", "********)"}], "\[IndentingNewLine]", 
   RowBox[{
    RowBox[{"ydata", "=", " ", 
     RowBox[{
      RowBox[{"Abs", "[", 
       RowBox[{"Map", "[", 
        RowBox[{"fOFF2A", ",", "potentials"}], "]"}], "]"}], "^", "2"}]}], 
    ";"}], "\[IndentingNewLine]", 
   RowBox[{
    RowBox[{"plotdata", "=", 
     RowBox[{
      RowBox[{
       RowBox[{"Inner", "[", 
        RowBox[{"List", ",", "w", ",", "#", ",", "List"}], "]"}], "&"}], "/@",
       " ", "ydata"}]}], ";"}], "\[IndentingNewLine]", 
   RowBox[{"ListLinePlot", "[", 
    RowBox[{"plotdata", ",", 
     RowBox[{"Frame", "\[Rule]", "True"}], ",", 
     RowBox[{"BaseStyle", "\[Rule]", 
      RowBox[{"{", 
       RowBox[{
        RowBox[{"FontFamily", "\[Rule]", "\"\<Arial\>\""}], ",", 
        RowBox[{"FontSize", "\[Rule]", "16"}]}], "}"}]}], ",", 
     RowBox[{"ImageSize", "\[Rule]", 
      RowBox[{"{", 
       RowBox[{"450", ",", "270"}], "}"}]}], ",", 
     RowBox[{"PlotLegends", "\[Rule]", " ", "sigmas"}], ",", 
     RowBox[{
     "PlotLabel", "\[Rule]", "\"\<Square Magnitude, abs/disp mix OFF\>\""}]}],
     "]"}], "\[IndentingNewLine]", 
   RowBox[{"(*", "\[IndentingNewLine]", 
    RowBox[{
     RowBox[{"Export", "[", 
      RowBox[{"\"\<fig2offAbs.xls\>\"", ",", 
       RowBox[{"Transpose", "[", 
        RowBox[{"Join", "[", 
         RowBox[{
          RowBox[{"{", "w", "}"}], ",", "ydata"}], "]"}], "]"}], ",", 
       "\"\<XLS\>\""}], "]"}], ";"}], "\[IndentingNewLine]", 
    "*)"}]}]}]], "Input",
 CellChangeTimes->{{3.704092337535276*^9, 3.704092360714991*^9}, {
   3.704092394613337*^9, 3.7040925498475*^9}, {3.7040925849377327`*^9, 
   3.7040925853846073`*^9}, {3.7040926523774433`*^9, 3.704092790409647*^9}, {
   3.70409283439001*^9, 3.704092835204062*^9}, {3.704092885443686*^9, 
   3.704092945594494*^9}, {3.7040929967236147`*^9, 3.704093019528376*^9}, {
   3.704093124006461*^9, 3.704093130310174*^9}, {3.7040932146857233`*^9, 
   3.704093244944046*^9}, {3.704093294367831*^9, 3.7040933131371937`*^9}, {
   3.7040933449526463`*^9, 3.704093499995421*^9}, {3.704093539942721*^9, 
   3.7040935977282753`*^9}, {3.704093631974585*^9, 3.704093778514102*^9}, {
   3.704094158347044*^9, 3.7040942183261633`*^9}, {3.704094293147049*^9, 
   3.704094310667696*^9}, {3.704094364558186*^9, 3.70409438611471*^9}, {
   3.704094620443738*^9, 3.7040946777865868`*^9}, {3.704094739827577*^9, 
   3.704094842097288*^9}, 3.7040948919616203`*^9, {3.704094965863722*^9, 
   3.70409496820571*^9}, {3.704095047404461*^9, 3.704095048623372*^9}, {
   3.704099868707432*^9, 3.704099894156777*^9}, {3.704099952320733*^9, 
   3.704099953492894*^9}, {3.704099989963608*^9, 3.704100094281039*^9}, {
   3.704100194681723*^9, 3.704100396936521*^9}, {3.704100428152129*^9, 
   3.70410060993946*^9}, {3.704100652549348*^9, 3.7041007970814943`*^9}, {
   3.704100828640089*^9, 3.704100843775112*^9}, {3.7041008859011927`*^9, 
   3.704100899058735*^9}, {3.70410094565362*^9, 3.7041009534624233`*^9}, {
   3.70410136771177*^9, 3.704101422936084*^9}, {3.704101605931849*^9, 
   3.704101606092927*^9}, {3.70410168789023*^9, 3.7041017568612633`*^9}, {
   3.704101845181209*^9, 3.704101887886813*^9}, {3.7041019928179607`*^9, 
   3.704101998399971*^9}, {3.704102075552822*^9, 3.704102150711286*^9}, {
   3.704102188336232*^9, 3.704102223199531*^9}, {3.704102448529511*^9, 
   3.704102496581299*^9}, {3.704102529213681*^9, 3.704102563456551*^9}, {
   3.704103510910634*^9, 3.704103515553508*^9}, {3.70410354938486*^9, 
   3.704103699479949*^9}, {3.704103737324585*^9, 3.7041037709286337`*^9}, {
   3.704106796696409*^9, 3.704106822323114*^9}, {3.7041068594501677`*^9, 
   3.704106926565873*^9}, {3.704106959958292*^9, 3.704106962552863*^9}, {
   3.704107057146194*^9, 3.704107065722221*^9}, {3.704107096231453*^9, 
   3.704107133379591*^9}, {3.704107183769486*^9, 3.704107227351439*^9}, {
   3.704107383130007*^9, 3.7041075794179573`*^9}, 3.704107858271028*^9, {
   3.704107935989051*^9, 3.704107990183401*^9}, {3.7041082481202097`*^9, 
   3.704108253469913*^9}, {3.704108289669104*^9, 3.704108314734727*^9}, {
   3.704108407281743*^9, 3.704108423533963*^9}, {3.7041085076686068`*^9, 
   3.704108563674054*^9}, {3.704108718697384*^9, 3.704108721374077*^9}, {
   3.704108780981286*^9, 3.70410878962011*^9}, {3.704108834107109*^9, 
   3.704108912299458*^9}, {3.7041089530900497`*^9, 3.704108954698077*^9}, {
   3.704109011386319*^9, 3.7041091450971003`*^9}, {3.704109195630602*^9, 
   3.7041092407370567`*^9}, {3.7041092742349653`*^9, 3.704109319108571*^9}, {
   3.704109356618807*^9, 3.704109487501575*^9}, {3.704109529888874*^9, 
   3.704109558052524*^9}, {3.704109608523369*^9, 3.7041096384385357`*^9}, {
   3.704109682716538*^9, 3.7041096926813183`*^9}, {3.704109766554368*^9, 
   3.7041098058774633`*^9}, {3.704109845121645*^9, 3.704109862426366*^9}, {
   3.704109955176124*^9, 3.70410996639391*^9}, {3.704110021653129*^9, 
   3.70411004754218*^9}, {3.7041101307238827`*^9, 3.704110139246553*^9}, {
   3.704110204739745*^9, 3.704110223777495*^9}, {3.704110330116344*^9, 
   3.7041103372899218`*^9}, {3.7041103684477158`*^9, 3.704110402858128*^9}, {
   3.704110553461467*^9, 3.7041106123586893`*^9}, {3.7041106424919167`*^9, 
   3.7041106457146797`*^9}, {3.7041106832240334`*^9, 3.704110697180367*^9}, {
   3.704110728650241*^9, 3.704110755843993*^9}, {3.7041108108555107`*^9, 
   3.7041108305471277`*^9}, {3.7041108773792877`*^9, 
   3.7041108855378838`*^9}, {3.7041109567287188`*^9, 3.704110966516189*^9}, {
   3.704111030509191*^9, 3.704111093309636*^9}, {3.704111153751944*^9, 
   3.704111229545227*^9}, {3.704111286063448*^9, 3.704111311752514*^9}, {
   3.7041114060368013`*^9, 3.704111409097925*^9}, {3.704111456787657*^9, 
   3.704111457711936*^9}, {3.704111507286096*^9, 3.7041115937226353`*^9}, {
   3.704111675028693*^9, 3.704111752483626*^9}, {3.70411183748587*^9, 
   3.704111920978672*^9}, {3.7041121060759068`*^9, 3.70411212902136*^9}, {
   3.704112192374504*^9, 3.704112261573928*^9}, 3.704112305076702*^9, {
   3.7041123482198257`*^9, 3.7041123522157793`*^9}, {3.704112522924838*^9, 
   3.704112672377425*^9}, {3.704112821470541*^9, 3.704112832704742*^9}, {
   3.704113000229019*^9, 3.7041130012091618`*^9}, {3.704113079883555*^9, 
   3.704113194780572*^9}, {3.704113307658169*^9, 3.7041133294789963`*^9}, {
   3.704113467073535*^9, 3.704113480814103*^9}, 3.704113579031253*^9, {
   3.7041138120432262`*^9, 3.704113827974629*^9}, {3.7041139006427317`*^9, 
   3.704113922408423*^9}, {3.704114150751446*^9, 3.704114156013842*^9}, {
   3.704114212039928*^9, 3.704114221995411*^9}, {3.7041142767759113`*^9, 
   3.704114277636709*^9}, {3.7041144705036993`*^9, 3.704114489183557*^9}, {
   3.704114548287115*^9, 3.704114554163394*^9}, {3.7041146650962954`*^9, 
   3.704114670533071*^9}, {3.70411470058499*^9, 3.704114759041864*^9}, {
   3.7041147941764393`*^9, 3.704114799918808*^9}, {3.704114854054742*^9, 
   3.70411489431642*^9}, {3.7041149308659163`*^9, 3.704114957971652*^9}, {
   3.704114996991529*^9, 3.7041150247498302`*^9}, {3.7041280998793373`*^9, 
   3.704128128379148*^9}, {3.704128169648872*^9, 3.704128177381987*^9}, {
   3.7041283052275953`*^9, 3.704128346876946*^9}, {3.704128632881811*^9, 
   3.704128650127275*^9}, {3.704128773893826*^9, 3.704128849473095*^9}, {
   3.704128881088469*^9, 3.7041289414708433`*^9}, {3.704128975557572*^9, 
   3.704128995728116*^9}, {3.704129040434668*^9, 3.70412906995997*^9}, {
   3.704129660563294*^9, 3.704129661022463*^9}, {3.704129747841716*^9, 
   3.704129856010626*^9}, {3.704129894989079*^9, 3.704129905357851*^9}, {
   3.7041301224186296`*^9, 3.7041301376199903`*^9}, {3.7041305231361113`*^9, 
   3.70413054267106*^9}, 3.704163312421825*^9, {3.704163485677799*^9, 
   3.704163488571948*^9}, {3.7041635208776712`*^9, 3.704163598027913*^9}, {
   3.7041636382458963`*^9, 3.7041636765396013`*^9}, {3.704167972533123*^9, 
   3.7041679843475103`*^9}, {3.7041682199582853`*^9, 3.704168268969986*^9}, {
   3.704169394214932*^9, 3.7041694186286573`*^9}, {3.704169494021002*^9, 
   3.704169607778936*^9}, {3.704169658771686*^9, 3.70416968154655*^9}, {
   3.70416974610927*^9, 3.704169786267686*^9}, {3.7041698561145763`*^9, 
   3.704169876394916*^9}, 3.7041700807729187`*^9, {3.704170164357526*^9, 
   3.704170184609375*^9}, {3.704170226651224*^9, 3.704170228130818*^9}, {
   3.704170319051712*^9, 3.70417033669158*^9}, {3.704170568356709*^9, 
   3.7041705715080023`*^9}, {3.70417062766954*^9, 3.704170629762958*^9}, {
   3.704170797467881*^9, 3.704170958145588*^9}, {3.704171016652627*^9, 
   3.704171017009829*^9}, {3.704171121388756*^9, 3.7041711215148478`*^9}, {
   3.70417119405976*^9, 3.704171212122222*^9}, 3.7041712595646544`*^9, {
   3.7041716524445963`*^9, 3.704171875120682*^9}, {3.7041719141742563`*^9, 
   3.704171925268107*^9}, {3.704172109150692*^9, 3.704172139956498*^9}, {
   3.704300906342306*^9, 3.704300907105875*^9}, {3.704301057533584*^9, 
   3.704301064430221*^9}, {3.7043011343309927`*^9, 3.704301196392968*^9}, {
   3.704301323739232*^9, 3.7043013238971663`*^9}, {3.704301415536922*^9, 
   3.7043014555809793`*^9}, {3.704301908638751*^9, 3.704301910540675*^9}, 
   3.704301941049912*^9, {3.704302458580673*^9, 3.704302488262351*^9}, {
   3.711255370717319*^9, 
   3.711255386002281*^9}},ExpressionUUID->"54875de0-5b5c-43eb-8658-\
21fbf6cc3ee0"],

Cell[CellGroupData[{

Cell[BoxData[
 InterpretationBox[
  RowBox[{"\<\"potentials = \"\>", "\[InvisibleSpace]", 
   RowBox[{"{", 
    RowBox[{
     RowBox[{"-", "240.52871502749662`"}], ",", 
     RowBox[{"-", "169.39449626665615`"}], ",", "0.000013880782733655978`", 
     ",", "169.39449626665615`", ",", "240.52871502749662`"}], "}"}], 
   "\[InvisibleSpace]", "\<\" mV\"\>"}],
  SequenceForm[
  "potentials = ", {-240.52871502749662`, -169.39449626665615`, 
   0.000013880782733655978`, 169.39449626665615`, 240.52871502749662`}, " mV"],
  Editable->False]], "Print",
 CellChangeTimes->{
  3.704111784590063*^9, 3.704111885625958*^9, 3.704111925916895*^9, {
   3.704112116709702*^9, 3.704112129613839*^9}, {3.704112193638695*^9, 
   3.7041122205960503`*^9}, 3.704112262535451*^9, 3.704112309145623*^9, 
   3.7041123684102497`*^9, {3.704112529537133*^9, 3.7041125423005753`*^9}, {
   3.7041125829674892`*^9, 3.704112602259491*^9}, {3.704112634050785*^9, 
   3.7041126975944977`*^9}, 3.704112833693709*^9, 3.704113001688855*^9, {
   3.704113085585206*^9, 3.704113138960531*^9}, {3.7041131749102592`*^9, 
   3.704113196277594*^9}, 3.704113340085017*^9, 3.704113849616333*^9, 
   3.704113934747982*^9, 3.704114107746073*^9, 3.7041141733371067`*^9, 
   3.704114225882869*^9, 3.704114323980888*^9, 3.704114504873578*^9, 
   3.70411455495094*^9, 3.704114671624854*^9, {3.7041147165175533`*^9, 
   3.7041147597669287`*^9}, 3.704114800671994*^9, 3.70411489568594*^9, {
   3.704114933748974*^9, 3.704114958501205*^9}, {3.704114998654685*^9, 
   3.704115025192453*^9}, 3.704128129074052*^9, {3.704128320151496*^9, 
   3.7041283498796988`*^9}, {3.704128637725951*^9, 3.704128650676798*^9}, 
   3.704128955664351*^9, 3.7041289984179296`*^9, {3.704129053246151*^9, 
   3.704129075138276*^9}, 3.704129910764875*^9, 3.704130094983967*^9, {
   3.7041301252593117`*^9, 3.704130142373939*^9}, 3.704130547258049*^9, 
   3.704163221995408*^9, 3.704163313313521*^9, 3.7041634894773273`*^9, {
   3.704163530097129*^9, 3.7041635988629847`*^9}, {3.704163640952675*^9, 
   3.704163677694775*^9}, {3.704167973720811*^9, 3.70416798624096*^9}, {
   3.704168229829368*^9, 3.70416827011935*^9}, 3.704169620652852*^9, 
   3.70416968305928*^9, 3.704169787619144*^9, 3.704169877787959*^9, 
   3.7041700826742153`*^9, {3.7041701652380667`*^9, 3.704170185180093*^9}, 
   3.704170228644586*^9, 3.7041703219274597`*^9, 3.704170535865396*^9, 
   3.7041705724241858`*^9, 3.704170631444813*^9, {3.704170809679998*^9, 
   3.704170822316544*^9}, {3.70417085842135*^9, 3.704170958659341*^9}, 
   3.7041710180187883`*^9, 3.704171122997761*^9, {3.7041711956602917`*^9, 
   3.704171214491522*^9}, 3.704171260868235*^9, 3.7041718800647707`*^9, 
   3.704171927149727*^9, {3.70417211199611*^9, 3.704172140783152*^9}, 
   3.704301065813908*^9, 3.7043011099717407`*^9, 3.704301154526368*^9, 
   3.704301198316744*^9, 3.7043013247855873`*^9, 3.704301458397407*^9, 
   3.7043019526885767`*^9, 
   3.711255195757327*^9},ExpressionUUID->"be6fbfdc-0354-46ef-8a43-\
d3c389752d04"],

Cell[BoxData[
 InterpretationBox[
  RowBox[{"\<\"Debye length = \"\>", "\[InvisibleSpace]", "9.58609878298648`",
    "\[InvisibleSpace]", "\<\" nm\"\>"}],
  SequenceForm["Debye length = ", 9.58609878298648, " nm"],
  Editable->False]], "Print",
 CellChangeTimes->{
  3.704111784590063*^9, 3.704111885625958*^9, 3.704111925916895*^9, {
   3.704112116709702*^9, 3.704112129613839*^9}, {3.704112193638695*^9, 
   3.7041122205960503`*^9}, 3.704112262535451*^9, 3.704112309145623*^9, 
   3.7041123684102497`*^9, {3.704112529537133*^9, 3.7041125423005753`*^9}, {
   3.7041125829674892`*^9, 3.704112602259491*^9}, {3.704112634050785*^9, 
   3.7041126975944977`*^9}, 3.704112833693709*^9, 3.704113001688855*^9, {
   3.704113085585206*^9, 3.704113138960531*^9}, {3.7041131749102592`*^9, 
   3.704113196277594*^9}, 3.704113340085017*^9, 3.704113849616333*^9, 
   3.704113934747982*^9, 3.704114107746073*^9, 3.7041141733371067`*^9, 
   3.704114225882869*^9, 3.704114323980888*^9, 3.704114504873578*^9, 
   3.70411455495094*^9, 3.704114671624854*^9, {3.7041147165175533`*^9, 
   3.7041147597669287`*^9}, 3.704114800671994*^9, 3.70411489568594*^9, {
   3.704114933748974*^9, 3.704114958501205*^9}, {3.704114998654685*^9, 
   3.704115025192453*^9}, 3.704128129074052*^9, {3.704128320151496*^9, 
   3.7041283498796988`*^9}, {3.704128637725951*^9, 3.704128650676798*^9}, 
   3.704128955664351*^9, 3.7041289984179296`*^9, {3.704129053246151*^9, 
   3.704129075138276*^9}, 3.704129910764875*^9, 3.704130094983967*^9, {
   3.7041301252593117`*^9, 3.704130142373939*^9}, 3.704130547258049*^9, 
   3.704163221995408*^9, 3.704163313313521*^9, 3.7041634894773273`*^9, {
   3.704163530097129*^9, 3.7041635988629847`*^9}, {3.704163640952675*^9, 
   3.704163677694775*^9}, {3.704167973720811*^9, 3.70416798624096*^9}, {
   3.704168229829368*^9, 3.70416827011935*^9}, 3.704169620652852*^9, 
   3.70416968305928*^9, 3.704169787619144*^9, 3.704169877787959*^9, 
   3.7041700826742153`*^9, {3.7041701652380667`*^9, 3.704170185180093*^9}, 
   3.704170228644586*^9, 3.7041703219274597`*^9, 3.704170535865396*^9, 
   3.7041705724241858`*^9, 3.704170631444813*^9, {3.704170809679998*^9, 
   3.704170822316544*^9}, {3.70417085842135*^9, 3.704170958659341*^9}, 
   3.7041710180187883`*^9, 3.704171122997761*^9, {3.7041711956602917`*^9, 
   3.704171214491522*^9}, 3.704171260868235*^9, 3.7041718800647707`*^9, 
   3.704171927149727*^9, {3.70417211199611*^9, 3.704172140783152*^9}, 
   3.704301065813908*^9, 3.7043011099717407`*^9, 3.704301154526368*^9, 
   3.704301198316744*^9, 3.7043013247855873`*^9, 3.704301458397407*^9, 
   3.7043019526885767`*^9, 
   3.711255195771717*^9},ExpressionUUID->"3dd75b98-8832-4b42-9478-\
76857f443854"]
}, Open  ]],

Cell[BoxData[
 TemplateBox[{GraphicsBox[{{}, {{{}, {}, {
        Hue[0.67, 0.6, 0.6], 
        Directive[
         PointSize[0.006944444444444445], 
         RGBColor[0.368417, 0.506779, 0.709798], 
         AbsoluteThickness[1.6], FontFamily -> "Arial", FontSize -> 16], 
        LineBox[CompressedData["
1:eJwt13k8VlsXB3B5lESTiqISqURSylApSymhMiRFhiapaBYauUnES1JEbkX1
7E1SkmQIyVDmCNFESLilSBmS3n3vXv3T5/s5PZ1z9l77t9ZR3Lbf0klURETk
whARkX///u9PgxA8h1UO13a+n/2fPwhhlf0Z173H0I1CeNa/45IgGN0kBNlL
skZ9MehmIdy+1FJinoL+KITg4kleUsXoFiFUCvyfz21AfxLCWdm5M9N/oFuF
8DOleNZ9ySTuNiHsmXb2gIwSul0IouIXHn3WRf8jBL32d8+1zdGfhRCqVOnb
44z+8u91Qct8b3SHEJLuDPa0RqC/CsG+fVSjQhL6mxBch8g01RWjO4VgMm/n
erkWdBf7/WwqbBZ5wP1dCPPCc531JqO7hbDp1tYyZV30DyEIT/v5xFihfwph
fNNhwaOD6B4hnFHT2rj7PLpXCMsmWcY+TkD3CeF/hj8MHpag+4WQHqgcuvEz
+pcQVn4UU4uVSuYeEILTVLW8eHX0b/Z8Y/qXOJuhB4UQ+2ZUZP1B9B8hOD/N
kJQLQ4sQIDqhX+XT0EMI+BcPlLS/Q4sSSI1os/2f4CG3gEBao6/3MFW0GIEf
kZIbHS3QQwkM+ytG7epR9DACXg/X/VVwAy1OYJ2T6LjGEvRwAie8E6t/9qAl
CIg8dVgvpZzCPYLAhgm77s+2QEsSqC3tD7L2QksRWGa//c2Vu+iRBMrU31YM
vkePIrA0f3FXwJhH3KMJaK5NHb56BXoMgWc+NRr6HuixBLrkt708egctTcAh
8uKDIU3ocQS+p5i1Nsilco8nULrbv1nRCj2BgPBi9tHyYLQMgWsed950F6Fl
CcwUDL11dXga90QCLb0uNdVG6EkEdgzzbY7zR8sR+JankTSzGC3P/r+o9kib
0enck9l1OxsV8w3oKQQSOumbiVfRUwnkW21MfNqCViCQlT1Syl4zg3saARvB
waYeL7QiAbMI/+yb5WglAvuzTXMPKj7mnk7gNd18//ARtDKBhxZtnRnF6Bls
/SMKIuyVM7lnEmg4HuPi6oWeRWCI+a7WgbdoFQIhk6tNlZdmcc8m0FM9JaL3
OlqVQEBYQVTI0GxuNfa+S0N7BfvQcwisXxik6lKHVicw51j4s6/Tn3DPJXBG
UT8l0w6tQeCyufrAnMvoeQSCZ5fdM32Jnk+g8rDBWZWxOdyaBIzzd3tVmqMX
ELBPTJlnE4peSGC8zoKckmq0FoFwndDmpfJPubVZfS1Y9D5zG1qH1WPU2DMO
d9C6BBSVxxlo9qIXERho85BdsyqXezFbz0H/G9nh6CUEpKu/ysa0ofXYedvh
vnqofh73UgKSU6ZED7mMXkbAPGnPjDudaH0CR1bXeMib5XMDgVUdKqU776EN
2PrL3fsilC7gXk5gifsojU5P9AoC7sbn925tRBsSyPM70jra7Bn3SlZPRnab
ZbLRqwgMd3yoel7zObcRAfnrfs2X4tCrCVzS9bZbrlzIbUxAfE9CeNINtAkB
per4uyIzirhN2fMW1qcbxaPXEDh+2TT+hlYx91oCq7MDp8/JQ68j0Bx11GzQ
uoTbjO2X05f7mh1ocwKnJo/98uFcKbcFO88P7vlMVy3jtiQQ/bQldGQ5ej2B
94JrPsme5dxWBBKDL9qEjXvBvYFA0TotCdiLtiaw89HZd1sK0RsJ+ISJZg7M
quDexOp7pGSvzDm0DYFijYzpiZ/RtgQ+uS30K7Cs5N5MYPpRSNqQgbYj8OqW
8TjrmS+57QlsNzC68vgi2oGAqNh262OCKm5HAjXHG0adOILeQuBC3LDauDb0
VgKyu6SELY7V3NsIOBtZ1I6uRW8nIJZ78uWARQ33DgLLg0+dO1WKdiKwJSFh
vKPJK+6dbP9m16/f+hztTGDvIZcLYFTLvYut//wHOokF6N0EVPZ1hW9eVce9
h8CtT75PPuajXVi9rxs83mb4mtuVwO/Vx2z7nqL3snzwccq6rv+Gex8BZeXm
EMd09H6WR1Fb65I133IfINC74sHQCbHogwSSZ7uJfZv0jvsQgfQlHXb3/dCH
WX6KHvLM+YZ2IzBPy0rez+o99xECXyt+SexOQruzfvfPqapyiXpuDwJNfVY5
s2zRngQ0uh+XNt5AHyWQYp2aeqwJfYyAIEDsbNrIBu7jBNpsiwLUZ6BPsPW4
fvrDJx30SQJWkQWxWSvRp9j9RmpuC1mH9mL73dMVYGiJ9iZw/XmEVIk5+i8C
YQ2XTimaoE+zfpJ+bpXxMrQPAYUNk05YqKPPEPD8cz7aQhbty+rje59jVS8+
/1kC1WvTx/inof0IuFxUt1M4iPZn93sZ82n4NPQ5lgeWjyZmF+D6BRCY6LxX
vsAJHUigMC+0Nu43rv//CNjd027/FYwOYr9vunPFQg4dTGBR2fI+g2jc3/Ms
X8PFR+1QRIew+aVNYeHaa1gfF1h+yc6KPi+LDiVw46qmTFoQ1tdFth5BUGEx
BH2J1e9Ovb/fHML6DCOwJrXJoqIR6zmcQN3PqhKhBfoy6+9yZTW52XgeIgiM
doiTDlZHRxIIzVtd7BCF5+kKyxPZtN9+EugoAos/TT653hPP498EIvwFcwSt
eH6vsvfpGW5UsQl9jf3evvXxtyLMg+usX2r6hgQtQ0cTCIx6YVD6APMkhvW/
9qrF5aroG2we1L60LOEm5tFNNv8ML3h1fCr6FoFp32rzTaIw34QE5MQ6ds6Q
QxMCmW1XlszUxrykBAZVZ+3U0MM8jWX9aa/8NudVmL9xbL6ZvH9foRXm820C
KzZWRJs6Y57Hs3nvywbP+pOY/3cIlPTV2h+KwH6RQKBf3nJmRwr2l7sEPmy0
9l1Uh/3oHquPv7+76f7B/pXI5plr+y+WqKDvE/CW8PKo3oD9MInNo2dCfs07
i/3zAesv8YXeGWnYf5MJmFxbr2r+Dfv3QwIrmy6MLZyNTmHzXU7d4T9OOB88
Yv1q0eLXxbdw3khl/fhZhodUCc4vaSwft4/VkVqP8086gaCLGw1Wvsf5KoPN
owvFbJz24nz2mMCVFQavJongfJdJQLc3z2Z0OM6bWSw/R52Q7JqL82s2gfK7
A8/2F+G8/YRA9snRWlq7cN7PIfD4dcWXDnH83nhKYMLm1+eM4/B7LZfV24dH
MZ2midx5BGReB9+YVZ/Anc/yXyfhQNqseO4CAq794t2dB2K5n7H53TDMXTVd
yP2c9ddyo+WPRW9yF7LvDS/LqyIm0dxFbD/EvYJjpkZxF7N8b9/6VfJWGHcJ
gQPpptldSiHcpez+KpdTxyz05S5j9fm6p3BAwY27nO1nvtrnvODl+v/5BYEn
0BVypsuTu4Jdf5WVeq3Jj7uS7bf5uflmDy9wvySwK3WKvov/Ze4q9vss4+Ou
rle5q9n9W6F6zf0Y7hoCbv7rNsun3OJ+xepVQ/67QT7lrmXziLajp0P9be46
Ap9NU35IDr3L/Zq9X3m26MGoRO437Pxoe49MX5zE/ZbAiEV5m2IbHnC/Y+e1
6rqGd9BD7vfs+XUjd5w2eMRdT6AgWTrjn4FU7gYCsbZvl3Vnp3N/YPthmOJf
FvCYu5FAe0BkB7HP4m4iYAC2ZhaTn3A3s/43YoHd15E53B9Zf7CvXZAqeMrd
wuaj6it1936jP7Hvr7RurepfudytbD/dniZPG8zjbmP53Oof5CNWwN3O8stC
fsinUc+4/yGwZ05SkNqU59yf2XlT7ZZT0Sjk/sLeZ+x3hTjDIu4O1m+2JObv
ty/m/krAetIWiflHS7i/EThcaNF46XIpdyebB0pmHNBKLePu+jcPMrSvvS7n
/s6+ZzvFHs3wesHdTWDtskMpVmMruH+wfminLB9wE/2TgJ5CfoSLViV3D9s/
vWGB4QXoXgKsVCWirV9y97HvLTXBy/Ef0f1s/nt4VfrYwSruXwRaP4t7r/uF
HmD9pEOlSeJ0NfdvAltjy49NHVrDPUig/rDhhH4f9B82XwWstBUfRItQyG4W
Gt479Ip7CIWew33PbD+gRSlsH1/6t5txLbeAgvemTjWX22gxCo+i3c8nCeq4
h1I40bbkWoEVehiFHadP/ZhzFS1OYWB+aZf7W/RwCkbndUJWSL/mlqCgpHV9
vMEy9AgKY8yfBMzdgpak0L/obddbD7QUhblDFQPm+aJHUliaID5R0R89iv17
xzGHU73RoylssLqVP34/egyFxxM6pZ3Xo8dS+DVovKFLHS1NwbB4+NoRf/B5
x1H4M37sCOln6PEUThpJ6R07i55A4WPGc+vspWgZCuHhNRHOX3C9ZCnI1JwT
HRKOnkjhgMkfEwVd9CQKp06m1NtU4frLUbiwpb7P2AUtT8HkdGal/2/cv8kU
zH9EDiYEoqdQcM/K/75WBj2VgtPU5Tm9V7E+FCgccn71U3c6ehoFC/2CrFCC
9aRIYduJ+ymnVdBKFGbqWDWcjMN6nE4h139DYNdstDKFuhc2nStvYz3PoHBH
Wle0WhU9k8KwtJZ93fF4HmZRUNDTLvumjlahYNvzu2bUfTxPs1m9bYqID9RC
q1Jw6E50WuyB50+NQkpD/4/ms3g+57D1sZU22nUFz686hed7AsIlkvB8z6Wg
UmEoIijD869B4fs6EYczHZgP8ygE1HhNTx6Hnk/hiv2jhYlLMU80KSgKfj8I
dsW8WUDBbSCzwCEa82ghheh9xGx2HeaVFgXPz6kNXTJobXaeHPMvpNrkc+uw
/bLu2OIWg3mnS6FmvdJfkzswDxdRuLEnpvamPnoxhfiPu9z7wzA/l7DfV438
PbIT81aPQoxkiKDIHL2UQpZ9uuvEh5jPyygEysc//DAFrc+uZxh6yslkcwOF
KZlO/aJ9mdwGFK6Pfx+5uhnzfzmFTYNrR6e8yuBeQcEqM/DYhJfYLwzZ+YH4
u/Nq0rhXUig6ZuFW0YD9ZRWFgiKD3Jwu7D9GFIZbCLqLJdGrWV78KVTLUEvh
NqawrPFOj60l9i8TCnsuKp3w8ErmNmX54yMt8j4J+90aCmKKaQV2n7EfrqXw
2ydyWq4aeh27Htju+eHAfW4zCmEm/ziey8B+ak5Bf4x3aJAk2oK9b8v7QZ8c
7L+WFN5/kA/rOZLAvZ7C4BO9v5UW3uG2otA1eo1W8i/s3xsohMbVttuXxHFb
s/0dkxj/UhjLvZFC5dw7ucV+2P83Ueiua6wcPEi4bShYHjmRO2uHkNuWwsSS
fVkCB5wfNlN48tNCwdLxJrcdhTzfU85Vzje47SmUnL/qsdYD5w8HCpPr7y7x
CormdqSg51RY4mJ1nXsLBeXi1ZruV3B+2UrB9c+LuOTPUdzbKFRdjn+VY3KF
ezsF/3eZH5ckR3DvoCDlOcI5TwXnIScKDWfOLhGJDePeSWGh2Ea3y/MvcTtT
aO7z09XKD+Xexd7fx/S23zacr3ZTgP0lJfoSIdx72Hl6t7ha6VAQtws7b1IR
fU5NAdyuFHordGdkOPlz72X372w6HNnry72Pwhb30hcnony491MIKZpR9HHt
X9wHKHyLlS5JmnpK//8bsemE
         "]]}, {
        Hue[0.9060679774997897, 0.6, 0.6], 
        Directive[
         PointSize[0.006944444444444445], 
         RGBColor[0.880722, 0.611041, 0.142051], 
         AbsoluteThickness[1.6], FontFamily -> "Arial", FontSize -> 16], 
        LineBox[CompressedData["
1:eJw113lcztkXB/AIaZW2yZJUoizRlDaqk7QYTNZKkii0SZgSpSgTRUxJI0yE
595oEWnVQgptiqgolUKlhaJE5Hdn7vn1j9f7lZ7vfe4993POV2XrrjXbRgsJ
CUWNEhL699//floEQO/IhlRcTSr8z68F4Fp2LnV2ObpVADqh7W4W/eg2AYzR
uDBZeXIy9xsB1Ey2tM1bgn4rgEnZXtUqXuh3AtgZdtt5XSy6XQA+GyWFN9xD
dwjAu7OrXrcH3SmA4XmnZvdMSuF+L4AhkzVuR63QXQKY8FVsrqgfulsALop+
Rv4CdI8AHiy7eeTlc3Qv+z6l9zX1RFK5PwhgRFPPP8oQ/VEAEe9yPvR7ofsE
MGXH6yVbEtD9Alig2WnfVov+xP6+KNrmkOQN7s8CEBTF1JlYoAcEkHbNzH5m
EHpQAIojXXtMs9FfBJDRpm0Y/Qk9xPZX+0mQrGIa91cBxOqJzRHWR38TwKhG
sVMXbNHDApDVyln8xg/9XQAHZ3t2Nf2N/iEA9YGl+6Ny0CMCmCEn6BZqRP8U
gLP1Rd9ff6KFCETEh+2ao3aTexQBD4ejW/us0KMJuLquHhuxEy1MoKS9xmT4
NHoMgZpaMY3ld9BjCQhJN0seakOPI5D/btLeSxK3uEUIPK73kknXQ48nMGJ6
sqVgC1qUQJ3lzxXlkWgxAnOa66Kbc9HiBMzq960X7kRLELASdTtqopjOLUng
nIbyljhrtBSBa72pLlMPoCcQCIw/sbE6GS1NwHjQ16WgBT2RQPKpve0f5G9z
y7D13flKvVegZQl4vtfIX3oELUfAMEnrXGA+Wp6A+tZH0ipDaAUCFnc61hnr
ZnD/QqD70yGhV7vRigRujd31i8RN9CQCinlR4nV96MkETmQI3/tNN5N7CoGd
FkHRf/ijpxJYvtlfdWsBWomA09e1bSrjsrinEYDslIdFNmhlAosbenXXnUdP
J2C05pDyuw60CgHfx3Olww2yuVUJBLemav4egVYj4K/hqWXVhJ5BgMywDQvT
zeFWJ6C6aqyFciR6JoHhze/nq3egZxFI8s8qTrbI5dYg0BH+3rRcgNZk+xt+
8Ers+Dvcswk8uJ6dr+6NnkMgV1htwV+16LkEdllE+vWa5XHPI2C/Srt3Qxpa
i4DSjpbGbpV87vkEPl4y8C+KRS8gYNdX3z0oVcCtTSBMXyaaRqB/JVC7rNi3
X7SQW4eAcM29h4Mn0LoEEv9Q9nwvepd7IQE3unmMnQ1aj8BaIYW9T2PR+gT2
vTWK9G5BG7Dz+PEs33juPW5DVo8r54msPYA2ImBbfn5MURl6Edu/h/Vd8UpF
3IvZ/krnR47sQRsTGOi0sx0sQ5sQ6K0yWXFB/T63KYHQ5C9SIqFoILBqpcOz
lW1oMwIGrfdcj1kWcy8hcKCkVb4qGW1OoK1btthIoYR7KbsfhTcz34SgLQio
HH+d+q4fbcnq96K68MbtD7it2PPeLDJzfIW2ZvlSeGzxWPuH3MsIBBQ9GfKp
Rf9GIFzIMyrX/hH3crYf9j5TfzShV7D//+h8+Fr3Uu6VBPQvmAXWf0H/TuCy
4idlElHGbUPg/EH48lylnHsVgWmfxK8eykevZvfrRn1i/qYK7jUEpqQEql4Z
Xcm9lq1X4+x+i2T0Ola/2xeKZzk85l5PYEvGwEMRqSpuWwITG/RKlz5A2xF4
lFnTc8esmtuewDEin11zGb2BQItBiYfHuCfcDgTuWZWtCfJCbyRQGaYnJP4c
7Uig0zbv9Xh4yr2JgEbDuXavFLQTgchQcxUNpRruzQSkA8xsZ51COxMwNVU7
v0b4GfcWAu3jd7Sd2I/eSuAbSY9K70O7sPrPGBKJ93zO7UrgYLu7oVI7ehvL
f/VEGHap5d5OoM/w8fdvr9E7CGgtDsiuc67jdiPg7mDbtLQF7c7u35jWgp7N
9dwebH/M73n6NqM9CSz8VJbs5/SC24vV3yMX2SON6J0ElnZ/nKCx4SW3N8uv
l9Mj39agd7H8v1IbYrCigduHwHrpYqfYe+jdBFJTnCfs0mnk3kPgyNDTKVoJ
6L1s/xWsexaJveL+g4CUZ5/Vz51oXwJfUmU+NpWj/VgeF8T7mqs1ce/79352
Tovbi/Yn0Cwl3bk6D72f5V38h+j27+gDBO6fmkVe6TZzB7D9PnjA574LOpD1
m4hdzQvD0QcJaHsoLHh9FR3E7l9r6LaQTHQwgX6dvv0d+ehDBMZccICBXPRh
AtO1bnf+k4IOIZC+ah50nUGHEhja99fur3vRR9j+2Vke+mKF/pOdb6yx60wZ
dBhbjz68qHuK3+co64eSXe1eEehj7D5GOC5cZ4gOZ/vlPnbW+BbcvwgCd8Mz
OiSC0ccJ7F8s4dKrgD5B4LNv53yTRDyfSAJrsnbHRf3//E4S8La4nxqcg+d7
isBTnYJ9F43Qf7G81bK3CcvC+ohi/e3sD/cHC9DRBEIUzxzvIVhfpwlUfOvp
DZ2MjmHnL1XiJH4C6/MMAbFJxwUjw1jPsez+DgYIqj3QfxOIUlHQ7q7H+3CW
nc9Jl650S3QcgRvvfJVDbuN9Osf6R1h4WaIq+jzLs4CPhbuj8D5eICB61L11
2ij0PwQ2Dhd6v9+N9zue1ZN501qRN5gHFwnMFqmLSbBDX2L3OazsZlMF5kkC
+z6K/XJN5ujLBOpLgg7n5GE+XSHwzxfbkD/10VcJbBVbkHrFDfNNQGCdv1re
2u2Yh4TAzQbfz5pumJeUQNPnvI553piviex5dh9TnP0xf6+x+moYOZIfhnl9
ncBX2axQozjM8yQCDi6TNUpvYP4ns3oZXN9gW4b9IoXl1YZbeyo7sL+kEpix
Sf6yrDj6BsvX2FcuktrYn9IIKJgl2F5wwP52k8BPt20TLx3FfniL9c+BDu/B
LOyn6axfX06oDujCfnyb5c/R8Q7iqugM1t/HPZkRvBH7eyaBOwbwynk+zgtZ
LN/yEg9/SMb5I5uAeHqVusN8nFdyCPRcbqiyycR5KJflp9HKqiAznJ/uEEjb
Z9AeU43zWh4Br4Xbdpu64PyXT+Bl4NDcOV9x/ixg+zkr2H9MNM63hayfirTV
+8/D+fkugT9XJPfrluP7wD0C3yt8Csue4/tOETvfH3leOxXx/ew+gUalV1OS
Nl3jLmbzvJPU6FdXCXcJgRgdH0fHnivcDwhcHSj2DtFL4H7I8nyczKjVPy9w
PyKwINHrls1ff3OXsv41RXp/+rRo7jICzoct4zetCecuZ3mwcjigOieQu4LA
oQ6/jY41DtyVbN6VcJha1eRt+p8fs/O2ndEl3RjCXcWe1y2abyl/kruawKUM
Z82BWzHcT1h/XgRqy93OcT9l+UIl/vgqf4m7hkC1lcex8z8vcz/7930i2jqt
T8D9nO2Xf6h8Q3cidy0BieDu1vy+JO46Nk/mNz8dErrBXc/mifU9zTGSN7lf
EJi34uIL30u3uF8SaPBSVPM0vM3dQCAzycm3oD6Du5GtL+CgZFZQFvcrAnsy
uhfGzcnhbmL9/nLsXUFzLncz268PZj6TzudxtxCoWqm2aq5TAfdrAvGN8wOP
yd3lbmXPz5zd/PUHuo3Vx8SK9sCue9xvCMio+KtOf1XE/ZbAcY3f+nue3ud+
R0CuNfOv9xXF3O0Eik9nv5MrL+HuYOvzS3LeVvmAu5PA2ZHTepU1D7nfEygt
Lb62sOkRdxeBccEDBsHdpdzdbN4qXl5xaKSMu4fdZ2X7hnFyFdy97Pmx5049
nVvJ/YGAZXDJu7PWj7k/snw8QupH7aji7mP5/jmlqMa8mruf1btKQrbYc/Qn
9n6cveN92/Yn3J/ZfOx5LVT+K3qA9ZNbamErjz/lHiQwtaxAoK1Uw/2FnX+W
h8nmVPQQAZODxm6eJs+4vxKg+wyHWivQ31j9NB3TWL7hOfcwgdvG5hGqbejv
rN4tr7xpca/l/sHmweJy36Fu9Ajrr6YbxOs867h/svcjD6cV7W/RQhT0RYR1
oh3quUdRaJq64BaUokdTqO56eHiT9gtuYQoNWR9F7aLRYyjcbZZ2TehCj6XQ
d33T9uzFL7nHUZgp5Jmi8idahELCsWmx3sXo8RTGizZPMvmGFmWOeRtkMrOB
W4yC/S+WVVrWaHEKpwfjxFo2oyUoPPbws9HbiZakkKY7ZpGmD1qKgv+E6q4i
N/QEChtzpkeq2KGlKezsFFLzW4SeSCG7/FKisAJahsLq03rNSu24PlkKqt8O
1826gZaj4KQzfkm0N1qegoLo3tMv1NEKFCbnzhM/8hz35xcKS0V3XFcOQitS
kFiooAnT0ZMo9DbHDATm4f5PpvAtv3vZrrXoKRQCy4yc0/5/flMpuGglVNbt
RStR6E5ZJnpgBM9/GoUbfZJqs8LQyhQKN55MchdHT6cQZN1WWXIS60mFwrv+
kWXZ0mhVCun6uWaZUViPahRo8vd782TQMygUTCsVPhKN9axOQcx8/aC8LHom
Bb2AwWUGMXgfZlGWV40x+gpoDfZ7NZNI+zi8P5psvfT5unol9GwKyrq1T7qv
4P2bQ6H/1+aJJXPQcymMdic7ZD3x/s6j8H5pTlJuCN5vLQpbZc6L5cbj/Z9P
YeKBSkezQsyHBRRettXK7XtTzq1N4br1Lvn9UuhfKbTb3QzeZIz5okOhzKVq
n85uzB9dtl+Gi5qFr2M+LaRAMjTbn7ZjfulR+D0xf1z8bLQ++/xLw4s378G8
M6DgsF0lX6IQ89CQQsmcgp1x0mgjCj6G05wGtmN+LqJQtV9dW6oI83UxW88B
1aAqFbQxBRuBloZaGOaxCYUVhZnJfb2Y16b/1lupu6ojGij49j9oPF+J+W5G
Ybqv9Etzc/QSVo9njgb+3F/IbU5hUqmOjrsv9oulFFKrniWd9M/ntqBwOev6
DcNQ7C+WFBbdkdXXPXOH24qC4xnt89ap2I+sKaw6crDX7DH2q2UUotQP3e36
nM39G4W4xVbWMqro5RTkzRsqQ9Zjv1tB4TejuDPipzK5V1J4ZDujL+Ax9sff
KWQq1ay4Kou2ofDrM2EjWyfsp6soxIfk+LmmpnOvpqA59kX/ZWH0GgrHE9fV
vNuE/XgthY4LJ/aOy8d+vY6Ch7jathfT0evZ5z8O8DYIT+O2pfCPoY70cBf2
ezsKLc9Fb4k8TuW2Z/Vv99DVJjuFewM7TyiVi7yezO1AwTXSsOfgVZwfNlI4
fLpt+WvBdW5HCvVaa277p17j3sQ+f5UCiBTg/OHEzl9hcNDmGeXeTEGxOT9d
qY9wO1NY4ukhZySH3sLyQ+lUrI8xzjNbWf7Kdx076XWV24V9nyKJH1sTrnC7
UhgolMkpaMB5aBurn02xmn9MQW+nIGlbttbOOYF7Bzt/l9qHxtdxnnJj64/o
mfmj7yK3O3ve1HL3N2fjuT3Yev1nTH1r/Q+3J4XbjrZpGaMucHux+pn5RWvC
fZzXdlKIXW6qnHIijtub5U3ldJ+VTme5d7F6uS+1NU3/b24fdn7TfHefVYw1
/R+o4d/F
         "]]}, {
        Hue[0.1421359549995791, 0.6, 0.6], 
        Directive[
         PointSize[0.006944444444444445], 
         RGBColor[0.560181, 0.691569, 0.194885], 
         AbsoluteThickness[1.6], FontFamily -> "Arial", FontSize -> 16], 
        LineBox[CompressedData["
1:eJw113lcz2kQB/CkzX0mm5QjColIriIjocvRpbBIB8q17iNXjpBFWTk2K5Xf
PNLFig4dQsgtJHcIK8mtEHZ2Z9YfvN4vP/r+nu8zM59p7zfbPVBbS0srspaW
1r9//verVAPHxuxyQ4uovP/8SAP1T5tH6S0RP9bA/KLLzh/PiJ9o4GLwkEme
LXewyzSQ5Kxby2aq+KkGlnmti0vNFD/TgH1lQE1uo53s5xrYN+Bek7n+4r81
EDWkc5frWeIXGijOavm4Qm8Xu1wDmzUJHc/PEr/UwMKkG90WXhBXaOCBq1dE
TZfd7FcaGPAZ+waFiys1YOfVYvq5CvFrDQScenbVzO0P9hsNVK4/OicyXfxW
AyVFN4/rt4tmv9PAz81eheWHi99rwPkD/hxfJf6ggfLDER0Kp+xhf9TAOu3W
N+1LxJ/+/f9PX2nr+ie7SgMj3WZZ/3pSXK2BJb3uaRxs97I/a8Cz2G9EyjHx
F3ofvgUPc61j2F/JOQ5xG46KazQQ7fq271ajfexvGvjSaubDwkni73SeqrPH
iv3iHxp4XNj+3bFysRaC8bSbc1ZYxbJrIVh4zXv0MESsjTC4S6/kZ2fEtRH2
rLgQu1cvjq2DMPlzwzd6fuKfEHS3xfXw+Eusi3AKq6cG6cSz6yB0neJaP8BH
XBdhldXTH6NTxPUQcg8uSbDT3c+uj2D+88kyW19xAwSDmv7NfLLFDREeJDfX
jzfUsBsh9D3j49ctRNwYwSl4ZE2dB+ImCHvH1yxzGILspgi/3f5q+PGguBmC
iV9IqoW+YjdH0Atelf09VKyH0NJ82ryVb8UtEJpqEo6f8j/A1kfo2Ohu/0cl
4pYIfyXXjKkcncD+GcF3eQNH7YtiAwTP+ff1ezsfZLdCuJbupIm5IDZEWLBn
b9740Yns1ghRwVNbry0RGyEsTVsTaB2QxDZGmPY80nnje3EbhOI/UlbtC0tm
t0V4/3jjtV3GKex2CM1TrnfcliFuj3D16Y/wZO9UtgnCvRQ/x0ZfxR0Qwse5
/xrsdojdEWHo4uGR25XYlM57QktDA63DbDOEZ91ir9QdL+6EsDCzvmVIhrgz
QuPiwfPXGvzF7oLQJ/rwPpsQsTnCn7v1VqeVirsiTF/pm1nP6Qjbgu7ftTv5
7mnibggpK7pXHzBJY3dHKNSLiTXbLrZEOGkx8P2zukfZPRCqlxm20g0V90SI
cJ07MLZGbIXwUWVtLQ45xu5FjolwKfgutkZ49Gx23uZ16ezeCP1yOni4Nc1g
96HzXnVvs1WMuC9C0OCi1l5Wmex+CK3njL1+v1DcHyG4g0vmu8Astg3C4e57
dY7rHmfb0vvVqt9+UpJ4AMKZp2GH6npnswciLP60ZNNj3Ry2HYJ+nGeeQbZ4
EMIMvaBNJQtz2YBQ1TZ5/Oi+eezBCIscjPNTv4ntEXYbph3RCzzBHoJgWnpi
zfzLYgeEyxE+iXq2+eyhCBVHr1XXTxQPQ9jWeWXs/DYn2cMR4iznWE2PEjsi
5JVMXFGv6Sm2E9WPxndD8BaxM0KLh8bTE5qeZrsgzC37acCjHWJXhIylZuUW
7QvYIxBufe1koFLFI6k+ar95E2R/hj2Kvu9s/09bbotHI5welVnYfcFZthv1
nzrnK3z1z7Hd6X7Xyw+xzRJ7/Pv57Q+K/AvZntQ/Ou+f07/5ebYXfZ8ef3dc
WSAeg/DiXItmh5dfYHsjaAdZat+2ucj2QbAc1aqqpkY8lt636aGoNqcvscfR
5xMdfreJuMwej2Ad49bMcfIV9i8IRkOdqqJbX2VPQEh+N1P3ywbxRARHg17D
UqvFkxDMpl5ecSD4GtsXYdLuxQWXHognI6y7M7axtlcR2w9hX9zJbJNLYn+E
xAqXXnWGX2cHIDRbUxS46qQ4EOGzwb7ZPoNusKdQ//6+qId7jngqwuvVse87
D7jJnoaQdXZ6x4jj4iA636daLXrZFrODEcYOT7yRliWejnDn0d/dD/W/xZ6B
UG9gQVp6ungmQunhiiov6xL2LISfrmQ8a5Qqno3QbkMTz/GdbrN/RXCoGpF8
ZI94DsIH452lYY3vsOfS8zTLmQ/LxPMQstN2FTk+Fc+n+eZYJ1fX6S57AUKd
8OovpSheiFC0pEEr+C5eRPPiMEyMGHmPvRghf5Hv2SE7xUsQyi5+bH7jlngp
wrAxrudPN7nPDqH6Dr1uo7ETL0M4FpDn1jxAvBwh9PxFl4yV4hX096k5XT0j
xStpHqQsfpm2S7yKzi9UTciOEocihGWbZ0zaIF6NMPXKnpPqV/Ea+n5mQ9Wh
keK1CHZjDKclmIjX0Xwz2F1TVCHPH4awNaVVu5XJ4vUI0WPP3mkcKN6A0KHz
qGtv9MQbEZxjDk2LyZLzCke4sMv54t6x4k0IkZtdypa+lfP/jfrrORPngtXi
zQjX3dYO1/v//W1BON6+zcuvv8v73Ur93tJ3QEt9cQTlG9urUVWRcj8iqZ+8
CO5q1UC8DWGAhzrhESr363fq94FPt5Z9kPu4nfpd/lz/KVPEUQglE18/8CiW
+7wDoeHwzE9th4p3Inj/Yrat9xGph130eZu/PKvaiXcjHKldujFvi9TTH/9+
foJlaY3UXzTdlxmvDOKni/fQ/XyY18X5rtTvnwi1TzWNaeIq3otwrqHtNLNc
qf8Yel95+Ruyeor3Iaz4LVj7yQjpJ7F0X18sX3zTVvpNHEJvux9fVnaTfhRP
8zHij30NOki/2k/5ZkrQi51G0t80CAeuvdhmayj9DxFSNz73/8lI+qWi+6VT
XFnTXvrpAYQd5uFOHSyk/yYglB+MzZxnI/35IEJ6VW+vMlfp54l0P6qzdk7x
l/6fRM9b1ubl8+UyL5Lp+bSnm7rvkfmSgjBh3dCvm3JlHqUivNK/NHVJmcyv
Qwhvkrzr1zQSH0bYst7j47MFMh//QuiSvrpzSLHM1yMITV5p5s4cKPM3DeGS
k4XR/IMyv49Svd2sHjvEWOb9MQSPPtcObI6SvJBO/SX6lZGOnuSLDMp3G7Jx
TJTkl0yElc4PRlgbSd7JovPLcvV3+T9fHad+fLqz9+8zJK9l0zw3Kq+dGSl5
MIfyeZBf+eQcyZ+59PdBm3KeV0r+zUPoXjmjPN5U8vYJOj+T9mmvfWUfyKf+
6fIgwhFkvzlJz1vdaU/vAtn/TiHUXRJ612dUBPs0gs9ug/GFWevYBdRf7S9p
d89YwD6DQL9//5HQye4/n6X+Zz9zuWXGgkH/+RzNp93TDM5nrWMX0s9b3MVm
7KgI9nmEG9VXvtDPZ19AOOQS9pqej32R7p/Jgif0/OxLNC8rT7TabxrPvkzz
MuhhBX1/9hUE96BjrfxyDrCvIuxvbdeLzo99DeHEqWVhdL7sIgSrrE9L6fzZ
1xE+OW0IpPfDvkH7x/opufT+2DcRRkbvtKb3yy6mfaN3yAl6/+xbCG9vxM2h
+8EuoTziWNyL7g/7Nt23ilHhdL/YdxB6HLMAun/suwhrwr41fL4gl30PwS/J
oiXdX/Z92if04+bR/WY/oPm61rDOb7n57Ic0X2pBT6oPdinlh7L3n6h+2I8o
31dtjaf6Yj+mevlUfzLVH/sJ5cmDCwuoPtllVO9dJnlR/bKfUj1oJ36h+mY/
o31yffZsqn/2c5oPl3P3Un9g/03328/uI/UP9gs6z02zk6i/sMsRnvS7obuq
2yX2Szq/J+5rqT+xKxDahw1qTP2L/Qrhvm3SFupv7EoE+42ms6j/sV8jTBn0
dT/1R/Yb+ve/HLSk/sl+i9Dpxa021F/Z7yhvlAzvTf2X/R4hcNX5rdSf2R9o
X0rfM476N/sjQtLtpruov7M/Idw8HV9D/Z9dRXnv/u0ymg/sapq/gycE0fxg
f6Z+9exKFM0X9hfaZ25GnqH5w/5K/XiWV0+aT+wa+r75WdE0v9jfaB5kONvT
fGN/RyhIqvuW5h/7B+W/h7NG0HxkaynY5dNoNM1Pdi0Fm9v2Kaf5ytZW0L5b
7yKav+zaCr70jp5F85mto6Brfv9bNL/ZPyn4+OFwKc13tq4Ca1cdM5r/7DoK
HDLWaF+vENdV4F6tM4vyA7uegoHnLZMpX7DrKzi4YP05yh/sBgryA/RzKZ+w
GyrINt/mT/mF3UjBBx//t5Rv2I0VmI470JPyD7uJgi4L0t0oH7GbKljV5KA3
5Sd2MwWeFrlA+YrdXEHbWn2vUv5i6ylIXlRqQPmM3ULBbBOXS5Tf2Pp0nuO7
BlC+Y7dUYNHxUxvKf+yfFfSwfkJlJjZQcPTd21OUH9mtFCyZuKaE8iXbUMGI
42op5U92a/LZ0Gdh/78/IwXz9/U7QvmVbazAsueXsZRv2W0UfF8UX0H5l91W
QdG4W98oH7PbKdr3U7MoP7PbKzgfft2a8jXbRMEvb6PuUP5md1DwPOJlK8rn
7I4KGs8fY075nW2qYHWP3z5TvmebKaiT7NeH8j+7k4JuheELaD9gd1agsc6Z
TvsDuwu975g+/Wm/YJsraOKdfJL2D3ZXBTMjHFrQfsK2UHB6tP8F2l/Y3eh5
2mWupf2G3V3BsSJjV9p/2JYK4lN8GtJ+xO6hIFrb+hvtT+yedD+NOxnTfsW2
UtDRwjCG9i92LwUPE9bF0n7GtlYQUFyp/a1G+lVvBe3e6TSm/Y7dh87Ds9yI
9j92XwUXc3N60H7I7qdAJ3PJctof2f0VxD0OKqf9km2jIHTvjvW0f7JtFYyO
iamm/ZQ9QAG+2HKT9lf2QKrXhv21t96W/myn4GlsQQ3tv+xBClbs+daB9mM2
KNhmXPOR9mf2YAVLN94dTvs1217BkLD3C2n/Zg9RMG9kn+20n7MdqJ7WWofT
/s4eSvVyf5gd7ffsYQqMSzyTaf9nD6efP1XpNEiUeeSowN6he7qerdhJgXnU
jq3zL8v8clbQ7NrGPL1AsYsCx7RzJanf8tiuChK2+cwb3Vc8QoHWxhbxJQtl
Po5UEGWodcsgO4c9SkHlHNP4x7ri0QoGBVidq+st89WN+lvo0X6TkmT+uiuY
e8TJ6Liu2EPBwsRPV98FZrE9FUTW6Ly8Xyjz20vBjKvLe3lZiccoSNTboLGK
kXnvTfXmcSXYranYR8GG0Na3Nq9LZ49VUGo3wL/gu+SFcQrGukxRxSHi8VQf
H4y9YmskX/yiwMD8TA/dUPEEBSce/l3/eV3xRAV6V5wzzbansScpWGl/p0mC
idhXwcs/w267p0l+mazgjmfDa/WcxH4KWi7O251WKnnHX8Hd1RMybELEAXRe
Z15tWmsgDlSQdeTYsJCMw+wpCiJ6jnhed7x4qgLf4JM9DbTE0xQUbnl/YPv/
+SqIznfp9/XBbuJgOs9axxc1+prKnk793dknK9lbPIP6ramF57YMyWszFeyd
8Vhrt7F4loIJfeoc2heWzJ5N93d7+ZKN75PYv1L9zL233TogadA/QhnPFw==

         "]]}, {
        Hue[0.37820393249936934`, 0.6, 0.6], 
        Directive[
         PointSize[0.006944444444444445], 
         RGBColor[0.922526, 0.385626, 0.209179], 
         AbsoluteThickness[1.6], FontFamily -> "Arial", FontSize -> 16], 
        LineBox[CompressedData["
1:eJwt13k4V1sXB3AiDVKUotKkUokiqZSyKkqabhKVkkRkTCWaqRuVKaRcmpTf
3hRxCWkiY2RKg6RBA5LQlSbUffd71/KP5/P8DOecvdZ3rTPGzsPcoYeUlFSY
tJTU/7//91UnAcXGNXJRdceN/vMbCRRmaVyxNiW/lcCz00W3jZKOod9JYNjP
Al3NAeT3ErDYYftXb/cAdL0EfjR0dxUV+6MbJOBTH/PEQp3cKAFVjdFKMd5H
0R8koLnVSca/+E90kwSc7hhslVIlf5RA1e4f5h12R9DNErC305679Mph9CcJ
JO578qmlxQ/dIoFZiXt88rXJrRIwtuxnlLHNF90mgc9eynmrFx5Cf5bAfecb
Pn2vHkD/I4GJy1pz1vfdj26XwPvz7qoKm/eiv0igLuDD4g/XfNAdEpCqZRMT
v+xGf5WA4fvM2GFTvdDfJPAh9WZsl+1O9HcJ6Hw6c63/cU/0D/E8VpkHq6/w
QP+UAPhJnz3g5YLulECKScPXiwGO6C7x+y5pRzqPbEF3S8D20XCpxkc26F/C
IUFn6jwt0b/F9fkaS8+/txT9rwR8n9jKuO6bjpZiIKW3MFyPTcn+j9IMciIW
6S39vgTdg4Gv87jqqVaWaBkGF4/ws68+bELLMhgdkNg2vMYe3ZNBSsHrxY7P
t6HlhJ+uCBzz0x3di4Hqx8yvisN3oHszONmg6za2eBe6D4PKVFejmQHe6L4M
FJPcTheu2YuWF78/7rPecv0D6H7i869zJ40f5ItWYHAqOrPg4ik/dH8GE50+
+G4cdQQ9gEHHKtei2LQ/0YoMtDaP8slY5Y9WYgA3dLobfgagB4rPd06y9Us8
jh7E4PbLNren2wLRygw+BFUUGUwLRg9m8OJLiGwPuVD0EAau/su35u84iVZh
oPNw4v5IpzC0KgN3iyyrOPtw9FAGmt51+eqOEehhDNQGuq013n4KPZyJ/mN+
83wj0WrieuJ0nJecOY0eIc6rvavzXPoZ9EgGVdd6L/CujUKPEvenvaNyYJ9o
9Gjx844WO1PmxaDHiP9vZLEkfP9ZtDqDK93Vz7pzz6HHMhjY2KYxc+AF9DhR
Lw27HU30L6LHM9gXZaGg3kDWYPBqaoZCTUwsegIDu9jczRGWl9ATGXx2MPDd
N+QyehKDqZ+rnO/UkjUZFA+vv+XP4tCTGdR6GV+X85agtRgMTV63xH05Q2sz
WJ9nq/d5EkdPYaC/qaArp188eioDv/xgeZVvZB0Gd2pyszQbEtC6DH5Lp0jN
eHkFPY3BiXtuh71qr6L1xHn3fFA24U0iejqDUpcVvsGtSWh9BgM8Rzg3ySSj
ZzCIKx60PEcxBT2TQfmt9Olll8mzGBhMOLkA5vyNNhD1MCFvn1E1eTYD5wNB
Ku3eqeg5DJ5u+ejnOyINbcjgfPXwjcr3yXMZ5B4u9XvmfR09j8G9Jdd//dBK
RxuJ+7vmoni5kQwMZuVO0egZn4GeL85/BFSucM9EL2Dweuepmymzb6AXMujh
7XB+g0IW2phBSfkxq6MNZBMGl3v1P2dTeBO9SPTr+zln1JJuoReL5/93tU1H
9G20qej/5x1nhp+8g17CoBCcF98Puos2Y7C6UStWJywbvZTBEOPNjgUrctDL
GPQZ6W0pV0NeLvrd+XG2l+M99AoG14allWl3klcy8EhcJm0alov+g4GNsnbX
C6089CoGn+r9DGXLyOYMVvUprXvkmY9ezWCcgdVK2+EFaAtxPiU1724Vk9cw
SL0SG/xtfyHakkHZoyz7EfpFaCsGwy8enD67nbxW1FNi+XHz6/fR68R5rjm3
2WlfMXq9eN5bbgf5LC5BWzNobvmlvVf1AXoDA0/jXeNtWskbGcgOMrPsX1yK
thHPe4/CW9f4MvQmBm8aDq5fHVSOtmWwztS+OWxXBXozg5UtOkbeOpVoO9Gf
bektYfHkLQwO+B+x367+EG3PYGnYqKh358gOIo9P7o9LH1aF3srgyxo554Qo
siODRLfE6XtVHqGdGDg2OWyvPU3exuB6oKyHz5DHaGcGGqP3LuyIJLswSE9v
zmhSfoJ2ZbCDyW9oDie7MYjaX1Z/ZMBTtDuDlmr9RTNOkD3EeZ/UnnywRzV6
u7g+xTvSD73JniLfKlMzzzeRdzBo2Bf0yNzqGXong8DU8jtrcsi7GJhG9pjd
f1wN2otBxds8+Xd+5N0Mnt/bmGtYQ/ZmED7owOWASc/RPiKfT5y+qr+DvEfM
p7Q3UTmp5L0Mdr+37Lj6kbyPQY31QPmAobXo/eJ+xn0tbp1HPsAgcuQ2t9D1
5IMMVhx6+X28K/mQmK+zG+z8dpJ9RX0efe57ZDvZj8HCPQFBY7aQDzOQDmw3
s19KPsIgdFTdW8dJ5D8ZTE9+vMb6F13fUQazZWqjDxWR/cXn52pcNY6RA0Se
TD7xKMWIfEw8v/UTdwa30vM5LvLWZ0HKjEjyCdGP6wrTdaaTAxkEX/B06VVK
zz9I9FvzAudlG8nBDLpLDnSd+kDnF8IgvnmTto87OVTky8QmueA2qoeTIj8s
pr51ciWHiX5ck91+rp7qKVzkyY2LXVnW5AgGB/vmzzCpoHo8Jebf3V7u94Ac
Ka7/1+yRCSlUz6cZ7JF6tdxjFPkMgwjFkT8PBlM/RIn+9vyQN7uL+ucvBkq3
dDu7ncjRDExeqkarVFP/xYi8GVrl/diEfFbUf5/ulo/O1L/nGCyqCL+ybRn1
93mxPwT8KxuoQ/1/QewnzRN7chXKh4sMvk5WTOrdg/IjloH9+8aq1jbKn0sM
jqx++DvoDeXTZQYJGVam/aopv+LEPNu2UyeokvJO8v/9x9drbDnlIRM/r675
uq6C8pOLvBiTI1X6hPI1Xsxr7a+f619THieIenkwuHNSK+X1FQYvV/hPC5Ei
X2WQpK49SFaF8j5RnMfgnQrtdjQvkhgY9mkuSrpA8+WayEPz0Jze72keJYv9
1X5EW8lUmlcpDH4m50RkHqZ597eYL//6vg5+QfMxlcHbgGcn+syleZom+u1V
kvW7yzSPrzPYPqAl5qEizet08byef5RR6kXzP0PM6xOKql7faX/IZFBw/u8L
uu20f9wQ/fnhwkH2jfaZLAa3Tg0o0pWl/eemyIP4hhE6w2ifuiXyItZmZKcH
7W+3GdztnxrfkEX74R2xby8Nic8YE4K+K/aPl5fqhzUeRmeLeVuwWMOhpwc6
R9TvIsmNJWHrjf7zPfH5P3KdAxLp/SeXwf6L8kdfLaP3wTwGGSMHqsephaPz
Rb30sjH7HHIGXSDyN7Nqbezvs+hC8f+/5rsfnhGLLmLQtzZU53rLZfR9BjOS
B2cESRi6mMEgtQ1FqTYJ6BIG0enyemVDE9EPxHmvTa44XH0NXcqgX8TMuXNL
U9BlDCy8ph1PmpKKLhd596M80yEiDV0h9pXe2zSzOq+jK8U8CTR42GWfgX7I
YJqSFPOtykRXifOdM3tc9MIs9COxvy6Z0hZ94yb6sTgfq6fwRPc2+gmDzIrs
wujkO+inot7mVXkbTstGVzO4VDZIt+fGHPQzBj0det9IGHsPXSOuvzk+bFoL
+bnob5niSwVZuehaBsnhuwsDjuehX4j9qjb3r7Mb8tEvGXi3eoGGXgH6FYOR
6UrqJgqF6NcMnjX4n1dpJteJ5//8V1ZWaRH6jciXBJVs49T76LcMuq4OrC6P
KUa/E/t5pOkZ5+Ml6PcMrLa47dfY9wBdz+Bcy7Tv8p6l6AaRR2pNC0a7lKEb
xfvQs2Yzu23l6A/i/fH39wMlLhXoJgbs0Sz58QaV6I9iH+jbU8vhLrlZ7Otm
zW8iTR6iP4n8ydK6dKmc3CLmg1t2gue6KnQrA7PbJ0Pe1ZPbGFhfZpVVOx+h
PzOwXaLsNkjmMfof8X50UdlrRwS5XbxfzZdOTB/3BP2FgWWT0dSYDHIHA+VT
lybXmD5Ff2XQeEgxbkQt+Zt4/toxy/u7VaO/i+u3sT5q+pv8Q/TbylD7zSHP
0D9FfQT7aDeo1aA7xT7YnmizIYHcJfIvZU/VfL3n6G4Gcobvl/W/Sf4l6uNM
be/pc2vRv8X72D/FlaNvk/9l8E0lzNRoxgu0FAeP9ZMcf1whS3OYmL1cLX3o
S3QPDrXf09Tq/MgyHPppWpU1viXLclDvucsYDF+he3LQC1FZ4xBMluMAj69F
vXhC7sXhvmKn08zBr9G9ORz+Nee28lJyHw6+MoFP1L3JfTlY59fcGv0XWZ5D
ZUqsy+sUcj8OPTLvei64S1bgoDT7USzcI/fnYGce5lmfRR7AwaXCRnFlPFmR
g3LBFv9rQWQlDhcUPlUtciQP5NBUt/iWyyzyIA5Ra1da+EqRlTlYbD1v/jWb
7m8wh+0dX6Ys9iYP4TCysFyrW4OswuHIMY9Vlyro+alyMHvwcm2ZJ3koB+cm
v3Tl/uRhHDwzdkiUJHQ+wzkYpz3bunEmWY1Dffvr8NACOt8RHFqP3owz/IM8
ksOdHNOUjmqqj1EcRijomC3YSB7N4YtGUGxCHdXXGA6yGZlD4+3I6hy6Jvu5
pb2j+hzLIeJdk8sse/I4DgPHfzE7+57qebw4n61V3+Y4kDU4JCm/UnNtoH6Y
wEHNwPSPPU7kiRzC1iw1jm+mfprEoSqCqczYTtbk8MAuImntN+rHyRxM8m4o
Gh0ka3H4OKXHS6XeZG0O8svikr5EUH9PEfeb2R0krU6eyuHShHX2q1MpD3Q4
TO8l79xtTNbl4FZzIEj+OeXJNA4rylbWBHqS9TiU6Ca+/lOePJ1DX9tNCl2c
8klf1KPWwVNti8gzOJyU05uQX0n5NpODU3aM6gVV8iwO30tadLc6UB4acMjV
17Xul0l5OZtD935NiZ8CeQ6HE8P1r6c5Ub4ackgNGjIm5D7l71wOt/+0qezU
Is8T57mrDd5GUl4bcTB/uKxqsgwZOAzoWCpzdxfl+3wOyyfcSzj4kfJ/AQfD
hDtjV9uTF3JY9fvT4dFvaV4Yc3iaH5X6YAvZhIPR5qoogyaaL4s4dKYZ6K3c
QV4s6je/Ivmf3zSfTMXfd5jpIhdKXsIhJlJOb6c62Uyc3+Y+K0dm0XxbymHB
yg6HVnPyMg6mSpKzJW00D5dzOL825nx0KHkFhw6H5LhF08grOcydb7g3s5rm
6R8c9s5p9X16iLyKg7T35rRgTbI5h8L0TFZUTfN4tcincNNAjwCyBYexgYFa
ngbkNaI+X1h9vtFC892Sw90hEU/04shW/89H+x0VG8hrOZQbSLfvUSGv43Aq
fcE443jaF9aL+t5iA+7jydYc8t19Pq1id9EbRD0uCmur0CRv5JCzvmNjSSrt
HzYcwuVNN42fR94k7je3x5S8UtpXbEW+NsqGHbMhbxb1lPxrnvWXW2g7Dr+T
9KvHBJK3iH65aPs8bzzZXuTPiwOXJ+XRPuTAoTS6zNZwC3krh/fL6vo19CQ7
ir/vnO+odJX2KScOf+hbfk4wJ2/joGF9/WVM9w20M4e4vFrVx/FkF5E3i11n
gBXZlYP/pTPby3uR3TiwiDmxbjdpf3Pn4JMywVDBg+zBQcskdMm58eTtHOqA
2/Z/lWH0P9M0uXQ=
         "]]}, {
        Hue[0.6142719099991583, 0.6, 0.6], 
        Directive[
         PointSize[0.006944444444444445], 
         RGBColor[0.528488, 0.470624, 0.701351], 
         AbsoluteThickness[1.6], FontFamily -> "Arial", FontSize -> 16], 
        LineBox[CompressedData["
1:eJw113dcz98XB/BSipAGQouMolJZGY1DRbQoo4xKSHYhxbevWRKVSiohDe97
o1RGSWipiJBkZKa0v9qDIr/7/d7z84/H89G6n/s+53XOe7zLbtvNA0REREJF
RUT+/f+/f5UCjI2wUDttcsH4P38VYIZhy5TgnmjuKgHGpWk4TriGrhag+tcg
EYO16G8CTFuV/eq5FLpGgGN6gQ5lmee5awXQ7fJ9arAZXSfAoixtRXEZdL0A
ww2GtCjfjeJuEMBVXCH2sDO6UYCjFYr6KhLoJgEk3H5sbb4ayf2PAPYKj6K+
WaC/C3CkqeFJZ1MEd7MAahY/k+ROoVsEaN8TflJvMrpVAEs7OQvT3HPcbQL8
8pP1NrRHtwug/Ktm6vDmcO4OAbI7q2STjqI7BXiTfyJcRB7dJYBZ2iAJkfiz
3N0CvDdwlbk4Dd0jQMbXUREFmWHcPwRY3ni9xw3QPwUQcdMa7l0Yyt0rQJT/
BM3Kxeg+AaYvFQafeRTC/Yv9/kDRVx6m6N8CTNwWrdHoc4a7nz0/X5e9g7cH
c/8RoP5Nv8xouyBuEQKD7stPb5oZyC1KIFnVK3aVzGnuAQRWjPx0Q6smgFuM
gEZd71yjWye5xQmY94z1WXPQn3sggfsRiko2805wSxBYl1smXd/uyy1J4Neu
0oCWhOPcgwgkyhxo17Y6xj2YQOVhs7M7mo9wSxEIST9n+0H6MPcQAvazjFfU
6vhwDyWwbOXc7weND3APIzBOZcORkYb7uaUJtEb9U6utsZd7OAHvxVUm+iLu
3DIEjmiFJxkHbOWWJZBGpYPiGly45dh5sjVr7oA9tzz7fje32ylpptwjCIjI
usInE52c/zySfb9RUq2nry33KAK6iZ0O03OcuRXYeeML3CN3uHGPZudRGbW7
a5I79xj28/pWvut19nGPZfdt22Fta+fNrUjA+eibM1fDfLiVCFiucxDUvI5w
KxM4qWY/w/fWMW4V9vsPFBi19PtyqxJwm/297rODP/c49vwXTXhUVhDAPZ6A
r84TBRsI5FYjUC5b/O1jSTD3BPb1Bm1Fv/QQ7okEFo6JG5c+LIx7EgFT6StP
l+4+yz2ZgFbrGa1z78O51dnfr8mbWWsTwa1BYM7Rx6VhLyK5p7DvT5ko1uFw
nnsqgUOBYX82tERzaxKoGlCyyCjkIrcWgSvxt/IbDGK4tQnc7i6rKu66zD2N
1R8N+JjwKZZbh4B4wZIh9UVx3LoE9EYZlDdkxHPrEciNez6k+noC93QCI8HG
XSb5CvcMAn837o1OuyFwzyQw1uWPungO4Z5FYJWuXYNVOeWeTeBAYfT3srZE
bn0Cx2Jlgt8rXOOeQ+DLTXXvlEVJ3HOZP6zNiD6UzD2P1a/Wpjvfc65zzycg
G+Zt90MqlduAPW+9q3USumnchgQilRY2531BG7H69FtnURF+g9uYndcrxeig
zU1uYPVzJHTmq+G3uBcQSEnanC3/Br2QgKOc4ckd8be5TQh8fLDLYrhnOrcp
gQXGop3TrDO4zdh9nhlt+kf7DvciAiqblcxvj8jkXkygcT6MPj7gLrc564/6
gfZxPeglBFLbbg4x68ziXsr62SjJ9cqPe9wW7LykOrRL/AG3JQG5mOCtu8Zk
c1ux+gkeoWc6O4fbmsCOSK2Y19q53DYEugsuL2oqQC9jedSofvMv5zzu5QSC
vl7bECOSz21L4FnHBvetAtqOwLX1y83arB9yryDQJl8/3/w3eiWBw/laJofS
CrhXEZCB6j2xboXcq1m9Vo2LyJxUxG1PoPZz9eCSOrQDgcdbbrR8THnEvYbA
nUH1E+oPPuZeS8B4cGPxN4ti7nUEIhId8h+Of8K9nkDworbWXb/QjqwevJ97
Pf7wlNuJ5XkNNFzNKeF2JpCx95JHNX3GvYGAkZJC37zw59wuBCQu61pv933B
vZGAj3d/lKxBKfcmAicapcyP3UFvZvkp6VW6fOZLblcC+a5dciY30VsI7NS/
v1ZWr4zbjYCt3GAF9zT0VvY81TojpHRfcW8jIOWT3nw8Fb2dwLc1mXX7p5Vz
7yCwd3LXiP3J6J0E/vlmrz90ymvuXWw+Be9ZeD8BvZtAb2R8uajSG253lsef
nq2xDUV7EBi64nK+sthb7j3s88zxCHvhjt5LILroyvTSCvQ+ApOfXnY9YfiO
25PAu5z3bfYX0PtZvYf/vTGtHe1FIF5MTvTnwgpub5YHQkPRldPoAyyffo3e
q12CPkhglrNn8Cjx99x/sfyd8GNzy3S0D4F97k61K+zRfxNQXtVu0bEXfYjl
16LfUf5+6MMEYg+3FVUGoo8QCAsRS6wMQB8lMK9W9oCPD/oYgTWuQ/vvb0If
J7D0u+G67IVoX3Yfkn3hqaPQfgQ2EZXLLyvx/CfY/D7hNGt/HNqfQKaw2Knf
Hn2S9bNsde47SXQAq88zIdmHU/C+ThE46yN93MsKfZqAoUJTl0UN3n8gO8/N
rtTg/eggAlkxC3vLRdHBBD65VFal++PzPUPgYuFl98eD0CEElkdt+R3nh/UR
SkDy7bn75f1YT2FsPs4Q82jehz5L4JKXxwqveqzHcFY/riG6bQ7oc6zeHKs8
3hRjPUcQ2CDiNzl6DjqSzRcFVztKsB+iWF7ExV90HoE+T2DaJ0frccewn6LZ
34sse+Zeif13geXHWgvPmgfYnxfZfUk8XqN2Cfv3EpsPb0R6LxzC/o4hMMKu
aXqmC/b/ZQKnzpUMe7EE8yGW5Y+IeJDmTMyTOJbvRmr+Q9Uwb+IJjN9DfAV5
zKMEAv1nD1xSHYx5dYXNp7NtttEDMN8ElqcbH2/UEsH8I+y+RwyM+iaK+UgJ
TG1aefyJJOZpIoHRCk8Mvshi/l4lEHhKkFEZh/l8jcAkhXdTezdhviexetWr
9vsQep87mUCC9M5B94pwXlxn9euX5LxDDOdJCoGAdcN67y/GeZRKYK5DW8m+
szi/0gjs6ZwwdnUtzrsb7L6yreQnAM7HmwSytwd4hMfiPL3Fzhd1r/uRdAr3
bbZvFF7vPlOP8zydgMWWumUNz3D+ZxC41TlFbG427g93WH7pjZ33NRP3j0x2
f4fOpB8/eIn7LoH96uZtHudwH8pi/d2SsHdRXij3PTYvHZ1S3H/i/nafzRd7
SbPOMQe4H7D6GkLVVlw14c5m/Zd6clOCyD7j/5xDoMR8vo7jZD/uXFY/YxSE
kcr4/pDH9sugutlTL+P7Tz6bRws8Q7LG4vvhQ7Yf3L4w55R5LHcBe96HUgvz
RRO4CwlEOZHc63cF7iIC23olO9vcE7kfsfxRujh5tkYS92N2v1PVVcdXXucu
JqC0WL482TKN+wnLx5J1S0yu3eB+SkB1T+ta9cG3uEvYfCIX/0reepv7GZs3
UzXGTC5J535OwEb0VVyd7h3uFwSKmvW8TaMyuUvZ/Z07VhYyIIv7JdtfzTIj
Vd3vcZex9435n2VNvt7nfsXu/8+FaqtV2dzlBI7qWy0Ke5HD/Zr1z2n3jjSS
y/2G7RsXSz9JuOVxv2X13Cbe0K6Zz/2OwPSFdQEX29EVBNz7pY5Ovf+Q+z0B
dduum/knC7g/EBjybHNvgH0h90e2r/iodiZoFnF/YvPP8eLD6QMecX8mMGCb
TOmqj+gvbJ74qhyYlvWYu5LAE7u4/NcXirm/snze+E/35qNPuKtYfl1qNera
9pS7ms0z1yydCPsS7m+snw7eXLh66TPuGgKD715JXwDPuWvZvqQxsHfNvBfc
dSzvKt7+XqZUyl3/7zxqDfe/hG5g9e6Y/aV43EvuRtZfRQ5HhhJ0E/v8nYF3
jLXLuP9h933iXa91Bvo7e36dHv7jFrzibmb751u/jvBn6BYCdqscck6sLedu
ZeelRvXFjeg21i8pqYc1/3rN3c7m+WfTJR5D33B3sH03Ld7FIQbdyZxX8eO8
7lvuLvb+/Hr48K/56G4Cv9+Grylf8Y67h+1rFTlzZGvRP9j8XDzsodb+Cu6f
BD5UpNjeFn/P3UugYGzUPu1QdB97nxNN/zhS8QP3L/Y+dNbRuiYO/ZuA/u23
YtKTPnL3Mz/4XPQ7Af2H1dOPq/NUVT5xi1Co9zmx8kMYWpTCcDdfiQuin7kH
UFjyIkW0eCtajMKWgFVJr56gxSlomkqP0Zn4hXsghUSbucqrPdESFAbYXlj2
8gFaksLOLRZDdX6jB1GIu9cW7z+mknswhRk36lVDdNBSFMoKdY6EAHoIhfSM
1AUeluihFJZLn1KcaIceRiG/covLlRVoaQqtRzS6epahh1OYG/29SdscLUNh
Y8ncp47z0LIUpu0cL5+sjpaj8Fd5FjGWQctTuGeYOz6iHs8/gsIs22j7YYno
kRRiF8Rs3+CEHsU+X8Oky6OHoxUopN2z/Jl7B+9vNIXa9M7ZzQ7oMRTeWzg/
1e/G5zGWQoX8ka7ZQWhFCvv7Vnb6qqKVKPzUrNtw9zo+X2UKmzyNstzmoFUo
SIaPkJuQi/WhSmGbaF3/HjP0OAqqulfTPj7G+hpP4aTWwOuflqLV/nXd86an
WJ8TKHhJhsbvtURPpNCzx2X9+xKs50ns/iJbGn2s0JMpfH7zvSf1OfaDOoV2
7+ZRucvQGqwejp7ubXuF/TSFgnJ1de4xe/RUdt9KoZaJn7EfNSl88Iumoa5o
LQoTZlvu3NKK/atNQenu/DmWPuhpFLLeqsutl0LrUNB7kFN9IxrzQJfCx6CM
qvXaaD0KXc8rfu3OxzyZTuFGzxTjDgf0DAqeNTPntHRgHs2kcL1wykq3EPQs
CudDMiKddNCzKeylI5+Xl2K+6VP46ruit2Afeg6F7F3dszUV0XMp1HRbtYqe
xLycRyGv9Eugz2fM0/kUpPIs62/NRRuweulLvHD2POavIQXLkrLTA/sxn40o
FCr06be7oo0pHE7s+APlmOdAoVuy0uWdGXoBu/+wqtkx9zD/F1KQ8Fzz3msW
2oTCTPEFTktv4bwwpWAdqH2jdybajMK1P4cydv5/vixi/ZGstvOkCXoxhV21
rmK6pTiPzCkQ9dCSJc7oJRTM9N0j73XgPFvK+j1dMX37KbQFhWGp70pgItqS
QpPySHG1PJyHVhTE8yslepzR1hSsUhOkE8XQNhSGnjCvU76K83QZO2+nVMeC
5ejlFERglHZ/H85fWwrhsoqahlfRdhRup/1RbrRHr2D1M/TJy1Yp9EoKvVFf
kg1zcJ6vYvlTeSvlgSd6Nbvvnr6djtPQ9hRUHA6Okm7A/cCB5WfQPtd7AnoN
BfOqr0krN6HXUgiLcc4rmYhex84f9FtKtg73jfUUhPWj4+ST0I4Uzr3y/Fzk
jnaisC559SnFOWhnCmO77CTFRdEbKDzrL3WqjcB9xoV9XttcIXMaeiOFcae8
nFyLcf/ZxD5/jGntW1f0ZgoTNe64dkugXSl8ykitSLr6gHsLmzeXgn5XWaPd
KAy+c8jGvxv3q60Udkh0ivvFordR6PMzHFhsid5OIfmjdTX04X62g+XB8pS3
75PQOynY1Adn+Tmid1HQmDWqX1cevZv9vMHzxJJi3PfcWf2sN1m25FiW8f8A
VAmwAg==
         "]]}}}, {}, {}, {{}, {}}, {{}, {}}}, {
    DisplayFunction -> Identity, PlotRangePadding -> {{
        Scaled[0.02], 
        Scaled[0.02]}, {
        Scaled[0.05], 
        Scaled[0.05]}}, AxesOrigin -> {2796.875, 0}, 
     PlotRange -> {{2800., 3000.}, {-0.5100424493646064, 0.5103322908389816}},
      PlotRangeClipping -> True, ImagePadding -> All, DisplayFunction -> 
     Identity, AspectRatio -> NCache[GoldenRatio^(-1), 0.6180339887498948], 
     Axes -> {True, True}, AxesLabel -> {None, None}, 
     AxesOrigin -> {2796.875, 0}, 
     BaseStyle -> {FontFamily -> "Arial", FontSize -> 16}, DisplayFunction :> 
     Identity, Frame -> {{True, True}, {True, True}}, 
     FrameLabel -> {{None, None}, {None, None}}, 
     FrameTicks -> {{Automatic, Automatic}, {Automatic, Automatic}}, 
     GridLines -> {None, None}, GridLinesStyle -> Directive[
       GrayLevel[0.5, 0.4]], ImageSize -> {450, 270}, 
     Method -> {"CoordinatesToolOptions" -> {"DisplayFunction" -> ({
           (Identity[#]& )[
            Part[#, 1]], 
           (Identity[#]& )[
            Part[#, 2]]}& ), "CopiedValueFunction" -> ({
           (Identity[#]& )[
            Part[#, 1]], 
           (Identity[#]& )[
            Part[#, 2]]}& )}}, PlotLabel -> 
     FormBox["\"Imaginary Component, abs/disp mix ON\"", TraditionalForm], 
     PlotRange -> {{2800., 3000.}, {-0.5100424493646064, 0.5103322908389816}},
      PlotRangeClipping -> True, PlotRangePadding -> {{
        Scaled[0.02], 
        Scaled[0.02]}, {
        Scaled[0.05], 
        Scaled[0.05]}}, Ticks -> {Automatic, Automatic}}],FormBox[
    FormBox[
     TemplateBox[{
       RowBox[{"-", "0.2`"}], 
       RowBox[{"-", "0.05`"}], "1.`*^-9", "0.05`", "0.2`"}, "LineLegend", 
      DisplayFunction -> (FormBox[
        StyleBox[
         StyleBox[
          PaneBox[
           TagBox[
            GridBox[{{
               TagBox[
                GridBox[{{
                   GraphicsBox[{{
                    Directive[
                    EdgeForm[
                    Directive[
                    Opacity[0.3], 
                    GrayLevel[0]]], 
                    PointSize[0.125], 
                    RGBColor[0.368417, 0.506779, 0.709798], 
                    AbsoluteThickness[1.6], FontFamily -> "Arial", FontSize -> 
                    16], {
                    LineBox[{{0, 10}, {20, 10}}]}}, {
                    Directive[
                    EdgeForm[
                    Directive[
                    Opacity[0.3], 
                    GrayLevel[0]]], 
                    PointSize[0.125], 
                    RGBColor[0.368417, 0.506779, 0.709798], 
                    AbsoluteThickness[1.6], FontFamily -> "Arial", FontSize -> 
                    16], {}}}, AspectRatio -> Full, ImageSize -> {20, 10}, 
                    PlotRangePadding -> None, ImagePadding -> Automatic, 
                    BaselinePosition -> (Scaled[0.1] -> Baseline)], #}, {
                   GraphicsBox[{{
                    Directive[
                    EdgeForm[
                    Directive[
                    Opacity[0.3], 
                    GrayLevel[0]]], 
                    PointSize[0.125], 
                    RGBColor[0.880722, 0.611041, 0.142051], 
                    AbsoluteThickness[1.6], FontFamily -> "Arial", FontSize -> 
                    16], {
                    LineBox[{{0, 10}, {20, 10}}]}}, {
                    Directive[
                    EdgeForm[
                    Directive[
                    Opacity[0.3], 
                    GrayLevel[0]]], 
                    PointSize[0.125], 
                    RGBColor[0.880722, 0.611041, 0.142051], 
                    AbsoluteThickness[1.6], FontFamily -> "Arial", FontSize -> 
                    16], {}}}, AspectRatio -> Full, ImageSize -> {20, 10}, 
                    PlotRangePadding -> None, ImagePadding -> Automatic, 
                    BaselinePosition -> (Scaled[0.1] -> Baseline)], #2}, {
                   GraphicsBox[{{
                    Directive[
                    EdgeForm[
                    Directive[
                    Opacity[0.3], 
                    GrayLevel[0]]], 
                    PointSize[0.125], 
                    RGBColor[0.560181, 0.691569, 0.194885], 
                    AbsoluteThickness[1.6], FontFamily -> "Arial", FontSize -> 
                    16], {
                    LineBox[{{0, 10}, {20, 10}}]}}, {
                    Directive[
                    EdgeForm[
                    Directive[
                    Opacity[0.3], 
                    GrayLevel[0]]], 
                    PointSize[0.125], 
                    RGBColor[0.560181, 0.691569, 0.194885], 
                    AbsoluteThickness[1.6], FontFamily -> "Arial", FontSize -> 
                    16], {}}}, AspectRatio -> Full, ImageSize -> {20, 10}, 
                    PlotRangePadding -> None, ImagePadding -> Automatic, 
                    BaselinePosition -> (Scaled[0.1] -> Baseline)], #3}, {
                   GraphicsBox[{{
                    Directive[
                    EdgeForm[
                    Directive[
                    Opacity[0.3], 
                    GrayLevel[0]]], 
                    PointSize[0.125], 
                    RGBColor[0.922526, 0.385626, 0.209179], 
                    AbsoluteThickness[1.6], FontFamily -> "Arial", FontSize -> 
                    16], {
                    LineBox[{{0, 10}, {20, 10}}]}}, {
                    Directive[
                    EdgeForm[
                    Directive[
                    Opacity[0.3], 
                    GrayLevel[0]]], 
                    PointSize[0.125], 
                    RGBColor[0.922526, 0.385626, 0.209179], 
                    AbsoluteThickness[1.6], FontFamily -> "Arial", FontSize -> 
                    16], {}}}, AspectRatio -> Full, ImageSize -> {20, 10}, 
                    PlotRangePadding -> None, ImagePadding -> Automatic, 
                    BaselinePosition -> (Scaled[0.1] -> Baseline)], #4}, {
                   GraphicsBox[{{
                    Directive[
                    EdgeForm[
                    Directive[
                    Opacity[0.3], 
                    GrayLevel[0]]], 
                    PointSize[0.125], 
                    RGBColor[0.528488, 0.470624, 0.701351], 
                    AbsoluteThickness[1.6], FontFamily -> "Arial", FontSize -> 
                    16], {
                    LineBox[{{0, 10}, {20, 10}}]}}, {
                    Directive[
                    EdgeForm[
                    Directive[
                    Opacity[0.3], 
                    GrayLevel[0]]], 
                    PointSize[0.125], 
                    RGBColor[0.528488, 0.470624, 0.701351], 
                    AbsoluteThickness[1.6], FontFamily -> "Arial", FontSize -> 
                    16], {}}}, AspectRatio -> Full, ImageSize -> {20, 10}, 
                    PlotRangePadding -> None, ImagePadding -> Automatic, 
                    BaselinePosition -> (Scaled[0.1] -> Baseline)], #5}}, 
                 GridBoxAlignment -> {
                  "Columns" -> {Center, Left}, "Rows" -> {{Baseline}}}, 
                 AutoDelete -> False, 
                 GridBoxDividers -> {
                  "Columns" -> {{False}}, "Rows" -> {{False}}}, 
                 GridBoxItemSize -> {"Columns" -> {{All}}, "Rows" -> {{All}}},
                  GridBoxSpacings -> {
                  "Columns" -> {{0.5}}, "Rows" -> {{0.8}}}], "Grid"]}}, 
             GridBoxAlignment -> {"Columns" -> {{Left}}, "Rows" -> {{Top}}}, 
             AutoDelete -> False, 
             GridBoxItemSize -> {
              "Columns" -> {{Automatic}}, "Rows" -> {{Automatic}}}, 
             GridBoxSpacings -> {"Columns" -> {{1}}, "Rows" -> {{0}}}], 
            "Grid"], Alignment -> Left, AppearanceElements -> None, 
           ImageMargins -> {{5, 5}, {5, 5}}, ImageSizeAction -> 
           "ResizeToFit"], LineIndent -> 0, StripOnInput -> False], {
         FontFamily -> "Arial"}, Background -> Automatic, StripOnInput -> 
         False], TraditionalForm]& ), 
      InterpretationFunction :> (RowBox[{"LineLegend", "[", 
         RowBox[{
           RowBox[{"{", 
             RowBox[{
               RowBox[{"Directive", "[", 
                 RowBox[{
                   RowBox[{"PointSize", "[", "0.006944444444444445`", "]"}], 
                   ",", 
                   InterpretationBox[
                    ButtonBox[
                    TooltipBox[
                    GraphicsBox[{{
                    GrayLevel[0], 
                    RectangleBox[{0, 0}]}, {
                    GrayLevel[0], 
                    RectangleBox[{1, -1}]}, {
                    RGBColor[0.368417, 0.506779, 0.709798], 
                    RectangleBox[{0, -1}, {2, 1}]}}, AspectRatio -> 1, Frame -> 
                    True, FrameStyle -> 
                    RGBColor[
                    0.24561133333333335`, 0.3378526666666667, 
                    0.4731986666666667], FrameTicks -> None, PlotRangePadding -> 
                    None, ImageSize -> 
                    Dynamic[{
                    Automatic, 1.35 CurrentValue["FontCapHeight"]/
                    AbsoluteCurrentValue[Magnification]}]], 
                    "RGBColor[0.368417, 0.506779, 0.709798]"], Appearance -> 
                    None, BaseStyle -> {}, BaselinePosition -> Baseline, 
                    DefaultBaseStyle -> {}, ButtonFunction :> 
                    With[{Typeset`box$ = EvaluationBox[]}, 
                    If[
                    Not[
                    AbsoluteCurrentValue["Deployed"]], 
                    SelectionMove[Typeset`box$, All, Expression]; 
                    FrontEnd`Private`$ColorSelectorInitialAlpha = 1; 
                    FrontEnd`Private`$ColorSelectorInitialColor = 
                    RGBColor[0.368417, 0.506779, 0.709798]; 
                    FrontEnd`Private`$ColorSelectorUseMakeBoxes = True; 
                    MathLink`CallFrontEnd[
                    FrontEnd`AttachCell[Typeset`box$, 
                    FrontEndResource["RGBColorValueSelector"], {
                    0, {Left, Bottom}}, {Left, Top}, 
                    "ClosingActions" -> {
                    "SelectionDeparture", "ParentChanged", 
                    "EvaluatorQuit"}]]]], BaseStyle -> Inherited, Evaluator -> 
                    Automatic, Method -> "Preemptive"], 
                    RGBColor[0.368417, 0.506779, 0.709798], Editable -> False,
                     Selectable -> False], ",", 
                   RowBox[{"AbsoluteThickness", "[", "1.6`", "]"}], ",", 
                   RowBox[{"FontFamily", "\[Rule]", "\"Arial\""}], ",", 
                   RowBox[{"FontSize", "\[Rule]", "16"}]}], "]"}], ",", 
               RowBox[{"Directive", "[", 
                 RowBox[{
                   RowBox[{"PointSize", "[", "0.006944444444444445`", "]"}], 
                   ",", 
                   InterpretationBox[
                    ButtonBox[
                    TooltipBox[
                    GraphicsBox[{{
                    GrayLevel[0], 
                    RectangleBox[{0, 0}]}, {
                    GrayLevel[0], 
                    RectangleBox[{1, -1}]}, {
                    RGBColor[0.880722, 0.611041, 0.142051], 
                    RectangleBox[{0, -1}, {2, 1}]}}, AspectRatio -> 1, Frame -> 
                    True, FrameStyle -> 
                    RGBColor[
                    0.587148, 0.40736066666666665`, 0.09470066666666668], 
                    FrameTicks -> None, PlotRangePadding -> None, ImageSize -> 
                    Dynamic[{
                    Automatic, 1.35 CurrentValue["FontCapHeight"]/
                    AbsoluteCurrentValue[Magnification]}]], 
                    "RGBColor[0.880722, 0.611041, 0.142051]"], Appearance -> 
                    None, BaseStyle -> {}, BaselinePosition -> Baseline, 
                    DefaultBaseStyle -> {}, ButtonFunction :> 
                    With[{Typeset`box$ = EvaluationBox[]}, 
                    If[
                    Not[
                    AbsoluteCurrentValue["Deployed"]], 
                    SelectionMove[Typeset`box$, All, Expression]; 
                    FrontEnd`Private`$ColorSelectorInitialAlpha = 1; 
                    FrontEnd`Private`$ColorSelectorInitialColor = 
                    RGBColor[0.880722, 0.611041, 0.142051]; 
                    FrontEnd`Private`$ColorSelectorUseMakeBoxes = True; 
                    MathLink`CallFrontEnd[
                    FrontEnd`AttachCell[Typeset`box$, 
                    FrontEndResource["RGBColorValueSelector"], {
                    0, {Left, Bottom}}, {Left, Top}, 
                    "ClosingActions" -> {
                    "SelectionDeparture", "ParentChanged", 
                    "EvaluatorQuit"}]]]], BaseStyle -> Inherited, Evaluator -> 
                    Automatic, Method -> "Preemptive"], 
                    RGBColor[0.880722, 0.611041, 0.142051], Editable -> False,
                     Selectable -> False], ",", 
                   RowBox[{"AbsoluteThickness", "[", "1.6`", "]"}], ",", 
                   RowBox[{"FontFamily", "\[Rule]", "\"Arial\""}], ",", 
                   RowBox[{"FontSize", "\[Rule]", "16"}]}], "]"}], ",", 
               RowBox[{"Directive", "[", 
                 RowBox[{
                   RowBox[{"PointSize", "[", "0.006944444444444445`", "]"}], 
                   ",", 
                   InterpretationBox[
                    ButtonBox[
                    TooltipBox[
                    GraphicsBox[{{
                    GrayLevel[0], 
                    RectangleBox[{0, 0}]}, {
                    GrayLevel[0], 
                    RectangleBox[{1, -1}]}, {
                    RGBColor[0.560181, 0.691569, 0.194885], 
                    RectangleBox[{0, -1}, {2, 1}]}}, AspectRatio -> 1, Frame -> 
                    True, FrameStyle -> 
                    RGBColor[
                    0.37345400000000006`, 0.461046, 0.12992333333333334`], 
                    FrameTicks -> None, PlotRangePadding -> None, ImageSize -> 
                    Dynamic[{
                    Automatic, 1.35 CurrentValue["FontCapHeight"]/
                    AbsoluteCurrentValue[Magnification]}]], 
                    "RGBColor[0.560181, 0.691569, 0.194885]"], Appearance -> 
                    None, BaseStyle -> {}, BaselinePosition -> Baseline, 
                    DefaultBaseStyle -> {}, ButtonFunction :> 
                    With[{Typeset`box$ = EvaluationBox[]}, 
                    If[
                    Not[
                    AbsoluteCurrentValue["Deployed"]], 
                    SelectionMove[Typeset`box$, All, Expression]; 
                    FrontEnd`Private`$ColorSelectorInitialAlpha = 1; 
                    FrontEnd`Private`$ColorSelectorInitialColor = 
                    RGBColor[0.560181, 0.691569, 0.194885]; 
                    FrontEnd`Private`$ColorSelectorUseMakeBoxes = True; 
                    MathLink`CallFrontEnd[
                    FrontEnd`AttachCell[Typeset`box$, 
                    FrontEndResource["RGBColorValueSelector"], {
                    0, {Left, Bottom}}, {Left, Top}, 
                    "ClosingActions" -> {
                    "SelectionDeparture", "ParentChanged", 
                    "EvaluatorQuit"}]]]], BaseStyle -> Inherited, Evaluator -> 
                    Automatic, Method -> "Preemptive"], 
                    RGBColor[0.560181, 0.691569, 0.194885], Editable -> False,
                     Selectable -> False], ",", 
                   RowBox[{"AbsoluteThickness", "[", "1.6`", "]"}], ",", 
                   RowBox[{"FontFamily", "\[Rule]", "\"Arial\""}], ",", 
                   RowBox[{"FontSize", "\[Rule]", "16"}]}], "]"}], ",", 
               RowBox[{"Directive", "[", 
                 RowBox[{
                   RowBox[{"PointSize", "[", "0.006944444444444445`", "]"}], 
                   ",", 
                   InterpretationBox[
                    ButtonBox[
                    TooltipBox[
                    GraphicsBox[{{
                    GrayLevel[0], 
                    RectangleBox[{0, 0}]}, {
                    GrayLevel[0], 
                    RectangleBox[{1, -1}]}, {
                    RGBColor[0.922526, 0.385626, 0.209179], 
                    RectangleBox[{0, -1}, {2, 1}]}}, AspectRatio -> 1, Frame -> 
                    True, FrameStyle -> 
                    RGBColor[
                    0.6150173333333333, 0.25708400000000003`, 
                    0.13945266666666667`], FrameTicks -> None, 
                    PlotRangePadding -> None, ImageSize -> 
                    Dynamic[{
                    Automatic, 1.35 CurrentValue["FontCapHeight"]/
                    AbsoluteCurrentValue[Magnification]}]], 
                    "RGBColor[0.922526, 0.385626, 0.209179]"], Appearance -> 
                    None, BaseStyle -> {}, BaselinePosition -> Baseline, 
                    DefaultBaseStyle -> {}, ButtonFunction :> 
                    With[{Typeset`box$ = EvaluationBox[]}, 
                    If[
                    Not[
                    AbsoluteCurrentValue["Deployed"]], 
                    SelectionMove[Typeset`box$, All, Expression]; 
                    FrontEnd`Private`$ColorSelectorInitialAlpha = 1; 
                    FrontEnd`Private`$ColorSelectorInitialColor = 
                    RGBColor[0.922526, 0.385626, 0.209179]; 
                    FrontEnd`Private`$ColorSelectorUseMakeBoxes = True; 
                    MathLink`CallFrontEnd[
                    FrontEnd`AttachCell[Typeset`box$, 
                    FrontEndResource["RGBColorValueSelector"], {
                    0, {Left, Bottom}}, {Left, Top}, 
                    "ClosingActions" -> {
                    "SelectionDeparture", "ParentChanged", 
                    "EvaluatorQuit"}]]]], BaseStyle -> Inherited, Evaluator -> 
                    Automatic, Method -> "Preemptive"], 
                    RGBColor[0.922526, 0.385626, 0.209179], Editable -> False,
                     Selectable -> False], ",", 
                   RowBox[{"AbsoluteThickness", "[", "1.6`", "]"}], ",", 
                   RowBox[{"FontFamily", "\[Rule]", "\"Arial\""}], ",", 
                   RowBox[{"FontSize", "\[Rule]", "16"}]}], "]"}], ",", 
               RowBox[{"Directive", "[", 
                 RowBox[{
                   RowBox[{"PointSize", "[", "0.006944444444444445`", "]"}], 
                   ",", 
                   InterpretationBox[
                    ButtonBox[
                    TooltipBox[
                    GraphicsBox[{{
                    GrayLevel[0], 
                    RectangleBox[{0, 0}]}, {
                    GrayLevel[0], 
                    RectangleBox[{1, -1}]}, {
                    RGBColor[0.528488, 0.470624, 0.701351], 
                    RectangleBox[{0, -1}, {2, 1}]}}, AspectRatio -> 1, Frame -> 
                    True, FrameStyle -> 
                    RGBColor[
                    0.3523253333333333, 0.3137493333333333, 
                    0.46756733333333333`], FrameTicks -> None, 
                    PlotRangePadding -> None, ImageSize -> 
                    Dynamic[{
                    Automatic, 1.35 CurrentValue["FontCapHeight"]/
                    AbsoluteCurrentValue[Magnification]}]], 
                    "RGBColor[0.528488, 0.470624, 0.701351]"], Appearance -> 
                    None, BaseStyle -> {}, BaselinePosition -> Baseline, 
                    DefaultBaseStyle -> {}, ButtonFunction :> 
                    With[{Typeset`box$ = EvaluationBox[]}, 
                    If[
                    Not[
                    AbsoluteCurrentValue["Deployed"]], 
                    SelectionMove[Typeset`box$, All, Expression]; 
                    FrontEnd`Private`$ColorSelectorInitialAlpha = 1; 
                    FrontEnd`Private`$ColorSelectorInitialColor = 
                    RGBColor[0.528488, 0.470624, 0.701351]; 
                    FrontEnd`Private`$ColorSelectorUseMakeBoxes = True; 
                    MathLink`CallFrontEnd[
                    FrontEnd`AttachCell[Typeset`box$, 
                    FrontEndResource["RGBColorValueSelector"], {
                    0, {Left, Bottom}}, {Left, Top}, 
                    "ClosingActions" -> {
                    "SelectionDeparture", "ParentChanged", 
                    "EvaluatorQuit"}]]]], BaseStyle -> Inherited, Evaluator -> 
                    Automatic, Method -> "Preemptive"], 
                    RGBColor[0.528488, 0.470624, 0.701351], Editable -> False,
                     Selectable -> False], ",", 
                   RowBox[{"AbsoluteThickness", "[", "1.6`", "]"}], ",", 
                   RowBox[{"FontFamily", "\[Rule]", "\"Arial\""}], ",", 
                   RowBox[{"FontSize", "\[Rule]", "16"}]}], "]"}]}], "}"}], 
           ",", 
           RowBox[{"{", 
             RowBox[{#, ",", #2, ",", #3, ",", #4, ",", #5}], "}"}], ",", 
           RowBox[{"LegendMarkers", "\[Rule]", 
             RowBox[{"{", 
               RowBox[{
                 RowBox[{"{", 
                   RowBox[{"False", ",", "Automatic"}], "}"}], ",", 
                 RowBox[{"{", 
                   RowBox[{"False", ",", "Automatic"}], "}"}], ",", 
                 RowBox[{"{", 
                   RowBox[{"False", ",", "Automatic"}], "}"}], ",", 
                 RowBox[{"{", 
                   RowBox[{"False", ",", "Automatic"}], "}"}], ",", 
                 RowBox[{"{", 
                   RowBox[{"False", ",", "Automatic"}], "}"}]}], "}"}]}], ",", 
           RowBox[{"Joined", "\[Rule]", 
             RowBox[{"{", 
               
               RowBox[{
                "True", ",", "True", ",", "True", ",", "True", ",", "True"}], 
               "}"}]}], ",", 
           RowBox[{"LabelStyle", "\[Rule]", 
             RowBox[{"{", "}"}]}], ",", 
           RowBox[{"LegendLayout", "\[Rule]", "\"Column\""}]}], "]"}]& ), 
      Editable -> True], TraditionalForm], TraditionalForm]},
  "Legended",
  DisplayFunction->(GridBox[{{
      TagBox[
       ItemBox[
        PaneBox[
         TagBox[#, "SkipImageSizeLevel"], Alignment -> {Center, Baseline}, 
         BaselinePosition -> Baseline], DefaultBaseStyle -> "Labeled"], 
       "SkipImageSizeLevel"], 
      ItemBox[#2, DefaultBaseStyle -> "LabeledLabel"]}}, 
    GridBoxAlignment -> {"Columns" -> {{Center}}, "Rows" -> {{Center}}}, 
    AutoDelete -> False, GridBoxItemSize -> Automatic, 
    BaselinePosition -> {1, 1}]& ),
  Editable->True,
  InterpretationFunction->(RowBox[{"Legended", "[", 
     RowBox[{#, ",", 
       RowBox[{"Placed", "[", 
         RowBox[{#2, ",", "After"}], "]"}]}], "]"}]& )]], "Output",
 CellChangeTimes->{
  3.704111784774541*^9, 3.70411188581629*^9, 3.704111926106607*^9, {
   3.704112116942547*^9, 3.704112129786508*^9}, {3.704112193874683*^9, 
   3.704112220716117*^9}, 3.7041122626580133`*^9, 3.7041123093351*^9, 
   3.704112368610551*^9, {3.704112529729134*^9, 3.704112542422118*^9}, {
   3.704112583093628*^9, 3.7041126023858337`*^9}, {3.704112634179656*^9, 
   3.704112697727126*^9}, 3.704112833873415*^9, 3.704113001860923*^9, {
   3.7041130857569637`*^9, 3.704113139103178*^9}, {3.704113175110794*^9, 
   3.704113196520805*^9}, 3.7041133404549303`*^9, 3.704113849877902*^9, 
   3.704113934949802*^9, 3.704114108079949*^9, 3.7041141735586863`*^9, 
   3.7041142260594053`*^9, 3.704114324179449*^9, 3.70411450520998*^9, 
   3.7041145551863728`*^9, 3.704114671827285*^9, {3.70411471665837*^9, 
   3.704114759913021*^9}, 3.704114800807558*^9, 3.704114895936452*^9, {
   3.704114933972932*^9, 3.704114958729044*^9}, {3.704114998887369*^9, 
   3.704115025443948*^9}, 3.704128129408781*^9, {3.7041283204201813`*^9, 
   3.704128350108511*^9}, {3.704128637864378*^9, 3.704128650943181*^9}, 
   3.704128955914315*^9, 3.704128998627841*^9, {3.7041290534891*^9, 
   3.704129075361279*^9}, 3.704129914354042*^9, 3.7041300954078712`*^9, {
   3.704130125517082*^9, 3.704130142636489*^9}, 3.7041305474513903`*^9, 
   3.704163222200279*^9, 3.7041633134054117`*^9, 3.704163489571527*^9, {
   3.704163530189334*^9, 3.704163598949432*^9}, {3.704163641041811*^9, 
   3.70416367779187*^9}, {3.7041679738086157`*^9, 3.7041679863308697`*^9}, {
   3.7041682299255733`*^9, 3.7041682702077627`*^9}, 3.704169620722824*^9, 
   3.7041696831908712`*^9, 3.70416978775028*^9, 3.7041698779262133`*^9, 
   3.704170082802888*^9, {3.704170165371234*^9, 3.70417018530864*^9}, 
   3.704170228785939*^9, 3.704170322062306*^9, 3.704170535992519*^9, 
   3.7041705725545673`*^9, 3.7041706315721807`*^9, {3.704170809819241*^9, 
   3.704170822448477*^9}, {3.704170858545939*^9, 3.704170958792832*^9}, 
   3.7041710181500187`*^9, 3.704171123123598*^9, {3.704171195787013*^9, 
   3.7041712146163607`*^9}, 3.7041712609782057`*^9, 3.704171880176505*^9, 
   3.70417192725889*^9, {3.704172112103359*^9, 3.704172140891699*^9}, 
   3.704301066154436*^9, 3.704301110203293*^9, 3.704301154759445*^9, 
   3.704301198517061*^9, 3.7043013249874763`*^9, 3.704301458603519*^9, 
   3.704301952976581*^9, 
   3.711255196008197*^9},ExpressionUUID->"e3dba588-2245-47a2-a7b9-\
716528047e6e"],

Cell[BoxData[
 TemplateBox[{GraphicsBox[{{}, {{{}, {}, {
        Hue[0.67, 0.6, 0.6], 
        Directive[
         PointSize[0.006944444444444445], 
         RGBColor[0.368417, 0.506779, 0.709798], 
         AbsoluteThickness[1.6], FontFamily -> "Arial", FontSize -> 16], 
        LineBox[CompressedData["
1:eJw113k4ltvXB/AkMibRkTEViSINZGhYSKmEQkUkUuoIaVZ0oigpUWlSqqNn
bdIgIQlJilNUNB1Dg0gqFEpk6N3v717HP67PdT/D/ey99nete5RP0OLVAwcM
GBAvNmDA////3987EYws2OxfdTVr1v9cJ4I5IxvFy++S34tg1Mq1l6VfkOtF
IPloi2R8E7lBBJ69dxN8e8kfRNCtmvExcmi24EYRPF8nOtqpQ/4oAjlbsMwx
JzeJICb01oEyB/InEejMNjA38SV/FoFP7jup7yHkLyLwGpNVIhNHbhZBQqu3
404kt4hA8dybyLn55FYRLLiW7xn8nPxVBO+iD7389YX8TQTJ16f3fRC/KbhN
BFemhDdP1SC3i2DPXzbln6aSO0RgclfulaQD+bsIfGcs9Ij1I//g39/XlRUR
Tu4UwVGVPovGRPJPEdhsOu59O5vcJQJnSYnrgyrJ3SIwqFUsKm4h/xKBWcip
Wf3SOYJ7RBBXoPbxxlhyrwgqg+ZHN9mQ+0SwOixN5pw3uZ+vt+kE3+q/yL9F
UBZRmnw2iTwAYYTTpJYv+WQxBN+5ITtKX5MHItzpeXDGtJ8sjuBwWS7ffOQt
wYMQtAvue7wAsgRCzZDcP+RXkSURNKDkXEMkeTBCtFp6iVcqWQrhoG57SEQ5
WRohTu5StlM7WQZB9+nkS49VcgXLIvSO0Dk9YCZZDkHqZN2nz75keYT36cqa
Rw6ShyBclUj991cmWQGh4+qTev035KEIVprS+jpStwUrInQnmtxsnUwehjDR
93JR7AqyEsImXTeUjiErI6x/+7bBN4c8HOFNzQN9bCT/gXD6AM5/NjxPsArC
i7YVdu225BF8vV0WO0lvI6siLE28mK+VSlZDUOzZpWZeS1bn75+ydJTX0HzB
GggVqj73TtiSNfl66QVrfN5J1kLYoTs+zPMGeSTfj/0Kgd1fyNoIrH7t1fu6
BYJH8c97k2DycCV5NILzgYVTFc6SxyBcN349/Gw1WQehx98zPFT1jmBdBLHB
te7ZbuSxCBtrtxU7J5L1EKYc9B+54g15HEJ/XnhUkGKhYH0E9YP50zZMJRsg
LNqzwsR0GXk8gl747owHoeQJCAckL4jr/U02RJhuey/Jo5RsxO8/LUQ94Ct5
IsKVwRWTV6jcFWyMsLl9xB0TIE9CuJd5Jrd7HXkywnbXcqv0Y+QpCCdUhsd5
FZKnIhwZaPlbvoVsgpAd6i9ZpFYk2BThlWO2WcQ88jSEgh4LG9cQshmv9/Du
z1aXyOYIgZXTZRxryRYIZt+PHNqjcE+wJYJToe2GRhvydIQF/9rm7Aohz0BI
ld0e7JxOnokwq8U5xb+JPIvXQ2HhqsejigUDAk7VSIrwIFshZJxwmXH4JNka
QWTTL93zgmzDP09uvqhM+b7g2Qiay1eFyriSbRESLCTyc4+T5/D1PKW7oL6K
PJfXn05SWrTWA8F23Nfvfs/wJc9DOObdk7vqMnk+gv+W5T3nfpAXILyV/iju
DyWC7RH6du5yKzlIXoigpW2YmF1NdkAI2J3pY25QKtgRISVad7TjTrITgofe
8v4f5eRFCEmSE9Bg9D+CFyOsK5kwtmkb2RnBWrMuR+8J2QVhbKzV0Xd6DwW7
IsgNirwyOIK8hJ/HZP39h1+TlyJ4F8xt8bN4JHgZgsXrE5VhJ8luCM0JeCP3
J9kdofW52rFBy8oEL0dYpt11ecYtsgeCzqR5KrPVywV7IiQfDgprCyOvQND/
ql2mVkf2QohNmdlwePZjwSt5fvZ8c1BPIXsj5Ohk/AiXfSLYB8Hnp+W7iEDy
Kp4PNUd/vXxK9kX49+zrjSNUnwpejbDK8NOfWvPIaxDsp3iB03ayH0KQr0Nc
GJLXIsS45T3Y+Iy8DsF17Uez7n7ynwheHTccXo2rEOyPcOP6z7ynTuT1CCad
EytxKzkAYc78nNsjTpMDESbvqxrfkEsOQri2+mD7/X/JG3i9XHi0fEcHOZiv
3wY3sQKZSsEbeT64mR5x0CJv4ue5Rj7tiyF5M3+97l95S83JWxCqK2x7lgF5
K++HSgGuudbkbQiRcR1r7P+7vh3h42GRX6MZOYTfv8JeWb8J5B0IK5zeOGSp
kXfyejZarndXnByKMG/fcaW9H+n+wxB+7ru2R+wBeRffb//xf8w9R/4L4Zdj
rWj9JvJu3k9f9o89Zk0O5/Vv42X/SY4cgeCiqTL8QiXtxx6E74OzlbuPkvci
lMkPPGG6iByJYJfWnCaSIUchzDVZa2AcTvWyDyHqhoJNaSPV235+Hjzifz2Y
Q45GiP/RINZwger1AO9Pcrelq7qo3mN4/bSkR3jZkw8idAWuiTA6S+flEILM
rLBXXV/ovMUiZM00cvE3Jx9GMFpz02V8FJ3fOIRbM2L2vqik8x+PcKqi933v
SPIRhGDvqZIGgZQnRxFUD5w4VZ1PeXQMQTkqQilcgZzA60m3qm/vKsq74wiP
+lVUrHMpP08gqDmeUpdWJp/k599S3E07mPL5FMK0Wd5f71VQ/p9G2Nv3t/tY
U3IiwueyUbLBSdRvzvD5IGGp1H0Z8lk+n2XtPmW5k/pdEq8v09Z35W+p357j
+z3GiYkqqH+fR9hwVi9apozmgQu8P1cctep/TPPG3wghe85sC6mmeSaZ9/P9
O+rWt9L8dBHhrlKpa5EMWYQwc9vf/3hOpPkN+eetX2ip5UHzI0OY4LMk+k0c
zbcpfP7KjjXdWk7zeCq/3321yrmK5EsIx1dHd4R60vNFGsKkTXcM4tIzBV/m
9T3ffGixDPkKwr7DooAm/xuCryL8sfF6fdmzDMHX+HxwPAusrMnpCHml2mXD
b14XfB2hBTL2qU8mZ/B5MWu/n86NdME3eH1r94WLW5Az+fxyY+UGtUPXBGfx
vFWwTTe6flVwNsLLbSYb299eEXyTXxczQBVVcg4/j3q5yc4elwXf4vNVe5Wd
V2qa4Fz+/XLGw37+viT4NkKJVI9hjRc5D2H8IZ8DT0pTBefz9Y5sj020IBfw
39M7zlkmK0XwHYREiXHDm6eRCxGKfV4OU77HBN/l/f/Dfl+3JeQihP3u8/uO
t6HgewhTe30upR0jF/P9rl8/bMcs8n2+HnWmmU1tIsEPEH5rXv5Ql0Yu4flk
31zpHEAu5Xmckh1mbEr+h+/PAsgPkCQ/5PUfFzlT4s1FwY8QBhprRn7PI5fx
flB7oHl6MrkcAUwlL9XHkR/z/Yq/8LgtkvwEYW1wxrzNEeSnCN+eW5iGRpEr
+LyZKxqjdYRciSC/JiVoo4j8jN+P5I8TCYXk5wimpTViKfXkFzzffrh0lw+h
+3+JMLJj/NWJ1uRXCLsHFhp1h5H/RfiikeflXkSu4vXSovgtSoHWs5rPf1/X
22WvJtfw643mW8bcJ9fy+SV+toy8Ee3XawSJuRX9mefJb/jzllzP7pWatN9v
eV7qDbiz9CL5He/vf0qJPphQvdTxPIyrOLS0kvyer++MuIbeEKq3et5Px5tl
jzWk+mzg846361S9ZvIHhCr3z2sX3aR6bkQ46Shx5Wcs1ftHhA/Pl6T7b6Lz
0cTz9ne0R58vnZ9PfL5tu9fcO4nO12fef38Xm7vmkL8gFCreSU+1pfPZzPP1
i72JajW5BWFGl0VWwRY6360IWxY+d0sfQXnwFeHcprKU/iLyNwRZ9cSEG5sp
P9r4daUreysMKW/aEUb/3Gi9uJXcwfMnUbFNN5vy6TuC5X27b5Mi/3v+Rxi6
VrLYcTnlXSeCX5rM7wVmlIc/EZ7md0z7oE552cWfn2d1KjySoHztRgi97Zdx
5gf5F8Lsewtrmj5THvfwfmEqe8noA+V1L8JD45yi6nrK8z6EPcv0Jts1Ut73
8/4ZnLzw3RbqB78RKmMq3Qu6yQMYaLTKH1m8i/qHGAO/+97P9cWp3wxkcFxs
s8fDfWRxBs4JQTmZstSvBjG46zSp3TeWLMGgccHc984K1N8kGYhVRqV0HSIP
ZlCUYGHzUJr6oxSDhJaF060iyNIMTPNCfao6yTIMTmPMHiU/6q+yDExOdapv
qyTLMRjcczD1mBn1Z3kGgft88iVPkYcw2F/XYbChg6zAYHS/Y2L4XOrvQxno
lR682XWMrMjgkGRQ8fka8jAGxkve/VqsTvOCEoOT8t/OdDqTlRkE3Vz1z+5I
8nAGLT5tit+vkf9gUCInVe31jKzC4N64rZFvv5JHMOCR9dcpCZpPVBk8Ujoy
qkCZrMbAV/vFvihNsjqDiS5VzlO0yRoMfra5Bcr+d12TQUzH1ofu/71fi//e
nJzJwZLkkQyCk0brXuig79dmsF41p2hmLXkUg8rfrlJJheTR/Pumv64YdoE8
hsGgimlL28PIOgyyi/VjYpeSdfl6XQ4dM82IPJZBVKGrtvlAsh6DzWkB/m+e
0fqOY9B6PPBQQDJZn4ES7tmmH0w2YGB+aJDXohnk8QzET2qkakuRJzDYqbm4
4XEF7a8hg2r/xvLDp8lGDJr0x3gf9SFPZHBw4ONWCQOyMYNxR8dYDm2jeprE
wO5dw/lXN8mTGVxxNDTbtYs8hUFS/7ffo23JUxnUWo+Xfi9LNmEwLb5l54tK
ql9TBmbFGhOVTpOnMYi8+ibgmjfZjIFsuvicPH2yOQPXzi3p89rpvFgwkCkP
u7X6NtmS12umM9OIJE9ncMeyRivEkTyDwY7GwDl71cgzGXS6pzfaNv73/M/r
28wtujiDDAyeTB56XGI32YrX64cFAfIOZGsGGUsWhb/VINswcAj1CtjVTHkw
m9d7srpscx7ZloGXhUuUfix5Dj8vscZB01aS5zJ4ntbwcPgUsh2D+Z5DphRL
kufx/djgcdeqhvJoPgOnvuJRh9LJCxgM8Xly62IU2Z7BmeCtF6M8yQv5+9eV
3TY2ITsw2H751oXz8mRHBvX2TSXPGin/nPj92LdsLSkkL2JwOOLO8+2J5MUM
vrYd+NywlezMoGBDa6qUM9mFgWRgetu7iWRXvp/FnfF/ypOXMPCcqHp+9ivK
46UMXrze/Uw6gbyM18vNEmMtF7Ibf/21z2N3KpPdGbze3qWr9pLyfTmDbsPp
yd9Pkj0YbBrQpDHIk+zJX6+4pcdqNHkFz19DL0PWRP3Ci0GI0hETo3TySgYu
ypIvnm4nezNQy6qo229N9mGwcU+mnZM8eRWD95dXDRlVRf3Il8GzvCSnHyLy
ap5nC4bNLdlEXsPz6b387Hhrsh+D9CrFrIXDyGv554Wbj/n5nvrdOgYNsZFT
9meS/2Rwe7YM64ki+/Pzg4OW27uT1zN4G1Nlt8WIHMBg8UyxqGBxciADnb46
m+lV1G+DGJTGJD55eo28gddfzv14g325s/4PF7dXPg==
         "]]}, {
        Hue[0.9060679774997897, 0.6, 0.6], 
        Directive[
         PointSize[0.006944444444444445], 
         RGBColor[0.880722, 0.611041, 0.142051], 
         AbsoluteThickness[1.6], FontFamily -> "Arial", FontSize -> 16], 
        LineBox[CompressedData["
1:eJw12Hk81dn/B3DKNlRSmZQiWixNmxZLyjui0qbQRBJKq4q0FzNKo7RICWWU
6J5TiYQUmqiEFqm0GLRRKLsoWfI7v+99jX88ng/3+nw+57zP6/2+V8dj82LP
HjIyMqGyMjL///t/P+8lND5WaUSaxiWL//mDhBzky73jJ8PlEtr76ypSt4cr
JBS5Yvf4b97wRwlpd4/LtwuBP0koPPLkOb1EuFLYbLqbXwFcJaFeHW/vO9TB
1RLasPPR2aTel6X+LKGoTacenxwLf5GQcqhkpqwdXCOhIW9K+3b6wLUSend6
sl1QGFwnISfzXcbsBlwvIf911WoupXCDhEYtaptxpRtulFDuub6WZ0bES90k
oRCbRRIDW7hZQqtcVmi4esNfJaTnYuoxNQJukVCqVrL3/dtwq4TaMx/MlKmC
v0lodNOrLw2qV6T+LqEGm9tRkaZwm4Tm/Fh+9edK+Ie4Xl5Y9KgQuF1C5fMW
dw/IhDsklG9xLeRJFdwpoT0NmmOWqidI3SUhX889JWlW8E8JGQX7ZDdsgbsl
tCP17FilOFiG0QmVr3/Lv4BlGS3V75VQJ58odQ9GVzzOjc41gXsycp7WpHbK
C5ZjZLLSOcjtPCzPKCG+pHzsa1iBkdW5jCsKfa5KrciopXVqTL01rMTo9mGn
hDp/+BdGn9eO+6qcDisz+meN6uv5LbAKo99qK3+4aiRJ3YvR1SWRIROM4d6M
9n1PS4tdAvdhZOp46XTadliV0eyV0wN9IuC+jOw1X3x8fRNWY3SqO2h+fQnc
j5HmbZ9t6V1wf0Y1+tWm03WuST2AkX/K03MB1rA6o5SYHy8Orod/ZbRG4Y8J
TsfhgYwacsxM29JgDUbtQRbRG97Cgxhll7lOS1dIlnqweP/yDIOqcbAmo66P
Ky50OMFDGD15KzOyKxAeyujCtgmOzUmwFqNJYcXq5W9gbUYGKWcCilRSpB7G
qFMvra7ADNZhpPNnWU3xelhX3O/0AfM6o+DhjLKGxWrRE3gEo4LitutXZFOl
HslIq0/iRdsp8ChG73R8i3S9YD1GO5X7LpseB+szMrdxTWSlsAGjiIgZBz3V
r0ttyGhWeVRToB08mlHMYFMr1aPwb4zG5l7VU30Ej2Fk29soOkQ5TeqxjHye
2H6PmguPY/RvYMB7i2PweLE+uu+WBT2HJ4jr3fDI9de4IbURo0/pM4qN3OCJ
jC5ODZYkXYInCbf0PSffCk9mtOV95QkLy5tSTxH1PWP7Fa9Q2JhR2GzzrVHl
sAmjaYv7FpZMTpfalJFRe1Wn6WHYjFG3tXxEfjk8VZwvjd1Hw80zpDZnZJf/
eXhqJDyN0Xn9zXUTvsPTRX1EBucNW5optYWop9i2otBMmBiN3LrAJ1znltQz
GIX/nGxEwbClOE+J2kUxrbCV2N9rU8c+XPmP1DPF+dDzMXzyArZmVPf6r8Tb
s29LbcPoUMv28IQseBajob3PhV4xzZJ6NqNBmgmqBWnwHEZjNG73O66ZLbUt
o/3jTIyXLYfnMlJ829VSGAPPY1QRvfNL6yd4PiPHRF2LF7/dkXoBo5MGXod9
tsELGVm0Nf5TlAXbMdI98rCrW+Wu1IsYTSnMO9TuBC9mlKyzJCz3EmwvXl9S
pbm6A3YQ+3uXZ/274J7UjoyCyuYfH3YBXiLW82xjmXEH/DujbytudAx2yJF6
qci32atH30uEnRip63ko6Kncl9pZ1EvdrT1m6+BljNYp2QfU58MujE730bo7
3jBX6uUiz46nLaw5Arsyum9vtkiuCV4h7jfIJWn5kjyp3RglFp+5/+IW7C7y
5WeBnOWIfKk9GOVXH43feQReKerRSt/XphVexejIJaPZvq4PpPZklKHfR/lO
Hrya0euuLoea8Q+lXsPoUUymEz8Nr2W0ekjK/TjZR1KvY6QmNyvr4Fp4vbhe
bfSP7wXwBkZrfxyoODLhsdRejA4uqmopOwFvZDQ6+HLrjiZ4E6M2W8eS6nkF
Um9mVJ/76GTaBdib0TiHN6Gr2mAfcX83XTt8Zz2Reguj50l3yleFwr6MPD9V
xNx4CW8VeSbnt7i+f6HU20QeNDdvOTYX3i7uRyblqO5eeAcj+SGnuqZK4J2M
NoQ5J23NhXcxOlczqsL7Hbyb0eWxbY/eN8B7RJ6OvjV833d4L6O30zMDdb7B
foy80jJDo2pgf0ZJ8n6lb17DfzCaZ9C0pyoD/lP0z5+lbg/C4ABGlVMqjZkn
vI/R+nZP/eQx8H7xvMma6kZ1eP5ARtoGFLb7AnxAnEcthav19vBfjNKVmevP
DqxvEKPDkw4Wj4iGDzI6IFmbVmkMH2K0R71K8elj7F+w6N8aTc5bXODDjHo4
fcjzqEI9HBH3+1Crt8km+CijydtP5hxsQn0dY+T+Z2TmZx84hJFqvtrW2gbU
53GRX7S/aKgXHMooc7VCT/kq1PcJRpGZVgG67vBJsf5lPVY3lOC8hDG6Fnfs
ZZkDfErUf4J/lX0hzlu46G8fJmWl2sIRjJr6ryhfkofzGynq0+2QzyFr+DSj
EbX7xpy8jzw4I/JMtiI9eRYcxWib3OJmrcfIk78ZvbznuUDRHo4W9dxvql1Y
GfLprHjecJf2qrXwOUa7DzTP0WpD/sUw2hEflzw/GD4v5pH8H6eDtOFYRv3t
/nhafAP5Gseog+sr2trDFxgFFJb9kV2B/JaIvHEI8THTgxkjWeeqmG5v5D9n
NGSEzwOlO+gXF8Xri1/a2w6EL4n5oya4OdUX/eYyo+pHn2jKK/SreDGvurbM
Sp8OX2FkPYg1jUpAv0sQ6+Voune1DpzIyLLZ6O3yKPTPq2L/wmq1mwfDSaL/
N+6IV4xBP77GSH9V+Ml9hnCy6BfhAc9tMtDfU0SezzEPMFkIpzKqddJUMv+M
+eE6I7nGMXOmHITTxPxgqXu/12/wDUa8yjRT8gLzyk2R51qvZlYHwOmMzJoH
bbw1Ec5g9P2UurXKF8xHmaK/23xsuX0BvsUob8aQh3dXwv8wWij5PqKnHnxb
rH9Y37CN9ZjXskQ9azuvb0qHsxndWRfQ7H8IviPWd69unuJy+C6jPicGvvaf
BN8T879N4dpiVThH5MmNx0OUGzBf3hfzU9OmBuXncK64/9SBZkU34TzR747l
pLjEwfmMJM76PrGh8AOR92cWfIzZDz9kVOhVUOq4C37EqOeyvwKyt8CPGfXN
a1r6YTNcIOZZpVrzDG/4CaOHt765LNgGFzIaVVFqGusHP2V046jCncxD8DNG
foZJ7edPw8/FeT1urLc8AS4S6x08s+RbDvyC0XGL1pJd7+GXon5n6w5u7oZf
iXx4Vc28hmO9Xot51MDk/HdbuFjMXwUDDWO3w/8yGqjnsGgvg0tEfrhPkYko
gUsZ3TX5+L5nf+xvGSOPrR0zXi6E3zA6qtbSOjQUfiv24+ajMU2v4HciH7u3
LvDQQX29F+f3kV92oDf8QdyPsnP6hhy4XMwXUZldBkNRvxViHhju+vez3fBH
Ua+18ed938CfxHqlKLzUtsb5qBTz3vVGnY/X4CpRfxHnVjwejvNVLT5vPesu
/HAG/izOU5h8rOFAnM8voj60vdZdioRrRB70/HrYRRvnu5ZRdPDqC9Pi4TpG
Uf1Uysgc+VDPyGmiy1SH53CDqOeRO7+6bkS+NDI6c00hlnojf5oYfZneGPr0
GtzMaLr6444yZ+TXV1Hvu4LnGCoh31rE/n/d774lHW4V867qu58TjJGP38R6
7fFSXnQS/i7q/8GShA+NcJvo93NONlxciLz9weie952JnlfhdrEeD303P1FF
fneI/bQKTgn3hjvFPD9j+4F1z+AuRs2bZ++rnYB+8FN8Pm96VZgVCneLzz/y
Y5P9G2EZTqNkjWyy56O/yHIK7LRy17gE9+C04ereMI0e6E89Ob1ak2q3aCks
x+nNJl09+3hYnlNNRvOwpHZYgVPm85JRXdbof4qcfB4e9i76bz5V4nQ3s6X5
2RP4F04njybfO6uCfqrMSX7A6zXVlrAKp7/eeMmt2Qr34tRQce/Tm3Nwb06n
ag4MGHIf7sPp18SHpe0VsCqnHYbfyL0T7svJwH2TilUf9Hc1TkvjdqbFDIL7
ccrZ+0EvSAvuz2mzT59xqkPhAZwWDXzxzEUdVufkZv9q41lF+FdOv+tbp6m0
4HoDOa0avjn843/zgwanS3+Xy3r/N38PEu/PSMtoj4QHcypO1v71lTesKZ5/
YVrukpnwEE6/nPiSXNQfHsrp75sKby68w3pqcdI2k3PXvQhri/3bs/Bw3EZ4
GKctv/sr+4+HdTjF9bW6JteE/dPllPzVb0/QVXg4JyUnn2gHL3gEp4maLT7X
9eCRnCrUXOY0fED9jOLEMzONraJgPU7NCdbf6+xhfU6tDVvL9HrBBpwOF4X9
OyIH9WnI6WaBXciAvfBoTmWyamt1J8G/cZqX1efWtlrU/xhOHyWmnRMk8FhO
pqeMy7e7wuM4VQV2xrlpwOM57ep52UCpCOdtAqcJleEz9x+DjTi1nz9a+dEW
nijqdfjupdOU4Elifd0qN5/JxXmezOnb3FAHpb/gKZzGzDH+FmIDG3Oydovq
MFGCTcTfE75e7xeO/DAV9192U0FFCzbjlJtkoeR+EfkzlZNtXfBKjcmwuVjf
5EnHjXKQV9M4FUQf7H/VEZ7OaWRDRMbhz8g7C1G/+/0Lc/6AidO7y+q2jhr/
ff7nNKDOsXNKCvLSkpNq2+UMDzvYipPnFb8/nzYgb2dy+nLXOHRHKGzNqXNU
z/AFk2EbTv6qB27OLUV+z+JUMu95xqr98GxOpQMVdUPGwHM4ZYxo0cz+F/3A
ltMxLceI2iB4rjhvqZY7fjGB53EK7tF1ROUL+st88fz1oXFV0fACTpcr1YJP
2MMLOWl+3j5EVgW24xRT4jpXPwf9axEnWc8bul3+8GJOg/vsKNw6FbYX9Za7
90LgD/RHB07h9Ve0dNNhR05Bt92qLXfDS8T/7zm1rMwc/p1T9npfxUoZeCmn
Q+95vEMu+rMTp8UDLEn7KOws1iPfz9fcEV4mzq+z5ug4LdiF09p7+YG2nzEf
LBfvd9qdbXAddhX7V6r903gfvILTnO1vj220g91EPb/y87mrDbtzcjDcXTq2
EfOLh3i+qqUm8XfgleL51lTojw+DV4n63T93X9oa2JNT7/pp843N4dWcdM58
yolXg9eI9VercOxdje8713JqXGIW7ZgFrxP5HWW6xj8CXs9pZ6ZzYoA3vEG8
f6HOGSdb2IvT62ff/GRGwhs5xU5WKPaWgTeJ6/fSsJOU4fvbzaK/WXunRabD
3pxS3RN72EQkWfwf+Sx4aA==
         "]]}, {
        Hue[0.1421359549995791, 0.6, 0.6], 
        Directive[
         PointSize[0.006944444444444445], 
         RGBColor[0.560181, 0.691569, 0.194885], 
         AbsoluteThickness[1.6], FontFamily -> "Arial", FontSize -> 16], 
        LineBox[CompressedData["
1:eJxF2HlczksXAPCKFG1CthAiZQmt6KpDpJSQnUpKUqFEqYR0b8mWUlkrS/c5
I6SUrXKVpE1FKjdLoSwtqIgil3fuO2Ouf3y+n556fjO/M2fOOSOcvexcZaSk
pKKkpaT+/f///15IoDM/+qJigbvZ//1SAh3OCo4LZngw10ngxGU9Ge9b3PUS
iMg4NifY1JP5lQRmun7Zf+Q292sJmO8qrSucs4H5jQSOu80folvO/VYCE/+O
KKlx2MjcIIE4PalFre+5GyVwc5BN3c7dm5ibJHBf1T88caAXc7MEqpe7Gwek
c7+TQEnf+jdKOt7M7yUw58OQ3osDuT9IgLhESieUcrdIINh8wdiukZuZWyXw
eeDx37cHcrfR/ahdeGRiJfdHCawyuhesPcmH+ZMEPDRzvm+L4G6XQGzISddJ
Ldyf6f7tl81ea7eF+YsEljbfzNK+wd0hAZvh2XmRw7cyd0ogXCFPKm0/91cJ
TM7tbX/2K/c3ur4vkkh/D1/mLgkUBJfp2tRyf5eAbmEfNFzix/yPBB4MPmJr
e5/7hwR09Ot9Um22Mf+UgFrwhJXbSrmlEDx7KC3KXujPLI0g1T3rluQxtwzC
55KqIVauAczdEHLT0wYUtXN3R9gxenaURXggsyzCjT/OptZrbGfugfAtZWzr
nSxuOYSwfQ7jFe2DmOUR1lqvS6+T2sHcE2HYPdclXue5eyEs2hXq+3T5TmYF
hD8X1ajbKe5iVkQY2MdYXuoutxLCTuuaur0zgpmVEfJsC547JnKrIIw0nz5u
oPxu5t4I2gr3uu57casirHbrdeLME+4+CBmHh25Msgxh7kvXNzdfTjaTux/C
lYEjjCp0f2dWQ9BTVlI0INz9ERpCLdstNf9gHoCw65l1jkEi90AETf/mG+pj
QpkH0f1/VpyimcI9GCG76bzqVpMwZnWEsa/ivxqWcA9BsO49fnbMmj3MQxE8
fLYmZXVxD0NoMV9S9OREOLMGwqDl52xGmu1lHo4Q3XiqM6+BewRCv/MLijqO
7mMeiTDb1E/xo81+Zk0EkyO7dryXO8A8CmFSWauzVhH3aIS3m7STn0YeZNZC
sP8ntv/81RHMYxCWlXjNvmtwiFkboaw9sCNXPpJZB+FS/Zgf7wO5xyKktoVX
92rjHofQS/Wm+0zPKObxCEHrJ3lmN3JPQAhI3BtyacNhZl2EioaNy03buSci
+ITMTD0VHM08CeGc+ZNg2T4xzJNp/IQNUJac49aj8a4Z0u3arFhmfYThvR4c
8nnDbYBQ3MNh94CII8yGCFk1+11emRxlNkI42CIXr97KbYxgY/00QubCMeYp
CEc0rK683HCceSpC99Zld7obnWCehmB6ua00s8dJZhOEopoAl6XPuX+j64tP
S5uQE8c8HcF5ZO6FE0nxzKYIfsbDR3adTGA2Q2hK1fmQevQUMyDE58vKRdme
Zp6B0FOnytn+EfdMhMR9B2s3u5xhNkcIWXZcWeEL9ywaL7PKKl0izjLPRuiK
afLMHJ/IbEHfX6DW5vnl3HMQnEI2NbsG/clsiVAaUjrfXFfCbIWQtDQoZOJb
7rk0/6h8r9hKkNka4VXvA19XexFmGwTH2ClSYHaOeR49H1lk6roBScy2CJ29
0kdodXLPR/jSM9ek6uV55gUIbyTZb4orLzAvpOsh67Wcyi8y2yG0jYp1avk7
mXkRjZdKGaXKhkvMixF0F8iOM5RJZV5Cz+Mwq8V7YrmXInjdzTgWoXuZeRlC
QgAk+pdyL0e4duy0vY9PGvMKBGJ8M5wMTWdeieAyonTpzPvcq+jnY5LqPfZc
YbZHWHVlerKFxVVmB/p5/Z1fOhSuMTvS59cH9fhq7tUIGkePVsy/eJ3ZCWGJ
4dl1o/bcYF6DkJb8T4m2ewazM4JBbOQdF7tMZheEFOcH9ytmZjGvpecjfpbx
pmk3mV0RfJuvvhs69S/mdXS/Okz8ck1vMbshqH8zfKBrnc28np7HWFWdfhNz
mN0R2m+cLU3L4vagz5/UmW9hfZvZE2GwdeqkkzXcGxD6r3N09/HJZd6I0HzY
Izu05x3mTQh2JmbGoWe5vej6o9q8BkzPY/am+TF5+4XH1dybEZ6auv5c7XuX
2QdBrtMkzbBPPvMWGn+2O4tqLnFvRfi0Mra4Ym4Bsy/CvOu6qQdec/sheH/P
6Ou/s5B5G0L9gp57pdWKmP0RXHfraB8+xx2AUDt5r9nhKcXMgfR+iY/S8szj
3o4wN1dmzF7re8xBCOFxjzY7lHLvoPcxQF8nqxLmnQi/zZNUq2Zz70JofTFb
/ceEUuZgBLdn6c43Y7l30/zqZlbR9pk7hP59676OdrZlzL8jzKgrOX8mgfsP
hGPPS66kv+EORXB4PmHQRq37zGE0Py3pp3bHgXsPQqFNrlHWAe5wBJnuq/I9
0rn3Iuxe5vX+czn3PnrfTxuHEQ3c+xFO1poGbengPkDPg8R+7Icf3AcRtqg4
a9j95I5AmDVN7su3Tu5DCAu22DbOfccdSfNxaodt0mPuKHp/9O45fPdt7sMI
W41GHTH7kzua5reHn+vsQrhjaH3TliirY88dS+N7fGGOrh73EYTGYsu0su7c
R+l9uH3+Qe9Kvl/HaP1lkebrf4b7OI2fNtftFhu4TyC86/yhb2TIfZLml4Aa
r4Tv/P3EIaSH2MuX53LHI4x7MjVvcDh3Ao3/DOf5d2y4T9H3n7DaXEmV+zR9
fxevTzeq4vFxBkHxSZn0tuPcZ+l94fs5sZsjdyKNl0NHsxQ0uf+k69e7eiKz
gcefBKE6vsde4xRuRKjrcpNGP25Cz1eKQ+toM+5zNN5T0j9WyHMn0frnolt0
UQWP9/P0fp1uFD70NPcFhMzf5ryr38h9ESE0McZfdzp3Mv1+z9wMRWXuS3S/
rxuYH3jBz1cKQtWzWc9vXOFORbj3LPRm3D7uyzQ/XFc7Bs7cabT+29bt9QUT
7nQE96bHra/6c1+h95WSq2zbJ36+r9L6taZkT+VD7msIgWM01aLTua/T+kLt
j7iJR7hv0PV2a/K7GMidQfdzR1WQwhruTASVB42DbK24s2g+Dot39NXnvknr
s35De4docP+FsFQp6NpWJe5bCPp75yfN+4fno2yaP82LByu1cOfQ/F/hPSK9
jvs2vX80AnPMqrlzaf384P2HtPvcdxDem0XGKxZx59Hz0HouyyaP+y7CCptL
07bc5s5HWNlU2zs4h7sA4ZRT2X8/L0SAEY3//X4RQszJ1v/+fjHN55s2tYjv
v0frVw312+L5Smj8rtQbKZ6/FGF98EV1sb4yBP80u/Ni/fcRJjidvi725wHN
L1XOqmL/ymm8y8g6if19SOPPfou62P8KBOVtu3eK91NJ97vkhr94f1UIkYP9
EsT7fUTzz9MpA8T7/xuhW2aPfSI+qmk9HHtHTsTPY1o/Shw+ifh6ghD15eJb
EX9PESZGvj4h4vMZrX+Sg7JF/NYg7Ld0qRPxXUvj3W27hYj/5/T7euv9Jc7H
C1o/t04IEufnJc2Pzb1axfmqo8+vMPqAOH/1tD5aEXJUnM9XCB0/v30R5/c1
wsz1D9vF+X5Dz2tdrx7i/L9FGBpQfVDkhwaExQXXTon80YjwV0JRjsgvTQjS
t5YnifzTjFDTZ62cyE/v6P6E7TIX+es9/fztlVYiv31AeHIraonIfy0ItxbE
F4v82ErP79t2ZZE/2xAMjS/4ifz6EeH1WhkTkX8/IQyxPBUi8nM7/f2kETtE
/v5M4/1De4zI719o/TxxVKbI/x20X4LHheJ+6ES4a92kJO6Pr/R5a72bxf3y
DcFSvyJB3D9dCCWKzdrifvpO++NwheXi/vqH5teywx/F/faDPu/+wJ/i/vuJ
MCZSRkfcj1IEZFZoG4j7U5rA0kP6YeJ+lSGwOcgiVdy/3QjohF/qEPdzdwI7
5mU9EPe3LIEx52CGuN97EKiISNYQ978cgaxjtZqiPpAnMOBYVLaoH3oSWPHt
zFVRX/QiEKbweb2oPxQI5MiOrRX1iSIB79DEjaJ+USIQl2WkJeobZQIzwqLr
Rf2jQoCoaA8T9VFvAonWV4JE/aRKoCb94WRRX/UhMGjRgsmi/upLQHah/lxR
n/UjUP04S0/Ub2p0PS+Co0V915/uX1vfYaL+G0Cfz3d9pqgPBxI4GXSxUtSP
gwi0SLwrRH05mIDqIbmbov5UJ6C1Qr6n06/6dAiBu/ntV0T9OpSub6VZgKhv
hxH4HOcEov7VIGBHHAtFfTycQJD/KB9RP48gcKtqzlRRX48ksGzRmvui/tYk
kGr7rErU56MIhPYaMlnU76MJnCt991zU91oEGofGhor6fwwBxx5pXaI/0CYw
OOTVbNE/6ND32UetVvQXYwkYTdteLvqPcQQkMYeeiP5kPIHmwmdbRP8ygcD1
VUEvRH+jS8DjzoMxov+ZSMB26k2Zzl/90SQC+5vGZoj+aTKBgTlzWkR/pUet
MsxZ9F/69Pkyb0eL/syA7neYvZvo3wwJ5J+7kiz6OyMCnYoNZ0X/Z0zgmZ2+
o+gPpxB4NDPZQPSPUwmklJVriP5yGoGonDc+ov80IXDGBaaI/vQ3AgWfhneK
/nU6gZlWqTaivzWl53PfZD3R/5oRiL6eYSX6YyCwb8pLFdE/zyDgtblM3ulX
fz2TQNWkp3Wi/zYn0KXVFSn681kEMms+OIj+fTYB5YmGX0V/b0FgzfjYnf/1
/wRGN3cLEPMBSwLOxTEvxfzAisC0MBV1MV+YS8C04GqTmD9Y0/jJv7xJzCds
CGjLHu8j5hfzCPiV3u5++dd8w5auf4LuFDH/mE/X33PubTEfWUDg9w03CsT8
ZCHdT3dpfzFfsSOQkfrjpZi/LCKw9dv7R2I+s5i+n0ueBWJ+s4RAYNbBM2K+
s5TAnt3zUsT8ZxmBhmtuvmI+tJyArt7Dw2J+tILGZ8DL02K+tJJATIpePzF/
WkVAutV9mJhP2RMoNyiPFPMrBwKLD73IFvMtR5pvo666ifnXagIHF+6IEvMx
J7o+74cBYn62hoD8VWV/MV9zpvvvFPFGzN9cCIRMrVP48Gs+t5bAyOnvut/5
Nb9zJXDBKG+1mO+to+tXc5ok5n9u9Lw0euaL+eB6en5nXN4u5ofuBEYF5cSK
+aIHgUWfpo0S80dPAt28416I+eQGen7e+qrc/TW/3EjgYZyCi5hvbiJQmGf5
XMw/vQj4K3XdEvNRbwKVByxX/js//R8GjEwh
         "]]}, {
        Hue[0.37820393249936934`, 0.6, 0.6], 
        Directive[
         PointSize[0.006944444444444445], 
         RGBColor[0.922526, 0.385626, 0.209179], 
         AbsoluteThickness[1.6], FontFamily -> "Arial", FontSize -> 16], 
        LineBox[CompressedData["
1:eJw12HlYTtv3APCEFIUbCZmSoYgypVJalUTUVUpCEUpF5FKZkpQGJQ0olRDv
2hUVkTKHIqUkFG5JpgaFcEkqv/377qV/ej5Pz9t7ztlrPKqrN9m4SEtJSUV3
k5L6/9//+3klAfVB8sHbFoYZ/c91EpD6HWOUqUR+LYGLw+IO7H4ZKvxGAptM
6/2bkPxWAr2vNp35spH8TgLFGi+vx+mQ30vAwH7ijhedIcL1EkhNeHzjagG5
QQLLfrcEGYSTGyXwdKb+a0drcpMEMOx+b1Vl8gcJzGy5YRNSHSzcLIE+WeO1
Y06SWyTQ/rXFwNSV/FECp468102aQP4kgfymX32Of9wn/FkCDXK+RZbZ5FYJ
JKxzz0j3Jn+RwKpAXY08XfJXCbzKsKze9itI+JsE5qzxLf10nfyfBCaHd1ce
tYf8XQIrJ7+9JW9C/iGBzvqnNpe7k9skMEjdPUqjMFD4pwSuFV0Odg4mt0tg
X/8V4S7m5F8SUDbda6wvS+7g7u+U/LZor3CnBDpcbrW4h5G7JJCzVrrq4Xzy
bwk4uo1bPaw3WQphr/PSTrviAOFuCGHfMvcG7idLI0wcZT77rAW5O8Imn7xv
Vb3JPRAi5jQ09i3ZI9wT4fEy4waHcLIMwumAJfNuLyD3QtCV/d5mLU+WRTAN
8ug3PsFfWA7hfuDjTrVh5N4I7MfER9nJu4X7ICwYf622WZUsj/BIRaejWeIn
rIDQ+jw46eEEcl+EC/6vWrPP7RLuh9BXU0s6dya5P/+++r53Om/uFP4LoXrS
Mp0z88mKCH9P8Ah992SH8ACEcHs17afO5IEItg+a+ks+bxdWQjhnlZK8N4A8
COHq8JLuyQPJyghLHVvnT0jfJjwY4fu4oCBHE/IQhOit0OVV4ys8FGHyFnv3
kzvJKghosFNRazh5GMLusihPp9s+wsMRpPtFbvVdTx6BsP5rrufdweSRCE4j
ahYmFXsLj+LX7x/1yCqArIrQWH31oa4heTRC7dvDu650bRVWQ7juaJSvd5c8
BkHxvlXE6EPksQjD4w7PrHcjj0OI6fKslTIjj0eYHv227JM6WR0hs3Bg8ywl
sgZCn2cDNL17kycgZB+6rzBdjjwRIaN06LChimRNBI1lpb4VY8mTeLz5Rbsr
/vm+yTxe1p3oOOpF1kJw77kmZXoaWRuhPiGu9vIn8hQEBzWvBAUzuv+pCFtH
df5UTSdP48/Hzs/qx0h6ntMRpM5qdCUx8gyeT0aZgVNN6Hx0+POxWefU8Jk8
E+GNj2+/bjl03roINUPGj6k4SPGhh5A49D/Lwr0UX/oIZi0XQx0OUjzOQmiT
k/17TC7FrwFCSKlnTcUvindDhOI0haCJKyl/ZiPc8DgZGLKZ8s2In2eda6/r
cyh/AWFaYba16QSqB8b8encNrtFRo/pigjAn4bJrgTbVK1OEb0F5+Rq2VA/n
IGyM3fzpUiTVVzOEoJcrzpfVUb2ei7DDS+XOeyvqJ+b8/AwO1oZV7Reeh9CZ
Iae91C9CeD5Cr843k2RNIoUtEFYV6uZfGBAlvACh0nxOU4ZytPBCBM98raet
k2KELXk8d/zYH24fK2yFEFqWp3Po8CHhvxHmXl7nNbXxsPAihLq7KjsSFscJ
WyP8WxWyvm9lvLANv//AZ+YvNycIL0ZItkr7uU49SdgWoWyEkbbyr2PCdjzf
tqQOdvlwXHgJgscOt+/rO08I2yOsLvytHqCUIrwU4fWv42H5s08JOyA0TOn6
3LX9tPAyBC2T/E1KRRLh5Tz/X8amvNJgwisQAg3kKo1OpAo7IqhFLCkfoJku
7ITQvGeEi2HZGeGVCEl3U8sSQzKEVyFcO6hf1NshS9gZYVvp06nnTp4TXs3r
yVg/m5xT54XXIHQdLlj+PTtbeC3C/JBWqbKHF4RdEEYGTnePbL8o7Mo/fzzO
zX/aJeF1CNs97h2p3pEr7MbzU3PBvMflecLuCEoOJpv2zLgi7MH7xW53j4+p
V4XXI9zzaStWnHhdeAPCjPgKlQdXbwh78vgvVlbwmpQvvBEhp8ltW0f3W8Kb
EH5+to+xriN78fpU+nnjuMLbwpsRXpraKY7OuiP8D68nloN+vEguEN7C8zVB
/2FlbKHwVoQVhgWh+w/cFfZGKJ8VdWxZ+D1hH4QK67aLiRFFwr4Iv1+eS4yN
ui+8DeGofXvsjiPFwtt5/jzy6dx1rER4B8KrSW8WXT/9QHgnwkqdK25LzpQK
70I4YREl73SuTNiP94/xH8/XZz8U3s3zz3Lt+e4O5cL+CKcCSpZ7VJL38Hpg
+KhBx/qRcACCj3z6uM4i8l6ES5XeX5YYVggHIqRofgp4l0EOQtBbY7HPZuhj
4X28P9xoG2i9lxzMryfgn83J78ghvN8nzIiUnvNEOBShfb6v66Jj5DCEYzEN
Kq6t5P0IsgmZdZrwVDgc4fkUg9z4MHIEwoMpUm2slHyA99+OisLV8pXCkQiD
urJsX5iRDyIM3RA3Qn0HOYr3m4G+Mp5p5Gie76PyvMofk2P4/JEbZ+//kxzL
739H2aozQ6uEDyHcvb3wZ9hM8mEE457TbRYvIh9BKC1c2W7sQo7j+bVq8rto
H3I8wkAzQP8g8lEEt37TWswPkhP4+X+t7RwXR07k/VLrjf7SJHISQtaMmltK
x8nHEI6kHBgc/8fJCGcPn21USiYfR9A/Pbv8TgL5BMK7i720nxwmn+TPq3vu
EN8/35+CEHB7nd6LEPIphLH1KmXq/uTTCP3N6lPDvckSnj9Hj0zVWE9GhP92
XvIZu4rMEDSN26am2JJTET4dVmi6MY+cxuNhUWZ7vAE5nddXqXsXFmiTz/D6
oyC/8bMa+SzCX5FyqcnK5AwEned1Izb0IWfyflzs0rDhN51fFoKF4fuIC1/J
53g9zPIfZd1APs/7z7mM5XY15Gz+/wq6sssqyBcQUt8XexYXkS8iFF6pvGp7
k5zD67XFk/vbLpEv8fkxPfcJZJJzEZZtejHrEpLzEIb90xxdd5x8mffXuRfO
Fh8lX+HP63PihW2HyFf582lWm/TlIPka72+1I/sYRpCvI6zr5Z/vFEa+gaDi
fM5sRQj5JsIVz8TPesHkfIQnoZ0Fv/aRb/F58qzFSsmfv9/m8Tcwr10vlHyH
z28nbXyu7ScX8HpoNtZBK5JciDDkwz9PD8WQ7/J5R0am5GMc+R6C75i4otnJ
5CIE79UW8sES8n0EmRsmgYUZ5GK+bxTNK+r88zxL+PWMC1DVukV+gODcNcnP
4QG5FOH2FG/PXc/IZQh5o8aoxb0jP+Tn6eG2LvXP+ZcjrHWOD86Upnh5xON7
8UU3pkiuQOgWWbc96k+8Peb1IVw5ynUG+QnPn37jGsf+id+nfL8IMh5evJxc
yet5nVZ/Ky9yFcL+Utm6M/vIzxBGy+16Vp1Ifs77u3eM3fNs8gveT2Jq8+KL
yf8ijMtRsfrrDbkaQcFp9HTdDnINr0eGtqbdBj0Tfongl+L8xUmbXIvwLCFU
z2QB+RWCteyyrQmu5Dp+f7tGm9jtJb9G6NAa6eKUTH6DkFB/8cTxK+S3/Hpz
psdJVZHf8fnF6mOa61fyez7/zIu8f7Hfc+F6hHxFlzUlE8kNvP7KOuqHmpMb
EeSe3DW/u5rcxOuv/btkRz/yB/75+Km2anHkZoQq7+3ujVnkFgSIls7ffY/8
EcFrxAzFrBryJ4RbwZrfTb6QP/P5efurpt89Xgi38vwtid2cqkT+ghClaDmj
Q438lc+LziNN8rTI3xAuXuiyjNMl/4fg6HxzoM1s8ndeH+szi44D+QfCLL0P
8TpG5Dbe78z1rR7okX/y/i696i9lbXI7wlPJl5FlquRfCANyivzT+5I7eD/t
dtnA7TvdTyfCCMlTq3vPyF18Hlvpnh6RQ/7N+/+bRvvACLIUg7+dR0T6OZK7
MZiX8fyenTpZmoGreUvpp2Y6z+4MNld7Z+idIffgn09dHaO5htyTgVu65u7S
gWQZBg/7qj2elE/x2YvB95ygjPV/+qEsg5+xFT2ye5DlGKyZbBut+6c+9GbQ
z/rEFtOp5D4Meuv1SR59i/q9PIMJ9ftKtReQFRhsbXNOrCin+aEvgxszQ8f4
2JD7MRhz0tUpqpzmkf4MYgdd65O0gPwXg8k+U1UHF9B8o8ggKHv1yGB98gAG
4wNsPN2yaD4ayOCHTu8boEZWYnBzQ7fwyCM0Xw1iUOD59kypHFmZgenetWOb
2mleG8xA5rzcmg9vaJ4bwkC/WV1ly0Oa94YyKPp2VHruDZoHVRjMX+SwfPB5
mheHMdCpdZ52IJXmyeEMpitdap8hoXlzBIM9wTnuMYzm0ZEMHOe7ZfU/R/Pq
KAbvlXxfKtykeVaVwZF4y+5VT2jeHc0gJz53Y1orzcNqDOJyBzhlK5HHMPjU
eNtI0Zjm57EMakwj6qq30Hw9joFyWkTU0Eyax8czcKqW8Y2pvSmszuBLfN8x
VzfT/K7BwHvcQt1QRZrvJzAoic47UHCL5v+JDKo97Aon+9N+oMlgaaZkzE6L
y8KTGAQPr1lkp0b7xGQGx4Jt3zvL0b6hxeMr594Ho44cYW0GfSrTVff/on1l
CoPHp4MmP5MhT+XnMSwn7eZw2m+mMbDs5SHz1Ij2n+kMWsPyV53dQPvRDP79
epetnp+i/UmHn4+vy8K392m/msngZEePgyorM4V1+XlssXwVJkP7mB6/353f
NVxu0r6mz6Buo61tQyjtc7P4/YSb5C1enSZswGBF9SmfFgva/wwZ2N+9k9fN
hPbD2QysRh2tfj0XhY0YJNmnHWxcSvskMBhS2/Pfrb60bxozWPjw2Oimk7SP
mjBQff9qSE4V7aumDB6t2JZlPpg8h0F7hKR1yJqTwmYMLDSwOS2X9t25DHa9
sA7aqUQ2Z/B6e3usdluy8DwGLqH+LiMqaX+ez6BZO8Wy8Q7t1xYM7qStiCjI
TxRewEC6bqV8Swnt4wsZDMrZMCPt7VFhSwazPkSEzetNtmKgVq5qqmZA+/zf
DGKklnw7up32/UW8XqxyUVe6fUTYmsFEe+VePZXINgy0Ei+0v9pM7wsW8/h5
krp0/DN6n2DLYGOZgoKjOdmOQW70kPkKN+n9wxKe74anp9+fTbZnsCDtcsr4
u/S+YimDvJ1G9wtsyQ4MpGal/zJuovcby3g+NeS6mQWTlzOoShj973Z18goG
aKbvF1lO70ccGbxbolyus5vsxJ+/W1KPiVPIK3m8lD+8OL/ioPAqBg9eNp0q
XEB2ZhBfUxVhWUbvX1Yz6B6aErDegbyGQVRxr8Ss5gPCa3n9PnSHZYWQXXi8
dJN9JTOB7MrgsF9Lkt1jer+zjudHztkBxoFkNwa/NLYO3KJHdmdgUnz2wdH/
woU9eH+x2huxLpe8ntejxH0HY3aTNzAY0N+46IkF2ZPHi1p85gcV8kYGtzaX
9o9vpfdNmxiklvSpP1ZC9mKgF7tIoyBtv9H/AXH3T3Q=
         "]]}, {
        Hue[0.6142719099991583, 0.6, 0.6], 
        Directive[
         PointSize[0.006944444444444445], 
         RGBColor[0.528488, 0.470624, 0.701351], 
         AbsoluteThickness[1.6], FontFamily -> "Arial", FontSize -> 16], 
        LineBox[CompressedData["
1:eJw12HlcTd3XAPArCilDkaFCEqGeSomiWpQyVDSQBlEZixQiSQgpRKpHA01y
1y4iQ4QkqZSpFEqGKHmUEFJR0rvf31n1T5/vp9M956y99tprXRX3TbarJUQi
0fFeItH///7fzzsxWHr8kzn0WrLJ/1wrhj0ZEWs8k8h1Ymi2Tn0cGkp+L4Zj
b+KebPIl14vh98Vxw8Y4kT+IweDcbLMTc8j/iUG29qT088nkj2KY0VQ84pUc
uUEM963NLRa3JgluFEP+mmX3txeSP4lh2IciPY0ocpMY3r13GbLRjfyZ/106
8oeBFvmLGHJ/rvaP/JMo+KsYNOKXLd52n9wshtggL/0P/5K/ieFtgm5bjRv5
uxiMujq9PDTJP8Rg8t/vA5t/JQhuEcOD11FzZQrIP8Ww7rvBD+1wcqsYdLwe
F75bSm7j8c0Iz1ccS24Xg5p4iWldwynBv8QQtKM8T+8S+bcYPJ8tui+/g9wh
hn/DMwfvAXKnGESuXmsD+pL/8PUIKsrvXXpScJcYNk4aZqAcTf4rhkKFGQNL
HMndYrDSmZwhOYYsQhheV3S26n284F4IL3dmlpukkSUQbm/zVoQN5N4Ij5yy
r7/UIvdBWL+mUV6uJU6wJMIwnYJnDVfJUggj8m3q3fzJfRH2FCj77jEk90P4
/iy+xeJPrOD+CPL2W/rfyiVLI5wdsrH5XRB5AIJT/EWVHBOyDMIm91lbFonI
sggNb1Ax9U6M4IEI768F5ubsIQ9CmFfRZ2MSkAcjbE3zybYXkYcg5H/YfbYu
74RgOYRjOYmvF+8myyOcKArxY8bkoQj7P3tOb+76V/AwhIOG2aE6uWQFhKsa
3kH+geThCI3pmh9LZ5JHIARv/m8pdEYLHolQe8RGt/omeRT/vBatfAwgKyIY
HHebmm1IVkI41Hbg9cjOKMHKCJF3I+prcsijETLCJh0bvos8hr/fsmC3SmPy
WAQJ19/jtHqRVfj76O3+rl8YKXgcgoVogUOfULIqQvnBT26ZluTxCCtyq2/a
yJHVEFYFnMiXqj4ueAJCUOQG1pRMnojgU9Z9ZIwnWZ3n2/trKQV65EkIcQ2q
cztF5MkIL8LCJn8ujRA8BUEzJSHodiJZg69H/LlBCT5kTYTkZEP/q2bkfxDu
aS63nKFI1kLo7XM66nLDMcHaCH98dRWSksk6CHvL/VXOuZKn8utrLJvsVMm6
CKNijkSNbj4qWI/nh2FNduxd8jSE7Mzz8o6JZH3+93LbIaJ95OkIihFnPGb4
kmfw9exakpa9nmyAMGa6v7zJRrIhQtth//GnAskzEe6/+7wqPZY8C2FO7x06
i3rub4RQcVM2fH8H2Rhh5Y2rfxfNoec3QVi4Y2hASTwZEALC7CYdlqD4zOb7
Hd4qGc4mz0Fw2xaiOuIQ2RTB9VHugco3ZDO+X7XvHdUxovWai6DQcOvltzSy
OULooXqfjyqUHxZ8PdzDzFrTyPP4+/ZL8+trQvk3H8HXWffbiA/kBQgXxQoy
uqco3xciJPSN0PBeTfvHEuHjoenLf8ym/WiFMO3A1U/tU2k/WyN03Sv9WWxA
9WERwowAyfZbDlR/FiOYNceZmR6lemaD8MRKf2t1DdVHWwSrlxLZgxdS/bbj
9W2yuUL4Mzof7Hl9KpC6H2xM59kShCYXO9lxqimClyKEeXdekBt5WrADgvKQ
AG1LlVTBy3i8p3ZUPZ51RrAjz99MNc2UDWLBTggt9bF/Ky+hYGeEv6bab0Jk
0wS78P1lL+Fauidd8HJen1ua6stkzgl2RZjo1qF16XKG4BX8+aJCEuK2XBC8
EkEUHiC/TP2iYDeENQHaB46oXRLsjiAnIXnst85lwR4IN5YkrppsfUXwKgT9
raWLzgRkCV7N633kudL67KuC1yB4la0IXiGVLXgtQr8k3W8711wXvA5h0cmn
w6Ne3BC8nr/vvqPvP7vkCPbk9fyVyY7clluCvRC2K5RsHZdwW/AGBGvLMwMi
NO4I3ohQJiUTUiafL9gbYahp38V6fe4K3oRQkyHz43gX2QdBr2+jw9nuAsG+
CA6erf4a0kWCNyOohI7af0XpnuAtCG9LHi24p18seCtCUrp3W6VDiWA/hFe9
rsiZ7r4veBtCd4pOm13GA8HbETwKVkaY1DwU7M/X83lEyqShjwXvQOh/e4Or
mlWp4ACe39N+BU4PLRO8E+FNTrythvsTwYF8P25+oTxLVC54F8JJS51beQnk
IL5/Gje6TDasELyb19+Y+sDmZ+Q9PD4tFRf3b3wqeC/PD9T28uj9THAwAiha
JUifIO9DeCD9j5NI7bng/Xy99KxsnmaSD/D8rbo8SEm/UnAIwmrbM4ODsskH
EZqdo6LSdKsEh/L9fEpFz+EsOQzhmpGpqa3iC8GHEE4pnavzDiEfRpjZGvfh
aBP5CK/P3uU7kxdUCw5H+LA8NyMhlXwUIS3pRfrhNvIxXh8zP3TvMH0pOILX
R88HF/YeIh9HMIm8q1X4kByJMPWZoa9n31eCoxBsjGTKUo3I0QjvGmRlxd7k
f3l8Hbcrs3jyCR6fFovC//LJMQgReskuqfXkWF7/XM68V+79WnAcguHZVY6x
yuR4hILvicOW6JFPIgy6ybRPWJBPIaRMMBYlOJATEPoUnWbpq8iJCLn5bTc6
vMlJCDsrMr482kZORqh7lPHWKZCcwvuhpCv1r3eTTyPkLPf5GLqXnMrP/8O1
NpE9PoNwwWKvaPIeshjhp0ytUdAuMiJIpmwourmDzHh/cVDtUT8/chqCdrnp
wGObyOkIYvM/db7ryWcRMiXMLJ+6k8/x/vFh1cCnzuQM3t/NW1F61J58HmGy
gpbaOCvyBb4fFpy6jXPJmbxeW4b46hmTL/L1j7vjVKtPvsT7p7Bh7fla5MsI
OnFpsxrVyVf4+eV56Mq6ceQsBLUKp/DFSuSr/PwvfJOTqUC+hrDEfJNU9BBy
Nt9P3vNGS8uSryNERxy5pNyffAPBJW7krmpJ8k2e/xUjl1v05EcOwtcCBxef
XuRbPH4Xl951EZFzef80c6T20B7fRphvuyw1ocd5CJ665tO7e/7/DoKx1eZ4
4z7kfAT3zCefV/Yl3+X1JbjsnucAcgHCHSlbk5WDyYX8/nujv5n1vG8RP39i
OzsVe/L3Hj8fMp/INIwnF/P6h02O5zTJJQgabvNx7XTyfR6PEeEweg75AcIC
9/W9nvSs50OEX3s/z9vlRH7E89X5bIfaOvJjhMBRuf73e/K7lJ/3G6IT1oSQ
y/j+7AjL6jxBfoJQ0v+Gc0gauZzPBx5fMnrnkCt4PawYpOxTSn6KMCvU0aG4
jvwMYUB5kXGfX+Tn/Hod65qxA98IruT1PSjaQUGNXMXPR8OvZa9nkV8gbI4t
cvZaQq7m59kC84Zsb/JLvl8irFWzQ8mv+PtvS3ZzSSW/Rii0t9sXd5v8htfX
8YcrXV+Sa/h6Dw7+Fd9GfovwpfRXlqF8jeB3CONDNerVtcm1vF5VBFpYW5Hr
eP8Q1rHquCf5Pc/fWHX3yoPkeoSH1ZU1f8+QPyD8iG973phP/o/370lLXbfU
kD/y8/NnX/HWDnIDrxedqncKhr0V3Mjvl3zmmK42+ROf9/KUT0fNJzfx8/Hb
/tEX3cifEezeOWXZ+JO/8OfDzCijcPJXhNihyd7TksnNPF9LBoS0XyR/4/td
amWBcR75O39+lXW1dx+Qf/D5rEsZZzwlt/B5U9tXy/YF+SfP95gP9nnV5FaE
KTp5Y/6pIrfx+2trOi98Qm5HqB8UYlRQSP6F8Ftu4pQ5WeTfvL4oTTznl0ju
4P3FgZLZsvvInXwemK9smtPz/n/4/DXhs72+IbmLx6vfiwBDGfJf/vkQa3eo
iuLdzc83aQmXbyfJIgblKs+1wZHci8Ho+IXFDoPIEgxEUuejxvbkV28GRg7p
0RGryX0YvDkw0vCcJFmSwd6GXqODE2k/SDEIHul6cJo2uS8DMw+XzJ836fzr
xyAqd2ZBlzG5PwPdmd8SE27R+SvN4JNui7GWHnkAA5RX+jQK6TyXYXAvZXfZ
MzmyLIPH7fOfvgqg/mAgg68GR/Vu1FB/MYh//pQTCl3G5MEMshQ6Fhidov5k
CAOP+CVu8u3Uz8gxaLy26uKoxWR5Bt2fwlZ/ZdQPDWUw5q0Um9hN/dMwBtNF
f546LyUrMJBXSWsadYH6reH8er9A1a9S5BEMnr8Ou7TUjfq1kQwKZ10qfZRL
/d0oBm1prd9vK5EV+f1VqkPHdVF/qMRgUBXEGBZT/6jM3+d8VrhH7CPBoxnY
y3r5qflSvzmGwXrJmQtbbKgfHctA/W3RhSkzqV9VYRBj9mr9KE3qZ8cxcMnz
qPw1kfpdVQauO08v/zKF+uHxDPTVgyoHGVC/rMbj9eJW+vpFhYInMOg379WM
dm/qrycyGKJ0wDQ9hvpvdQabJkTPXXOf+vVJDDZvTSsZ0Ic8meeX9n7xJgvq
76fw9VlzftXdCXmCNXg8Ogdcty/LFazJ42sRY6sSSvPCPwxqmudYZyymeUKL
wSuv/ru2qt8UrM0gMli64edAmj90GJi0VKtib5pPpjKwqVUI7Jak+UWXwQCv
vF/bh10TrMcgc9FXk4M6NO9MY3DIS1pD7EjzkD5fn4cosg6neWk6A0Oby/bd
D2memsHg+IUF1wyGkQ0YNCfZSu1dR/OXIQP4WX/bpYjms5kMfLpK1JdNIc/i
z39QoY+kXqZgIwa77FZq1ajQfGfMIMkvMs1zzHnBJgwWKw49VDuF5kFgEK+f
pBlsTvPibAbrljwYEe19VvAcBoMDHWvWpNJ8acpg4A+XNpt6mj/NGCglfjia
pU2ey+9X9npp60Em2JxBsYSjWXAjza8WDPyGxDs8sSfPY7C9tUrf+T7Nu/MZ
aEZsNhKbkxfw+PvemTL9Ec3HC/nnpa/AJEeyJYMpEe0KW77SPG3F83dcpNfC
Q2RrHu+6IVXFGuRFDPwvSEcdeU7z+GIGeU7TUufsJ9sw+CtKj4+ZQbZl0KHZ
4W70g+Z5O/58t5dKfrpItmfwe/V5P4et5CU8HnMaV5jO6pn/GUiYm7V79yM7
MJC7d6E48QV9X7CMQVOMeVh8BtmR31/7eavGfrITg0nX5yerriA7M2gYOK7U
2ojswvPPMct272jycr6+HzXCIiTIrgxUGloGplfQ9+MrGAxftjvMUkxeySCt
WfXP3UCyG4M6Zdm7xcvI7gzEy4pqRxqQPRhYlK19uVOZvIrX3/KQLVckyasZ
pA7GY2Hf6fuRNTzeWeq9Hrwjr+XxgWg306fkdQxi9aWb7pWQ1/P6EfnKTj2f
7Mlgv+GoDKNbZC+en1dljd7eIG9gIBPn6/mxxxsZrNVb/e/Unuu9GThNahUl
3SFv4vXihvp1mWKyD4OxKbv8lpclmvwf/PpEsg==
         
         "]]}}}, {}, {}, {{}, {}}, {{}, {}}}, {
    DisplayFunction -> Identity, PlotRangePadding -> {{
        Scaled[0.02], 
        Scaled[0.02]}, {
        Scaled[0.02], 
        Scaled[0.05]}}, AxesOrigin -> {2796.875, 0}, 
     PlotRange -> {{2800., 3000.}, {0, 0.497665245921209}}, PlotRangeClipping -> 
     True, ImagePadding -> All, DisplayFunction -> Identity, AspectRatio -> 
     NCache[GoldenRatio^(-1), 0.6180339887498948], Axes -> {True, True}, 
     AxesLabel -> {None, None}, AxesOrigin -> {2796.875, 0}, 
     BaseStyle -> {FontFamily -> "Arial", FontSize -> 16}, DisplayFunction :> 
     Identity, Frame -> {{True, True}, {True, True}}, 
     FrameLabel -> {{None, None}, {None, None}}, 
     FrameTicks -> {{Automatic, Automatic}, {Automatic, Automatic}}, 
     GridLines -> {None, None}, GridLinesStyle -> Directive[
       GrayLevel[0.5, 0.4]], ImageSize -> {450, 270}, 
     Method -> {"CoordinatesToolOptions" -> {"DisplayFunction" -> ({
           (Identity[#]& )[
            Part[#, 1]], 
           (Identity[#]& )[
            Part[#, 2]]}& ), "CopiedValueFunction" -> ({
           (Identity[#]& )[
            Part[#, 1]], 
           (Identity[#]& )[
            Part[#, 2]]}& )}}, PlotLabel -> 
     FormBox["\"Square Magnitude, abs/disp mix ON\"", TraditionalForm], 
     PlotRange -> {{2800., 3000.}, {0, 0.497665245921209}}, PlotRangeClipping -> 
     True, PlotRangePadding -> {{
        Scaled[0.02], 
        Scaled[0.02]}, {
        Scaled[0.02], 
        Scaled[0.05]}}, Ticks -> {Automatic, Automatic}}],FormBox[
    FormBox[
     TemplateBox[{
       RowBox[{"-", "0.2`"}], 
       RowBox[{"-", "0.05`"}], "1.`*^-9", "0.05`", "0.2`"}, "LineLegend", 
      DisplayFunction -> (FormBox[
        StyleBox[
         StyleBox[
          PaneBox[
           TagBox[
            GridBox[{{
               TagBox[
                GridBox[{{
                   GraphicsBox[{{
                    Directive[
                    EdgeForm[
                    Directive[
                    Opacity[0.3], 
                    GrayLevel[0]]], 
                    PointSize[0.125], 
                    RGBColor[0.368417, 0.506779, 0.709798], 
                    AbsoluteThickness[1.6], FontFamily -> "Arial", FontSize -> 
                    16], {
                    LineBox[{{0, 10}, {20, 10}}]}}, {
                    Directive[
                    EdgeForm[
                    Directive[
                    Opacity[0.3], 
                    GrayLevel[0]]], 
                    PointSize[0.125], 
                    RGBColor[0.368417, 0.506779, 0.709798], 
                    AbsoluteThickness[1.6], FontFamily -> "Arial", FontSize -> 
                    16], {}}}, AspectRatio -> Full, ImageSize -> {20, 10}, 
                    PlotRangePadding -> None, ImagePadding -> Automatic, 
                    BaselinePosition -> (Scaled[0.1] -> Baseline)], #}, {
                   GraphicsBox[{{
                    Directive[
                    EdgeForm[
                    Directive[
                    Opacity[0.3], 
                    GrayLevel[0]]], 
                    PointSize[0.125], 
                    RGBColor[0.880722, 0.611041, 0.142051], 
                    AbsoluteThickness[1.6], FontFamily -> "Arial", FontSize -> 
                    16], {
                    LineBox[{{0, 10}, {20, 10}}]}}, {
                    Directive[
                    EdgeForm[
                    Directive[
                    Opacity[0.3], 
                    GrayLevel[0]]], 
                    PointSize[0.125], 
                    RGBColor[0.880722, 0.611041, 0.142051], 
                    AbsoluteThickness[1.6], FontFamily -> "Arial", FontSize -> 
                    16], {}}}, AspectRatio -> Full, ImageSize -> {20, 10}, 
                    PlotRangePadding -> None, ImagePadding -> Automatic, 
                    BaselinePosition -> (Scaled[0.1] -> Baseline)], #2}, {
                   GraphicsBox[{{
                    Directive[
                    EdgeForm[
                    Directive[
                    Opacity[0.3], 
                    GrayLevel[0]]], 
                    PointSize[0.125], 
                    RGBColor[0.560181, 0.691569, 0.194885], 
                    AbsoluteThickness[1.6], FontFamily -> "Arial", FontSize -> 
                    16], {
                    LineBox[{{0, 10}, {20, 10}}]}}, {
                    Directive[
                    EdgeForm[
                    Directive[
                    Opacity[0.3], 
                    GrayLevel[0]]], 
                    PointSize[0.125], 
                    RGBColor[0.560181, 0.691569, 0.194885], 
                    AbsoluteThickness[1.6], FontFamily -> "Arial", FontSize -> 
                    16], {}}}, AspectRatio -> Full, ImageSize -> {20, 10}, 
                    PlotRangePadding -> None, ImagePadding -> Automatic, 
                    BaselinePosition -> (Scaled[0.1] -> Baseline)], #3}, {
                   GraphicsBox[{{
                    Directive[
                    EdgeForm[
                    Directive[
                    Opacity[0.3], 
                    GrayLevel[0]]], 
                    PointSize[0.125], 
                    RGBColor[0.922526, 0.385626, 0.209179], 
                    AbsoluteThickness[1.6], FontFamily -> "Arial", FontSize -> 
                    16], {
                    LineBox[{{0, 10}, {20, 10}}]}}, {
                    Directive[
                    EdgeForm[
                    Directive[
                    Opacity[0.3], 
                    GrayLevel[0]]], 
                    PointSize[0.125], 
                    RGBColor[0.922526, 0.385626, 0.209179], 
                    AbsoluteThickness[1.6], FontFamily -> "Arial", FontSize -> 
                    16], {}}}, AspectRatio -> Full, ImageSize -> {20, 10}, 
                    PlotRangePadding -> None, ImagePadding -> Automatic, 
                    BaselinePosition -> (Scaled[0.1] -> Baseline)], #4}, {
                   GraphicsBox[{{
                    Directive[
                    EdgeForm[
                    Directive[
                    Opacity[0.3], 
                    GrayLevel[0]]], 
                    PointSize[0.125], 
                    RGBColor[0.528488, 0.470624, 0.701351], 
                    AbsoluteThickness[1.6], FontFamily -> "Arial", FontSize -> 
                    16], {
                    LineBox[{{0, 10}, {20, 10}}]}}, {
                    Directive[
                    EdgeForm[
                    Directive[
                    Opacity[0.3], 
                    GrayLevel[0]]], 
                    PointSize[0.125], 
                    RGBColor[0.528488, 0.470624, 0.701351], 
                    AbsoluteThickness[1.6], FontFamily -> "Arial", FontSize -> 
                    16], {}}}, AspectRatio -> Full, ImageSize -> {20, 10}, 
                    PlotRangePadding -> None, ImagePadding -> Automatic, 
                    BaselinePosition -> (Scaled[0.1] -> Baseline)], #5}}, 
                 GridBoxAlignment -> {
                  "Columns" -> {Center, Left}, "Rows" -> {{Baseline}}}, 
                 AutoDelete -> False, 
                 GridBoxDividers -> {
                  "Columns" -> {{False}}, "Rows" -> {{False}}}, 
                 GridBoxItemSize -> {"Columns" -> {{All}}, "Rows" -> {{All}}},
                  GridBoxSpacings -> {
                  "Columns" -> {{0.5}}, "Rows" -> {{0.8}}}], "Grid"]}}, 
             GridBoxAlignment -> {"Columns" -> {{Left}}, "Rows" -> {{Top}}}, 
             AutoDelete -> False, 
             GridBoxItemSize -> {
              "Columns" -> {{Automatic}}, "Rows" -> {{Automatic}}}, 
             GridBoxSpacings -> {"Columns" -> {{1}}, "Rows" -> {{0}}}], 
            "Grid"], Alignment -> Left, AppearanceElements -> None, 
           ImageMargins -> {{5, 5}, {5, 5}}, ImageSizeAction -> 
           "ResizeToFit"], LineIndent -> 0, StripOnInput -> False], {
         FontFamily -> "Arial"}, Background -> Automatic, StripOnInput -> 
         False], TraditionalForm]& ), 
      InterpretationFunction :> (RowBox[{"LineLegend", "[", 
         RowBox[{
           RowBox[{"{", 
             RowBox[{
               RowBox[{"Directive", "[", 
                 RowBox[{
                   RowBox[{"PointSize", "[", "0.006944444444444445`", "]"}], 
                   ",", 
                   InterpretationBox[
                    ButtonBox[
                    TooltipBox[
                    GraphicsBox[{{
                    GrayLevel[0], 
                    RectangleBox[{0, 0}]}, {
                    GrayLevel[0], 
                    RectangleBox[{1, -1}]}, {
                    RGBColor[0.368417, 0.506779, 0.709798], 
                    RectangleBox[{0, -1}, {2, 1}]}}, AspectRatio -> 1, Frame -> 
                    True, FrameStyle -> 
                    RGBColor[
                    0.24561133333333335`, 0.3378526666666667, 
                    0.4731986666666667], FrameTicks -> None, PlotRangePadding -> 
                    None, ImageSize -> 
                    Dynamic[{
                    Automatic, 1.35 CurrentValue["FontCapHeight"]/
                    AbsoluteCurrentValue[Magnification]}]], 
                    "RGBColor[0.368417, 0.506779, 0.709798]"], Appearance -> 
                    None, BaseStyle -> {}, BaselinePosition -> Baseline, 
                    DefaultBaseStyle -> {}, ButtonFunction :> 
                    With[{Typeset`box$ = EvaluationBox[]}, 
                    If[
                    Not[
                    AbsoluteCurrentValue["Deployed"]], 
                    SelectionMove[Typeset`box$, All, Expression]; 
                    FrontEnd`Private`$ColorSelectorInitialAlpha = 1; 
                    FrontEnd`Private`$ColorSelectorInitialColor = 
                    RGBColor[0.368417, 0.506779, 0.709798]; 
                    FrontEnd`Private`$ColorSelectorUseMakeBoxes = True; 
                    MathLink`CallFrontEnd[
                    FrontEnd`AttachCell[Typeset`box$, 
                    FrontEndResource["RGBColorValueSelector"], {
                    0, {Left, Bottom}}, {Left, Top}, 
                    "ClosingActions" -> {
                    "SelectionDeparture", "ParentChanged", 
                    "EvaluatorQuit"}]]]], BaseStyle -> Inherited, Evaluator -> 
                    Automatic, Method -> "Preemptive"], 
                    RGBColor[0.368417, 0.506779, 0.709798], Editable -> False,
                     Selectable -> False], ",", 
                   RowBox[{"AbsoluteThickness", "[", "1.6`", "]"}], ",", 
                   RowBox[{"FontFamily", "\[Rule]", "\"Arial\""}], ",", 
                   RowBox[{"FontSize", "\[Rule]", "16"}]}], "]"}], ",", 
               RowBox[{"Directive", "[", 
                 RowBox[{
                   RowBox[{"PointSize", "[", "0.006944444444444445`", "]"}], 
                   ",", 
                   InterpretationBox[
                    ButtonBox[
                    TooltipBox[
                    GraphicsBox[{{
                    GrayLevel[0], 
                    RectangleBox[{0, 0}]}, {
                    GrayLevel[0], 
                    RectangleBox[{1, -1}]}, {
                    RGBColor[0.880722, 0.611041, 0.142051], 
                    RectangleBox[{0, -1}, {2, 1}]}}, AspectRatio -> 1, Frame -> 
                    True, FrameStyle -> 
                    RGBColor[
                    0.587148, 0.40736066666666665`, 0.09470066666666668], 
                    FrameTicks -> None, PlotRangePadding -> None, ImageSize -> 
                    Dynamic[{
                    Automatic, 1.35 CurrentValue["FontCapHeight"]/
                    AbsoluteCurrentValue[Magnification]}]], 
                    "RGBColor[0.880722, 0.611041, 0.142051]"], Appearance -> 
                    None, BaseStyle -> {}, BaselinePosition -> Baseline, 
                    DefaultBaseStyle -> {}, ButtonFunction :> 
                    With[{Typeset`box$ = EvaluationBox[]}, 
                    If[
                    Not[
                    AbsoluteCurrentValue["Deployed"]], 
                    SelectionMove[Typeset`box$, All, Expression]; 
                    FrontEnd`Private`$ColorSelectorInitialAlpha = 1; 
                    FrontEnd`Private`$ColorSelectorInitialColor = 
                    RGBColor[0.880722, 0.611041, 0.142051]; 
                    FrontEnd`Private`$ColorSelectorUseMakeBoxes = True; 
                    MathLink`CallFrontEnd[
                    FrontEnd`AttachCell[Typeset`box$, 
                    FrontEndResource["RGBColorValueSelector"], {
                    0, {Left, Bottom}}, {Left, Top}, 
                    "ClosingActions" -> {
                    "SelectionDeparture", "ParentChanged", 
                    "EvaluatorQuit"}]]]], BaseStyle -> Inherited, Evaluator -> 
                    Automatic, Method -> "Preemptive"], 
                    RGBColor[0.880722, 0.611041, 0.142051], Editable -> False,
                     Selectable -> False], ",", 
                   RowBox[{"AbsoluteThickness", "[", "1.6`", "]"}], ",", 
                   RowBox[{"FontFamily", "\[Rule]", "\"Arial\""}], ",", 
                   RowBox[{"FontSize", "\[Rule]", "16"}]}], "]"}], ",", 
               RowBox[{"Directive", "[", 
                 RowBox[{
                   RowBox[{"PointSize", "[", "0.006944444444444445`", "]"}], 
                   ",", 
                   InterpretationBox[
                    ButtonBox[
                    TooltipBox[
                    GraphicsBox[{{
                    GrayLevel[0], 
                    RectangleBox[{0, 0}]}, {
                    GrayLevel[0], 
                    RectangleBox[{1, -1}]}, {
                    RGBColor[0.560181, 0.691569, 0.194885], 
                    RectangleBox[{0, -1}, {2, 1}]}}, AspectRatio -> 1, Frame -> 
                    True, FrameStyle -> 
                    RGBColor[
                    0.37345400000000006`, 0.461046, 0.12992333333333334`], 
                    FrameTicks -> None, PlotRangePadding -> None, ImageSize -> 
                    Dynamic[{
                    Automatic, 1.35 CurrentValue["FontCapHeight"]/
                    AbsoluteCurrentValue[Magnification]}]], 
                    "RGBColor[0.560181, 0.691569, 0.194885]"], Appearance -> 
                    None, BaseStyle -> {}, BaselinePosition -> Baseline, 
                    DefaultBaseStyle -> {}, ButtonFunction :> 
                    With[{Typeset`box$ = EvaluationBox[]}, 
                    If[
                    Not[
                    AbsoluteCurrentValue["Deployed"]], 
                    SelectionMove[Typeset`box$, All, Expression]; 
                    FrontEnd`Private`$ColorSelectorInitialAlpha = 1; 
                    FrontEnd`Private`$ColorSelectorInitialColor = 
                    RGBColor[0.560181, 0.691569, 0.194885]; 
                    FrontEnd`Private`$ColorSelectorUseMakeBoxes = True; 
                    MathLink`CallFrontEnd[
                    FrontEnd`AttachCell[Typeset`box$, 
                    FrontEndResource["RGBColorValueSelector"], {
                    0, {Left, Bottom}}, {Left, Top}, 
                    "ClosingActions" -> {
                    "SelectionDeparture", "ParentChanged", 
                    "EvaluatorQuit"}]]]], BaseStyle -> Inherited, Evaluator -> 
                    Automatic, Method -> "Preemptive"], 
                    RGBColor[0.560181, 0.691569, 0.194885], Editable -> False,
                     Selectable -> False], ",", 
                   RowBox[{"AbsoluteThickness", "[", "1.6`", "]"}], ",", 
                   RowBox[{"FontFamily", "\[Rule]", "\"Arial\""}], ",", 
                   RowBox[{"FontSize", "\[Rule]", "16"}]}], "]"}], ",", 
               RowBox[{"Directive", "[", 
                 RowBox[{
                   RowBox[{"PointSize", "[", "0.006944444444444445`", "]"}], 
                   ",", 
                   InterpretationBox[
                    ButtonBox[
                    TooltipBox[
                    GraphicsBox[{{
                    GrayLevel[0], 
                    RectangleBox[{0, 0}]}, {
                    GrayLevel[0], 
                    RectangleBox[{1, -1}]}, {
                    RGBColor[0.922526, 0.385626, 0.209179], 
                    RectangleBox[{0, -1}, {2, 1}]}}, AspectRatio -> 1, Frame -> 
                    True, FrameStyle -> 
                    RGBColor[
                    0.6150173333333333, 0.25708400000000003`, 
                    0.13945266666666667`], FrameTicks -> None, 
                    PlotRangePadding -> None, ImageSize -> 
                    Dynamic[{
                    Automatic, 1.35 CurrentValue["FontCapHeight"]/
                    AbsoluteCurrentValue[Magnification]}]], 
                    "RGBColor[0.922526, 0.385626, 0.209179]"], Appearance -> 
                    None, BaseStyle -> {}, BaselinePosition -> Baseline, 
                    DefaultBaseStyle -> {}, ButtonFunction :> 
                    With[{Typeset`box$ = EvaluationBox[]}, 
                    If[
                    Not[
                    AbsoluteCurrentValue["Deployed"]], 
                    SelectionMove[Typeset`box$, All, Expression]; 
                    FrontEnd`Private`$ColorSelectorInitialAlpha = 1; 
                    FrontEnd`Private`$ColorSelectorInitialColor = 
                    RGBColor[0.922526, 0.385626, 0.209179]; 
                    FrontEnd`Private`$ColorSelectorUseMakeBoxes = True; 
                    MathLink`CallFrontEnd[
                    FrontEnd`AttachCell[Typeset`box$, 
                    FrontEndResource["RGBColorValueSelector"], {
                    0, {Left, Bottom}}, {Left, Top}, 
                    "ClosingActions" -> {
                    "SelectionDeparture", "ParentChanged", 
                    "EvaluatorQuit"}]]]], BaseStyle -> Inherited, Evaluator -> 
                    Automatic, Method -> "Preemptive"], 
                    RGBColor[0.922526, 0.385626, 0.209179], Editable -> False,
                     Selectable -> False], ",", 
                   RowBox[{"AbsoluteThickness", "[", "1.6`", "]"}], ",", 
                   RowBox[{"FontFamily", "\[Rule]", "\"Arial\""}], ",", 
                   RowBox[{"FontSize", "\[Rule]", "16"}]}], "]"}], ",", 
               RowBox[{"Directive", "[", 
                 RowBox[{
                   RowBox[{"PointSize", "[", "0.006944444444444445`", "]"}], 
                   ",", 
                   InterpretationBox[
                    ButtonBox[
                    TooltipBox[
                    GraphicsBox[{{
                    GrayLevel[0], 
                    RectangleBox[{0, 0}]}, {
                    GrayLevel[0], 
                    RectangleBox[{1, -1}]}, {
                    RGBColor[0.528488, 0.470624, 0.701351], 
                    RectangleBox[{0, -1}, {2, 1}]}}, AspectRatio -> 1, Frame -> 
                    True, FrameStyle -> 
                    RGBColor[
                    0.3523253333333333, 0.3137493333333333, 
                    0.46756733333333333`], FrameTicks -> None, 
                    PlotRangePadding -> None, ImageSize -> 
                    Dynamic[{
                    Automatic, 1.35 CurrentValue["FontCapHeight"]/
                    AbsoluteCurrentValue[Magnification]}]], 
                    "RGBColor[0.528488, 0.470624, 0.701351]"], Appearance -> 
                    None, BaseStyle -> {}, BaselinePosition -> Baseline, 
                    DefaultBaseStyle -> {}, ButtonFunction :> 
                    With[{Typeset`box$ = EvaluationBox[]}, 
                    If[
                    Not[
                    AbsoluteCurrentValue["Deployed"]], 
                    SelectionMove[Typeset`box$, All, Expression]; 
                    FrontEnd`Private`$ColorSelectorInitialAlpha = 1; 
                    FrontEnd`Private`$ColorSelectorInitialColor = 
                    RGBColor[0.528488, 0.470624, 0.701351]; 
                    FrontEnd`Private`$ColorSelectorUseMakeBoxes = True; 
                    MathLink`CallFrontEnd[
                    FrontEnd`AttachCell[Typeset`box$, 
                    FrontEndResource["RGBColorValueSelector"], {
                    0, {Left, Bottom}}, {Left, Top}, 
                    "ClosingActions" -> {
                    "SelectionDeparture", "ParentChanged", 
                    "EvaluatorQuit"}]]]], BaseStyle -> Inherited, Evaluator -> 
                    Automatic, Method -> "Preemptive"], 
                    RGBColor[0.528488, 0.470624, 0.701351], Editable -> False,
                     Selectable -> False], ",", 
                   RowBox[{"AbsoluteThickness", "[", "1.6`", "]"}], ",", 
                   RowBox[{"FontFamily", "\[Rule]", "\"Arial\""}], ",", 
                   RowBox[{"FontSize", "\[Rule]", "16"}]}], "]"}]}], "}"}], 
           ",", 
           RowBox[{"{", 
             RowBox[{#, ",", #2, ",", #3, ",", #4, ",", #5}], "}"}], ",", 
           RowBox[{"LegendMarkers", "\[Rule]", 
             RowBox[{"{", 
               RowBox[{
                 RowBox[{"{", 
                   RowBox[{"False", ",", "Automatic"}], "}"}], ",", 
                 RowBox[{"{", 
                   RowBox[{"False", ",", "Automatic"}], "}"}], ",", 
                 RowBox[{"{", 
                   RowBox[{"False", ",", "Automatic"}], "}"}], ",", 
                 RowBox[{"{", 
                   RowBox[{"False", ",", "Automatic"}], "}"}], ",", 
                 RowBox[{"{", 
                   RowBox[{"False", ",", "Automatic"}], "}"}]}], "}"}]}], ",", 
           RowBox[{"Joined", "\[Rule]", 
             RowBox[{"{", 
               
               RowBox[{
                "True", ",", "True", ",", "True", ",", "True", ",", "True"}], 
               "}"}]}], ",", 
           RowBox[{"LabelStyle", "\[Rule]", 
             RowBox[{"{", "}"}]}], ",", 
           RowBox[{"LegendLayout", "\[Rule]", "\"Column\""}]}], "]"}]& ), 
      Editable -> True], TraditionalForm], TraditionalForm]},
  "Legended",
  DisplayFunction->(GridBox[{{
      TagBox[
       ItemBox[
        PaneBox[
         TagBox[#, "SkipImageSizeLevel"], Alignment -> {Center, Baseline}, 
         BaselinePosition -> Baseline], DefaultBaseStyle -> "Labeled"], 
       "SkipImageSizeLevel"], 
      ItemBox[#2, DefaultBaseStyle -> "LabeledLabel"]}}, 
    GridBoxAlignment -> {"Columns" -> {{Center}}, "Rows" -> {{Center}}}, 
    AutoDelete -> False, GridBoxItemSize -> Automatic, 
    BaselinePosition -> {1, 1}]& ),
  Editable->True,
  InterpretationFunction->(RowBox[{"Legended", "[", 
     RowBox[{#, ",", 
       RowBox[{"Placed", "[", 
         RowBox[{#2, ",", "After"}], "]"}]}], "]"}]& )]], "Output",
 CellChangeTimes->{
  3.704111784774541*^9, 3.70411188581629*^9, 3.704111926106607*^9, {
   3.704112116942547*^9, 3.704112129786508*^9}, {3.704112193874683*^9, 
   3.704112220716117*^9}, 3.7041122626580133`*^9, 3.7041123093351*^9, 
   3.704112368610551*^9, {3.704112529729134*^9, 3.704112542422118*^9}, {
   3.704112583093628*^9, 3.7041126023858337`*^9}, {3.704112634179656*^9, 
   3.704112697727126*^9}, 3.704112833873415*^9, 3.704113001860923*^9, {
   3.7041130857569637`*^9, 3.704113139103178*^9}, {3.704113175110794*^9, 
   3.704113196520805*^9}, 3.7041133404549303`*^9, 3.704113849877902*^9, 
   3.704113934949802*^9, 3.704114108079949*^9, 3.7041141735586863`*^9, 
   3.7041142260594053`*^9, 3.704114324179449*^9, 3.70411450520998*^9, 
   3.7041145551863728`*^9, 3.704114671827285*^9, {3.70411471665837*^9, 
   3.704114759913021*^9}, 3.704114800807558*^9, 3.704114895936452*^9, {
   3.704114933972932*^9, 3.704114958729044*^9}, {3.704114998887369*^9, 
   3.704115025443948*^9}, 3.704128129408781*^9, {3.7041283204201813`*^9, 
   3.704128350108511*^9}, {3.704128637864378*^9, 3.704128650943181*^9}, 
   3.704128955914315*^9, 3.704128998627841*^9, {3.7041290534891*^9, 
   3.704129075361279*^9}, 3.704129914354042*^9, 3.7041300954078712`*^9, {
   3.704130125517082*^9, 3.704130142636489*^9}, 3.7041305474513903`*^9, 
   3.704163222200279*^9, 3.7041633134054117`*^9, 3.704163489571527*^9, {
   3.704163530189334*^9, 3.704163598949432*^9}, {3.704163641041811*^9, 
   3.70416367779187*^9}, {3.7041679738086157`*^9, 3.7041679863308697`*^9}, {
   3.7041682299255733`*^9, 3.7041682702077627`*^9}, 3.704169620722824*^9, 
   3.7041696831908712`*^9, 3.70416978775028*^9, 3.7041698779262133`*^9, 
   3.704170082802888*^9, {3.704170165371234*^9, 3.70417018530864*^9}, 
   3.704170228785939*^9, 3.704170322062306*^9, 3.704170535992519*^9, 
   3.7041705725545673`*^9, 3.7041706315721807`*^9, {3.704170809819241*^9, 
   3.704170822448477*^9}, {3.704170858545939*^9, 3.704170958792832*^9}, 
   3.7041710181500187`*^9, 3.704171123123598*^9, {3.704171195787013*^9, 
   3.7041712146163607`*^9}, 3.7041712609782057`*^9, 3.704171880176505*^9, 
   3.70417192725889*^9, {3.704172112103359*^9, 3.704172140891699*^9}, 
   3.704301066154436*^9, 3.704301110203293*^9, 3.704301154759445*^9, 
   3.704301198517061*^9, 3.7043013249874763`*^9, 3.704301458603519*^9, 
   3.704301952976581*^9, 
   3.711255196449943*^9},ExpressionUUID->"f1df52aa-596c-4fba-b874-\
d32fca742257"],

Cell[BoxData[
 TemplateBox[{GraphicsBox[{{}, {{{}, {}, {
        Hue[0.67, 0.6, 0.6], 
        Directive[
         PointSize[0.006944444444444445], 
         RGBColor[0.368417, 0.506779, 0.709798], 
         AbsoluteThickness[1.6], FontFamily -> "Arial", FontSize -> 16], 
        LineBox[CompressedData["
1:eJxN2HdYz+0XB/AUichIVsOmhxQNo8ixk5lKdih5lD2fjLIfZIWIyv6c20pF
NFVUVrLKiMdIVDz2Hqnfx3PO/bl+339cr6tLfb/fz32f8z6n2aSZwyfr6ujo
hFbS0fn973+vJwo86xm0DK3C0v9zoQLvTetkGQeynyoQFHU68PMFdpECZ4+0
3eRRfwf5mQLO5a9tHKewnyswOmj6zZgkdrECRhsHt0uvuZNcosBLt2znOT7s
UgWeX68zMi+Z/UKBA2k6dV4bh5NfKtC72Xb3KzPY/yqwYF/62AU57FcK/JUE
6WV/7CK/ViDx0Va/qevZbxTIP6Wz+9Ir9lsFICKvorXbbvI7BWwLDuwLTWC/
V2BHVOZLk6YR5A8KeHo+OH1uPfujAronw/od/Mr+pECfkuDhl/0iyZ8VaBNd
vXLve+wvCqSK+PImg6LIXxWwLh7vM+s8+5v6+7vn5vdx2kP+rkBDT48lJ86w
fyiA7glG6fZ7yT8VmNOq8821p9llCtik+A/dbLaP/EuBV+eLv1z2Zpcr0DLk
gH/QIXaFAutLIqolvGTrILTMGLouyHY/uRLC1pLX3x4vZusi1PwSnVV8ga2H
kL+6X9Ie4wPkygg1nNZWrTeJXQXB2sjCxf0kWx9h7rh5wVMrHyRXRZjpdamZ
70i2AcKU8RMbuJ1gV0OoXPdLhrP+IXJ1hLIk5zKnCWxDhBX3z1iOTGXXQHhx
cbPVwcYKuSbCK9M7ge0Xs40QYn7mGBs8YtdCSLFctL1PbyTXRvB5Gmj7+Si7
DsJp/H7BykSQ66o/f1meV76cbYzQvLh4ffB7dj2EO5GWeZk+h8kmCPthtFvh
PXZ9hCdmS2a8GXaE3AChi2WIt+5VdkOEa6PHtXdwPUpuhFBUcDl1bw67MYLx
D4u7Y4YdI5sinNIrtV11j22GsGht5aX2vsfJ5gjln+tOWveRbYHwqcgmfN+a
aHIThBA/wxfh5ifITREaT/PstjWR3QwBHi0/EO0VQ26OcLTwmXfNn+wWCBah
xkv83WLJLRH0rhpEbRfsVggdrt1t1VAnjtwa4XPKpAcGY9htEE74XnVcnMi2
RJi1R2/ZqoYnyX8gnFs297jjYnZbBM/I2xvjn7DbIXjsbZ5dbcApshVCkFFU
7vB4dnv1/RS80zvSPJ5sjTA2ZGJ06+1sG4TwcxXlxQanyR0QTG0ettRfzu6I
0MvMYcD+MrYtwpCwpRF3Fp8h26nn8ai7V3Y52x4hopZdzsbVCWQHhGN6JePd
aieSOyG0er53l+1edmeE8ZlhbTxtk8hdEO7VNn/88DK7q/q8nhhlf5icTHZE
MKw+qXaKfgrZCWHH91wr7+PsbghXylxTDbxSyd0RRrRz3vlU/yzZGeH6p4Y5
DVPZPRB0V7XfeW9BGhkQpp+YPWVY53RyT4Tcd4VXY36xe6n3IXhHkvHkDHJv
BFuPg+vmXWP3QThp7BRn7HSO3BchsH98efVj7H4IVy9NFPMszpP7I6x95N4l
IIztor7fHT1XVaudSR6g1ofZvTf5b2K7IjRK1pl9pHYWeSBCp2ulPQt3sAep
z2tutXdWzbLJgxFs9AwtRAx7CMLhRnlfpva6QB6KUCWsX9mmAvYwhLSVkdet
518kuyFEu0Z/mGByiTxc/XtjDi13Sma7I2TFLnx2y+cy2UP9/eF/L+xa9wrZ
E6FabE7b4Gz2iN/17lv9uKU5ZC+E2/rGBgWOV8kjEX6V/X6xR6n1qmhbhEVW
Lnm0+vkCLXc5brlGHoNwfqlDA5eJ18ljEUK7Of2IML1BHqfelw/e1X6sZY9H
aNO01YCYb2xv9X4vzFh+2P8meQLCmTj/S7mP2BPV+/BzYB1dz1vkSQjzc+LT
m+eyfRAyzJ07Ve2fR/ZF8E3N+nPZefZk9fmO3jpnZI98sh/Ch/7+dsPPsqcg
vM7f9sWy223ynwilzca32ZLCnopg7vKxvp3THbI/wt24qLvxyewA9f14POgY
2/UueRpCYsLvF3s6wgz7xz887e+RZ6jPb9SxFzVj2DPVv99I12tMmwLyLIRD
WyD2VCR7tlqv09YVrTG6T56D4JAcsxCWsOciHPcNue3ynD0PoZ3Ojwz9AQ/I
89X67fLvryfIXoBgBuWmUM5eiJAZZDdxy5B/yH8hFAxyv9J7JzsQYdyRUpP8
u+xF6vfh2CM3q9ZD8mK1vky70F1xZi9B6Ol10qOuL3up2q+y0ockBrOD1M8b
G2vtEcoORpiYEPAmPpy9TP3+t+yekBrGXq7e5zzzFO+17BUI919vzhaz2CvV
8z+wy9HYIexVCH1X1gw40py9GiF+0IaKW6/4/a9BsHtZo0VwNPtvNV9EJj80
msxeizB7Tq/8d8bsdWr9e3cwYG8yf1/r1f76vvv1PaPYIWp9f+Ncsug9f/8b
EPI61B+cvYK9UT3v5xa6Gsvnt0ntd+F13vzcxs93M8KgE+496puwtyC0OJcZ
/jWUz0eo2r8Wjre2NWRvVe9T6e5M9+V8vrYhKLoFW5994vO4Xc0vfr9f7DAE
V8OiQvc7fJ53IET9PP69SV/2ToS6jRqHOZzi+xCOcLFC8fralL1LPX838jak
b+L7tFutnx3dbJ+U8f2LQFjjWmh6MIAdiVCYfcrK9QHf3yiE4LjKB2oNYu9R
+7eeTUDrNL7/exE2pJ0OSe7I3qfmhYjhBkWDuZ7sV+tDdb+g205cbw4g7JpZ
orOsPdejg+p9vrUCDVtwvTqE0DDZ7e1OM65viupOt8KdGnP9Q4T2FdenVjHj
eikQ6oWkfSprxvX0MIL9+TlDW1hx/T2i9jf39elzHbk+H0UIiLMY82wQ1/Nj
aj7MPBjl58P1/zjC5oyq70uWcr+IVp/vW/d2wyO5v5xQ89NK60ob0rgfxaj9
v+WZ6YHPuH/FIqy7CrXLarLjENaXtqpUMp/740mEx1097Rff4f56Sn0/oX8F
Te/O/TceIaFWRZt5R7l/n1Y//9mcyb3Nud+fUf9+j0PxG8M4LySo5zs7w7Ky
MeeLRPX7zdt8ckQY55ck9XydiRtlb8Z5J1ntv/2bzhwo81WKmteb3pixbRrn
tVS1viSFmiaFch48izCsX3XdSWc5f6ap9Wql3e2SN5x/09V639dE91ArztsZ
CP4Jl3PeTuB54BzCpTc2GS7A8815hD4mi3Icsnn+y0RYZpRffdTQLeQsNc+e
SUu6nLyanI3Q1Ns0wzpxPvkCgs7/vy5qP+/xny9p/598Wfv95Cva3yfnaO+P
fFV7/+Rc7fORr2mfn3xd+37IN7Tvj3xT+37Jt7Tvn5ynPR9yvvb8yLe150u+
oz1/8l3tfJDvaeeHXKCdL/J97fyRH2jnk/yPdn7JD7XzTX6knX/yY+1+kJ9o
94dcqN0v8lPt/pGLtPtJfqbdX/Jz7X6Ti7X7Ty7R6gO5VKsf5BdafSG/1OoP
+V+tPpFfafWL/Fqrb+Q3Wv0jv9XqI/mdVj/J77X6Sv6g1V/yR60+kz9p9Zv8
Wavv5C9a/Sd/1foD+ZvWP8jftf5C/qH1H/JPrT+Ry7T+Rf6l9Tdyudb/yBVa
fyTrCNk/yZWE7K9kXSH7L1lPyP5Mrixk/yZXEbK/k/WF7P/kqkLmA7KBkPmB
XE3IfEGuLmT+IBsKmU/INYTML+SaQuYbspGQ+YdcS8h8RK4tZH4i1xEyX5Hr
Cpm/yMZC5jNyPSHzG9lEyHxHri9k/iM3EDIfkhsKmR/JjYTMl+TGQuZPsqmQ
+ZRsJmR+JZsLmW/JFkLmX3ITIfMxuamQ+ZncTMh8TW4uZP4mtxAyn5NbCpnf
ya2EzPfk1kLmf3IbIecDsqWQ8wP5DyHnC3JbIecPcjsh5xOylZDzC7m9kPMN
2VrI+YdsI+R8RO4g5PxE7ijkfEW2FXL+ItsJOZ+R7YWc38gOQs535E5Czn/k
zkLOh+QuQs6P5K5CzpdkRyHnT7KTkPMpuZuQ8yu5u5DzLdlZyPmX3EPI+ZgM
Qs7P5J5CztfkXkLO3+TeQs7n5D5Czu/kvkLO9+R+Qs7/5P5C7gfILkLuD8gD
hNwvkF2F3D+QBwq5nyAPEnJ/QR4s5H6DPETI/Qd5qJD7EfIwIfcnZDch9yvk
4ULuX8juQu5nyB5C7m/InkLud8gjhNz/kL2E3A+RRwq5PyKPEnK/RB4t5P6J
PEbI/RR5rJD7K/I4Ifdb5PFC7r/I3kLux8gThNyfkScKuV8jTxJy/0b2EXI/
R/YVcn9Hnizkfo/sJ+T+jzxFyP0g+U8h94fkqULuF8n+Qu4fyQFC7ifJ04Tc
X5KnC7nfJM8Qcv9JninkfpQ8S8j9aY//AcEKyOo=
         "]]}, {
        Hue[0.9060679774997897, 0.6, 0.6], 
        Directive[
         PointSize[0.006944444444444445], 
         RGBColor[0.880722, 0.611041, 0.142051], 
         AbsoluteThickness[1.6], FontFamily -> "Arial", FontSize -> 16], 
        LineBox[CompressedData["
1:eJxN2HdYz+0XB/AUichIVsOmhxQNo8ixk5lKdih5lD2fjLIfZIWIyv6c20pF
NFVUVrLKiMdIVDz2Hqnfx3PO/bl+339cr6tLfb/fz32f8z6n2aSZwyfr6ujo
hFbS0fn973+vJwo86xm0DK3C0v9zoQLvTetkGQeynyoQFHU68PMFdpECZ4+0
3eRRfwf5mQLO5a9tHKewnyswOmj6zZgkdrECRhsHt0uvuZNcosBLt2znOT7s
UgWeX68zMi+Z/UKBA2k6dV4bh5NfKtC72Xb3KzPY/yqwYF/62AU57FcK/JUE
6WV/7CK/ViDx0Va/qevZbxTIP6Wz+9Ir9lsFICKvorXbbvI7BWwLDuwLTWC/
V2BHVOZLk6YR5A8KeHo+OH1uPfujAronw/od/Mr+pECfkuDhl/0iyZ8VaBNd
vXLve+wvCqSK+PImg6LIXxWwLh7vM+s8+5v6+7vn5vdx2kP+rkBDT48lJ86w
fyiA7glG6fZ7yT8VmNOq8821p9llCtik+A/dbLaP/EuBV+eLv1z2Zpcr0DLk
gH/QIXaFAutLIqolvGTrILTMGLouyHY/uRLC1pLX3x4vZusi1PwSnVV8ga2H
kL+6X9Ie4wPkygg1nNZWrTeJXQXB2sjCxf0kWx9h7rh5wVMrHyRXRZjpdamZ
70i2AcKU8RMbuJ1gV0OoXPdLhrP+IXJ1hLIk5zKnCWxDhBX3z1iOTGXXQHhx
cbPVwcYKuSbCK9M7ge0Xs40QYn7mGBs8YtdCSLFctL1PbyTXRvB5Gmj7+Si7
DsJp/H7BykSQ66o/f1meV76cbYzQvLh4ffB7dj2EO5GWeZk+h8kmCPthtFvh
PXZ9hCdmS2a8GXaE3AChi2WIt+5VdkOEa6PHtXdwPUpuhFBUcDl1bw67MYLx
D4u7Y4YdI5sinNIrtV11j22GsGht5aX2vsfJ5gjln+tOWveRbYHwqcgmfN+a
aHIThBA/wxfh5ifITREaT/PstjWR3QwBHi0/EO0VQ26OcLTwmXfNn+wWCBah
xkv83WLJLRH0rhpEbRfsVggdrt1t1VAnjtwa4XPKpAcGY9htEE74XnVcnMi2
RJi1R2/ZqoYnyX8gnFs297jjYnZbBM/I2xvjn7DbIXjsbZ5dbcApshVCkFFU
7vB4dnv1/RS80zvSPJ5sjTA2ZGJ06+1sG4TwcxXlxQanyR0QTG0ettRfzu6I
0MvMYcD+MrYtwpCwpRF3Fp8h26nn8ai7V3Y52x4hopZdzsbVCWQHhGN6JePd
aieSOyG0er53l+1edmeE8ZlhbTxtk8hdEO7VNn/88DK7q/q8nhhlf5icTHZE
MKw+qXaKfgrZCWHH91wr7+PsbghXylxTDbxSyd0RRrRz3vlU/yzZGeH6p4Y5
DVPZPRB0V7XfeW9BGhkQpp+YPWVY53RyT4Tcd4VXY36xe6n3IXhHkvHkDHJv
BFuPg+vmXWP3QThp7BRn7HSO3BchsH98efVj7H4IVy9NFPMszpP7I6x95N4l
IIztor7fHT1XVaudSR6g1ofZvTf5b2K7IjRK1pl9pHYWeSBCp2ulPQt3sAep
z2tutXdWzbLJgxFs9AwtRAx7CMLhRnlfpva6QB6KUCWsX9mmAvYwhLSVkdet
518kuyFEu0Z/mGByiTxc/XtjDi13Sma7I2TFLnx2y+cy2UP9/eF/L+xa9wrZ
E6FabE7b4Gz2iN/17lv9uKU5ZC+E2/rGBgWOV8kjEX6V/X6xR6n1qmhbhEVW
Lnm0+vkCLXc5brlGHoNwfqlDA5eJ18ljEUK7Of2IML1BHqfelw/e1X6sZY9H
aNO01YCYb2xv9X4vzFh+2P8meQLCmTj/S7mP2BPV+/BzYB1dz1vkSQjzc+LT
m+eyfRAyzJ07Ve2fR/ZF8E3N+nPZefZk9fmO3jpnZI98sh/Ch/7+dsPPsqcg
vM7f9sWy223ynwilzca32ZLCnopg7vKxvp3THbI/wt24qLvxyewA9f14POgY
2/UueRpCYsLvF3s6wgz7xz887e+RZ6jPb9SxFzVj2DPVv99I12tMmwLyLIRD
WyD2VCR7tlqv09YVrTG6T56D4JAcsxCWsOciHPcNue3ynD0PoZ3Ojwz9AQ/I
89X67fLvryfIXoBgBuWmUM5eiJAZZDdxy5B/yH8hFAxyv9J7JzsQYdyRUpP8
u+xF6vfh2CM3q9ZD8mK1vky70F1xZi9B6Ol10qOuL3up2q+y0ockBrOD1M8b
G2vtEcoORpiYEPAmPpy9TP3+t+yekBrGXq7e5zzzFO+17BUI919vzhaz2CvV
8z+wy9HYIexVCH1X1gw40py9GiF+0IaKW6/4/a9BsHtZo0VwNPtvNV9EJj80
msxeizB7Tq/8d8bsdWr9e3cwYG8yf1/r1f76vvv1PaPYIWp9f+Ncsug9f/8b
EPI61B+cvYK9UT3v5xa6Gsvnt0ntd+F13vzcxs93M8KgE+496puwtyC0OJcZ
/jWUz0eo2r8Wjre2NWRvVe9T6e5M9+V8vrYhKLoFW5994vO4Xc0vfr9f7DAE
V8OiQvc7fJ53IET9PP69SV/2ToS6jRqHOZzi+xCOcLFC8fralL1LPX838jak
b+L7tFutnx3dbJ+U8f2LQFjjWmh6MIAdiVCYfcrK9QHf3yiE4LjKB2oNYu9R
+7eeTUDrNL7/exE2pJ0OSe7I3qfmhYjhBkWDuZ7sV+tDdb+g205cbw4g7JpZ
orOsPdejg+p9vrUCDVtwvTqE0DDZ7e1OM65viupOt8KdGnP9Q4T2FdenVjHj
eikQ6oWkfSprxvX0MIL9+TlDW1hx/T2i9jf39elzHbk+H0UIiLMY82wQ1/Nj
aj7MPBjl58P1/zjC5oyq70uWcr+IVp/vW/d2wyO5v5xQ89NK60ob0rgfxaj9
v+WZ6YHPuH/FIqy7CrXLarLjENaXtqpUMp/740mEx1097Rff4f56Sn0/oX8F
Te/O/TceIaFWRZt5R7l/n1Y//9mcyb3Nud+fUf9+j0PxG8M4LySo5zs7w7Ky
MeeLRPX7zdt8ckQY55ck9XydiRtlb8Z5J1ntv/2bzhwo81WKmteb3pixbRrn
tVS1viSFmiaFch48izCsX3XdSWc5f6ap9Wql3e2SN5x/09V639dE91ArztsZ
CP4Jl3PeTuB54BzCpTc2GS7A8815hD4mi3Icsnn+y0RYZpRffdTQLeQsNc+e
SUu6nLyanI3Q1Ns0wzpxPvkCgs7/vy5qP+/xny9p/598Wfv95Cva3yfnaO+P
fFV7/+Rc7fORr2mfn3xd+37IN7Tvj3xT+37Jt7Tvn5ynPR9yvvb8yLe150u+
oz1/8l3tfJDvaeeHXKCdL/J97fyRH2jnk/yPdn7JD7XzTX6knX/yY+1+kJ9o
94dcqN0v8lPt/pGLtPtJfqbdX/Jz7X6Ti7X7Ty7R6gO5VKsf5BdafSG/1OoP
+V+tPpFfafWL/Fqrb+Q3Wv0jv9XqI/mdVj/J77X6Sv6g1V/yR60+kz9p9Zv8
Wavv5C9a/Sd/1foD+ZvWP8jftf5C/qH1H/JPrT+Ry7T+Rf6l9Tdyudb/yBVa
fyTrCNk/yZWE7K9kXSH7L1lPyP5Mrixk/yZXEbK/k/WF7P/kqkLmA7KBkPmB
XE3IfEGuLmT+IBsKmU/INYTML+SaQuYbspGQ+YdcS8h8RK4tZH4i1xEyX5Hr
Cpm/yMZC5jNyPSHzG9lEyHxHri9k/iM3EDIfkhsKmR/JjYTMl+TGQuZPsqmQ
+ZRsJmR+JZsLmW/JFkLmX3ITIfMxuamQ+ZncTMh8TW4uZP4mtxAyn5NbCpnf
ya2EzPfk1kLmf3IbIecDsqWQ8wP5DyHnC3JbIecPcjsh5xOylZDzC7m9kPMN
2VrI+YdsI+R8RO4g5PxE7ijkfEW2FXL+ItsJOZ+R7YWc38gOQs535E5Czn/k
zkLOh+QuQs6P5K5CzpdkRyHnT7KTkPMpuZuQ8yu5u5DzLdlZyPmX3EPI+ZgM
Qs7P5J5CztfkXkLO3+TeQs7n5D5Czu/kvkLO9+R+Qs7/5P5C7gfILkLuD8gD
hNwvkF2F3D+QBwq5nyAPEnJ/QR4s5H6DPETI/Qd5qJD7EfIwIfcnZDch9yvk
4ULuX8juQu5nyB5C7m/InkLud8gjhNz/kL2E3A+RRwq5PyKPEnK/RB4t5P6J
PEbI/RR5rJD7K/I4Ifdb5PFC7r/I3kLux8gThNyfkScKuV8jTxJy/0b2EXI/
R/YVcn9Hnizkfo/sJ+T+jzxFyP0g+U8h94fkqULuF8n+Qu4fyQFC7ifJ04Tc
X5KnC7nfJM8Qcv9JninkfpQ8S8j9aY//AcEKyOo=
         "]]}, {
        Hue[0.1421359549995791, 0.6, 0.6], 
        Directive[
         PointSize[0.006944444444444445], 
         RGBColor[0.560181, 0.691569, 0.194885], 
         AbsoluteThickness[1.6], FontFamily -> "Arial", FontSize -> 16], 
        LineBox[CompressedData["
1:eJxN2HdYz+0XB/AUichIVsOmhxQNo8ixk5lKdih5lD2fjLIfZIWIyv6c20pF
NFVUVrLKiMdIVDz2Hqnfx3PO/bl+339cr6tLfb/fz32f8z6n2aSZwyfr6ujo
hFbS0fn973+vJwo86xm0DK3C0v9zoQLvTetkGQeynyoQFHU68PMFdpECZ4+0
3eRRfwf5mQLO5a9tHKewnyswOmj6zZgkdrECRhsHt0uvuZNcosBLt2znOT7s
UgWeX68zMi+Z/UKBA2k6dV4bh5NfKtC72Xb3KzPY/yqwYF/62AU57FcK/JUE
6WV/7CK/ViDx0Va/qevZbxTIP6Wz+9Ir9lsFICKvorXbbvI7BWwLDuwLTWC/
V2BHVOZLk6YR5A8KeHo+OH1uPfujAronw/od/Mr+pECfkuDhl/0iyZ8VaBNd
vXLve+wvCqSK+PImg6LIXxWwLh7vM+s8+5v6+7vn5vdx2kP+rkBDT48lJ86w
fyiA7glG6fZ7yT8VmNOq8821p9llCtik+A/dbLaP/EuBV+eLv1z2Zpcr0DLk
gH/QIXaFAutLIqolvGTrILTMGLouyHY/uRLC1pLX3x4vZusi1PwSnVV8ga2H
kL+6X9Ie4wPkygg1nNZWrTeJXQXB2sjCxf0kWx9h7rh5wVMrHyRXRZjpdamZ
70i2AcKU8RMbuJ1gV0OoXPdLhrP+IXJ1hLIk5zKnCWxDhBX3z1iOTGXXQHhx
cbPVwcYKuSbCK9M7ge0Xs40QYn7mGBs8YtdCSLFctL1PbyTXRvB5Gmj7+Si7
DsJp/H7BykSQ66o/f1meV76cbYzQvLh4ffB7dj2EO5GWeZk+h8kmCPthtFvh
PXZ9hCdmS2a8GXaE3AChi2WIt+5VdkOEa6PHtXdwPUpuhFBUcDl1bw67MYLx
D4u7Y4YdI5sinNIrtV11j22GsGht5aX2vsfJ5gjln+tOWveRbYHwqcgmfN+a
aHIThBA/wxfh5ifITREaT/PstjWR3QwBHi0/EO0VQ26OcLTwmXfNn+wWCBah
xkv83WLJLRH0rhpEbRfsVggdrt1t1VAnjtwa4XPKpAcGY9htEE74XnVcnMi2
RJi1R2/ZqoYnyX8gnFs297jjYnZbBM/I2xvjn7DbIXjsbZ5dbcApshVCkFFU
7vB4dnv1/RS80zvSPJ5sjTA2ZGJ06+1sG4TwcxXlxQanyR0QTG0ettRfzu6I
0MvMYcD+MrYtwpCwpRF3Fp8h26nn8ai7V3Y52x4hopZdzsbVCWQHhGN6JePd
aieSOyG0er53l+1edmeE8ZlhbTxtk8hdEO7VNn/88DK7q/q8nhhlf5icTHZE
MKw+qXaKfgrZCWHH91wr7+PsbghXylxTDbxSyd0RRrRz3vlU/yzZGeH6p4Y5
DVPZPRB0V7XfeW9BGhkQpp+YPWVY53RyT4Tcd4VXY36xe6n3IXhHkvHkDHJv
BFuPg+vmXWP3QThp7BRn7HSO3BchsH98efVj7H4IVy9NFPMszpP7I6x95N4l
IIztor7fHT1XVaudSR6g1ofZvTf5b2K7IjRK1pl9pHYWeSBCp2ulPQt3sAep
z2tutXdWzbLJgxFs9AwtRAx7CMLhRnlfpva6QB6KUCWsX9mmAvYwhLSVkdet
518kuyFEu0Z/mGByiTxc/XtjDi13Sma7I2TFLnx2y+cy2UP9/eF/L+xa9wrZ
E6FabE7b4Gz2iN/17lv9uKU5ZC+E2/rGBgWOV8kjEX6V/X6xR6n1qmhbhEVW
Lnm0+vkCLXc5brlGHoNwfqlDA5eJ18ljEUK7Of2IML1BHqfelw/e1X6sZY9H
aNO01YCYb2xv9X4vzFh+2P8meQLCmTj/S7mP2BPV+/BzYB1dz1vkSQjzc+LT
m+eyfRAyzJ07Ve2fR/ZF8E3N+nPZefZk9fmO3jpnZI98sh/Ch/7+dsPPsqcg
vM7f9sWy223ynwilzca32ZLCnopg7vKxvp3THbI/wt24qLvxyewA9f14POgY
2/UueRpCYsLvF3s6wgz7xz887e+RZ6jPb9SxFzVj2DPVv99I12tMmwLyLIRD
WyD2VCR7tlqv09YVrTG6T56D4JAcsxCWsOciHPcNue3ynD0PoZ3Ojwz9AQ/I
89X67fLvryfIXoBgBuWmUM5eiJAZZDdxy5B/yH8hFAxyv9J7JzsQYdyRUpP8
u+xF6vfh2CM3q9ZD8mK1vky70F1xZi9B6Ol10qOuL3up2q+y0ockBrOD1M8b
G2vtEcoORpiYEPAmPpy9TP3+t+yekBrGXq7e5zzzFO+17BUI919vzhaz2CvV
8z+wy9HYIexVCH1X1gw40py9GiF+0IaKW6/4/a9BsHtZo0VwNPtvNV9EJj80
msxeizB7Tq/8d8bsdWr9e3cwYG8yf1/r1f76vvv1PaPYIWp9f+Ncsug9f/8b
EPI61B+cvYK9UT3v5xa6Gsvnt0ntd+F13vzcxs93M8KgE+496puwtyC0OJcZ
/jWUz0eo2r8Wjre2NWRvVe9T6e5M9+V8vrYhKLoFW5994vO4Xc0vfr9f7DAE
V8OiQvc7fJ53IET9PP69SV/2ToS6jRqHOZzi+xCOcLFC8fralL1LPX838jak
b+L7tFutnx3dbJ+U8f2LQFjjWmh6MIAdiVCYfcrK9QHf3yiE4LjKB2oNYu9R
+7eeTUDrNL7/exE2pJ0OSe7I3qfmhYjhBkWDuZ7sV+tDdb+g205cbw4g7JpZ
orOsPdejg+p9vrUCDVtwvTqE0DDZ7e1OM65viupOt8KdGnP9Q4T2FdenVjHj
eikQ6oWkfSprxvX0MIL9+TlDW1hx/T2i9jf39elzHbk+H0UIiLMY82wQ1/Nj
aj7MPBjl58P1/zjC5oyq70uWcr+IVp/vW/d2wyO5v5xQ89NK60ob0rgfxaj9
v+WZ6YHPuH/FIqy7CrXLarLjENaXtqpUMp/740mEx1097Rff4f56Sn0/oX8F
Te/O/TceIaFWRZt5R7l/n1Y//9mcyb3Nud+fUf9+j0PxG8M4LySo5zs7w7Ky
MeeLRPX7zdt8ckQY55ck9XydiRtlb8Z5J1ntv/2bzhwo81WKmteb3pixbRrn
tVS1viSFmiaFch48izCsX3XdSWc5f6ap9Wql3e2SN5x/09V639dE91ArztsZ
CP4Jl3PeTuB54BzCpTc2GS7A8815hD4mi3Icsnn+y0RYZpRffdTQLeQsNc+e
SUu6nLyanI3Q1Ns0wzpxPvkCgs7/vy5qP+/xny9p/598Wfv95Cva3yfnaO+P
fFV7/+Rc7fORr2mfn3xd+37IN7Tvj3xT+37Jt7Tvn5ynPR9yvvb8yLe150u+
oz1/8l3tfJDvaeeHXKCdL/J97fyRH2jnk/yPdn7JD7XzTX6knX/yY+1+kJ9o
94dcqN0v8lPt/pGLtPtJfqbdX/Jz7X6Ti7X7Ty7R6gO5VKsf5BdafSG/1OoP
+V+tPpFfafWL/Fqrb+Q3Wv0jv9XqI/mdVj/J77X6Sv6g1V/yR60+kz9p9Zv8
Wavv5C9a/Sd/1foD+ZvWP8jftf5C/qH1H/JPrT+Ry7T+Rf6l9Tdyudb/yBVa
fyTrCNk/yZWE7K9kXSH7L1lPyP5Mrixk/yZXEbK/k/WF7P/kqkLmA7KBkPmB
XE3IfEGuLmT+IBsKmU/INYTML+SaQuYbspGQ+YdcS8h8RK4tZH4i1xEyX5Hr
Cpm/yMZC5jNyPSHzG9lEyHxHri9k/iM3EDIfkhsKmR/JjYTMl+TGQuZPsqmQ
+ZRsJmR+JZsLmW/JFkLmX3ITIfMxuamQ+ZncTMh8TW4uZP4mtxAyn5NbCpnf
ya2EzPfk1kLmf3IbIecDsqWQ8wP5DyHnC3JbIecPcjsh5xOylZDzC7m9kPMN
2VrI+YdsI+R8RO4g5PxE7ijkfEW2FXL+ItsJOZ+R7YWc38gOQs535E5Czn/k
zkLOh+QuQs6P5K5CzpdkRyHnT7KTkPMpuZuQ8yu5u5DzLdlZyPmX3EPI+ZgM
Qs7P5J5CztfkXkLO3+TeQs7n5D5Czu/kvkLO9+R+Qs7/5P5C7gfILkLuD8gD
hNwvkF2F3D+QBwq5nyAPEnJ/QR4s5H6DPETI/Qd5qJD7EfIwIfcnZDch9yvk
4ULuX8juQu5nyB5C7m/InkLud8gjhNz/kL2E3A+RRwq5PyKPEnK/RB4t5P6J
PEbI/RR5rJD7K/I4Ifdb5PFC7r/I3kLux8gThNyfkScKuV8jTxJy/0b2EXI/
R/YVcn9Hnizkfo/sJ+T+jzxFyP0g+U8h94fkqULuF8n+Qu4fyQFC7ifJ04Tc
X5KnC7nfJM8Qcv9JninkfpQ8S8j9aY//AcEKyOo=
         "]]}, {
        Hue[0.37820393249936934`, 0.6, 0.6], 
        Directive[
         PointSize[0.006944444444444445], 
         RGBColor[0.922526, 0.385626, 0.209179], 
         AbsoluteThickness[1.6], FontFamily -> "Arial", FontSize -> 16], 
        LineBox[CompressedData["
1:eJxN2HdYz+0XB/AUichIVsOmhxQNo8ixk5lKdih5lD2fjLIfZIWIyv6c20pF
NFVUVrLKiMdIVDz2Hqnfx3PO/bl+339cr6tLfb/fz32f8z6n2aSZwyfr6ujo
hFbS0fn973+vJwo86xm0DK3C0v9zoQLvTetkGQeynyoQFHU68PMFdpECZ4+0
3eRRfwf5mQLO5a9tHKewnyswOmj6zZgkdrECRhsHt0uvuZNcosBLt2znOT7s
UgWeX68zMi+Z/UKBA2k6dV4bh5NfKtC72Xb3KzPY/yqwYF/62AU57FcK/JUE
6WV/7CK/ViDx0Va/qevZbxTIP6Wz+9Ir9lsFICKvorXbbvI7BWwLDuwLTWC/
V2BHVOZLk6YR5A8KeHo+OH1uPfujAronw/od/Mr+pECfkuDhl/0iyZ8VaBNd
vXLve+wvCqSK+PImg6LIXxWwLh7vM+s8+5v6+7vn5vdx2kP+rkBDT48lJ86w
fyiA7glG6fZ7yT8VmNOq8821p9llCtik+A/dbLaP/EuBV+eLv1z2Zpcr0DLk
gH/QIXaFAutLIqolvGTrILTMGLouyHY/uRLC1pLX3x4vZusi1PwSnVV8ga2H
kL+6X9Ie4wPkygg1nNZWrTeJXQXB2sjCxf0kWx9h7rh5wVMrHyRXRZjpdamZ
70i2AcKU8RMbuJ1gV0OoXPdLhrP+IXJ1hLIk5zKnCWxDhBX3z1iOTGXXQHhx
cbPVwcYKuSbCK9M7ge0Xs40QYn7mGBs8YtdCSLFctL1PbyTXRvB5Gmj7+Si7
DsJp/H7BykSQ66o/f1meV76cbYzQvLh4ffB7dj2EO5GWeZk+h8kmCPthtFvh
PXZ9hCdmS2a8GXaE3AChi2WIt+5VdkOEa6PHtXdwPUpuhFBUcDl1bw67MYLx
D4u7Y4YdI5sinNIrtV11j22GsGht5aX2vsfJ5gjln+tOWveRbYHwqcgmfN+a
aHIThBA/wxfh5ifITREaT/PstjWR3QwBHi0/EO0VQ26OcLTwmXfNn+wWCBah
xkv83WLJLRH0rhpEbRfsVggdrt1t1VAnjtwa4XPKpAcGY9htEE74XnVcnMi2
RJi1R2/ZqoYnyX8gnFs297jjYnZbBM/I2xvjn7DbIXjsbZ5dbcApshVCkFFU
7vB4dnv1/RS80zvSPJ5sjTA2ZGJ06+1sG4TwcxXlxQanyR0QTG0ettRfzu6I
0MvMYcD+MrYtwpCwpRF3Fp8h26nn8ai7V3Y52x4hopZdzsbVCWQHhGN6JePd
aieSOyG0er53l+1edmeE8ZlhbTxtk8hdEO7VNn/88DK7q/q8nhhlf5icTHZE
MKw+qXaKfgrZCWHH91wr7+PsbghXylxTDbxSyd0RRrRz3vlU/yzZGeH6p4Y5
DVPZPRB0V7XfeW9BGhkQpp+YPWVY53RyT4Tcd4VXY36xe6n3IXhHkvHkDHJv
BFuPg+vmXWP3QThp7BRn7HSO3BchsH98efVj7H4IVy9NFPMszpP7I6x95N4l
IIztor7fHT1XVaudSR6g1ofZvTf5b2K7IjRK1pl9pHYWeSBCp2ulPQt3sAep
z2tutXdWzbLJgxFs9AwtRAx7CMLhRnlfpva6QB6KUCWsX9mmAvYwhLSVkdet
518kuyFEu0Z/mGByiTxc/XtjDi13Sma7I2TFLnx2y+cy2UP9/eF/L+xa9wrZ
E6FabE7b4Gz2iN/17lv9uKU5ZC+E2/rGBgWOV8kjEX6V/X6xR6n1qmhbhEVW
Lnm0+vkCLXc5brlGHoNwfqlDA5eJ18ljEUK7Of2IML1BHqfelw/e1X6sZY9H
aNO01YCYb2xv9X4vzFh+2P8meQLCmTj/S7mP2BPV+/BzYB1dz1vkSQjzc+LT
m+eyfRAyzJ07Ve2fR/ZF8E3N+nPZefZk9fmO3jpnZI98sh/Ch/7+dsPPsqcg
vM7f9sWy223ynwilzca32ZLCnopg7vKxvp3THbI/wt24qLvxyewA9f14POgY
2/UueRpCYsLvF3s6wgz7xz887e+RZ6jPb9SxFzVj2DPVv99I12tMmwLyLIRD
WyD2VCR7tlqv09YVrTG6T56D4JAcsxCWsOciHPcNue3ynD0PoZ3Ojwz9AQ/I
89X67fLvryfIXoBgBuWmUM5eiJAZZDdxy5B/yH8hFAxyv9J7JzsQYdyRUpP8
u+xF6vfh2CM3q9ZD8mK1vky70F1xZi9B6Ol10qOuL3up2q+y0ockBrOD1M8b
G2vtEcoORpiYEPAmPpy9TP3+t+yekBrGXq7e5zzzFO+17BUI919vzhaz2CvV
8z+wy9HYIexVCH1X1gw40py9GiF+0IaKW6/4/a9BsHtZo0VwNPtvNV9EJj80
msxeizB7Tq/8d8bsdWr9e3cwYG8yf1/r1f76vvv1PaPYIWp9f+Ncsug9f/8b
EPI61B+cvYK9UT3v5xa6Gsvnt0ntd+F13vzcxs93M8KgE+496puwtyC0OJcZ
/jWUz0eo2r8Wjre2NWRvVe9T6e5M9+V8vrYhKLoFW5994vO4Xc0vfr9f7DAE
V8OiQvc7fJ53IET9PP69SV/2ToS6jRqHOZzi+xCOcLFC8fralL1LPX838jak
b+L7tFutnx3dbJ+U8f2LQFjjWmh6MIAdiVCYfcrK9QHf3yiE4LjKB2oNYu9R
+7eeTUDrNL7/exE2pJ0OSe7I3qfmhYjhBkWDuZ7sV+tDdb+g205cbw4g7JpZ
orOsPdejg+p9vrUCDVtwvTqE0DDZ7e1OM65viupOt8KdGnP9Q4T2FdenVjHj
eikQ6oWkfSprxvX0MIL9+TlDW1hx/T2i9jf39elzHbk+H0UIiLMY82wQ1/Nj
aj7MPBjl58P1/zjC5oyq70uWcr+IVp/vW/d2wyO5v5xQ89NK60ob0rgfxaj9
v+WZ6YHPuH/FIqy7CrXLarLjENaXtqpUMp/740mEx1097Rff4f56Sn0/oX8F
Te/O/TceIaFWRZt5R7l/n1Y//9mcyb3Nud+fUf9+j0PxG8M4LySo5zs7w7Ky
MeeLRPX7zdt8ckQY55ck9XydiRtlb8Z5J1ntv/2bzhwo81WKmteb3pixbRrn
tVS1viSFmiaFch48izCsX3XdSWc5f6ap9Wql3e2SN5x/09V639dE91ArztsZ
CP4Jl3PeTuB54BzCpTc2GS7A8815hD4mi3Icsnn+y0RYZpRffdTQLeQsNc+e
SUu6nLyanI3Q1Ns0wzpxPvkCgs7/vy5qP+/xny9p/598Wfv95Cva3yfnaO+P
fFV7/+Rc7fORr2mfn3xd+37IN7Tvj3xT+37Jt7Tvn5ynPR9yvvb8yLe150u+
oz1/8l3tfJDvaeeHXKCdL/J97fyRH2jnk/yPdn7JD7XzTX6knX/yY+1+kJ9o
94dcqN0v8lPt/pGLtPtJfqbdX/Jz7X6Ti7X7Ty7R6gO5VKsf5BdafSG/1OoP
+V+tPpFfafWL/Fqrb+Q3Wv0jv9XqI/mdVj/J77X6Sv6g1V/yR60+kz9p9Zv8
Wavv5C9a/Sd/1foD+ZvWP8jftf5C/qH1H/JPrT+Ry7T+Rf6l9Tdyudb/yBVa
fyTrCNk/yZWE7K9kXSH7L1lPyP5Mrixk/yZXEbK/k/WF7P/kqkLmA7KBkPmB
XE3IfEGuLmT+IBsKmU/INYTML+SaQuYbspGQ+YdcS8h8RK4tZH4i1xEyX5Hr
Cpm/yMZC5jNyPSHzG9lEyHxHri9k/iM3EDIfkhsKmR/JjYTMl+TGQuZPsqmQ
+ZRsJmR+JZsLmW/JFkLmX3ITIfMxuamQ+ZncTMh8TW4uZP4mtxAyn5NbCpnf
ya2EzPfk1kLmf3IbIecDsqWQ8wP5DyHnC3JbIecPcjsh5xOylZDzC7m9kPMN
2VrI+YdsI+R8RO4g5PxE7ijkfEW2FXL+ItsJOZ+R7YWc38gOQs535E5Czn/k
zkLOh+QuQs6P5K5CzpdkRyHnT7KTkPMpuZuQ8yu5u5DzLdlZyPmX3EPI+ZgM
Qs7P5J5CztfkXkLO3+TeQs7n5D5Czu/kvkLO9+R+Qs7/5P5C7gfILkLuD8gD
hNwvkF2F3D+QBwq5nyAPEnJ/QR4s5H6DPETI/Qd5qJD7EfIwIfcnZDch9yvk
4ULuX8juQu5nyB5C7m/InkLud8gjhNz/kL2E3A+RRwq5PyKPEnK/RB4t5P6J
PEbI/RR5rJD7K/I4Ifdb5PFC7r/I3kLux8gThNyfkScKuV8jTxJy/0b2EXI/
R/YVcn9Hnizkfo/sJ+T+jzxFyP0g+U8h94fkqULuF8n+Qu4fyQFC7ifJ04Tc
X5KnC7nfJM8Qcv9JninkfpQ8S8j9aY//AcEKyOo=
         "]]}, {
        Hue[0.6142719099991583, 0.6, 0.6], 
        Directive[
         PointSize[0.006944444444444445], 
         RGBColor[0.528488, 0.470624, 0.701351], 
         AbsoluteThickness[1.6], FontFamily -> "Arial", FontSize -> 16], 
        LineBox[CompressedData["
1:eJxN2HdYz+0XB/AUichIVsOmhxQNo8ixk5lKdih5lD2fjLIfZIWIyv6c20pF
NFVUVrLKiMdIVDz2Hqnfx3PO/bl+339cr6tLfb/fz32f8z6n2aSZwyfr6ujo
hFbS0fn973+vJwo86xm0DK3C0v9zoQLvTetkGQeynyoQFHU68PMFdpECZ4+0
3eRRfwf5mQLO5a9tHKewnyswOmj6zZgkdrECRhsHt0uvuZNcosBLt2znOT7s
UgWeX68zMi+Z/UKBA2k6dV4bh5NfKtC72Xb3KzPY/yqwYF/62AU57FcK/JUE
6WV/7CK/ViDx0Va/qevZbxTIP6Wz+9Ir9lsFICKvorXbbvI7BWwLDuwLTWC/
V2BHVOZLk6YR5A8KeHo+OH1uPfujAronw/od/Mr+pECfkuDhl/0iyZ8VaBNd
vXLve+wvCqSK+PImg6LIXxWwLh7vM+s8+5v6+7vn5vdx2kP+rkBDT48lJ86w
fyiA7glG6fZ7yT8VmNOq8821p9llCtik+A/dbLaP/EuBV+eLv1z2Zpcr0DLk
gH/QIXaFAutLIqolvGTrILTMGLouyHY/uRLC1pLX3x4vZusi1PwSnVV8ga2H
kL+6X9Ie4wPkygg1nNZWrTeJXQXB2sjCxf0kWx9h7rh5wVMrHyRXRZjpdamZ
70i2AcKU8RMbuJ1gV0OoXPdLhrP+IXJ1hLIk5zKnCWxDhBX3z1iOTGXXQHhx
cbPVwcYKuSbCK9M7ge0Xs40QYn7mGBs8YtdCSLFctL1PbyTXRvB5Gmj7+Si7
DsJp/H7BykSQ66o/f1meV76cbYzQvLh4ffB7dj2EO5GWeZk+h8kmCPthtFvh
PXZ9hCdmS2a8GXaE3AChi2WIt+5VdkOEa6PHtXdwPUpuhFBUcDl1bw67MYLx
D4u7Y4YdI5sinNIrtV11j22GsGht5aX2vsfJ5gjln+tOWveRbYHwqcgmfN+a
aHIThBA/wxfh5ifITREaT/PstjWR3QwBHi0/EO0VQ26OcLTwmXfNn+wWCBah
xkv83WLJLRH0rhpEbRfsVggdrt1t1VAnjtwa4XPKpAcGY9htEE74XnVcnMi2
RJi1R2/ZqoYnyX8gnFs297jjYnZbBM/I2xvjn7DbIXjsbZ5dbcApshVCkFFU
7vB4dnv1/RS80zvSPJ5sjTA2ZGJ06+1sG4TwcxXlxQanyR0QTG0ettRfzu6I
0MvMYcD+MrYtwpCwpRF3Fp8h26nn8ai7V3Y52x4hopZdzsbVCWQHhGN6JePd
aieSOyG0er53l+1edmeE8ZlhbTxtk8hdEO7VNn/88DK7q/q8nhhlf5icTHZE
MKw+qXaKfgrZCWHH91wr7+PsbghXylxTDbxSyd0RRrRz3vlU/yzZGeH6p4Y5
DVPZPRB0V7XfeW9BGhkQpp+YPWVY53RyT4Tcd4VXY36xe6n3IXhHkvHkDHJv
BFuPg+vmXWP3QThp7BRn7HSO3BchsH98efVj7H4IVy9NFPMszpP7I6x95N4l
IIztor7fHT1XVaudSR6g1ofZvTf5b2K7IjRK1pl9pHYWeSBCp2ulPQt3sAep
z2tutXdWzbLJgxFs9AwtRAx7CMLhRnlfpva6QB6KUCWsX9mmAvYwhLSVkdet
518kuyFEu0Z/mGByiTxc/XtjDi13Sma7I2TFLnx2y+cy2UP9/eF/L+xa9wrZ
E6FabE7b4Gz2iN/17lv9uKU5ZC+E2/rGBgWOV8kjEX6V/X6xR6n1qmhbhEVW
Lnm0+vkCLXc5brlGHoNwfqlDA5eJ18ljEUK7Of2IML1BHqfelw/e1X6sZY9H
aNO01YCYb2xv9X4vzFh+2P8meQLCmTj/S7mP2BPV+/BzYB1dz1vkSQjzc+LT
m+eyfRAyzJ07Ve2fR/ZF8E3N+nPZefZk9fmO3jpnZI98sh/Ch/7+dsPPsqcg
vM7f9sWy223ynwilzca32ZLCnopg7vKxvp3THbI/wt24qLvxyewA9f14POgY
2/UueRpCYsLvF3s6wgz7xz887e+RZ6jPb9SxFzVj2DPVv99I12tMmwLyLIRD
WyD2VCR7tlqv09YVrTG6T56D4JAcsxCWsOciHPcNue3ynD0PoZ3Ojwz9AQ/I
89X67fLvryfIXoBgBuWmUM5eiJAZZDdxy5B/yH8hFAxyv9J7JzsQYdyRUpP8
u+xF6vfh2CM3q9ZD8mK1vky70F1xZi9B6Ol10qOuL3up2q+y0ockBrOD1M8b
G2vtEcoORpiYEPAmPpy9TP3+t+yekBrGXq7e5zzzFO+17BUI919vzhaz2CvV
8z+wy9HYIexVCH1X1gw40py9GiF+0IaKW6/4/a9BsHtZo0VwNPtvNV9EJj80
msxeizB7Tq/8d8bsdWr9e3cwYG8yf1/r1f76vvv1PaPYIWp9f+Ncsug9f/8b
EPI61B+cvYK9UT3v5xa6Gsvnt0ntd+F13vzcxs93M8KgE+496puwtyC0OJcZ
/jWUz0eo2r8Wjre2NWRvVe9T6e5M9+V8vrYhKLoFW5994vO4Xc0vfr9f7DAE
V8OiQvc7fJ53IET9PP69SV/2ToS6jRqHOZzi+xCOcLFC8fralL1LPX838jak
b+L7tFutnx3dbJ+U8f2LQFjjWmh6MIAdiVCYfcrK9QHf3yiE4LjKB2oNYu9R
+7eeTUDrNL7/exE2pJ0OSe7I3qfmhYjhBkWDuZ7sV+tDdb+g205cbw4g7JpZ
orOsPdejg+p9vrUCDVtwvTqE0DDZ7e1OM65viupOt8KdGnP9Q4T2FdenVjHj
eikQ6oWkfSprxvX0MIL9+TlDW1hx/T2i9jf39elzHbk+H0UIiLMY82wQ1/Nj
aj7MPBjl58P1/zjC5oyq70uWcr+IVp/vW/d2wyO5v5xQ89NK60ob0rgfxaj9
v+WZ6YHPuH/FIqy7CrXLarLjENaXtqpUMp/740mEx1097Rff4f56Sn0/oX8F
Te/O/TceIaFWRZt5R7l/n1Y//9mcyb3Nud+fUf9+j0PxG8M4LySo5zs7w7Ky
MeeLRPX7zdt8ckQY55ck9XydiRtlb8Z5J1ntv/2bzhwo81WKmteb3pixbRrn
tVS1viSFmiaFch48izCsX3XdSWc5f6ap9Wql3e2SN5x/09V639dE91ArztsZ
CP4Jl3PeTuB54BzCpTc2GS7A8815hD4mi3Icsnn+y0RYZpRffdTQLeQsNc+e
SUu6nLyanI3Q1Ns0wzpxPvkCgs7/vy5qP+/xny9p/598Wfv95Cva3yfnaO+P
fFV7/+Rc7fORr2mfn3xd+37IN7Tvj3xT+37Jt7Tvn5ynPR9yvvb8yLe150u+
oz1/8l3tfJDvaeeHXKCdL/J97fyRH2jnk/yPdn7JD7XzTX6knX/yY+1+kJ9o
94dcqN0v8lPt/pGLtPtJfqbdX/Jz7X6Ti7X7Ty7R6gO5VKsf5BdafSG/1OoP
+V+tPpFfafWL/Fqrb+Q3Wv0jv9XqI/mdVj/J77X6Sv6g1V/yR60+kz9p9Zv8
Wavv5C9a/Sd/1foD+ZvWP8jftf5C/qH1H/JPrT+Ry7T+Rf6l9Tdyudb/yBVa
fyTrCNk/yZWE7K9kXSH7L1lPyP5Mrixk/yZXEbK/k/WF7P/kqkLmA7KBkPmB
XE3IfEGuLmT+IBsKmU/INYTML+SaQuYbspGQ+YdcS8h8RK4tZH4i1xEyX5Hr
Cpm/yMZC5jNyPSHzG9lEyHxHri9k/iM3EDIfkhsKmR/JjYTMl+TGQuZPsqmQ
+ZRsJmR+JZsLmW/JFkLmX3ITIfMxuamQ+ZncTMh8TW4uZP4mtxAyn5NbCpnf
ya2EzPfk1kLmf3IbIecDsqWQ8wP5DyHnC3JbIecPcjsh5xOylZDzC7m9kPMN
2VrI+YdsI+R8RO4g5PxE7ijkfEW2FXL+ItsJOZ+R7YWc38gOQs535E5Czn/k
zkLOh+QuQs6P5K5CzpdkRyHnT7KTkPMpuZuQ8yu5u5DzLdlZyPmX3EPI+ZgM
Qs7P5J5CztfkXkLO3+TeQs7n5D5Czu/kvkLO9+R+Qs7/5P5C7gfILkLuD8gD
hNwvkF2F3D+QBwq5nyAPEnJ/QR4s5H6DPETI/Qd5qJD7EfIwIfcnZDch9yvk
4ULuX8juQu5nyB5C7m/InkLud8gjhNz/kL2E3A+RRwq5PyKPEnK/RB4t5P6J
PEbI/RR5rJD7K/I4Ifdb5PFC7r/I3kLux8gThNyfkScKuV8jTxJy/0b2EXI/
R/YVcn9Hnizkfo/sJ+T+jzxFyP0g+U8h94fkqULuF8n+Qu4fyQFC7ifJ04Tc
X5KnC7nfJM8Qcv9JninkfpQ8S8j9aY//AcEKyOo=
         
         "]]}}}, {}, {}, {{}, {}}, {{}, {}}}, {
    DisplayFunction -> Identity, PlotRangePadding -> {{
        Scaled[0.02], 
        Scaled[0.02]}, {
        Scaled[0.05], 
        Scaled[0.05]}}, AxesOrigin -> {2796.875, 0}, 
     PlotRange -> {{2800., 3000.}, {-0.46244548114088074`, 
      0.46244548114088074`}}, PlotRangeClipping -> True, ImagePadding -> All, 
     DisplayFunction -> Identity, AspectRatio -> 
     NCache[GoldenRatio^(-1), 0.6180339887498948], Axes -> {True, True}, 
     AxesLabel -> {None, None}, AxesOrigin -> {2796.875, 0}, 
     BaseStyle -> {FontFamily -> "Arial", FontSize -> 16}, DisplayFunction :> 
     Identity, Frame -> {{True, True}, {True, True}}, 
     FrameLabel -> {{None, None}, {None, None}}, 
     FrameTicks -> {{Automatic, Automatic}, {Automatic, Automatic}}, 
     GridLines -> {None, None}, GridLinesStyle -> Directive[
       GrayLevel[0.5, 0.4]], ImageSize -> {450, 270}, 
     Method -> {"CoordinatesToolOptions" -> {"DisplayFunction" -> ({
           (Identity[#]& )[
            Part[#, 1]], 
           (Identity[#]& )[
            Part[#, 2]]}& ), "CopiedValueFunction" -> ({
           (Identity[#]& )[
            Part[#, 1]], 
           (Identity[#]& )[
            Part[#, 2]]}& )}}, PlotLabel -> 
     FormBox["\"Imaginary Component, abs/disp mix OFF\"", TraditionalForm], 
     PlotRange -> {{2800., 3000.}, {-0.46244548114088074`, 
      0.46244548114088074`}}, PlotRangeClipping -> True, PlotRangePadding -> {{
        Scaled[0.02], 
        Scaled[0.02]}, {
        Scaled[0.05], 
        Scaled[0.05]}}, Ticks -> {Automatic, Automatic}}],FormBox[
    FormBox[
     TemplateBox[{
       RowBox[{"-", "0.2`"}], 
       RowBox[{"-", "0.05`"}], "1.`*^-9", "0.05`", "0.2`"}, "LineLegend", 
      DisplayFunction -> (FormBox[
        StyleBox[
         StyleBox[
          PaneBox[
           TagBox[
            GridBox[{{
               TagBox[
                GridBox[{{
                   GraphicsBox[{{
                    Directive[
                    EdgeForm[
                    Directive[
                    Opacity[0.3], 
                    GrayLevel[0]]], 
                    PointSize[0.125], 
                    RGBColor[0.368417, 0.506779, 0.709798], 
                    AbsoluteThickness[1.6], FontFamily -> "Arial", FontSize -> 
                    16], {
                    LineBox[{{0, 10}, {20, 10}}]}}, {
                    Directive[
                    EdgeForm[
                    Directive[
                    Opacity[0.3], 
                    GrayLevel[0]]], 
                    PointSize[0.125], 
                    RGBColor[0.368417, 0.506779, 0.709798], 
                    AbsoluteThickness[1.6], FontFamily -> "Arial", FontSize -> 
                    16], {}}}, AspectRatio -> Full, ImageSize -> {20, 10}, 
                    PlotRangePadding -> None, ImagePadding -> Automatic, 
                    BaselinePosition -> (Scaled[0.1] -> Baseline)], #}, {
                   GraphicsBox[{{
                    Directive[
                    EdgeForm[
                    Directive[
                    Opacity[0.3], 
                    GrayLevel[0]]], 
                    PointSize[0.125], 
                    RGBColor[0.880722, 0.611041, 0.142051], 
                    AbsoluteThickness[1.6], FontFamily -> "Arial", FontSize -> 
                    16], {
                    LineBox[{{0, 10}, {20, 10}}]}}, {
                    Directive[
                    EdgeForm[
                    Directive[
                    Opacity[0.3], 
                    GrayLevel[0]]], 
                    PointSize[0.125], 
                    RGBColor[0.880722, 0.611041, 0.142051], 
                    AbsoluteThickness[1.6], FontFamily -> "Arial", FontSize -> 
                    16], {}}}, AspectRatio -> Full, ImageSize -> {20, 10}, 
                    PlotRangePadding -> None, ImagePadding -> Automatic, 
                    BaselinePosition -> (Scaled[0.1] -> Baseline)], #2}, {
                   GraphicsBox[{{
                    Directive[
                    EdgeForm[
                    Directive[
                    Opacity[0.3], 
                    GrayLevel[0]]], 
                    PointSize[0.125], 
                    RGBColor[0.560181, 0.691569, 0.194885], 
                    AbsoluteThickness[1.6], FontFamily -> "Arial", FontSize -> 
                    16], {
                    LineBox[{{0, 10}, {20, 10}}]}}, {
                    Directive[
                    EdgeForm[
                    Directive[
                    Opacity[0.3], 
                    GrayLevel[0]]], 
                    PointSize[0.125], 
                    RGBColor[0.560181, 0.691569, 0.194885], 
                    AbsoluteThickness[1.6], FontFamily -> "Arial", FontSize -> 
                    16], {}}}, AspectRatio -> Full, ImageSize -> {20, 10}, 
                    PlotRangePadding -> None, ImagePadding -> Automatic, 
                    BaselinePosition -> (Scaled[0.1] -> Baseline)], #3}, {
                   GraphicsBox[{{
                    Directive[
                    EdgeForm[
                    Directive[
                    Opacity[0.3], 
                    GrayLevel[0]]], 
                    PointSize[0.125], 
                    RGBColor[0.922526, 0.385626, 0.209179], 
                    AbsoluteThickness[1.6], FontFamily -> "Arial", FontSize -> 
                    16], {
                    LineBox[{{0, 10}, {20, 10}}]}}, {
                    Directive[
                    EdgeForm[
                    Directive[
                    Opacity[0.3], 
                    GrayLevel[0]]], 
                    PointSize[0.125], 
                    RGBColor[0.922526, 0.385626, 0.209179], 
                    AbsoluteThickness[1.6], FontFamily -> "Arial", FontSize -> 
                    16], {}}}, AspectRatio -> Full, ImageSize -> {20, 10}, 
                    PlotRangePadding -> None, ImagePadding -> Automatic, 
                    BaselinePosition -> (Scaled[0.1] -> Baseline)], #4}, {
                   GraphicsBox[{{
                    Directive[
                    EdgeForm[
                    Directive[
                    Opacity[0.3], 
                    GrayLevel[0]]], 
                    PointSize[0.125], 
                    RGBColor[0.528488, 0.470624, 0.701351], 
                    AbsoluteThickness[1.6], FontFamily -> "Arial", FontSize -> 
                    16], {
                    LineBox[{{0, 10}, {20, 10}}]}}, {
                    Directive[
                    EdgeForm[
                    Directive[
                    Opacity[0.3], 
                    GrayLevel[0]]], 
                    PointSize[0.125], 
                    RGBColor[0.528488, 0.470624, 0.701351], 
                    AbsoluteThickness[1.6], FontFamily -> "Arial", FontSize -> 
                    16], {}}}, AspectRatio -> Full, ImageSize -> {20, 10}, 
                    PlotRangePadding -> None, ImagePadding -> Automatic, 
                    BaselinePosition -> (Scaled[0.1] -> Baseline)], #5}}, 
                 GridBoxAlignment -> {
                  "Columns" -> {Center, Left}, "Rows" -> {{Baseline}}}, 
                 AutoDelete -> False, 
                 GridBoxDividers -> {
                  "Columns" -> {{False}}, "Rows" -> {{False}}}, 
                 GridBoxItemSize -> {"Columns" -> {{All}}, "Rows" -> {{All}}},
                  GridBoxSpacings -> {
                  "Columns" -> {{0.5}}, "Rows" -> {{0.8}}}], "Grid"]}}, 
             GridBoxAlignment -> {"Columns" -> {{Left}}, "Rows" -> {{Top}}}, 
             AutoDelete -> False, 
             GridBoxItemSize -> {
              "Columns" -> {{Automatic}}, "Rows" -> {{Automatic}}}, 
             GridBoxSpacings -> {"Columns" -> {{1}}, "Rows" -> {{0}}}], 
            "Grid"], Alignment -> Left, AppearanceElements -> None, 
           ImageMargins -> {{5, 5}, {5, 5}}, ImageSizeAction -> 
           "ResizeToFit"], LineIndent -> 0, StripOnInput -> False], {
         FontFamily -> "Arial"}, Background -> Automatic, StripOnInput -> 
         False], TraditionalForm]& ), 
      InterpretationFunction :> (RowBox[{"LineLegend", "[", 
         RowBox[{
           RowBox[{"{", 
             RowBox[{
               RowBox[{"Directive", "[", 
                 RowBox[{
                   RowBox[{"PointSize", "[", "0.006944444444444445`", "]"}], 
                   ",", 
                   InterpretationBox[
                    ButtonBox[
                    TooltipBox[
                    GraphicsBox[{{
                    GrayLevel[0], 
                    RectangleBox[{0, 0}]}, {
                    GrayLevel[0], 
                    RectangleBox[{1, -1}]}, {
                    RGBColor[0.368417, 0.506779, 0.709798], 
                    RectangleBox[{0, -1}, {2, 1}]}}, AspectRatio -> 1, Frame -> 
                    True, FrameStyle -> 
                    RGBColor[
                    0.24561133333333335`, 0.3378526666666667, 
                    0.4731986666666667], FrameTicks -> None, PlotRangePadding -> 
                    None, ImageSize -> 
                    Dynamic[{
                    Automatic, 1.35 CurrentValue["FontCapHeight"]/
                    AbsoluteCurrentValue[Magnification]}]], 
                    "RGBColor[0.368417, 0.506779, 0.709798]"], Appearance -> 
                    None, BaseStyle -> {}, BaselinePosition -> Baseline, 
                    DefaultBaseStyle -> {}, ButtonFunction :> 
                    With[{Typeset`box$ = EvaluationBox[]}, 
                    If[
                    Not[
                    AbsoluteCurrentValue["Deployed"]], 
                    SelectionMove[Typeset`box$, All, Expression]; 
                    FrontEnd`Private`$ColorSelectorInitialAlpha = 1; 
                    FrontEnd`Private`$ColorSelectorInitialColor = 
                    RGBColor[0.368417, 0.506779, 0.709798]; 
                    FrontEnd`Private`$ColorSelectorUseMakeBoxes = True; 
                    MathLink`CallFrontEnd[
                    FrontEnd`AttachCell[Typeset`box$, 
                    FrontEndResource["RGBColorValueSelector"], {
                    0, {Left, Bottom}}, {Left, Top}, 
                    "ClosingActions" -> {
                    "SelectionDeparture", "ParentChanged", 
                    "EvaluatorQuit"}]]]], BaseStyle -> Inherited, Evaluator -> 
                    Automatic, Method -> "Preemptive"], 
                    RGBColor[0.368417, 0.506779, 0.709798], Editable -> False,
                     Selectable -> False], ",", 
                   RowBox[{"AbsoluteThickness", "[", "1.6`", "]"}], ",", 
                   RowBox[{"FontFamily", "\[Rule]", "\"Arial\""}], ",", 
                   RowBox[{"FontSize", "\[Rule]", "16"}]}], "]"}], ",", 
               RowBox[{"Directive", "[", 
                 RowBox[{
                   RowBox[{"PointSize", "[", "0.006944444444444445`", "]"}], 
                   ",", 
                   InterpretationBox[
                    ButtonBox[
                    TooltipBox[
                    GraphicsBox[{{
                    GrayLevel[0], 
                    RectangleBox[{0, 0}]}, {
                    GrayLevel[0], 
                    RectangleBox[{1, -1}]}, {
                    RGBColor[0.880722, 0.611041, 0.142051], 
                    RectangleBox[{0, -1}, {2, 1}]}}, AspectRatio -> 1, Frame -> 
                    True, FrameStyle -> 
                    RGBColor[
                    0.587148, 0.40736066666666665`, 0.09470066666666668], 
                    FrameTicks -> None, PlotRangePadding -> None, ImageSize -> 
                    Dynamic[{
                    Automatic, 1.35 CurrentValue["FontCapHeight"]/
                    AbsoluteCurrentValue[Magnification]}]], 
                    "RGBColor[0.880722, 0.611041, 0.142051]"], Appearance -> 
                    None, BaseStyle -> {}, BaselinePosition -> Baseline, 
                    DefaultBaseStyle -> {}, ButtonFunction :> 
                    With[{Typeset`box$ = EvaluationBox[]}, 
                    If[
                    Not[
                    AbsoluteCurrentValue["Deployed"]], 
                    SelectionMove[Typeset`box$, All, Expression]; 
                    FrontEnd`Private`$ColorSelectorInitialAlpha = 1; 
                    FrontEnd`Private`$ColorSelectorInitialColor = 
                    RGBColor[0.880722, 0.611041, 0.142051]; 
                    FrontEnd`Private`$ColorSelectorUseMakeBoxes = True; 
                    MathLink`CallFrontEnd[
                    FrontEnd`AttachCell[Typeset`box$, 
                    FrontEndResource["RGBColorValueSelector"], {
                    0, {Left, Bottom}}, {Left, Top}, 
                    "ClosingActions" -> {
                    "SelectionDeparture", "ParentChanged", 
                    "EvaluatorQuit"}]]]], BaseStyle -> Inherited, Evaluator -> 
                    Automatic, Method -> "Preemptive"], 
                    RGBColor[0.880722, 0.611041, 0.142051], Editable -> False,
                     Selectable -> False], ",", 
                   RowBox[{"AbsoluteThickness", "[", "1.6`", "]"}], ",", 
                   RowBox[{"FontFamily", "\[Rule]", "\"Arial\""}], ",", 
                   RowBox[{"FontSize", "\[Rule]", "16"}]}], "]"}], ",", 
               RowBox[{"Directive", "[", 
                 RowBox[{
                   RowBox[{"PointSize", "[", "0.006944444444444445`", "]"}], 
                   ",", 
                   InterpretationBox[
                    ButtonBox[
                    TooltipBox[
                    GraphicsBox[{{
                    GrayLevel[0], 
                    RectangleBox[{0, 0}]}, {
                    GrayLevel[0], 
                    RectangleBox[{1, -1}]}, {
                    RGBColor[0.560181, 0.691569, 0.194885], 
                    RectangleBox[{0, -1}, {2, 1}]}}, AspectRatio -> 1, Frame -> 
                    True, FrameStyle -> 
                    RGBColor[
                    0.37345400000000006`, 0.461046, 0.12992333333333334`], 
                    FrameTicks -> None, PlotRangePadding -> None, ImageSize -> 
                    Dynamic[{
                    Automatic, 1.35 CurrentValue["FontCapHeight"]/
                    AbsoluteCurrentValue[Magnification]}]], 
                    "RGBColor[0.560181, 0.691569, 0.194885]"], Appearance -> 
                    None, BaseStyle -> {}, BaselinePosition -> Baseline, 
                    DefaultBaseStyle -> {}, ButtonFunction :> 
                    With[{Typeset`box$ = EvaluationBox[]}, 
                    If[
                    Not[
                    AbsoluteCurrentValue["Deployed"]], 
                    SelectionMove[Typeset`box$, All, Expression]; 
                    FrontEnd`Private`$ColorSelectorInitialAlpha = 1; 
                    FrontEnd`Private`$ColorSelectorInitialColor = 
                    RGBColor[0.560181, 0.691569, 0.194885]; 
                    FrontEnd`Private`$ColorSelectorUseMakeBoxes = True; 
                    MathLink`CallFrontEnd[
                    FrontEnd`AttachCell[Typeset`box$, 
                    FrontEndResource["RGBColorValueSelector"], {
                    0, {Left, Bottom}}, {Left, Top}, 
                    "ClosingActions" -> {
                    "SelectionDeparture", "ParentChanged", 
                    "EvaluatorQuit"}]]]], BaseStyle -> Inherited, Evaluator -> 
                    Automatic, Method -> "Preemptive"], 
                    RGBColor[0.560181, 0.691569, 0.194885], Editable -> False,
                     Selectable -> False], ",", 
                   RowBox[{"AbsoluteThickness", "[", "1.6`", "]"}], ",", 
                   RowBox[{"FontFamily", "\[Rule]", "\"Arial\""}], ",", 
                   RowBox[{"FontSize", "\[Rule]", "16"}]}], "]"}], ",", 
               RowBox[{"Directive", "[", 
                 RowBox[{
                   RowBox[{"PointSize", "[", "0.006944444444444445`", "]"}], 
                   ",", 
                   InterpretationBox[
                    ButtonBox[
                    TooltipBox[
                    GraphicsBox[{{
                    GrayLevel[0], 
                    RectangleBox[{0, 0}]}, {
                    GrayLevel[0], 
                    RectangleBox[{1, -1}]}, {
                    RGBColor[0.922526, 0.385626, 0.209179], 
                    RectangleBox[{0, -1}, {2, 1}]}}, AspectRatio -> 1, Frame -> 
                    True, FrameStyle -> 
                    RGBColor[
                    0.6150173333333333, 0.25708400000000003`, 
                    0.13945266666666667`], FrameTicks -> None, 
                    PlotRangePadding -> None, ImageSize -> 
                    Dynamic[{
                    Automatic, 1.35 CurrentValue["FontCapHeight"]/
                    AbsoluteCurrentValue[Magnification]}]], 
                    "RGBColor[0.922526, 0.385626, 0.209179]"], Appearance -> 
                    None, BaseStyle -> {}, BaselinePosition -> Baseline, 
                    DefaultBaseStyle -> {}, ButtonFunction :> 
                    With[{Typeset`box$ = EvaluationBox[]}, 
                    If[
                    Not[
                    AbsoluteCurrentValue["Deployed"]], 
                    SelectionMove[Typeset`box$, All, Expression]; 
                    FrontEnd`Private`$ColorSelectorInitialAlpha = 1; 
                    FrontEnd`Private`$ColorSelectorInitialColor = 
                    RGBColor[0.922526, 0.385626, 0.209179]; 
                    FrontEnd`Private`$ColorSelectorUseMakeBoxes = True; 
                    MathLink`CallFrontEnd[
                    FrontEnd`AttachCell[Typeset`box$, 
                    FrontEndResource["RGBColorValueSelector"], {
                    0, {Left, Bottom}}, {Left, Top}, 
                    "ClosingActions" -> {
                    "SelectionDeparture", "ParentChanged", 
                    "EvaluatorQuit"}]]]], BaseStyle -> Inherited, Evaluator -> 
                    Automatic, Method -> "Preemptive"], 
                    RGBColor[0.922526, 0.385626, 0.209179], Editable -> False,
                     Selectable -> False], ",", 
                   RowBox[{"AbsoluteThickness", "[", "1.6`", "]"}], ",", 
                   RowBox[{"FontFamily", "\[Rule]", "\"Arial\""}], ",", 
                   RowBox[{"FontSize", "\[Rule]", "16"}]}], "]"}], ",", 
               RowBox[{"Directive", "[", 
                 RowBox[{
                   RowBox[{"PointSize", "[", "0.006944444444444445`", "]"}], 
                   ",", 
                   InterpretationBox[
                    ButtonBox[
                    TooltipBox[
                    GraphicsBox[{{
                    GrayLevel[0], 
                    RectangleBox[{0, 0}]}, {
                    GrayLevel[0], 
                    RectangleBox[{1, -1}]}, {
                    RGBColor[0.528488, 0.470624, 0.701351], 
                    RectangleBox[{0, -1}, {2, 1}]}}, AspectRatio -> 1, Frame -> 
                    True, FrameStyle -> 
                    RGBColor[
                    0.3523253333333333, 0.3137493333333333, 
                    0.46756733333333333`], FrameTicks -> None, 
                    PlotRangePadding -> None, ImageSize -> 
                    Dynamic[{
                    Automatic, 1.35 CurrentValue["FontCapHeight"]/
                    AbsoluteCurrentValue[Magnification]}]], 
                    "RGBColor[0.528488, 0.470624, 0.701351]"], Appearance -> 
                    None, BaseStyle -> {}, BaselinePosition -> Baseline, 
                    DefaultBaseStyle -> {}, ButtonFunction :> 
                    With[{Typeset`box$ = EvaluationBox[]}, 
                    If[
                    Not[
                    AbsoluteCurrentValue["Deployed"]], 
                    SelectionMove[Typeset`box$, All, Expression]; 
                    FrontEnd`Private`$ColorSelectorInitialAlpha = 1; 
                    FrontEnd`Private`$ColorSelectorInitialColor = 
                    RGBColor[0.528488, 0.470624, 0.701351]; 
                    FrontEnd`Private`$ColorSelectorUseMakeBoxes = True; 
                    MathLink`CallFrontEnd[
                    FrontEnd`AttachCell[Typeset`box$, 
                    FrontEndResource["RGBColorValueSelector"], {
                    0, {Left, Bottom}}, {Left, Top}, 
                    "ClosingActions" -> {
                    "SelectionDeparture", "ParentChanged", 
                    "EvaluatorQuit"}]]]], BaseStyle -> Inherited, Evaluator -> 
                    Automatic, Method -> "Preemptive"], 
                    RGBColor[0.528488, 0.470624, 0.701351], Editable -> False,
                     Selectable -> False], ",", 
                   RowBox[{"AbsoluteThickness", "[", "1.6`", "]"}], ",", 
                   RowBox[{"FontFamily", "\[Rule]", "\"Arial\""}], ",", 
                   RowBox[{"FontSize", "\[Rule]", "16"}]}], "]"}]}], "}"}], 
           ",", 
           RowBox[{"{", 
             RowBox[{#, ",", #2, ",", #3, ",", #4, ",", #5}], "}"}], ",", 
           RowBox[{"LegendMarkers", "\[Rule]", 
             RowBox[{"{", 
               RowBox[{
                 RowBox[{"{", 
                   RowBox[{"False", ",", "Automatic"}], "}"}], ",", 
                 RowBox[{"{", 
                   RowBox[{"False", ",", "Automatic"}], "}"}], ",", 
                 RowBox[{"{", 
                   RowBox[{"False", ",", "Automatic"}], "}"}], ",", 
                 RowBox[{"{", 
                   RowBox[{"False", ",", "Automatic"}], "}"}], ",", 
                 RowBox[{"{", 
                   RowBox[{"False", ",", "Automatic"}], "}"}]}], "}"}]}], ",", 
           RowBox[{"Joined", "\[Rule]", 
             RowBox[{"{", 
               
               RowBox[{
                "True", ",", "True", ",", "True", ",", "True", ",", "True"}], 
               "}"}]}], ",", 
           RowBox[{"LabelStyle", "\[Rule]", 
             RowBox[{"{", "}"}]}], ",", 
           RowBox[{"LegendLayout", "\[Rule]", "\"Column\""}]}], "]"}]& ), 
      Editable -> True], TraditionalForm], TraditionalForm]},
  "Legended",
  DisplayFunction->(GridBox[{{
      TagBox[
       ItemBox[
        PaneBox[
         TagBox[#, "SkipImageSizeLevel"], Alignment -> {Center, Baseline}, 
         BaselinePosition -> Baseline], DefaultBaseStyle -> "Labeled"], 
       "SkipImageSizeLevel"], 
      ItemBox[#2, DefaultBaseStyle -> "LabeledLabel"]}}, 
    GridBoxAlignment -> {"Columns" -> {{Center}}, "Rows" -> {{Center}}}, 
    AutoDelete -> False, GridBoxItemSize -> Automatic, 
    BaselinePosition -> {1, 1}]& ),
  Editable->True,
  InterpretationFunction->(RowBox[{"Legended", "[", 
     RowBox[{#, ",", 
       RowBox[{"Placed", "[", 
         RowBox[{#2, ",", "After"}], "]"}]}], "]"}]& )]], "Output",
 CellChangeTimes->{
  3.704111784774541*^9, 3.70411188581629*^9, 3.704111926106607*^9, {
   3.704112116942547*^9, 3.704112129786508*^9}, {3.704112193874683*^9, 
   3.704112220716117*^9}, 3.7041122626580133`*^9, 3.7041123093351*^9, 
   3.704112368610551*^9, {3.704112529729134*^9, 3.704112542422118*^9}, {
   3.704112583093628*^9, 3.7041126023858337`*^9}, {3.704112634179656*^9, 
   3.704112697727126*^9}, 3.704112833873415*^9, 3.704113001860923*^9, {
   3.7041130857569637`*^9, 3.704113139103178*^9}, {3.704113175110794*^9, 
   3.704113196520805*^9}, 3.7041133404549303`*^9, 3.704113849877902*^9, 
   3.704113934949802*^9, 3.704114108079949*^9, 3.7041141735586863`*^9, 
   3.7041142260594053`*^9, 3.704114324179449*^9, 3.70411450520998*^9, 
   3.7041145551863728`*^9, 3.704114671827285*^9, {3.70411471665837*^9, 
   3.704114759913021*^9}, 3.704114800807558*^9, 3.704114895936452*^9, {
   3.704114933972932*^9, 3.704114958729044*^9}, {3.704114998887369*^9, 
   3.704115025443948*^9}, 3.704128129408781*^9, {3.7041283204201813`*^9, 
   3.704128350108511*^9}, {3.704128637864378*^9, 3.704128650943181*^9}, 
   3.704128955914315*^9, 3.704128998627841*^9, {3.7041290534891*^9, 
   3.704129075361279*^9}, 3.704129914354042*^9, 3.7041300954078712`*^9, {
   3.704130125517082*^9, 3.704130142636489*^9}, 3.7041305474513903`*^9, 
   3.704163222200279*^9, 3.7041633134054117`*^9, 3.704163489571527*^9, {
   3.704163530189334*^9, 3.704163598949432*^9}, {3.704163641041811*^9, 
   3.70416367779187*^9}, {3.7041679738086157`*^9, 3.7041679863308697`*^9}, {
   3.7041682299255733`*^9, 3.7041682702077627`*^9}, 3.704169620722824*^9, 
   3.7041696831908712`*^9, 3.70416978775028*^9, 3.7041698779262133`*^9, 
   3.704170082802888*^9, {3.704170165371234*^9, 3.70417018530864*^9}, 
   3.704170228785939*^9, 3.704170322062306*^9, 3.704170535992519*^9, 
   3.7041705725545673`*^9, 3.7041706315721807`*^9, {3.704170809819241*^9, 
   3.704170822448477*^9}, {3.704170858545939*^9, 3.704170958792832*^9}, 
   3.7041710181500187`*^9, 3.704171123123598*^9, {3.704171195787013*^9, 
   3.7041712146163607`*^9}, 3.7041712609782057`*^9, 3.704171880176505*^9, 
   3.70417192725889*^9, {3.704172112103359*^9, 3.704172140891699*^9}, 
   3.704301066154436*^9, 3.704301110203293*^9, 3.704301154759445*^9, 
   3.704301198517061*^9, 3.7043013249874763`*^9, 3.704301458603519*^9, 
   3.704301952976581*^9, 
   3.711255196769937*^9},ExpressionUUID->"b53cf906-9e30-4127-a80c-\
f281a66bbcc1"],

Cell[BoxData[
 TemplateBox[{GraphicsBox[{{}, {{{}, {}, {
        Hue[0.67, 0.6, 0.6], 
        Directive[
         PointSize[0.006944444444444445], 
         RGBColor[0.368417, 0.506779, 0.709798], 
         AbsoluteThickness[1.6], FontFamily -> "Arial", FontSize -> 16], 
        LineBox[CompressedData["
1:eJxd2HlUT2kfAPBWRaVEVJYSSUNUSFL6MmSZaKNCJImQxktEoxGhDJGxLxG6
32emIil7WpSKosmYLA0SRU32JVnqfd653/Oe89z+6XxOp9/v3mf5br3n/ugd
oqaiorJDVUXlf7///amRoK0p5nBm+7Ou//qxBG7GZ66HdifXSnBo0A/mc23I
TySodUtqOOxKfirBfdUvq8y9yXUSxGTV9n8+j1wvQainc0BzJPmZBIE2e372
2EJ+LoFWcrDG28PkBgl+2u6yuOY0uVECZw1Lpx4l5H8k8CgpUWXV5CYJys1L
Ata/Jr+QwLZY5XWG5jnZLyVIan9/kV138isJdGcmxGnbkV9LMNomSmf4ePIb
Cfw9I0tyZ5HfSmB222rf0QjyO/6+G7znP95Cfi9BNyNnq5jj5A8S5GlpPFh7
ifxRgoAlGntr/yQ3S/Atbuiy1CbyJwlcFm7bf0/zvOwW/v5JkW7LzMifJej7
aWDByhHkLxI82GkX1OBD/irBE5OChPJw8jcJHIPH5Vr8Qm6VoGVjRdRLidwm
QeqcXQH2V8gqCJHZYR3fPCSrImQ99J9s85WshsBAu6HB5IJsdYTy4HlF1o5k
DYQT9WZVr3zJmggzXCZau64kt0PoMOXxA9M9ZC2ENa9XWG86S9bm3++T77fh
Drk9QvTE8WXGLeQOCItWa7a6db8oWwfBNazzesNRZF2EV2HT1NYGkfUQ6vrb
fJ+4kdwRQfoyqM+kVLI+f/6S+wdPVZAN+PuO8L9S8oHcCWG2m0Ppzh6XZBsi
9My0+Wo8ltwZwcav/vrMMHIX/vcPuXlzdpONEP7U3btxYB65K0K/DQeeFTaQ
uyG8ie14a4BRjmxjhCF6Zj4LR5NNEB5J6QfXhZNNEd4vMFGJOkTujuAidWnx
KyP3QAgcNq9v7y/kngivQ1LHVQ+4LLsXX78gq/FbZ5HNEKxyIpycEsnmfD/S
R0z/p5Dcm+/f2CpN/ES2QNhboV6+dFCu7D4IByA0yDuE3BfBy9cUvZLIlggP
ajpLK6rI/RDqnbfvumqQJ9sKIfyae9UEd3J/hJ2Xc5rbbSZb8/0MaH9aq4T8
Hd+vLa0R1ur5sgcgnLr1yG9VH/JABPCyPxIxlmyDMObmsWiL+eRBCN8WJzpt
iicPRsg/FWWXkka25etvOqkypoJsh+CbFX7Q/D3ZHmHEiQqLeJMC2UMQSiM3
dchxJQ9FsJ8YqFEwnzwMQXWBccXBbWQHvp/3/Yd6nSMP55+30bddfQ3ZEeHF
eYuegTpXZI9AyMna6VPgQHZCsAzMj+0UTB6J0KtMLXZqItkZQac0ouf2XLIL
wpX6uwbFL8ijED69q2nX2rNQtiuCRkHBtpEeZEAIPavWNXYdeTR/HreVNXez
yWMQNtS5tUED+XuEp0fUxuf1KpI9FqH1Y8JYv2nkcQh+anW2uglkNwS9uYlP
aq6SxyNc1zhdeKeNPAHh7qyt5946XZU9EcExMMRwSCR5EkJqhBSzP5v8A49H
zzu9tXxHdkcoOqq6/o59sezJCPHmi2elLydP4Z9vn4ZHz5A9EKZ2rfPN+kT2
5Pe98WGPv51LZHtxb4URRuvJ3vx+R5v5+5aSffh6ryldsFu/VPZUBPWgvLBi
P/I0hKNZzd7VyWRfhIQnU3MKG8l+CJ4DE8vDhl2T7Y9QtSL7bX4MeTp/Xlh5
ipWTZyAkjSwJ1DS5LnsmwrUii+aLIeQAhGLJ/oZ0mjwLoaRyR8CRNvJshPZt
SdrR7mWyAxEMfFY91d9PnoPQkhkf3beOHITg/kAvbb1tuey5PN7MiZ73Iooc
jLDjr4xkiyLyPIT0kI5QrXNDdgjCzKbvNMq8yPMRPF5O35u8m7wAwT9Tm2ne
IYfy+GJ5uPMRo5uyF/L363rWUc+LvAjBwTHcsymevJifnz/c3t/OIYfx99HO
vxzQRF7C80NSgHa3bhWyw3n8P6tVtduZ/CPC7hT1qkUB5KV8v1xjE/qvJP8H
YaFB7ZHgzeRlCHmdzIZk7yYv5+fx0O3F5w6QI3i8PLv8s8E+8gqEgW9MT4cl
kFciHLunZx4TRY5E+ND7lIluIHkVf5+yjg4PncirERrr4qxu6ZGjEPQTTRtv
3aH3+wnhcWDwpep95DUIDfHutz55kqMRKpdo3ByvQv4ZodC26q9mpPVei5C5
723IxHHkGP79W5pLEqppP9chbM594dhvEXk9gmnR7IL1b+h8xPLznPGs2HwZ
eQOCk3GvoM1NdN42ItS8OxjtEUTehKCWElmjV0nnOY6vpwnohziT43m+Dikc
2nKc7sdmhOacFTpLtcm/IMTYeVSHL6L7twVh+Zaf9+y7Tvd3K4+XF9b02mpN
TuDrEdx6vjaO4sM2Hk/mGF8cVE/xZjvCtp+K538eS07k+WvKV4OSFIpvOxCS
y34N021H/pXHk2eVpo4LKZ7u5PfJRW/hiZsUv3chvNv5h8tVB/JuhKtjwgbf
PEr5Yw9CwFb3XF0D8l5+XrKLZkSqU37bhzCptLHO+CXl2/0I3q8bV3nUUD4/
gKBlu1Yl4D7VDwf5elttsFv6N9UrhxCMxjy6llFP9VIS/zy1z7ftWqh+O4ww
ePTjF6pdyEd4vsq3jOo9nOrPZIQQ6/334udS/XyU5+fLjXH995yRfYw/v99H
m8bKbNnH+f6UTD6aaUROQbhXalY5KyhLtsTv8+3eydeyT8tGhCPpW9PK9ckM
YaNnYtvIZZmyf+P59n3dhcbqU7J/R1gV53cw1Z2cyvPLuyWG++MzZKchGFal
tY3eeFJ2OsLIK8Nevt52QvYJfp47pEWMl9Jln+TxdVNt6POSNNkZCN3GuASv
+pgq+xTChFzVwYdtyZkIaZ3yrdVX/i77NMLq8uSdPsW/yc7i+6sz59ao3uRs
nu8P7/otchOTfYbXw7EFc7M/oOyzCCf1t385GU4+h3CjJdTR8o0k+zyvDx2S
8+6uIV/g8T7R0Hp7J/JFfp87uHYwzEiRfQnh2d1drYOmkXMQPh/KSj+nTr6M
gN1GXVt38bjsXISUmvJuC1aT8xC2X16zaByQ8xEOXYhNbu1ILuD5vYt1yqq6
Y7Kv8HjqFx6aVEgu5PfJMq1+xu/kIoQluV49ju8hX+XxwVKrfdgWcjFCVPbg
Exlx5BLF30sV/39N8fnXFd9fpni+csXz31C8303F+1co1ucPxfpVKtb3lmL9
/1Tsz23F/v2l2N8qxf7fUZyPu4rzc09xvu4rzl+14nz+rTi/DxTn+6Hi/D9S
3I8axf15rLhftYr790RxP58q7m+d4n7XK+7/M0V8eK6IHw2K+NKoiD//KOJT
kyJ+vVDEt5eK+PdKER9fK+LnG0V8fauIv+8U8fm9In5/UMT3j4r436zID58U
+aNFkV8+K/LPF0V++qrIX98U+a1Vkf/aFPlRhYn5U5WJ+VWNiflXnYn5WYOJ
+VuTifm9HRPzvxYT6wNtJtYP7ZlYX3RgYv2hw8T6RJeJ9YseE+ubjkysf/SZ
WB8ZMLF+6sTE+sqQifVXZybWZ12YWL8ZMbG+68rE+q8bE+tDYybWjyZMrC9N
mVh/dmdifdqDifVrTybWt72YWP+aMbE+Nmdi/dybifW1BRPr7z5MrM/7MrF+
t2Rifd+PifW/FRP7g/5M7B+smdhffMfE/mMAE/uTgUzsX2yY2N8MYmL/M5iJ
/ZEtE/snOyb2V/ZM7L+GMLE/G8rE/m0YE/s7Byb2f8OZ2B86MrF/HMHE/tKJ
if3nSCb2p85M7F9dmNjfjmJi/+vKxP4YmNg/j2Zifz2Gif3390zsz8cysX8f
x8T+3o0p+n8mzgcmMHF+MJGJ84VJTJw//MDE+YQ7E+cXk5k435jCxPmHBxPn
I55MnJ94MXG+4s3E+YsPE+czU5k4v5nGxPmOLxPnP35MnA/5M3F+NJ2J86UZ
TJw/zWTifCqAifOrWUycb81m4vwrkInzsTlMnJ8FMXG+NpeJ87dgJs7n5jFx
fhfCxPnefCbO/xYwcT4YysT54UImzhcXMXH+uJiJ88kwJs4vlzBxvhnOxPnn
j0ycjy5l/5+f/hcrc1+U
         "]]}, {
        Hue[0.9060679774997897, 0.6, 0.6], 
        Directive[
         PointSize[0.006944444444444445], 
         RGBColor[0.880722, 0.611041, 0.142051], 
         AbsoluteThickness[1.6], FontFamily -> "Arial", FontSize -> 16], 
        LineBox[CompressedData["
1:eJxd2HlUT1sbB/CUJkP8boNZKEPmpKKixywUMpXqJ2WKogx1XUNRCFGGTOki
zrPfDEmRoZJUNHANkcxEhVxkqG7Ee957nvWutbd/rM+S6nfO3s/w7eyzxHWu
poaGxo5GGhr/+/vfPy8kGDr7enxj90THf/1Sgm35qGO/nFwmgXX0ge5Posmv
JJjh9JfVuxPk1xJ4Ob/wn59PLpcgbetks+nl5AoJ4m3+SbugeVxxpQRlXqv3
7uhEfiPBjaMFI18NJb+VIN9y/8RkL/I7CbKMqt2/ryZXSXCwZ1Kr6wfJ7yX4
UaSaaJJJ/luCMPXUh1VPyR8kqGlwODruF/mjBOWLLp+y7nxC8ScJbEL2GySP
IFdL8NJAuzpjHvmzBEkDPffM2kL+Ilvn7vS4JPJXCZq07p2wrJj8TYKYKeEa
7+vINRI4HGtqqGd6UnGtBIYJZbuLRpHrJNgQXu5hF0D+R4LRsdvd3WLJ9RK8
Xf0ozuIy+bsEVlHWLimV5B8SmAYEXapRnVLcIMHGwByn7w7knxJ0LirakLuA
/EuC3QbYZkYsWQPhax+t4vNXyY0QstTOR6s+kTURXvcoOVxrmqRYC6FdvYHe
y4nkxvLX77jhcCqMrI1wPC62aHYKWQdhzZ0fCxuXk3UR9Op1Gg60Pq1YD2Gw
aXxML2eyPgK6NvXNWE9ugmDhFvVyykVyUwT3bWXH6z6RmyHstgzNLzVKVtwc
QV/tfvOqJdkAoTArXXPoRHILhJkz4s1cAsgtEZ516qRXu5WsQpgWGYkOJ8i/
IVSFORiZFZENEQ64FW5MqiIbITDP2qmvmp1RbIxw0KukNq8v2QQhpW1FU4/J
5FYImbttXdlycmuEZY4Hz5zeR26DUNDw2HZlJrktQkTB57b6r8jtEGpKp12a
o5+iuL3887Th8I7+5A4IF8y1w2PdyB0R9n1YNDp4HdkUQbu+ecPgE+ROCK62
mW8r7pM7I3wb9CEsvFGq4i4ITsHdFpr0JZshREUHrEMPsjlC7pIrpXZbyF0R
xtRHXHx0kdwNITX9h7TtHbk7QpPHZ2d6tD+ruAfCvJHVt8ZPJFsgtMloaT8/
nNwTIcy6skXaBXIvhPBFTTWHfST3Rpg+yUhH1f2c4j7y+w6+6trPm9wXIcRY
5SMdIPdDWHvO4vPqEnJ/BPufA3WuGKYptkR4q9as/N2VPADh0s5Qs5SdZCuE
y13qYoLvkQcinGptNP5Oq/OKrRF6NItKvelJtkFYHL0pKOQo2Rbhfeb+wEdV
5EHyeZvg8lzT5oLiwQi/f7Xt07CObIcQ6L9Er+QW2R4hY1TgzAOmFxU7IHQw
dBw5I4g8BKFc/2qbtnnkoQjmdQM8P7W9pNgRIfHp9tTKpWSQz8e51xXNb5KH
ye9f36c40CJd8XCE4it1sztGkkcguA0MXmX+ljxS/rzGL+pjJmQoHoVw935l
fFAKeTTCjKXDvhS3zVQ8BiHJDUfnbSCPRbimctri+oXshGDb7o8hkb6XFY9D
0BliN2lpCXk8wsqjS7XaT8hSPAHBZfimvOhcsjNC42l/bKgyvaLYRT7fpVNU
DWryRIQ/E59qhh0iT0JI62quCnlJnozQ0nxly9fm2YpdEVasCLx73Y88BWFT
RJVml2TyVLn+PGypWV1LnoYQ7a1Ktxx2VfF0hHS3YyHPt5JnyPWtU+/kLw/I
bgg/f60rnds1R7E7Qp5esEWv5eSZ8n2L7TLfJpfsId+ngU7HQoxzFXsijPDR
13oyn+wlP1/Je5lzOlmN4FOkG5jSIk/xLARDq4WX/p5D9kZ4Ep1g8uwSebZ8
Pu/G6alV1xT7yOex+OSuEQvIvgiP78LPWVnkOQgGGl5xoSbXFc9FKH2hOugX
QJ6HMDrXvOp5Dnk+wnqrYONDbfIVL0CYYvN4mHox2Q9hg+5I+1vZ5IVyvc/v
GPOnYYHiRQieF8sKlvmS/eWvb7ErqzqZHIAwxKVQ+/x38mL581mtWqseUah4
CcK9dJ0mYZvIgXK9eh8188x1chDC6aiQtxu1ihQvRdDd2dsg1o68DOG+3SGr
IH/ycoQ39mYWqfvIKxB2zFu3ueYyOVi+33+9sXzyjByCcOSkdnbTOvLvcv0f
4mVs3eSG4pUIOQmds1XG5D/k/nKrld+81uRVcj0ZV6PV2Ii8Wj7PC19/zNcl
r5F/Xvjae0e+0PdfK9cznx9jtzwghyKUBOTabkslhyEsWJVXn7uJvE7u77nj
+3pMJa9HsEnYYhfZhhyO4L8nYc/OB/S8IhD6SJ6FN7eTN8j1WKVrs9+RvFF+
vmHnEtXv6H1skvuZc2RJTDQ5EqH5pDVSYj/yZvn3rTgS2qOI3v8W+fNNcdkV
40PeinBY26/z/Bo6T1Hy8/l16InlJvI2ub+ZdfNdYUzejpC8s+ph6hE6r9EI
D7fGJi3qTY5B+BSQE26SRud/B4Lq0GanHo7knQihdyLXG+TTfdqF4HHi3Nl+
k8m7EbbpFWpVPaL7GYugTl/5ee9c8h759819MXpjNd33vXI9nWlt8HMteR/C
mVnR6Y4G5P0I2wdv8Yo4RPXkAMLN/PiKhgHkOLk/xjpGPMinenVQrq93ujWy
mU2OR+g4qEgdWEf18E+EObeLkz5YkQ8haC0479piBdXTwwj5XWZ7VadT/T0i
v++b05af0CMnIKyrwcQJHlTPjyLsTdvn/DSV6v8x+f7rjE2b9RtZQji7u8OP
28HUTxCh/6JRxy1eUj9iCKNMsnzUk8n/kftZRvkK7+vU3xIRnmZGBXQcQT6O
UHarYWtELvXLE/LzSxjnuGY8+aR8Xt1CN1c/oH58Sv58ZtPVBX7kJHkeDG1d
W6VBPo3Q6p53B4in/p8sz6u2QQEnh5LPyP3S8m5Mq3KaL1IQJpVUBi2IIafK
9++9ud9GIJ+V+92OVXPcv9F8c06eF/OP6BcmkdMQ4pemFWf7k88jGPUp6N2r
H/kCgp1vZnj1N5q/LiJ8uF2jbpRNviTPG9+t/MfGkNMRbp2v3nbOl5wh98fS
xIpB9uRMhEaSTVmOCfmyfP+SDw5xqqH5MQshrvmK5pkPyVcQur7pmWOUTc5G
+HJtkOWYk+Srcv84sHX7hDhyDoLmnV4rO24n5yK86jWm7nwEOQ9hV2HyGuNQ
8jW5v7+qrBi4hnxd+Pd84f8XCN+/UPj5RcLvd0P4/W8Kn+8v4fPfEp7PbeH5
3RGe713h+RcL7+ee8P7uC++3RHj/D4TzUSqcn4fC+XoknL/Hwvl8Ipzfp8L5
fiac/+fC/Xgh3J+Xwv0qE+7fK+F+vhbub7lwvyuE+18p1Ic3Qv14K9SXd0L9
qRLq03uhfv0t1LcPQv37KNTHT0L9rBbq62eh/n4R6vNXoX5/E+p7jVD/a4X+
UCf0j3+E/lIv9J/vQn/6IfSvBqG//RT63y+hP2owvn82Ynx/1WR8/9VifH9u
zPj+rc34/q7D+P6vy/j5QI/x84M+4+eLJoyfP5oyfj5pxvj5pTnj5xsDxs8/
LRg/H7Vk/PykYvx89Rvj5y9Dxs9nRoyf34wZP9+ZMH7+a8X4+bA14+fHNoyf
L9syfv5sx/j5tD3j59cOjJ9vOzJ+/jVl/HzcifHzc2fGz9ddGD9/mzF+Pjdn
/PzelfHzfTfGz//dGb8f9GD8/mDB+P2iJ+P3j16M3096M35/6cP4/aYv4/ef
fozfj/ozfn+yZPx+NYDx+5cV4/ezgYzf36wZv9/ZMH7/s2X8fjiI8fvjYMbv
l3aM3z/tGb+fOjB+fx3C+P12KOP3X0fG78fA+P15GOP36+GM379HMH4/H8n4
/X0U4/f70UzY/xmfD4xlfH7gxPh8YRzj84fxjM8nJjA+v3BmfL7hwvj8YyLj
85FJjM9PJjM+X3FlfP4yhfH5zFTG5zfTGJ/vTGd8/jOD8fmQG+PzI3fG50sz
GZ8/eTA+n/JkfH7lxfh8S834/GsW4/Mxb8bnZ7MZn6/5MD5/82V8PjeH8fnd
XMbne/MYn//NZ3w+uIDx+aEf4/PFhYzPHxcxPp/0Z3x+GcD4fHMx4/PPJYzP
RwPZ//PT/wIVDE1W
         "]]}, {
        Hue[0.1421359549995791, 0.6, 0.6], 
        Directive[
         PointSize[0.006944444444444445], 
         RGBColor[0.560181, 0.691569, 0.194885], 
         AbsoluteThickness[1.6], FontFamily -> "Arial", FontSize -> 16], 
        LineBox[CompressedData["
1:eJxd2HdYj2sfAPB0Gqg4EWVkhjoajoZR6SsZKSsruySjUkmUKHGEQmRkFsnz
va2TSKRSkhCKTtlvSElGhezC+7zn/l7vdd1P/3R9rsbvee7xXd3nBrh5q6qo
qMQ1U1H53/d/v55J8Myl7Vnta4sc/nWFBB83n/YeP9SH+7kE12aotAzMIVdK
UH0ldlzkEF/uKgnSM9rtjM8jv5CgQlP/zfWRftzVEmQbXDEyLyG/lCDzuMXd
8lmLuWskMDQpnvGulvxKgrODR72JWOPP/VqCp77JcckGAdxvJPjVrABWpJHf
yr+feOyNjkkgd60Egy836U0KI9dJsEA/RiOxiFwvQdOSeRaNPZZwv5PAx/P6
xpVh5PcSdHhxYL9FGfmDBP6H+6837hfE3SBB+GEn1dBY8kcJNl219+1XT/4k
wS2Xq1fmuS3l/izBsMoDecYZ5C8S1Ovm3tjWLZj7q/x5OVUaZzaRv0mQojpx
7uFv5O8S9N3TcneozzLuRgnMZk6xdn1CbpKg68Wck9aTl3P/kGBZ6wWTx94m
/5Rgud6jFamuIdy/JNB3dPEMKSKrIEQccZueOyGUuxnC72tMrkoPyaoIxZb+
Rs7eK7h/Qxiuv7xr4UeyGkLDIau9IzaGcasjdLfLzajsupJbA8H9zrKv+Vlk
TYR+ox9Yac9cxd0cweu1bvZzlXDuFgjrdwybHXCc3BLhUEF8xGP3CG4tBM2Q
nr3ctFdzayPUrErTVSkg6yDsmnP+ZfTQSO5WCGtVc6pmJ5NbI5ybNaGfQfM1
3L8j2Ez/oXIngKyLMDh3xsGkR+Q2CKw4NujYqLXcbREGjnHXUc8k6yGcv1lm
W2r+F3c7hBCvSl0rRm6PYBXi+H1Uz3Xc+giNvj5XrZLJBgjJqRa5nfpEcXdA
mFNifa7nKXJH+Xky7Q2Cbddzd0LIODtNxeYWubP8/m3auO703MBtKD/v86jU
rEZyF3m/Fu6482jfRu6u8v9fqzeph0M0dzeEhSG2KgU15O4Is9UNS77sjuHu
gZBYHqz3wXUTd095PX+cjqrV3MxthNB8q7tv70JyLwRnk2vpj7dt4e6NYOCx
uOu4ObHcfRDydq0ZW2C1ldsYofXH7k2Xm2/jNkHQrq1VrQsj/4EQ+MO/vOV7
cl+Ev7rl+zv6xnGbys+/flpg7iuymfx+VXc3pPht5zZH8PB9MmvIR7IFwtuA
B+kHI3dw90OYeCd+vXqbndx/InT50NhWOkruj/DuwtYW55x2cVsiFPVoHh9U
TbZCSNfI26AfG89tLe+vjaFPle1ubhv5vPa4ntzpHXkAwpgXN3epntjDPRBh
co5vVoXfXu5BCGaQckPNZh/3YPk+BITfzdTYz22LsO2+ne+Up2Q7hLTTKZlm
lw5w2yOUwbe0fccSuIcgLPDa+Ufj/kRuB4T5KuWfU3cf5AaEFu0iteLGHuIe
imBnv2TBzHtkR/n8xbpWLvFK4h6G8CliVVutz2QneX2K7z30ij3MPVy+H8Ud
lmSaJnOPQDC9EL58XAl5JIK6Sf0771VHuEchVKqsmDzMXOJ2RtAynrTR4iV5
NILnxWaPghlyuyB06pf3a04A43ZFmF6YqAEOR7nHINifBZivf4x7LEL1+kjj
3l/J4xDqSwsc71Yc5x6PEBPfWHuj7AT3BAQ48sTMo+QktxvCse4jF9bf/5t7
IkLSnQ96ZTUp3JMQHk80tLBWTeWejLDPcq37hl3kKfL7/dBLiDU/zT0VofxN
DgstIrvL++MxzDMo6Az3NATz4HVbmGEa93Q5fn7KmuF4mzwDQb/XpRqfDWe5
Z8rP1yf8zIgR6dyzEJanvmz8onWOezbChWdl3RIekOcgOOx2fzju5HluD4R1
R7f5GW3I4PZEaJbSsdR40QXuuQgtrcsLvdwyub1Qzt9j7pU6ZnHPQ4iLabD3
H5zN7Y3w0Wd3g+Ggi9zzEZZWjw+/PCSHe4G83t1W3zd3yeVeKH9ewh1TPYtL
3IsQekSuKjmTRfZBaL+49sYIlzxuX4TX1pes9peT/RAq4qIXBwVd5l4sx1O1
0/lRLfK5/RFUnx+yjTpMDkDY4+QfrG9/hTsQ4T+mbVMfPiAvkeOfmb6ax7IC
7iAE7yea563bXOVeKu/XHq/i8hRyMILu5B23S0df416G0C7OKX3zC/Jy+Txd
rTYIjbjOHYKwsskltlm7Qu5QOV49jzTbfpS8Qv75zwan7QNvcIch9ApsZep7
hbxSjq8dt5lGu9zkXiX/fUVQyKwicri8//mvDDycb3FHIEx1nf5EN5e8GqE2
Wq37T7Mi7kj5eceHLczeRV6DkJqt9fD9J/JahNidlV5uY4u5/0J4Y3YwNSmR
vA5h95CDmWnV5CiEJQt+dlnc+zb3ejnf96romD+LvAFh5pZou6zN5I1y/K7r
eMsnjRyNcNG6d8OnEnKM/D4+90/E1pA3IWwvfbJm6RfyZoTbr+ss6n6St8jr
MeqFkdsvcqwc/43CGr9/JW+Vn6f6VN3ot+RtCBqJIyYde0iOk89nlFOvNXnk
7fL7THPZ73CEvEOOX1WaNW5ryTsR3jsfamkyk7xLPg92KQXm/cnxCP4dDc4X
q5F3y+eBaW4PLKP12oNw/JdbWGgSea9cnzTWrR7hR96HUGASONDGmrwf4WW6
TXBiE+3PAfnzchO0Sy6TExAO6Htd77iRnIjQRz14Yr4r+SBCf91pI3V0yYfk
fDF/71Cbu3Q+kuTzprFXPWQv+bCc34cfZb/NJifL9cZAy1ytnuQjCFsbBiVm
1tD5kxCizwVvHnCKjAjjT+eq4XIyQ1jlfLChlwP5qByPQp5+Km1OPoZg8TY8
vrCUzvtxhGuOAzYZHiKfQKhys6yvXEw+Kb+Pvt9Kc3vy33K83RiVrd2KnIKQ
c71y+OZndL9OIbiZPqvIOEtORcAzOrkHYsinEUqnxeyDueQzCLl9vV+esCWn
IXx9b9xQ1Z58Vo5/R5M03zfQ/U6X689RX6LL/iGfQ2hKsNXfkUY+L8fr4phE
i3hyhnzfLZ+GngwjX0AYN/VChJYnORNBiszuNNaZnCXn00FzPJZZkrMRgt4X
6a7tSr6I0GpQ54xgHXIOwp9GT4+P+UHxKFfOhz7OnXXqyZfk/Ux62iPtOTlP
rg9OPMhzeEC+LJ9/U7t3Z26T8xESwooTtQvJV+T6rf39bNcr5AKEYK9btkvz
yFcRJnx5qxt5iXxN8fPrir8vVPz/G4rPv6l4vluK5y9SvF+x4v1vK9bnjmL9
ShTr+49i/UsV+1Om2L+7iv29p9j/+4rz8UBxfh4qztcjxfl7rDif/1Gc33LF
+X6iOP9PFffjmeL+VCju13PF/atU3M8qxf19objf1Yr7/1IRH2oU8eOVIr68
VsSfN4r49FYRv2oV8a1OEf/qFfHxnSJ+vlfE1w+K+NugiM8fFfH7kyK+f1bE
/y+K/PBVkT++KfLLd0X+aVTkpyZF/vqhyG8/FfnvlyI/qjAxfzZjYn5VZWL+
/Y2J+VmNiflbnYn5XYOJ+V+TifVBcybWDy2YWF+0ZGL9ocXE+kSbifWLDhPr
m1ZMrH9aM7E++p2J9ZMuE+urNkysv9oysT7TY2L91o6J9V17JtZ/+kysDw2Y
WD92YGJ92ZGJ9WcnJtannZlYvxoysb7twsT6tysT6+NuTKyfuzOxvu7BxPq7
JxPrcyMm1u+9mFjf92Zi/d+Hif2BMRP7BxMm9hd/MLH/6MvE/sSUif2LGRP7
G3Mm9j8WTOyP+jGxf/qTif1Vfyb2X5ZM7M+smNi/WTOxv7NhYv83gIn94UAm
9o+DmNhfDmZi/2nLxP7Ujon9qz0T+9shTOx/HZjYHwMT++ehTOyvHZnYfw9j
Yn/uxMT+fTgT+/sRTNH/M3E+MIqJ8wNnJs4XRjNx/uDCxPmEKxPnF2OYON8Y
y8T5xzgmzkfGM3F+MoGJ8xU3Js5fJjJxPjOJifObyUyc70xh4vxnKhPnQ+5M
nB9NY+J8aToT508zmDifmsnE+dUsJs63ZjNx/jWHifMxDybOzzyZOF+by8T5
mxcT53PzmDi/82bifG8+E+d/C5g4H1zIxPnhIibOF32YOH/0ZeJ80o+J88vF
TJxv+jNx/hnAxPloIPv//PS/3W1DQQ==
         "]]}, {
        Hue[0.37820393249936934`, 0.6, 0.6], 
        Directive[
         PointSize[0.006944444444444445], 
         RGBColor[0.922526, 0.385626, 0.209179], 
         AbsoluteThickness[1.6], FontFamily -> "Arial", FontSize -> 16], 
        LineBox[CompressedData["
1:eJxd2HlYjlkbAPCyJKRkSZKtZMtWimx1ayJZGiElSpR9mtCClDVZspdiEOG5
D+FTYWIiJaopphTVJEQmjBCZLJHvfHNu33Wdp39cv+ut1/ue5z731n2u/5R5
jTQ0NPZoamj8799/fyoU+OraZVhBsx12//qxAocNHf0NS7cLP1Fg0g+r0kxP
kisVKGrvnFS7gvxUgZxLvWu2OpL/UsDUM8v+uQG5SoGNH57saV0VKfxMgYbk
2udNLpKfK1A49uOK7I3kFwocWuK7z2MK+W8FXqSZpKd3I79U4FtwcvyX19uE
qxWomjWntf5V8isFcvcf19eMJL9W4PO7beX57uQ3CrxxmF2+rie5RoGZr2ec
7/B+q/Bb/vu2EaP2Z5DfKeDwOCdKaxe5VoHVy1vrLZhFfq9AcVTShLQ+5H/4
eVbW9NP/sEW4ToGHgVcrfG+QPyjgsjKuMm0P+aMCLbVLmpjNJn9SwKtj5uLD
/cifFbhzf2nsgM+bhesVmFe7yu9RNvmLAuZW3axT9pG/KlB+JSn+qg+5QYHE
rTYlny3I3xS4WbJq6QoNsgbCy/dOm0bmRwhrIkR4DUuaGkduhPDY66hRth+5
McJZphsSP4rcBMH0Wg+T163ITRG6+j9odvnhJmEthMKsSXm6ieRmCOuUJ+lf
1pO1EcwtTet3TyM3R3hroOFa1ovcAmF8YUro8/pw4ZYI19+6f8srIOvw16Nf
TotBcisEQ7OJr2aEkXURNpdljOrrStZDgL6z8jsNILdGOKFv6uygTdZHGJvX
88BvlRuF2yA4Twotikknt0WIu2IV/C6O3A4h5L6Xz/M15PYIrnNNPkd7kw0Q
wnpq9TNwIHdAsH2/PCqyD9mQv1/biEgDfXJHhC3bHZ3KPm8QNkIY6D+jrr6K
3Imfb/yQ28fukY0RTjYYDv2YRe6M0PnLkZe9UsldED54T2njnUzuiqBl1WH+
nTPkbgjJYZke5xLI3RGiTcodBn1/3QTh7o0zG3ckkU0RVrgWn238/f17INTf
XJVemEM24/HQ2czF9j65J4KB7unrO96ReyFktNEL09Gj79ubn0dNUu8WFuQ+
/LyXVleXuZP7Ilh/ckwuiSCbI/itjVjolUruh3Cz5dnJhXXk/ghdksdMODSM
nucAhJEueubm4eSBPF6uTNF5X0wehPDrP+2TlltSvFkgtCuZ/6RPLNmSf9/8
uuLjTSm+B/PPP2j0keVryFYI/VIDYwc1ovtkjdAQ5fZo3R7yEH7+QR6lev3p
Pg9F6B6ukxB1j2yDsH678e1bkZQ/hiG8CNM9HDGZ8tNwhEVdbtTE9qD8NwKh
1vf15Uptyq8jEbKfLT09o4E8CmGfbXJVXdOdwrYIt2Kvn8vqtkvYDiHSxSD6
ba/dwsDP+1l77RG55NEI4TveZZWv2CNsjzB5sW5YqMVe4R8QbCY9KM35QHZA
yE+P+2dVXpTwGITGoZuyXc5GC49F0EmO32Ict0/YEWG3xTWzpLgY4XH8PgfY
Jrw9FyvsxOO/c/qpvML9wuMRngY6oI32L8IT+H2eabrM1uWg8ER+3599CX/z
n0PCkxBy+gZPX2ISJ+yMMD8FDjw8c0T4R/78zoxNzWBHhScjjLt8p7RgU7yw
C8LHV8tnOi47JjyFf98523KKFx8Xnopg9krHe2jACeFpCF7O+nW9IhVhV4SL
1nEpfudReDr/fM5bS4qqmbAbv3/Xqrua25wSdkdwPOrv6xSTIDwDYarifkdb
+4ywB0KNSY+2jjvPCs9EuOpuOuVpn3PCsxAenshsqPBLFPZEWLJ6X6L3lCRh
Lx4fn9I0HtsnC89GODxkd3m+3Xlhb55/I3TH73e6IDwHYZVDnGW890XhuQiz
nno2n7jpV2EfBP9074m1KSnCvvx+ByRUPP94SXgeQrOuCU6B434Tns/ff3bj
tAJMFV6A0GpZsrF5u6vCCxGmxbbIPrI7TXgRQmDzEktj3XThxQgxE60KAu+T
l/B4M5i9aFxihvBPCF/Hhz1duf26sB/CLtNMpzL/TOGfeb36sU26hccNYX+E
PRWDFasJN4WXIthdqc/dbJ8lvAzhp9F6lWl22cLLEWJvmJrOss8RDkC48be9
eYHT78KBPL/AyyEhrrnCQQgT3M4dPembJxzM60OsXdqB4FvCK3h9CY02DNt2
W3glwsoX9ppBR/4QXoWQeKpuw/4L+cIhPL9pPioK8S0QXs1fVyy0cl+RQxF8
9DzKUoPuCIchXDh/VbuwnrwGQbuiZ9SutYXCaxECuh73DNEoEl6H0Gjn7evG
a8jrEYIrCwybfSRv4PHyKs34jt9d4Y0IvYKV4Z0ekcMRdL01E3ZNuCe8CWFj
UZZbZTI5gtcPI/0Dxe2KhTcj5J3fe9x6GXkLQmpkTW5pNnkrwntP6/AThiXC
2/j5rJtjudWHHImQ5pOcvuEkeTt/PoUbW+9/Rt7B66XNL6PLupUK70ToUWNd
7jONvIvXqxcRT902kHcjzD3y9WFFAnkPgr1pzK2Bf5D38vj7M95sdTU5ip/n
wKLSr03/FI5G+GtMwNQ6I/I+hHM5GTGKOTkGwehdjKezDTkW4eio9dOsRpP3
8+eBufMOjiUfQLjXycgoexz5F4RLjXJafXYkH0Rw37wqJMiBfAhhzNv+d1fa
kg8jLLhxYOXoIeQ43i+0CvBv0Y98BOFL+wHDdbqRjyLkasYmhbYhxyM0n534
Zmdj8jF+X56McQiope9/HKGTd7Kl2xPyCd7vLPt5xbwCsoJQXtuhXdZVMvLf
f3TNO+77+TKE9PWLu+vHkk8iPCi9FWe7kXwKwXiXf4aDPzkB4eCJ0AF2M8mn
ef72iJ3n6Eg+w+/D6iGPAgeTz/J+dZKe+YOu5P/wftZ/sG60DvkcQlLIvqOn
P1G8JPJ69HvKIqvv8ZPE67XR9NBR98jJPL+6Ve2+m0k+j1C5priL1nnyBYQr
1UGBD46RL/L833jtbd8o8q88/jJHLFTCySk8v053OMCCyZd4P9y37MHyReTL
CIPznla38iT/xvuZ/NisNS7kVITzYbnXc8eSr/D8ntUirm4k+SrPr4eDNmlZ
kdMQMqu8ujeYk6/x89AtiqvoQU7n/UZxfUpiF3IGr98hy1KXdiRf5/3JzHV7
TdqTMxGaJC3OytYn3+D95uYz4XP0yDcRrFY6HqtpRc7in9fJKC7ou7NVr+eo
/v531fvnqv7/PNXnu6X6/LdV3+8P1ffPV51Pger87qjOt1B1/kWq53NX9fzu
qZ5vser5l6jio1QVP3+q4qtMFX/3VfFZrorfB6r4fqiK/0eq+1Ghuj+PVffr
ier+Varu51PV/f1Ldb+rVPf/mSo/PFfljxeq/PK3Kv+8VOWnalX+eqXKb69V
+e+NKj/WqPLnW1V+fafKv7Wq/Pxelb//UeX3OlX+/6CqDx9V9eOTqr58VtWf
elV9+qKqX19V9a1BVf++qeqjBpPrpyaT62sjJtffxkyuz02YXL+bMrm+azG5
/jdjcn+gzeT+oTmT+4sWTO4/WjK5P9Fhcv/Sisn9jS6T+x89JvdHrZncP+kz
ub9qw+T+qy2T+7N2TO7f2jO5vzNgcv/Xgcn9oSGT+8eOTO4vjZjcf3Zicn9q
zOT+tTOT+9suTO5/uzK5P+7G5P65O5P7axMm99+mTO7PezC5fzdjcn/fk8n9
fy8mzwe9mTw/9GHyfNGXyfOHOZPnk35Mnl/6M3m+GcDk+Wcgk+ejQUyenyyY
PF9ZMnn+Gszk+cyKyfObNZPnuyFMnv+GMnk+tGHy/DiMyfPlcCbPnyOYPJ+O
ZPL8OorJ860tk+dfOybPx8Dk+Xk0k+dreybP3z8weT53YPL8PobJ8/1Yppr/
mbwfGMfk/YETk/cL45m8f5jA5P3ERCbvLyYxeb/hzOT9x49M3o9MZvL+xIXJ
+5UpTN6/TGXyfmYak/c3rkze70xn8v7Hjcn7IXcm749mMHm/5MHk/dNMJu+n
ZjF5f+XJ5P2WF5P3X7OZvB/zZvL+bA6T92tzmbx/82Hyfs6Xyfu7eUze781n
8v5vAZP3gwuZvD9cxOT94mIm7x+XMHk/+ROT95d+TN5v/szk/ac/k/ejS9n/
96f/BQ/ATbA=
         "]]}, {
        Hue[0.6142719099991583, 0.6, 0.6], 
        Directive[
         PointSize[0.006944444444444445], 
         RGBColor[0.528488, 0.470624, 0.701351], 
         AbsoluteThickness[1.6], FontFamily -> "Arial", FontSize -> 16], 
        LineBox[CompressedData["
1:eJxd2HlYjWkbAPBqyFIRGUuKilKiEhWy3JYoSZE2FKWopBhLpskyIWQty6Bk
670fa5ZkogkZUpEtkSg70TIqIaHvnXlu33U9r39cv+uc0znvs9ybYUDEpCA1
FRWVeFUVlX///+/fUwkM3Qc/3THzwPD//EyCuG323+e5kp9LYHXu1lgje/IL
CUIiO1w4YkJ+KcHwVMPg1u3JrySYURvqPuLbfu7XEmjHmWxzLSe/kcDR5LyD
TSG5XILCo33X12aR30rQJTBl85pD5HcSBNU+jv2QQK6QwGBexvFBS8mVEjR1
yhvnNZtcJUFadXmqy0RytQQlpcU2+vbkfyQIzSofk9OT/F6CozcPeTi1IddI
4DZAeo6f9nHXyt/XaB795Cm5ToKvrt0u1uWRP0hgu67A6+Vpcr0EC9Neqp1O
JH+UoLvv9E2+q8ifJNg4a1PJmzDyZwkWHDZ/NNGD3CCBhtfSnUlDyV8k+Nyw
zirPmNwowZlOfsXFWuSvEmxoyD2/q2Iv9zcJ/PemuLhkkr9L8MnSLfxWHLlJ
AuO6+Kk9ppBVEMbVTIofb0ZWRbjsZ3FjwudkbjWEgAobLYtr5J8Qko2r91Rv
JzdD0POI7bA9kNwcYewsV2+T/mR1hC/nFyFTJbeQP1+j+ke323u4WyKEfOxp
FJ9MboWw+VOh1HwuuTXCHwbnKmLsyRoInq7LLLVbkzURopwijdOLk7i1EIrc
T6lGMXIbhN2h4ctnLya3RdC/1P5trANZGwES1hs870BuhzC8xPbQypeJ3O0R
ku66H1t8hqyDcP12M61rq8gdEE4sqQj+3YP8M8LPz4JN00zIHREGl6xfF/p5
N3cn+fXeGcfO5pM7I2wd3v4A20PugpCekBk5YT5ZV37+I5WOWQ7krghDNnxx
adGVrIeg3dezCmp2cevL6x20vWB5Lrkbwrc728tL9pG7Iwz7nr83NIpsgFDn
mX/H0YNsiPCLm2nNln5kI4SPIZl6M9qSeyA4Fk4ZVFS9k7snQly6pVa722Rj
BFX/U9Ns08gmCC3+CWoVupPcC2HbkBjrwuVkUwSLFau9EkPIZvL+G1ZHV3uQ
eyNoPTNxbxxNNkdoc/XG9Dpbch+ElkcizDT6kPsiVKa+D4rqSbZAmKRx0Dza
gGyJUKrrYez6w1by828KzrP58f5+CKPPGW5b/OPvWcvnNd3TYdogcn+E4jvM
0NaZPEA+fy9C7bwDyDYIHpYLWNcfz2eLsLzNk5qy/WQ7hPPROmPVr5MHInzQ
0yxt/EIehJD5pIeTlTWt92CE7QMiy3Tnk+3l/ff9qj04gzwE4WplcKlOSzoP
Q+X3L/1gY+tPHoYQ2dC0wO4KeTjCvT7JN8/2o/MJCOaRVUXTjpBHIKS+M6p7
ZEH3YaR8P1I7VL2/SB6FMGJD47yZfnT/RiM45Lfaq65B99sBYWJfr93ncshj
EK48WNY1OIHiy1iEwLnxMavtKH45IkToHY++l0p2QjjzfU7kUUuKx+MQBna2
CEg6T3ZG+G3ttHJwo3wzHmEpSzs7uIbsgpChL/3VP/kg9wQENdN5wWVeKdyu
CBOsPB/Xd5O43eTzVarTddgH8kSE7itjzFYVI/ck+fwvaTRKvsG43REWOeQM
nXPnEPdkhGazV/1V+OYwtwdCQXfrvFzto9yeCAN8PtiMdjnG7SXvV8667o7J
x7m9EZya7oaVNTvB7SP//qUjdTRHnOSeIt+vGU/cYjVOcU+V43Gvevuw5+Rp
CBrnWvSYkHOa2xch7ELejqw/07j9EI70NVs7/s8z3NPl+BjfesSGq+ncMxCM
SosHaL44y+2P8DbfDb21M7gDEJrPcjdocDnHPVN+Hs8ul8KTznMHyus3qszV
+msmdxBC/4NtrE/PzeKeheCClt3cai5wz5bjR8v2PidGXeIORmg6rBXetnM2
dwjCtbEn48vqyaEIbr2twnqVXuaeg9Awfkzim4K/ucMQNPcljmyTe4V7LoKx
UfTBqOtXucPl+6d758qXBzncEQjBDjE246qucc+TXz/r9kFbI497PsJ4jfdr
n1vlc/+CsCQhespQv+vcCxDW3Pd2jUu4wb1Q3g+d19l6BQXci+T91PW/Z611
i3sxwotK646Npre5I+X7ckR307AC8hIEv8nh3V7/cof7V4T2JXOHhHW5yx2F
4Ou4Mnv0JfJvCH9n7/Mum1XIHY3Qijl3StG8x70UYWSQweCmk+RlCG/2Pvni
7V7EvRyh8OSphXp15BUIe/pMicvYfJ/7d3k/N0rZ+00fcMcgLF4Z1WJyFnkl
QtCWQ26TXYq5V8nx1SVH07qYvFo+j62MAtb6PuSOleuJE0XmTY/JaxB+XTgt
3dmzhHutnF97LejXL4+8To6PXeZXrrB5xB2H4J4RO0Q3kbweYd9YlwHvGsgb
EHz0MvUrJj7m3oiw7kLhlR4HyZvk+GblsBuryJsRqjpvO7ulXyn3FoTvRbE5
LSPI8XK86m/3diiSE+T1rz+wZtYD8lb5/ZoFfS6qlXFvk88vbg9cZ0rejpBj
Ho6tncg75PyUru62PpD8B8LFQO00j9/IOxHUnYcOTN9I3iXXNz3yd9YnknfL
9zFbzzIAyYkIz6p9/RyOk5MQ7KwitMtPkvcgsIz+TvGnyMnyenoVFaw+Qd6L
kGWypKzFUfI+hPeYquKVQt6PkJv3vvjEj+8/gGByyqvd+HjyQYSNl985B6wm
p8jxu1dZN/lPcksIJ+OGdMkNISPChvStNxdNITOErw+nlvuMIx+S13t+rX3S
IPJhhJiVRi/9f6znEYQylcm+BR3JRxFWWO4++L0Z+RiCPdRP1Kmj/TmOoKNn
c9nkGTlVfv2VWt9Jt8gn/s1nR/OOZZFPIiyL9alyPkY+hXDfeYnZqETyabm+
K2kXkhJHTpPz+/QGzRVR5DNyPfWSqb8KJafL97/yTM3TqeSzCAd6lpqvcCH/
KedHs80VBcPJGf/ud+Pke9bkc/J635M2JpmQz8vPuzXmpkVXcqZ83z7tWpig
Tf5Lrh8iRmvfVCdnyZ/vrbrgzTc67xfk/dKvzXxRT74o12P+6jOvVZMvyftz
6dHIHeXkbPk8WM7Y7/6CfFk+3/r2dmpPyH/L+eVNc9uUR+QrCB2zfVzsH5Kv
yp8Py0jNfUDOQXhV667t8sPXFK/nKj6fp/j7+Yrvv674fTcUv79A8Xw3Fc9/
S7E+txXrd0exvncV61+o2J97iv0rUuzvfcX+P1Ccj2LF+XmoOF8livP3SHE+
HyvOb6nifJcpzv8Txf14qrg/zxT367ni/r1Q3M+Xivv7SnG/Xyvu/xtFfChX
xI+3ivjyThF/KhTxqVIRv6oU8a1aEf/+UcTH94r4WaOIr7WK+FuniM8fFPG7
XhHfPyri/ydFfvisyB8NivzyRZF/GhX56asif31T5LfvivzXpMiPKkzMn6pM
zK9qTMy/PzExPzdjYv5uzsT8rs7E/N+CifVBSybWD62YWF+0ZmL9ocHE+kST
ifWLFhPrmzZMrH/aMrE+0mZi/dSOifVVeybWXzpMrM86MLF++5mJ9V1HJtZ/
nZhYH3ZmYv3YhYn1pS4T68+uTKxP9ZhYv+ozsb7txsT6tzsT62MDJtbPhkys
r42YWH/3YGJ93pOJ9bsxE+t7EybW/72Y2B+YMrF/MGNif9Gbif2HORP7kz5M
7F/6MrG/sWBi/2PJxP7Iion9Uz8m9lfWTOy/+jOxPxvAxP7Nhon9nS0T+z87
JvaHA5nYPw5iYn85mIn9pz0T+9MhTOxfhzKxvx3GxP53OBP7Y2Bi/zyCif31
SCb236OY2J+PZmL/7sDE/n4MU/T/TJwPODJxfuDExPnCOCbOH5yZOJ8Yz8T5
hQsT5xsTmDj/cGXifMSNifOTiUycr0xi4vzFnYnzmclMnN94MHG+48nE+Y8X
E+dD3kycH/kwcb40hYnzp6lMnE9NY+L8ypeJ8y0/Js6/pjNxPjaDifMzfybO
1wKYOH+bycT5XCAT53dBTJzvzWLi/G82E+eDwUycH4Ywcb4YysT54xwmzifD
mDi/nMvE+WY4E+efEUycj85j/5+f/g9Aaj3L
         
         "]]}}}, {}, {}, {{}, {}}, {{}, {}}}, {
    DisplayFunction -> Identity, PlotRangePadding -> {{
        Scaled[0.02], 
        Scaled[0.02]}, {
        Scaled[0.02], 
        Scaled[0.05]}}, AxesOrigin -> {2796.875, 0}, 
     PlotRange -> {{2800., 3000.}, {0, 0.47958786152492866`}}, 
     PlotRangeClipping -> True, ImagePadding -> All, DisplayFunction -> 
     Identity, AspectRatio -> NCache[GoldenRatio^(-1), 0.6180339887498948], 
     Axes -> {True, True}, AxesLabel -> {None, None}, 
     AxesOrigin -> {2796.875, 0}, 
     BaseStyle -> {FontFamily -> "Arial", FontSize -> 16}, DisplayFunction :> 
     Identity, Frame -> {{True, True}, {True, True}}, 
     FrameLabel -> {{None, None}, {None, None}}, 
     FrameTicks -> {{Automatic, Automatic}, {Automatic, Automatic}}, 
     GridLines -> {None, None}, GridLinesStyle -> Directive[
       GrayLevel[0.5, 0.4]], ImageSize -> {450, 270}, 
     Method -> {"CoordinatesToolOptions" -> {"DisplayFunction" -> ({
           (Identity[#]& )[
            Part[#, 1]], 
           (Identity[#]& )[
            Part[#, 2]]}& ), "CopiedValueFunction" -> ({
           (Identity[#]& )[
            Part[#, 1]], 
           (Identity[#]& )[
            Part[#, 2]]}& )}}, PlotLabel -> 
     FormBox["\"Square Magnitude, abs/disp mix OFF\"", TraditionalForm], 
     PlotRange -> {{2800., 3000.}, {0, 0.47958786152492866`}}, 
     PlotRangeClipping -> True, PlotRangePadding -> {{
        Scaled[0.02], 
        Scaled[0.02]}, {
        Scaled[0.02], 
        Scaled[0.05]}}, Ticks -> {Automatic, Automatic}}],FormBox[
    FormBox[
     TemplateBox[{
       RowBox[{"-", "0.2`"}], 
       RowBox[{"-", "0.05`"}], "1.`*^-9", "0.05`", "0.2`"}, "LineLegend", 
      DisplayFunction -> (FormBox[
        StyleBox[
         StyleBox[
          PaneBox[
           TagBox[
            GridBox[{{
               TagBox[
                GridBox[{{
                   GraphicsBox[{{
                    Directive[
                    EdgeForm[
                    Directive[
                    Opacity[0.3], 
                    GrayLevel[0]]], 
                    PointSize[0.125], 
                    RGBColor[0.368417, 0.506779, 0.709798], 
                    AbsoluteThickness[1.6], FontFamily -> "Arial", FontSize -> 
                    16], {
                    LineBox[{{0, 10}, {20, 10}}]}}, {
                    Directive[
                    EdgeForm[
                    Directive[
                    Opacity[0.3], 
                    GrayLevel[0]]], 
                    PointSize[0.125], 
                    RGBColor[0.368417, 0.506779, 0.709798], 
                    AbsoluteThickness[1.6], FontFamily -> "Arial", FontSize -> 
                    16], {}}}, AspectRatio -> Full, ImageSize -> {20, 10}, 
                    PlotRangePadding -> None, ImagePadding -> Automatic, 
                    BaselinePosition -> (Scaled[0.1] -> Baseline)], #}, {
                   GraphicsBox[{{
                    Directive[
                    EdgeForm[
                    Directive[
                    Opacity[0.3], 
                    GrayLevel[0]]], 
                    PointSize[0.125], 
                    RGBColor[0.880722, 0.611041, 0.142051], 
                    AbsoluteThickness[1.6], FontFamily -> "Arial", FontSize -> 
                    16], {
                    LineBox[{{0, 10}, {20, 10}}]}}, {
                    Directive[
                    EdgeForm[
                    Directive[
                    Opacity[0.3], 
                    GrayLevel[0]]], 
                    PointSize[0.125], 
                    RGBColor[0.880722, 0.611041, 0.142051], 
                    AbsoluteThickness[1.6], FontFamily -> "Arial", FontSize -> 
                    16], {}}}, AspectRatio -> Full, ImageSize -> {20, 10}, 
                    PlotRangePadding -> None, ImagePadding -> Automatic, 
                    BaselinePosition -> (Scaled[0.1] -> Baseline)], #2}, {
                   GraphicsBox[{{
                    Directive[
                    EdgeForm[
                    Directive[
                    Opacity[0.3], 
                    GrayLevel[0]]], 
                    PointSize[0.125], 
                    RGBColor[0.560181, 0.691569, 0.194885], 
                    AbsoluteThickness[1.6], FontFamily -> "Arial", FontSize -> 
                    16], {
                    LineBox[{{0, 10}, {20, 10}}]}}, {
                    Directive[
                    EdgeForm[
                    Directive[
                    Opacity[0.3], 
                    GrayLevel[0]]], 
                    PointSize[0.125], 
                    RGBColor[0.560181, 0.691569, 0.194885], 
                    AbsoluteThickness[1.6], FontFamily -> "Arial", FontSize -> 
                    16], {}}}, AspectRatio -> Full, ImageSize -> {20, 10}, 
                    PlotRangePadding -> None, ImagePadding -> Automatic, 
                    BaselinePosition -> (Scaled[0.1] -> Baseline)], #3}, {
                   GraphicsBox[{{
                    Directive[
                    EdgeForm[
                    Directive[
                    Opacity[0.3], 
                    GrayLevel[0]]], 
                    PointSize[0.125], 
                    RGBColor[0.922526, 0.385626, 0.209179], 
                    AbsoluteThickness[1.6], FontFamily -> "Arial", FontSize -> 
                    16], {
                    LineBox[{{0, 10}, {20, 10}}]}}, {
                    Directive[
                    EdgeForm[
                    Directive[
                    Opacity[0.3], 
                    GrayLevel[0]]], 
                    PointSize[0.125], 
                    RGBColor[0.922526, 0.385626, 0.209179], 
                    AbsoluteThickness[1.6], FontFamily -> "Arial", FontSize -> 
                    16], {}}}, AspectRatio -> Full, ImageSize -> {20, 10}, 
                    PlotRangePadding -> None, ImagePadding -> Automatic, 
                    BaselinePosition -> (Scaled[0.1] -> Baseline)], #4}, {
                   GraphicsBox[{{
                    Directive[
                    EdgeForm[
                    Directive[
                    Opacity[0.3], 
                    GrayLevel[0]]], 
                    PointSize[0.125], 
                    RGBColor[0.528488, 0.470624, 0.701351], 
                    AbsoluteThickness[1.6], FontFamily -> "Arial", FontSize -> 
                    16], {
                    LineBox[{{0, 10}, {20, 10}}]}}, {
                    Directive[
                    EdgeForm[
                    Directive[
                    Opacity[0.3], 
                    GrayLevel[0]]], 
                    PointSize[0.125], 
                    RGBColor[0.528488, 0.470624, 0.701351], 
                    AbsoluteThickness[1.6], FontFamily -> "Arial", FontSize -> 
                    16], {}}}, AspectRatio -> Full, ImageSize -> {20, 10}, 
                    PlotRangePadding -> None, ImagePadding -> Automatic, 
                    BaselinePosition -> (Scaled[0.1] -> Baseline)], #5}}, 
                 GridBoxAlignment -> {
                  "Columns" -> {Center, Left}, "Rows" -> {{Baseline}}}, 
                 AutoDelete -> False, 
                 GridBoxDividers -> {
                  "Columns" -> {{False}}, "Rows" -> {{False}}}, 
                 GridBoxItemSize -> {"Columns" -> {{All}}, "Rows" -> {{All}}},
                  GridBoxSpacings -> {
                  "Columns" -> {{0.5}}, "Rows" -> {{0.8}}}], "Grid"]}}, 
             GridBoxAlignment -> {"Columns" -> {{Left}}, "Rows" -> {{Top}}}, 
             AutoDelete -> False, 
             GridBoxItemSize -> {
              "Columns" -> {{Automatic}}, "Rows" -> {{Automatic}}}, 
             GridBoxSpacings -> {"Columns" -> {{1}}, "Rows" -> {{0}}}], 
            "Grid"], Alignment -> Left, AppearanceElements -> None, 
           ImageMargins -> {{5, 5}, {5, 5}}, ImageSizeAction -> 
           "ResizeToFit"], LineIndent -> 0, StripOnInput -> False], {
         FontFamily -> "Arial"}, Background -> Automatic, StripOnInput -> 
         False], TraditionalForm]& ), 
      InterpretationFunction :> (RowBox[{"LineLegend", "[", 
         RowBox[{
           RowBox[{"{", 
             RowBox[{
               RowBox[{"Directive", "[", 
                 RowBox[{
                   RowBox[{"PointSize", "[", "0.006944444444444445`", "]"}], 
                   ",", 
                   InterpretationBox[
                    ButtonBox[
                    TooltipBox[
                    GraphicsBox[{{
                    GrayLevel[0], 
                    RectangleBox[{0, 0}]}, {
                    GrayLevel[0], 
                    RectangleBox[{1, -1}]}, {
                    RGBColor[0.368417, 0.506779, 0.709798], 
                    RectangleBox[{0, -1}, {2, 1}]}}, AspectRatio -> 1, Frame -> 
                    True, FrameStyle -> 
                    RGBColor[
                    0.24561133333333335`, 0.3378526666666667, 
                    0.4731986666666667], FrameTicks -> None, PlotRangePadding -> 
                    None, ImageSize -> 
                    Dynamic[{
                    Automatic, 1.35 CurrentValue["FontCapHeight"]/
                    AbsoluteCurrentValue[Magnification]}]], 
                    "RGBColor[0.368417, 0.506779, 0.709798]"], Appearance -> 
                    None, BaseStyle -> {}, BaselinePosition -> Baseline, 
                    DefaultBaseStyle -> {}, ButtonFunction :> 
                    With[{Typeset`box$ = EvaluationBox[]}, 
                    If[
                    Not[
                    AbsoluteCurrentValue["Deployed"]], 
                    SelectionMove[Typeset`box$, All, Expression]; 
                    FrontEnd`Private`$ColorSelectorInitialAlpha = 1; 
                    FrontEnd`Private`$ColorSelectorInitialColor = 
                    RGBColor[0.368417, 0.506779, 0.709798]; 
                    FrontEnd`Private`$ColorSelectorUseMakeBoxes = True; 
                    MathLink`CallFrontEnd[
                    FrontEnd`AttachCell[Typeset`box$, 
                    FrontEndResource["RGBColorValueSelector"], {
                    0, {Left, Bottom}}, {Left, Top}, 
                    "ClosingActions" -> {
                    "SelectionDeparture", "ParentChanged", 
                    "EvaluatorQuit"}]]]], BaseStyle -> Inherited, Evaluator -> 
                    Automatic, Method -> "Preemptive"], 
                    RGBColor[0.368417, 0.506779, 0.709798], Editable -> False,
                     Selectable -> False], ",", 
                   RowBox[{"AbsoluteThickness", "[", "1.6`", "]"}], ",", 
                   RowBox[{"FontFamily", "\[Rule]", "\"Arial\""}], ",", 
                   RowBox[{"FontSize", "\[Rule]", "16"}]}], "]"}], ",", 
               RowBox[{"Directive", "[", 
                 RowBox[{
                   RowBox[{"PointSize", "[", "0.006944444444444445`", "]"}], 
                   ",", 
                   InterpretationBox[
                    ButtonBox[
                    TooltipBox[
                    GraphicsBox[{{
                    GrayLevel[0], 
                    RectangleBox[{0, 0}]}, {
                    GrayLevel[0], 
                    RectangleBox[{1, -1}]}, {
                    RGBColor[0.880722, 0.611041, 0.142051], 
                    RectangleBox[{0, -1}, {2, 1}]}}, AspectRatio -> 1, Frame -> 
                    True, FrameStyle -> 
                    RGBColor[
                    0.587148, 0.40736066666666665`, 0.09470066666666668], 
                    FrameTicks -> None, PlotRangePadding -> None, ImageSize -> 
                    Dynamic[{
                    Automatic, 1.35 CurrentValue["FontCapHeight"]/
                    AbsoluteCurrentValue[Magnification]}]], 
                    "RGBColor[0.880722, 0.611041, 0.142051]"], Appearance -> 
                    None, BaseStyle -> {}, BaselinePosition -> Baseline, 
                    DefaultBaseStyle -> {}, ButtonFunction :> 
                    With[{Typeset`box$ = EvaluationBox[]}, 
                    If[
                    Not[
                    AbsoluteCurrentValue["Deployed"]], 
                    SelectionMove[Typeset`box$, All, Expression]; 
                    FrontEnd`Private`$ColorSelectorInitialAlpha = 1; 
                    FrontEnd`Private`$ColorSelectorInitialColor = 
                    RGBColor[0.880722, 0.611041, 0.142051]; 
                    FrontEnd`Private`$ColorSelectorUseMakeBoxes = True; 
                    MathLink`CallFrontEnd[
                    FrontEnd`AttachCell[Typeset`box$, 
                    FrontEndResource["RGBColorValueSelector"], {
                    0, {Left, Bottom}}, {Left, Top}, 
                    "ClosingActions" -> {
                    "SelectionDeparture", "ParentChanged", 
                    "EvaluatorQuit"}]]]], BaseStyle -> Inherited, Evaluator -> 
                    Automatic, Method -> "Preemptive"], 
                    RGBColor[0.880722, 0.611041, 0.142051], Editable -> False,
                     Selectable -> False], ",", 
                   RowBox[{"AbsoluteThickness", "[", "1.6`", "]"}], ",", 
                   RowBox[{"FontFamily", "\[Rule]", "\"Arial\""}], ",", 
                   RowBox[{"FontSize", "\[Rule]", "16"}]}], "]"}], ",", 
               RowBox[{"Directive", "[", 
                 RowBox[{
                   RowBox[{"PointSize", "[", "0.006944444444444445`", "]"}], 
                   ",", 
                   InterpretationBox[
                    ButtonBox[
                    TooltipBox[
                    GraphicsBox[{{
                    GrayLevel[0], 
                    RectangleBox[{0, 0}]}, {
                    GrayLevel[0], 
                    RectangleBox[{1, -1}]}, {
                    RGBColor[0.560181, 0.691569, 0.194885], 
                    RectangleBox[{0, -1}, {2, 1}]}}, AspectRatio -> 1, Frame -> 
                    True, FrameStyle -> 
                    RGBColor[
                    0.37345400000000006`, 0.461046, 0.12992333333333334`], 
                    FrameTicks -> None, PlotRangePadding -> None, ImageSize -> 
                    Dynamic[{
                    Automatic, 1.35 CurrentValue["FontCapHeight"]/
                    AbsoluteCurrentValue[Magnification]}]], 
                    "RGBColor[0.560181, 0.691569, 0.194885]"], Appearance -> 
                    None, BaseStyle -> {}, BaselinePosition -> Baseline, 
                    DefaultBaseStyle -> {}, ButtonFunction :> 
                    With[{Typeset`box$ = EvaluationBox[]}, 
                    If[
                    Not[
                    AbsoluteCurrentValue["Deployed"]], 
                    SelectionMove[Typeset`box$, All, Expression]; 
                    FrontEnd`Private`$ColorSelectorInitialAlpha = 1; 
                    FrontEnd`Private`$ColorSelectorInitialColor = 
                    RGBColor[0.560181, 0.691569, 0.194885]; 
                    FrontEnd`Private`$ColorSelectorUseMakeBoxes = True; 
                    MathLink`CallFrontEnd[
                    FrontEnd`AttachCell[Typeset`box$, 
                    FrontEndResource["RGBColorValueSelector"], {
                    0, {Left, Bottom}}, {Left, Top}, 
                    "ClosingActions" -> {
                    "SelectionDeparture", "ParentChanged", 
                    "EvaluatorQuit"}]]]], BaseStyle -> Inherited, Evaluator -> 
                    Automatic, Method -> "Preemptive"], 
                    RGBColor[0.560181, 0.691569, 0.194885], Editable -> False,
                     Selectable -> False], ",", 
                   RowBox[{"AbsoluteThickness", "[", "1.6`", "]"}], ",", 
                   RowBox[{"FontFamily", "\[Rule]", "\"Arial\""}], ",", 
                   RowBox[{"FontSize", "\[Rule]", "16"}]}], "]"}], ",", 
               RowBox[{"Directive", "[", 
                 RowBox[{
                   RowBox[{"PointSize", "[", "0.006944444444444445`", "]"}], 
                   ",", 
                   InterpretationBox[
                    ButtonBox[
                    TooltipBox[
                    GraphicsBox[{{
                    GrayLevel[0], 
                    RectangleBox[{0, 0}]}, {
                    GrayLevel[0], 
                    RectangleBox[{1, -1}]}, {
                    RGBColor[0.922526, 0.385626, 0.209179], 
                    RectangleBox[{0, -1}, {2, 1}]}}, AspectRatio -> 1, Frame -> 
                    True, FrameStyle -> 
                    RGBColor[
                    0.6150173333333333, 0.25708400000000003`, 
                    0.13945266666666667`], FrameTicks -> None, 
                    PlotRangePadding -> None, ImageSize -> 
                    Dynamic[{
                    Automatic, 1.35 CurrentValue["FontCapHeight"]/
                    AbsoluteCurrentValue[Magnification]}]], 
                    "RGBColor[0.922526, 0.385626, 0.209179]"], Appearance -> 
                    None, BaseStyle -> {}, BaselinePosition -> Baseline, 
                    DefaultBaseStyle -> {}, ButtonFunction :> 
                    With[{Typeset`box$ = EvaluationBox[]}, 
                    If[
                    Not[
                    AbsoluteCurrentValue["Deployed"]], 
                    SelectionMove[Typeset`box$, All, Expression]; 
                    FrontEnd`Private`$ColorSelectorInitialAlpha = 1; 
                    FrontEnd`Private`$ColorSelectorInitialColor = 
                    RGBColor[0.922526, 0.385626, 0.209179]; 
                    FrontEnd`Private`$ColorSelectorUseMakeBoxes = True; 
                    MathLink`CallFrontEnd[
                    FrontEnd`AttachCell[Typeset`box$, 
                    FrontEndResource["RGBColorValueSelector"], {
                    0, {Left, Bottom}}, {Left, Top}, 
                    "ClosingActions" -> {
                    "SelectionDeparture", "ParentChanged", 
                    "EvaluatorQuit"}]]]], BaseStyle -> Inherited, Evaluator -> 
                    Automatic, Method -> "Preemptive"], 
                    RGBColor[0.922526, 0.385626, 0.209179], Editable -> False,
                     Selectable -> False], ",", 
                   RowBox[{"AbsoluteThickness", "[", "1.6`", "]"}], ",", 
                   RowBox[{"FontFamily", "\[Rule]", "\"Arial\""}], ",", 
                   RowBox[{"FontSize", "\[Rule]", "16"}]}], "]"}], ",", 
               RowBox[{"Directive", "[", 
                 RowBox[{
                   RowBox[{"PointSize", "[", "0.006944444444444445`", "]"}], 
                   ",", 
                   InterpretationBox[
                    ButtonBox[
                    TooltipBox[
                    GraphicsBox[{{
                    GrayLevel[0], 
                    RectangleBox[{0, 0}]}, {
                    GrayLevel[0], 
                    RectangleBox[{1, -1}]}, {
                    RGBColor[0.528488, 0.470624, 0.701351], 
                    RectangleBox[{0, -1}, {2, 1}]}}, AspectRatio -> 1, Frame -> 
                    True, FrameStyle -> 
                    RGBColor[
                    0.3523253333333333, 0.3137493333333333, 
                    0.46756733333333333`], FrameTicks -> None, 
                    PlotRangePadding -> None, ImageSize -> 
                    Dynamic[{
                    Automatic, 1.35 CurrentValue["FontCapHeight"]/
                    AbsoluteCurrentValue[Magnification]}]], 
                    "RGBColor[0.528488, 0.470624, 0.701351]"], Appearance -> 
                    None, BaseStyle -> {}, BaselinePosition -> Baseline, 
                    DefaultBaseStyle -> {}, ButtonFunction :> 
                    With[{Typeset`box$ = EvaluationBox[]}, 
                    If[
                    Not[
                    AbsoluteCurrentValue["Deployed"]], 
                    SelectionMove[Typeset`box$, All, Expression]; 
                    FrontEnd`Private`$ColorSelectorInitialAlpha = 1; 
                    FrontEnd`Private`$ColorSelectorInitialColor = 
                    RGBColor[0.528488, 0.470624, 0.701351]; 
                    FrontEnd`Private`$ColorSelectorUseMakeBoxes = True; 
                    MathLink`CallFrontEnd[
                    FrontEnd`AttachCell[Typeset`box$, 
                    FrontEndResource["RGBColorValueSelector"], {
                    0, {Left, Bottom}}, {Left, Top}, 
                    "ClosingActions" -> {
                    "SelectionDeparture", "ParentChanged", 
                    "EvaluatorQuit"}]]]], BaseStyle -> Inherited, Evaluator -> 
                    Automatic, Method -> "Preemptive"], 
                    RGBColor[0.528488, 0.470624, 0.701351], Editable -> False,
                     Selectable -> False], ",", 
                   RowBox[{"AbsoluteThickness", "[", "1.6`", "]"}], ",", 
                   RowBox[{"FontFamily", "\[Rule]", "\"Arial\""}], ",", 
                   RowBox[{"FontSize", "\[Rule]", "16"}]}], "]"}]}], "}"}], 
           ",", 
           RowBox[{"{", 
             RowBox[{#, ",", #2, ",", #3, ",", #4, ",", #5}], "}"}], ",", 
           RowBox[{"LegendMarkers", "\[Rule]", 
             RowBox[{"{", 
               RowBox[{
                 RowBox[{"{", 
                   RowBox[{"False", ",", "Automatic"}], "}"}], ",", 
                 RowBox[{"{", 
                   RowBox[{"False", ",", "Automatic"}], "}"}], ",", 
                 RowBox[{"{", 
                   RowBox[{"False", ",", "Automatic"}], "}"}], ",", 
                 RowBox[{"{", 
                   RowBox[{"False", ",", "Automatic"}], "}"}], ",", 
                 RowBox[{"{", 
                   RowBox[{"False", ",", "Automatic"}], "}"}]}], "}"}]}], ",", 
           RowBox[{"Joined", "\[Rule]", 
             RowBox[{"{", 
               
               RowBox[{
                "True", ",", "True", ",", "True", ",", "True", ",", "True"}], 
               "}"}]}], ",", 
           RowBox[{"LabelStyle", "\[Rule]", 
             RowBox[{"{", "}"}]}], ",", 
           RowBox[{"LegendLayout", "\[Rule]", "\"Column\""}]}], "]"}]& ), 
      Editable -> True], TraditionalForm], TraditionalForm]},
  "Legended",
  DisplayFunction->(GridBox[{{
      TagBox[
       ItemBox[
        PaneBox[
         TagBox[#, "SkipImageSizeLevel"], Alignment -> {Center, Baseline}, 
         BaselinePosition -> Baseline], DefaultBaseStyle -> "Labeled"], 
       "SkipImageSizeLevel"], 
      ItemBox[#2, DefaultBaseStyle -> "LabeledLabel"]}}, 
    GridBoxAlignment -> {"Columns" -> {{Center}}, "Rows" -> {{Center}}}, 
    AutoDelete -> False, GridBoxItemSize -> Automatic, 
    BaselinePosition -> {1, 1}]& ),
  Editable->True,
  InterpretationFunction->(RowBox[{"Legended", "[", 
     RowBox[{#, ",", 
       RowBox[{"Placed", "[", 
         RowBox[{#2, ",", "After"}], "]"}]}], "]"}]& )]], "Output",
 CellChangeTimes->{
  3.704111784774541*^9, 3.70411188581629*^9, 3.704111926106607*^9, {
   3.704112116942547*^9, 3.704112129786508*^9}, {3.704112193874683*^9, 
   3.704112220716117*^9}, 3.7041122626580133`*^9, 3.7041123093351*^9, 
   3.704112368610551*^9, {3.704112529729134*^9, 3.704112542422118*^9}, {
   3.704112583093628*^9, 3.7041126023858337`*^9}, {3.704112634179656*^9, 
   3.704112697727126*^9}, 3.704112833873415*^9, 3.704113001860923*^9, {
   3.7041130857569637`*^9, 3.704113139103178*^9}, {3.704113175110794*^9, 
   3.704113196520805*^9}, 3.7041133404549303`*^9, 3.704113849877902*^9, 
   3.704113934949802*^9, 3.704114108079949*^9, 3.7041141735586863`*^9, 
   3.7041142260594053`*^9, 3.704114324179449*^9, 3.70411450520998*^9, 
   3.7041145551863728`*^9, 3.704114671827285*^9, {3.70411471665837*^9, 
   3.704114759913021*^9}, 3.704114800807558*^9, 3.704114895936452*^9, {
   3.704114933972932*^9, 3.704114958729044*^9}, {3.704114998887369*^9, 
   3.704115025443948*^9}, 3.704128129408781*^9, {3.7041283204201813`*^9, 
   3.704128350108511*^9}, {3.704128637864378*^9, 3.704128650943181*^9}, 
   3.704128955914315*^9, 3.704128998627841*^9, {3.7041290534891*^9, 
   3.704129075361279*^9}, 3.704129914354042*^9, 3.7041300954078712`*^9, {
   3.704130125517082*^9, 3.704130142636489*^9}, 3.7041305474513903`*^9, 
   3.704163222200279*^9, 3.7041633134054117`*^9, 3.704163489571527*^9, {
   3.704163530189334*^9, 3.704163598949432*^9}, {3.704163641041811*^9, 
   3.70416367779187*^9}, {3.7041679738086157`*^9, 3.7041679863308697`*^9}, {
   3.7041682299255733`*^9, 3.7041682702077627`*^9}, 3.704169620722824*^9, 
   3.7041696831908712`*^9, 3.70416978775028*^9, 3.7041698779262133`*^9, 
   3.704170082802888*^9, {3.704170165371234*^9, 3.70417018530864*^9}, 
   3.704170228785939*^9, 3.704170322062306*^9, 3.704170535992519*^9, 
   3.7041705725545673`*^9, 3.7041706315721807`*^9, {3.704170809819241*^9, 
   3.704170822448477*^9}, {3.704170858545939*^9, 3.704170958792832*^9}, 
   3.7041710181500187`*^9, 3.704171123123598*^9, {3.704171195787013*^9, 
   3.7041712146163607`*^9}, 3.7041712609782057`*^9, 3.704171880176505*^9, 
   3.70417192725889*^9, {3.704172112103359*^9, 3.704172140891699*^9}, 
   3.704301066154436*^9, 3.704301110203293*^9, 3.704301154759445*^9, 
   3.704301198517061*^9, 3.7043013249874763`*^9, 3.704301458603519*^9, 
   3.704301952976581*^9, 
   3.711255196978785*^9},ExpressionUUID->"a424be39-84c9-405d-81b0-\
da04c04d8be1"]
}, Open  ]]
},
WindowSize->{757, 1076},
WindowMargins->{{Automatic, 15}, {Automatic, 0}},
FrontEndVersion->"11.1 for Mac OS X x86 (32-bit, 64-bit Kernel) (April 18, \
2017)",
StyleDefinitions->"Default.nb"
]
(* End of Notebook Content *)

(* Internal cache information *)
(*CellTagsOutline
CellTagsIndex->{}
*)
(*CellTagsIndex
CellTagsIndex->{}
*)
(*NotebookFileOutline
Notebook[{
Cell[CellGroupData[{
Cell[422, 15, 32249, 753, 2805, "Input", "ExpressionUUID" -> \
"54875de0-5b5c-43eb-8658-21fbf6cc3ee0"],
Cell[CellGroupData[{
Cell[32696, 772, 3004, 48, 24, "Print", "ExpressionUUID" -> \
"be6fbfdc-0354-46ef-8a43-d3c389752d04"],
Cell[35703, 822, 2699, 41, 24, "Print", "ExpressionUUID" -> \
"3dd75b98-8832-4b42-9478-76857f443854"]
}, Open  ]],
Cell[38417, 866, 54536, 985, 287, "Output", "ExpressionUUID" -> \
"e3dba588-2245-47a2-a7b9-716528047e6e"],
Cell[92956, 1853, 53716, 970, 287, "Output", "ExpressionUUID" -> \
"f1df52aa-596c-4fba-b874-d32fca742257"],
Cell[146675, 2825, 48540, 885, 287, "Output", "ExpressionUUID" -> \
"b53cf906-9e30-4127-a80c-f281a66bbcc1"],
Cell[195218, 3712, 47313, 867, 287, "Output", "ExpressionUUID" -> \
"a424be39-84c9-405d-81b0-da04c04d8be1"]
}, Open  ]]
}
]
*)
