# Supplementary material for: Second-order spectral lineshapes from charged interfaces
Source: Nat Commun. 2017 Oct 18;8:1032. doi: 10.1038/s41467-017-01088-0 (PMC5647331; doi:10.1038/s41467-017-01088-0)
Supplement: Supplementary file 6 — Supplementary Data 3 [file 41467_2017_1088_MOESM6_ESM.txt]

(* Content-type: application/vnd.wolfram.mathematica *)

(*** Wolfram Notebook File ***)
(* http://www.wolfram.com/nb *)

(* CreatedBy='Mathematica 11.1' *)

(*CacheID: 234*)
(* Internal cache information:
NotebookFileLineBreakTest
NotebookFileLineBreakTest
NotebookDataPosition[       158,          7]
NotebookDataLength[     45770,       1042]
NotebookOptionsPosition[     45116,       1019]
NotebookOutlinePosition[     45471,       1035]
CellTagsIndexPosition[     45428,       1032]
WindowFrame->Normal*)

(* Beginning of Notebook Content *)
Notebook[{
Cell[BoxData[
 RowBox[{
  RowBox[{"(*", 
   RowBox[{
    RowBox[{"**", " ", "Water"}], " ", "Resonant", " ", "Chi", 
    RowBox[{"(", "3", ")"}]}], " ", "***)"}], "\[IndentingNewLine]", 
  RowBox[{"(*", " ", 
   RowBox[{
    RowBox[{"Fig", ".", " ", "3"}], ",", " ", "Ohno", ",", " ", "Wang", ",", 
    " ", "Geiger"}], " ", "*)"}]}]], "Input",
 CellChangeTimes->{{3.711255421982355*^9, 
  3.711255445509046*^9}},ExpressionUUID->"80a062da-c5f0-4124-8e27-\
eb13a06cbaf9"],

Cell[BoxData["\[IndentingNewLine]"], "Input",
 CellChangeTimes->{{3.704452270290201*^9, 
  3.7044522756535063`*^9}},ExpressionUUID->"901ca7cd-1b96-44a4-9402-\
2db1ab80fdfe"],

Cell[CellGroupData[{

Cell[BoxData[{
 RowBox[{
  RowBox[{"Clear", "[", "w", "]"}], "\[IndentingNewLine]", 
  RowBox[{"(*", " ", 
   RowBox[{"PEAK", " ", "1"}], " ", "*)"}], "\[IndentingNewLine]", 
  RowBox[{"(*", " ", "chi3", " ", "*)"}]}], "\[IndentingNewLine]", 
 RowBox[{
  RowBox[{
   RowBox[{"w1chi3", " ", "=", " ", "3250"}], ";"}], " ", 
  RowBox[{"(*", " ", 
   RowBox[{
   "shifted", " ", "position", " ", "of", " ", "peak", " ", "1", " ", 
    "chi3"}], " ", "*)"}]}], "\[IndentingNewLine]", 
 RowBox[{
  RowBox[{
   RowBox[{"chi3w1", " ", "=", " ", "200"}], ";"}], " ", 
  RowBox[{"(*", " ", 
   RowBox[{"magnitude", " ", "of", " ", "peak", " ", "1", " ", "chi3"}], " ", 
   "*)"}]}], "\[IndentingNewLine]", 
 RowBox[{
  RowBox[{
   RowBox[{"phiChi3w1", " ", "=", " ", "0"}], ";"}], " ", 
  RowBox[{"(*", " ", 
   RowBox[{"phase", " ", "of", " ", "peak", " ", "1", " ", "chi3"}], " ", 
   "*)"}]}], "\[IndentingNewLine]", 
 RowBox[{
  RowBox[{
   RowBox[{"gammaChi3w1", " ", "=", " ", "150"}], ";"}], " ", 
  RowBox[{"(*", 
   RowBox[{
   "damping", " ", "of", " ", "peak", " ", "1", " ", "chi", " ", "2"}], " ", 
   "*)"}], "\[IndentingNewLine]", "\[IndentingNewLine]", 
  RowBox[{"(*", " ", 
   RowBox[{"PEAK", " ", "2"}], " ", "*)"}], "\[IndentingNewLine]", 
  RowBox[{"(*", " ", "chi3", " ", "*)"}]}], "\[IndentingNewLine]", 
 RowBox[{
  RowBox[{
   RowBox[{"w2chi3", " ", "=", " ", "3450"}], ";"}], " ", 
  RowBox[{"(*", " ", 
   RowBox[{
   "shifted", " ", "position", " ", "of", " ", "peak", " ", "1", " ", 
    "chi3"}], " ", "*)"}]}], "\[IndentingNewLine]", 
 RowBox[{
  RowBox[{
   RowBox[{"chi3w2", " ", "=", " ", "100"}], ";"}], " ", 
  RowBox[{"(*", " ", 
   RowBox[{"magnitude", " ", "of", " ", "peak", " ", "1", " ", "chi3"}], " ", 
   "*)"}]}], "\[IndentingNewLine]", 
 RowBox[{
  RowBox[{
   RowBox[{"phiChi3w2", " ", "=", " ", "0"}], ";"}], " ", 
  RowBox[{"(*", " ", 
   RowBox[{"phase", " ", "of", " ", "peak", " ", "1", " ", "chi3"}], " ", 
   "*)"}]}], "\[IndentingNewLine]", 
 RowBox[{
  RowBox[{
   RowBox[{"gammaChi3w2", " ", "=", " ", "150"}], ";"}], " ", 
  RowBox[{"(*", 
   RowBox[{
   "damping", " ", "of", " ", "peak", " ", "1", " ", "chi", " ", "2"}], " ", 
   "*)"}], "\[IndentingNewLine]"}], "\[IndentingNewLine]", 
 RowBox[{
  RowBox[{
   RowBox[{
    RowBox[{"fchi3", "[", "w_", "]"}], ":=", " ", 
    RowBox[{
     RowBox[{"chi3w1", "*", 
      RowBox[{
       RowBox[{"Exp", "[", 
        RowBox[{"I", "*", "phiChi3w1"}], "]"}], "/", 
       RowBox[{"(", 
        RowBox[{"w", "-", "w1chi3", "+", 
         RowBox[{"gammaChi3w1", "*", "I"}]}], ")"}]}]}], "+", 
     RowBox[{"chi3w2", "*", 
      RowBox[{
       RowBox[{"Exp", "[", 
        RowBox[{"I", "*", "phiChi3w2"}], "]"}], "/", 
       RowBox[{"(", 
        RowBox[{"w", "-", "w2chi3", "+", 
         RowBox[{"gammaChi3w2", "*", "I"}]}], ")"}]}]}]}]}], ";"}], 
  "\[IndentingNewLine]"}], "\[IndentingNewLine]", 
 RowBox[{
  RowBox[{"Plot", "[", 
   RowBox[{
    RowBox[{"{", 
     RowBox[{
      RowBox[{
       RowBox[{"Abs", "[", 
        RowBox[{"fchi3", "[", "w", "]"}], "]"}], "^", "2"}], ",", 
      RowBox[{"Im", "[", 
       RowBox[{"fchi3", "[", "w", "]"}], "]"}], ",", 
      RowBox[{"Re", "[", 
       RowBox[{"fchi3", "[", "w", "]"}], "]"}]}], "}"}], ",", 
    RowBox[{"{", 
     RowBox[{"w", ",", "3000", ",", "3600"}], "}"}], ",", 
    RowBox[{"Frame", "\[Rule]", "True"}], ",", 
    RowBox[{"BaseStyle", "\[Rule]", 
     RowBox[{"{", 
      RowBox[{
       RowBox[{"FontFamily", "\[Rule]", "\"\<Arial\>\""}], ",", 
       RowBox[{"FontSize", "\[Rule]", "16"}]}], "}"}]}], ",", 
    RowBox[{"ImageSize", "\[Rule]", 
     RowBox[{"{", 
      RowBox[{"450", ",", "270"}], "}"}]}]}], "]"}], 
  "\[IndentingNewLine]"}], "\[IndentingNewLine]", 
 RowBox[{
  RowBox[{
   RowBox[{"exData", " ", "=", 
    RowBox[{"Transpose", "[", 
     RowBox[{"Join", "[", 
      RowBox[{
       RowBox[{"{", 
        RowBox[{"Range", "[", 
         RowBox[{"3000", ",", "3600", ",", "0.5"}], "]"}], "}"}], ",", 
       RowBox[{"{", 
        RowBox[{"Table", "[", 
         RowBox[{
          RowBox[{
           RowBox[{"Abs", "[", 
            RowBox[{"fchi3", "[", "wns", "]"}], "]"}], "^", "2"}], ",", 
          RowBox[{"{", 
           RowBox[{"wns", ",", "3000", ",", "3600", ",", "0.5"}], "}"}]}], 
         "]"}], "}"}], ",", 
       RowBox[{"{", 
        RowBox[{"Table", "[", 
         RowBox[{
          RowBox[{"Im", "[", 
           RowBox[{"fchi3", "[", "wns", "]"}], "]"}], ",", 
          RowBox[{"{", 
           RowBox[{"wns", ",", "3000", ",", "3600", ",", "0.5"}], "}"}]}], 
         "]"}], "}"}], ",", 
       RowBox[{"{", 
        RowBox[{"Table", "[", 
         RowBox[{
          RowBox[{"Re", "[", 
           RowBox[{"fchi3", "[", "wns", "]"}], "]"}], ",", 
          RowBox[{"{", 
           RowBox[{"wns", ",", "3000", ",", "3600", ",", "0.5"}], "}"}]}], 
         "]"}], "}"}]}], "]"}], "]"}]}], ";"}], 
  "\[IndentingNewLine]"}], "\[IndentingNewLine]", 
 RowBox[{
  RowBox[{"(*", 
   RowBox[{
    RowBox[{"Export", "[", 
     RowBox[{"\"\<fig3.xls\>\"", ",", "exData", ",", "\"\<XLS\>\""}], "]"}], 
    ";"}], "*)"}], "3"}]}], "Input",
 CellChangeTimes->{{3.704452034583188*^9, 3.704452080646777*^9}, {
   3.704452112628441*^9, 3.70445227869283*^9}, {3.704452315432456*^9, 
   3.704452384290534*^9}, {3.7044524660246763`*^9, 3.7044526248420687`*^9}, {
   3.711255457893935*^9, 3.7112554598283653`*^9}, 
   3.711255655896923*^9},ExpressionUUID->"5b121bb7-bbd4-48c1-b0a0-\
9f0d495c5e01"],

Cell[BoxData[
 GraphicsBox[{{{{}, {}, 
     TagBox[
      {RGBColor[0.368417, 0.506779, 0.709798], AbsoluteThickness[1.6], 
       Opacity[1.], LineBox[CompressedData["
1:eJwV03lUzd0aB/BTv00yplJUJIVEJxSl6PdIgxSNUm8aNFFRRFSapOKVIpJK
MqVz9lFuqExH0qBBIRH3VRL34jQPmkv3uX/stddnre/ez7OetbeKR6CttziH
wzmJ6/97y5cMMc5BHkiOpw9wY0VsmIvZBld0mVPm8+tnRKxcU/9BIfr7+5AC
2WQRu+Pfll9DDvHAReqnCpMlYoUNf4p7g3igvrpAZfShiM2o8gj/HsyDhMIL
PjYdItbhvsbQy+M8+Ghw7orAoY2ti3vSkXiKB/XuCZM6a9tZ9ZuKM+Vv8KBD
QbVuu1Ynm/sWhroe8QDuydTcWd/NKjTbLbN6ywOTTulI2/wedsCV/7dAxIMw
zo8DNUO97EhfySN7MT5Im2ub+Rr3s37jCkqjCnx4wjXLe/3qN1vx3aNsuQ4f
1k0J99LeP8iaNwesz7bgQ7upeqTarGFW31LYrOjNh0ym7Ob9rhHWvq7O+ls4
H8iBMpsjVWOs46o6iTUpfMgYlOyZLZhgqzmz+8Py+PA8t29ZQPEk6/lTWiBT
wQcvmwXT5Rs54LfF6RLvCx9c4qcNqn0UA+eIxPKyIT7oBFesGHsmDmddQw+q
DPMh543uvcUvxEHIeitFoe//cvA2LhcHJfFNR/RH+CCUuWEeXyMOX+I7VO+N
8uHc4kvC/kZx8DhvcTJrgg/WWxYtOtwtDvtuSRqFMhR2b5c81LeIgbTYgc5G
dFxy3rNPKgxUe7em6xAK5gtLfwrVGNBQf9zbjV5Fj9ZEajDQnrvvhs9UCsPv
6+N+rWMgoKiSYy9JIdJtUaGNJQPB1XHPuXMouAV3afodYyA838gxBW3YflkM
whiIuTzZM4L2MNAdlo5gIMk7dEmFFIV2tUSj/BgGcsQOxDlLU5h1MXykMpGB
xg32Fqfn4fkZ+318bzGgJ1jysVWRgtQSRS/3WgYMk1sCzZQofNzwQPLDawaM
QzKn5aE/SRiFmNYzYG0qpx+ykILlyge3lRsZ8P0meXW2MgUrJm1Y0MJAhkKv
h8ESrMcxN1TtY2D8zPOuFHUKT0MNBk/LErCIuVPaj67037I5UI5ARujlVNsV
FKZ+MjpuO5+A7r5AQykNCmfbRwrmKBEIMlFOSlhJ4aZ+/ixvVQK/JiM1Y7gU
jsjn14euwfyQn1grWmZSy4CrTSC+y+EDq4X9BTiFtOgQUG3mRkygp1ab7tXT
I+D65EttyBoKPj3p7WWGBN4fMdwfqEOhrqB1A1hgfr8GvEaXuFxc+sIS63vK
yWquw34/DdYa7iAwx7braRs6+7ON+WobAtu0smb46FK4fSXzXbsDgRLRhGC3
PgWJJ71TyvdgvlUU+RS9t27HHClPrP/pg62CAQVyakaJoxeBsZd5ox/RQgk5
ma8+BNZnu2yz20Sh/J2/+0t/Armuz0TmQKHAekVezxECb53DBPnoHy+2lSw8
SmDAUddffjOFrVyLd6bHCBja3ev4D9rrlX/X2VDMm93ujtpCwcCNiH5FEPht
7JH/A21cV/d+IJLAAiPlQ9uNKUQslnn4J4qAx8b0PgUTCguOWjmTGAL9qxMH
Ck0phE4kSrbEEZjP3VakZEZh0cGZ51/FE9i4UuLYSfSN0YVTC04RiF16Yth6
K4WiTcPPQv4mIKcQPNZuTkE1/s3W+rME9OXXCm234XuJENe7mkjATbY7/DHa
UtxzrncSAf5s3z/xFhSm5ARE/zqHecZFbMl2Ck4rnTYXX8D5cRRKT6MjTI4e
9r1I4OREY0w3+s7+HwlSKQRqh6zJsx34X9zNA2wvEej5PatC1YrC3Zzzup3o
eX01cWfQMv0N/z2Zivd1GEs4WlO4JrapJ/sygRiRWFUx+mGNyEIrjQDvR/Hp
pTYUMnOvJxSie77qTe9Hm+dEFxWmY/7DqllJdhQqPjwuir1CIOedqO43mu40
0OpCv3qTk+RsT8HuqWyCXSYB2ZrFUit2Ulhf0d0x9yoBvcrmt+fQd0vm9vuh
XcozkgfR6+xqm56jc4plZcodKDQ+uuDskkWg5ml9g8YuCty9fT230d2PklKS
0RreF/za0LJFFjuH0SmluVUa1/D+B9Pk3BwptJCYGXvRu/MrGivQvcudtK+h
o/NiLq9yotCQFQUN6GwB63gRrW1vrs1cJ1DNG58/ip4QSM3UQvvsrh51/YtC
U7C9ogNafG5qUxl6WEtPNxSdVeFRrO5MITBN1T0NrR+mdT0RrR8Um/oA3cgd
P9GH3hj7+p8adND3Ks9duynopB/X/IKenXbJRIjOjppxrhMtsPRYruKC70uS
cEbQpmJakvHojJm90ZwbBL4VjrW1odvcvaQJOtKvqtbKlUJM60ABg1ZQvnS3
AL3Lf4vvJJ4vathzfoEbzrOpR2sIbXuaGxSJNpjHl2xHd20cs/uOLu2fP/QP
+kxv5bqt7hQ6HUaGX6KX5aTI56GTFadI/Qtd+teekbl7KNQr/tl4Ee06h/v5
KFqNmxt9GD1aNir8jFZWa/5shU4NqcwCDwom1V5W6ui1minRt9EPWpWaxnH+
/qmaxoGeFO5Z3TLOQNv3BE3PQvNsDVafQP8PyEqtkw==
        "]], 
       LineBox[CompressedData["
1:eJwV03s41NkfB/BhjiJFpKKiMJXbtpIuSOdDKhSh63YhucukXMYlRJFFrCkp
Qm2r+B6Fdcno8miF6CIr2S7PbG6/QlN+odlfzXzH7+wf5znP6znPOc/nfc7n
GB4O9wpQ5nA4iXT8O9/UzP7q68/A0i5NTc0rCGL1f7gVFMBARE9Hs08JAp3u
bzlPqdvvhNvOpd5md94rP5ABn5cJuVHFCIbHfKxl1NUrdY4bUKeWWsw7FMTA
7so+QUsRgnuz2l6bBjPQr3FHiqj3Np+7m0P91GBZ5JXLCCYFPsUT1DOvpemt
of6h73+H7ocwsLJUf2RPIYLHea2ORqEM5CkP6QwWIAh0OcdLpy7PbgwPpS6p
MR/2OMLAPtGnBv4lBBpp3uFDYXS/74bGzfkIiI25pwufgdSTeqm1FxBs/vyP
VSW1baZHxiLqpD1CacxRBjoj/+M8eB7BmGlLovoxBsYW8ds3ChF0dZqetYpk
wG4w0sYrC0H9+aVMLrV9TGqIMBNB4V7Dts/Ug7+EBT/LQOA3oMupiGJAJ6Hr
ld3PCKRfp0cZCxiQRZhUjaciWKT/fr9OHANm2sEFHYkIlAb6YyOo14b0R/Um
IHh/Q3yhi/qJlp1N3wkEVZYvn5+Np3lnF50ejUPg6NSyUSWBgTslmzzfRCMI
PnLNXJrEQHfpmqMmfARuliXOO0/SvG/m16IwBFZfCwJqqJVHHyrEoQhkScIr
R5MZqKmMrUkPRpBzLnnOhxQGsrqVWhr8ENQ1esv+SqXvIUo7dPYnBBzVhU8a
Mxm4puXZOG8jgjvdH3oWZzEgSTEsinFAEF1c93ca9fF183a8xAhGrdzHPc8y
IF5W55K+HkHPwRS90WwG4noLqltXIyir/RC0QMiAQFBlUrUcgbtPHTpxkYH4
EudrW9UQqJqlaPRTe2rHO7lNR/Bw0k13yyUGXoQs421TQbAu84P5nAIGhnRl
jIMSAqP6BTsqCmk/zky3mvmNC9IZKb++LWYgMkKyx2iYC8W33TasL2XgMn8s
OayFC1eFLqcvU68PfM5zauZCadim9u/UceZP2/QecIEY2Xs1Xqf3WZms1XSX
C7dzLALXlDGQkftOd7yGC52B6jmWhIGP37sr5Fe5wJnfIeZVM7DZbIBtPMEF
vxinxFn3GNCAvus/W3BhzjxTTtALBsZ5n3YJU5XB0mx7w10JA7ccF/q3timB
wMPG1gcRyFuuHTCmpwQmEv8vrD4Bl+2TXD8+BzS8PLMPGxAYT1la8T6UA18b
7E0fUceFHK49EsyB5tPzfHMXE7B1WCyJ8+PAgYXtXUaGBCbLHhiW/cSBX1zN
q7fwCDxrVK3YtJkD0vIvR4VmBNT9JkcKl3CgNSBJwltLoNpMt7m6dgpPvi14
eIo6QUUif1A1hXle9YV91PuaCtgXFVP41AaJc9E6AiXLnXYol07hDfP3XZ9j
S8CgkHs4OW8K325f7a1sTyBn0jhHWTCFy80/PX/nSCDD86yRkd0Uzvqyv7bQ
nYDAb7pp7zMFzuU7x3C2E0gaszq487EC541Y2wVS23nce/OyTYFL+mc9XOlB
wC/CpmqgSYFr/mzqbvckECipZIxrFPjV78bj0p0EfJ97rXC8qMC8iI+WO/YT
KMtTTRz1U2DTz39Niqi7eHy9rkMKvCK0RWRwgIBFRKdYdFCB1x4uhlFqaUDz
q/N7FNjVa7tHijd1xx/88K0KfMyqNrzKl8Au7aDau6sU+P54fKV6MAHz11ax
RdMUeMbJ/Fuh1NFNBnraSIH3qtfc7KBecCbMOVNJgceNR0h6CIFc0xVbT8lZ
bLJrTxn3CAH7M0FVueMszmtYdVXGJ+Df7bl76TsWhyZIhB8jCQx9jwldcofF
IlVVoWsUgZvBWiZDDSxWuWCcy1Df4yVak3oWX721LycomsBJ39eW9r+zuPfv
9sxBAYGpRzaxSeUsdnC4fvptHIH46GjbsIss1p3mHf3kJIFue8uiQQGLxS4Z
F0ySCRz0ESdJo1h8LbuuPo068cuP7uqRLLaYqy7FKQR2P7pfbhtOz+OJBHWn
CNRq3ZhWHUTrddSOLU6j61LR0om9LL6b1BYfnkUAa07za1/PYu9/ViTPuUjg
kcNjrK3G4m9gnh1Lbb1MUB4ynebPXF4oppb1/ZHcrMLiDv0ldWWXCJCCiGOx
yiy2dtIatiskwE9wE0/K5HiGcGK7fzGBVa6BRy3G5LjBTLS4/jdab1qGdnyv
HM/2dmjaXU0gIDU9qqxMjj/2zn88/Ij2x5sZOQY75Lh0jc6UezuBq9sS8so9
5dg7f7Z1PfVy1wMqVh5y3LVLrSSlg0Bl/sDcjW5yXNfz/fiCJwT0RoaTDm6R
48Rusd62TgKGQv2+cDs51uz8LaSqh+YTnRn5bCTHq1p/VBP00/80kTGe/FmG
rVfvj3tJHZSgWDskkeE118+MWA8QQFfUzDZ/lGHbNHHHBHVDuovatGEZdtyU
lXl8iED5JnlodL8Me7S+V+d/IHAj2vbE7B4ZDmst1vD/RIBt2ZK7TCTDO/8b
MaNkguaP0HB3LpDh/wNJHbF8
        "]], LineBox[CompressedData["
1:eJwBQQO+/CFib1JlAgAAADMAAAACAAAArA+N9WH0qkB92azzW5X7P5cUgjYN
+qpAEqbYmV93+z+KY/hYyPqqQJR+Cahic/s/cAHlnT78qkB00IXrUmv7Pzs9
vicr/6pAOOi4xtpa+z/StHA7BAWrQKpnKGV+OPs//6PVYrYQq0DiCN2r1+36
P07R4eAbEatA8Ttgayvr+j+e/u1egRGrQCFwCL586Po/PFkGW0wSq0Bbwika
GOP6P3gON1PiE6tAsh6enDHY+j/xeJhDDherQC6DdFTvwfo/401bJGYdq0AT
oWUJk5P6P8f34OUVKqtAXPe9W3kv+j9eNRyfdCqrQMT/kWloLPo/9nJXWNMq
q0CzN4NbVSn6PybuzcqQK6tAdQ3x7Sgj+j+G5LqvCy2rQMD9Lt22Fvo/RNGU
eQEwq0BnVIFybv35P8CqSA3tNatAz34KmFHJ+T+4XbA0xEGrQDTE32YbW/k/
FjnBt21bq0BgC0XKe1P4P17yv36fdKtAofRBBDc29z/PvYIRIIyrQC1biYZe
HPY/rf6G2Julq0AEtcl0N+L0P7RRT2tmvatAcIPUOQK88z+lggVCudSrQIWT
FfMxoPI/Ayn9TAfuq0CIXyxDD3bxP4rhuCOkBaxAuXLxyRVs8D+IkiOTDQas
QDnDFzSQZ/A/h0OOAncGrEC5oo+wC2PwP4SlY+FJB6xA8tBG4gVa8D99aQ6f
7wisQAzWTjUHSPA/cPFjGjsMrEDHKYX5PSTwP1YBDxHSEqxA2Oq5cP267z9U
snmAOxOsQOdxyG44su8/U2Pk76QTrEAT5vupdanvP1DFuc53FKxA5btF2vaX
7z9JiWSMHRasQOIfFzMUde8/PBG6B2kZrEBXTyhEuy/vPzrCJHfSGaxAsJGj
WRon7z84c4/mOxqsQHNBGrV7Hu8/NdVkxQ4brEBPEOY/RQ3vPy6ZD4O0HKxA
h/T6sfPq7j8sSnryHR2sQBiUYwRl4u4/K/vkYYcdrEB0iGug2NnuPyhdukBa
HqxA758Ft8bI7j8mDiWwwx6sQFL6aDJBwO4/JL+PHy0frEB6HQ75vbfuPyJw
+o6WH6xAKtBYCz2v7j8hIWX+/x+sQALvqmm+pu4/gziK8g==
        "]]},
      Annotation[#, "Charting`Private`Tag$25256#1"]& ], 
     TagBox[
      {RGBColor[0.880722, 0.611041, 0.142051], AbsoluteThickness[1.6], 
       Opacity[1.], LineBox[CompressedData["
1:eJwV0HtQVFUcB/AFzQ1NBB9ACBHrC3lphpErgz+FQGClTRhFeQTryPgMRBFc
1weLDzIhEQQidDKRe88iEz62lJCfiCKUKCoZAgsqimAb7rKx994NpNMfvznz
mfl+z+/McVekrN5oLRKJwun8f/Z0l1qJUhkwrmWFjo4OVMaHLkmgXhQbmKF/
1oEOXabUWuqik6MZooEOjHwie5q5g4H2IX7CQq4Dax+9rTOmMSBnxnZXTevE
0iaFqjedAalqZZZkVSeuueTJNe5loETtlzhS34kth2v0uUdp/6FuE7nchR4/
znzP8SwD/VHs+zv7uvFCK3CDVxlIPVoTZlX4FJ11UXM/b2Wg7lxSlqn5GQ4n
sF9rBhhotrEfGpX2ojB042q0FQvlkUte3r3yAreMOLtYnFl4yRQ3RaX34e1e
RcM8PxZiWh96b1/bj2G6rz4pj2Dh7aWm6YXLXqNUVqubuZGF48nXkrRKPUa3
tMifq1jw4C9rXbSDGOPdIv6okIV2g4dLWpYBm0W2JmUVC9orb90S7hlxw6up
mmm3WVg0mauSTzLhlqB1p5huFqyHkv0qE//B2H25txo4FoYP+BzUnx3G9ObD
6DuFwGbuqq2P1oyq6hUxhdSaO3+fzr9mRnXxmEGgHvBefsJ03Yx5G/dIbtsR
MC+9+O1PjWassNp+OHYqgaUqoUDcbsbHS6IjcmYQ8B8uz/GzmPFTjeTPZzMJ
7J40zWNzAIeB+T0poS4E6u1K5u0EDoMzy96tol7BlzkpgzmUhzhIM10JGIp3
1e+Xcbj5uc1pWzcCdaLx9xVxHJY6GxVLJQTW3Jj96uReDkeO4WChB4EHdr5i
1S8cRqgrb5qoIza5GnpqaH5PcdHq+QTEa79vgzoO/TelBNp5EmhcIz8i3OIw
7TO3vG+8CETeKggNechh/9h+H7Uv3V8WLonQc9i2K3Bbih+9r3rRE6Mrj7O2
ecI9an/v/BLDhzymbXCY7rOYQM3gQRv9LB6nrB789TV1U5eGa5/PY/iCM5OS
/Qm49dj8fmwxjzcGRjVxUgI7ay7myGQ8Xki4PhAGBF7WDXLSDB5bY5Waaurj
dXKdtZLH4Rj/rY7LCYwZ+e8aVTwGRl3Uv6B2zG0/sVxN86Hn3xwIIvDFjGUB
7+TyaFqYO6wNIRBo79Vef5ZHJ9/wn11CaV/pFBJSzmOAlzgjm1q2rm9bYwWP
h+Zk8fKVBGw/iOu+Vsmjg3P6v3+FEWgIKpJs1/IoHRdvJVlF36uzPBrXxGOC
yPlmDnXbl0r7oN94zB59rH5DvftIwZt9d3m8y8nHX48k8HFsYk5fK83rg8Ux
cgKlGak22U94VP/hPTkvikCJRhHaP8BjMzPiZFlH4FymtVW8WMDkuGZLwnr6
v3l+OybYCGhtX9TVQJ1udyqvcqKAUuWCH3JjCXh3zb3fP1lAjUwxzz2eQMh5
XdyC6QIeM95ZvDKRwOmKmC16NwHnVhQ6VlHPlo0ckbsLeHN9kmCfRMC195Gs
WiKgpcFS20l9qG9cm2KOgFuLfIJTNhAIqHR8UOApYLQhbeIZ6rKtHonzvQT8
D4GPd6U=
        "]], LineBox[CompressedData["
1:eJwV1Xs0lfkaB3DGJZeSSboQxmVy2ZSjiDnSz61sctvJdpjYpWJQyS2JzQ5J
U8Z2OS4VMaLfdkKIUH6ckUwkq3I6ElKyDU7u2/4lp3nmj3e967PW+671e5/n
+zyv9rEzrBPfSEhIcOH66/6v9deWjh7HqKg5pYpvQsnETMDulZMYdc7s8XMw
pySlzHgTJwgj/Rum7f4WlDxc1zlgGIxRSOAI/5IlJSbvxJxHP2GkW3yQVWpN
ydOcx3Y6IRjlBv8YU7SXkpPMLL00sMmeEeY/bSgpqmVMeIRi9JqRI3keUaKU
6n9mLAyjFTbvsYIDJQIrhifzFEY2Pe0xY+D9n5bNqsAGd35/2+RICZfNF507
jVGqnNdT9gFKZgw7EhTDMbIbfGDHcabk6nBmQDhYtBp2b7MLJQbZR2z7wS7c
14NPwZwvIunisxhp/0GC9Fwp6es1vGoWiVEr40VsmTsl97O/x5l/WSJjdacH
JYU+2p2fwBtsJV82ggPfb5GojMJo+NRo5ENPSpwqNmrIR2NU3W9va8WixDhM
+YcgsHOhU2AtWLS0Jko3BiNGJxsXHKJksFmKzwMPaiY8X+NFSVvi17sjYN69
OLcIcLr8svD6OYx+4wX5WR+mZJvGuN/G8xj1GP7RV+ZNieT70dgIcL8mf2gJ
PF4+lNsHrhH6HrRnU1Jt2v/8ahxG79LdD78E5yz1TU+Cky5Izav6UBLb3CPP
vIBRXsjUkhfYzqHDXiYeI4cPhZZdYH35Nk4gOCh4fdwX8NreloR28Js33xqY
/IOS2azGQq0EjMJfSDn4gvvZdY0J4HWeLs+Twc3bql8NgodbWd0YXDQqmLPi
Ql7GL1v1gJPLy5Xywc2zHPUpcHBoKUME9jnKipD1pcTVtMjJKxEjrw0D+zTB
ZksFJ2rBRqbRqWbgTc25F5WT4H3zSgd78AqXX3warDohlegBfmd/7WEP2IO1
1sIX3CGXPmDEg360Hw7lgPGzFNFlMIdEfxcIzshKUhGCtZRl2cfAkex4U8eL
cP7KMmV/sM+2WNdfweyWBTdvsPVoZIhkMkZW2QUqLmDt8jNpAeAb1YhjDZYN
DS17BI6vzrMwAk/uDGpXT8Hoew/P/I3g54vHhs+DM4L10lbg++ub/Fdeg++O
dUuPgAu4vlssUjF60iarQsBce2/zHPAd6fy66+BjcizWPHikdf9EFPjAM9cz
HpfgvF+Hap3BxlnMq1Vgg35jVQ2wMtsRr03DyM9B9ttp6Oebd9YfusAD7Q/e
JoLJbUsJ/csYWae51DiAy0J2a6SCS53f6smCTy0y2LbpGK3O5Yq5kCdWk35U
MbgwJc/PAmzB1eWvgvWCnYImIY8ScurdTVcwGjuUneQEbn4hfKX1M+RZ5v87
piDP0Tfrh1PB95yTaDp40sxt3vMqRuJqjf+1QP7LVtW+NIJp5ml1d3BAl1BG
8xpGH6Ptwodhfl4d4W2dBFdNqebPwXxlGLjpemRgZGwYGR4NZi6omTSA52uV
4pZgPlsv16OLv8Dz9+YYkzC/FXXCIDU+Ru//q+BT7gb15NafTQKr3x9csxa8
jcm7MA62iXX6egr2Q+aw2i+1WVBvhYS+7QcpiZN3a3DOwUjy9jduYUxK3ALq
pS/kYfTJOdKTaU+JnBFPaRS8rKUwHGVHyW+LrlsO5GNUYeD9/oYtJZZXhAyV
ApjH0nL/9/so0bmvdqiyEKOdm3Yl2sP+FCnwSgZvQj4Y3buP7qakpt+10rYI
o81r+K2Hd1ESekvtfgV4Td32xf1mkHfz+q7IYow2ZjqGa5nC/uUIZxRLYD67
KxQxg5KbDa421mUYXTlu/Epbh5JbfGbydXBX7+rn5e+g3mGOXZ/BztHqod1a
sH919rKabmP0t7IBsxANShoyjE9aVGAUGKJfm7aFkt6TihmmAujfhl+lHZWg
35t/H9KrgX1veWJlaFlMpOY7dFLAP17KWR8oEhPZZ21BH8Cs+J+efVwUk7XJ
D+ZK7mF0VhTBGpsTk60zFTJadfD/kXYeeDwlJmZPLplsbcBo38c7eRojYhJ4
ziFh3UPYB0o75s07xGRY3uNDCLg0+7V24r/FxOeGH7ML/PkAP7KzTUzc2iNU
kx/BPqD26e6PxMRKseSuuBWjFhP1Fy4NYrK+eHXoQztGRyrbE2YqxKSls8Gm
+QlGs928AHG6mKhsMpQIeonRy9jI1AdMMTE1cm9smcZIo6pq9VbNMonxsPoh
QFqAkmwuJuSoLROD6eNzqxoCdPCjTlRLnIg8PsGd1tsjQHLCUOYb4RL5ec6v
rtBNgKzuPx2XCV0ij+bjqhSDBahrUqd7YnaRbJH1j+5OFKCHjfU5GZcXif/y
jiSVPAHSzM1uLtm+SJT9bYl3jQBJVwb/Pbd5gUz9Z/PTiScC1HtbOe6M6wLZ
9XinfMyoACkf2LvO9ck88ZqNUChaEKAm3fjO7X7z5E+/PSx6
        "]], 
       LineBox[CompressedData["
1:eJwBMQLO/SFib1JlAgAAACIAAAACAAAArA+N9WH0qkC0hcMpVlbyv/+j1WK2
EKtAGva6uhiV8b/H9+DlFSqrQBhOR0Yp0PC/uF2wNMRBq0DWMfvyHwfwvxY5
wbdtW6tAZS3Xinw/7r9e8r9+n3SrQKiG2Jcvauy/z72CESCMq0Ct9CFy+bHq
v63+htibpatAemYDknHc6L+0UU9rZr2rQHanK/QLNee/pYIFQrnUq0BgFN4F
J6nlvwMp/UwH7qtAPJjOyMQU5L+K4bgjpAWsQBm348DVtOK/iJIjkw0GrED9
W343667iv4dDjgJ3BqxAgromowKp4r+EpWPhSQesQJgsl1k3neK/fWkOn+8I
rECSm2xCuIXiv3DxYxo7DKxA/r10+xdX4r9WAQ8R0hKsQAl6t4dO++G/VLJ5
gDsTrEASth6EovXhv1Nj5O+kE6xABpH3cvjv4b9QxbnOdxSsQLHIXieq5OG/
SYlkjB0WrEC7bm3mJM7hvzwRugdpGaxAC4uFlXeh4b86wiR30hmsQFhMO6Tq
m+G/OHOP5jsarEBEnG+iX5bhvzXVZMUOG6xAevZ0bE+L4b8umQ+DtBysQGTw
pTBGdeG/LEp68h0drEAWKAq1yG/hvyv75GGHHaxAFhYXJ01q4b8oXbpAWh6s
QOD+LtNbX+G/Jg4lsMMerEB2u7kM5lnhvyS/jx8tH6xAYLXsMnJU4b8icPqO
lh+sQAyihUUAT+G/ISFl/v8frECxW0FEkEnhv/fNFfg=
        "]]},
      Annotation[#, "Charting`Private`Tag$25256#2"]& ], 
     TagBox[
      {RGBColor[0.560181, 0.691569, 0.194885], AbsoluteThickness[1.6], 
       Opacity[1.], LineBox[CompressedData["
1:eJwV1nk4ldsXB3DlXl1DpcxDGpQhooibodoZklIiIVMiDUKaZCbDRaKSImQo
dbaSQoN+Vy03GW6oSIaKVOgM70sRyhW/5Y/znOfzvM/znr3X2eu79mKvw/Y+
M4WEhDrxM/39oTtrhlAgh/iKt5sZGfEg1N3KyANdPund4G/CA9n3w4GVaM9o
E+era3mwrdOmJ/gIh/CsL0WIm/Gg8vXkk29HOaTVMmKgazMPsuq9wj+f4JD4
XvGlsW48cCxbPlYbxiFBk5qFjVE8aIr/H5OSwCFZlYqTm2p5oHFVSUKugEPe
GXQ19rnzofgVGRuo4JDGmbxVhMsHxa4daravOAQcU/wjfQUw4kGTbvI4RDI3
7m/7AQFs/GevniifQ9bJj79U+yqAS6qL3+1H+yRWKI1/E4Ah97L2MgGHlPQ8
c8gdEUDQkeSXeQyHqJq063RNCGA0NkDm4iDuf7AoRV+cgTG6uiBqhEP+spJU
NFFn4OdQVYXDDErEY1rsj7kxoOK6bdvf6LZNoU46HgxYVL/7vHgmJUdbL8hy
dzNw7sLonEH0ylNuj528GdBYre2T9BslBRfKItR9GXA8kTHvySx8fmLUKuEk
A2Vj/r7qcyhZkDaPY3KegY7d/02loIMmIzOfpzEwWZd48TvapjJE3DmdAevM
a1X/zKXkxJ60gIAMBnrWdMq6zaMk4czO74lXGJgTalF9TpqS8DExu2NFDPhO
KCqPK1KSv831/NwqBv5QrmjxUKJE8/DbvL3/MHDdZGdSNfqH7kuhiqf4vtCz
o2eUKXF1NSzbVYPr/SncvFCFkid+/tmJzxnYMMrEWy6mJFWIX5PWyoD81yeD
59Qpua8frrT5CwMP5rrdGEG/j/6U6MNlYIfuTzcXDUr0KwtEongMpAboP1fV
pOSZXvjyYgEDwiyn8MFySs63RrYNDDIwwDu36/0KfJ6+o1nqBwM1n72q1VdT
YmhundQowkKxlO79ePRjMxmNjFkspJn/d+MzeolUdsfuP1jwuHbhdJ4BJXOz
VfYLRFkY9XpmJ/cn1ie4XlggwYLap2U9IsaUHNl7I/70fBYk5g8170W3u+s5
GkixMLThSfVTdE6/pEI3+kmBIyfShJKfYlX+mjIsOO5JCBg1pWSbXYgiR46F
hB7uRN96SnxUXz8yVWYhQPL+gDmh5IyqdWUN2oGc6ilAr7b0PWezgIVF+QrP
3DdQcsvL+foOFRYqdm9OfmNGiUWylZXVIhZyz8pG6JtTcrotJucJOg4+BZxH
i3VcKdNfzML2hWH2Wy2wHndH5OWWsMDtvqVQY0kJWR+a9lSVhRdzgsVVN2I9
g0TL1ZeycG+dxa9o9Fiue+xpdHTu+x5TK0qamDvLrZexsO8FbclCl15w/lWI
tpk8/uwHeo2u0slJtLzHbHpvEyUeNQZON9VYmEzpvDzfGs9foM6jCXTv4+vJ
gegXR2Ie2aizcHfBusPamyl55RN4pg9t3RVgWLiFkhTX5LXjGiz8JiUhI2ZD
SWO85+l1mixUbSoaPozmVmwfiUKvuff5rslWSjp3yiuOo7/zos8WoPlXDV/o
Lcf3L1QJmLUNz2PVr/QDaI1kZ63XaN7ADNsGdG/ViKiRLSXfs4NNf6DzR9O4
uejnDuKrlmix4Ka9su637ZTMrG/RtEbLeTVd90V7T/Wp+qNbMnzjXqErPV2U
U9GpTbO8De0oeVliLlmM3ix8fUMOepnYvYlatIiR2aKZ9pgPQ393d6OfBnyY
3I8+aulbPoyOLAzvakIPmDee/F2bBeO3CpX6OygpTGU1pNEjcx9mXUY7a3ZU
L0TftXQImUK7haVbaqD9wr45+ThQwtmueWsFWqM01bAB/elt9jdddG+/lsyq
nfh7ZYMy085X/nf4Ejq9XU1GC+1mv69lAh1ZvoFRRcsnCpd6OVISqrA+UwH9
+nH+2Xq01CZlWQl06vDaAB0nStbxW73+m96v5jubdHSavHfYl+n97g7WGkeH
uIDbq+n9psuIeTpTEsjpEX4wvd/nZdwa9JYDlf6ZaGOh7XVau/D3gzdmnESP
GrDXz6N91I9E7ECXHjodN4bON1qxQBvtV6Du7e5CiSf/4LEZaI32Zxuq0W2M
dMTr6f/TbGoy1ZWSeimfXH+0W3BO13e0gnD3HQO0fIlRpYsbJfS934Hp83NW
4XiImjuuf7v30xD0Ztt5zmfQi+6kua9Gi8SXGA6h/WL3XxDg+Yz8yh1+7EGJ
dk30U1u0sdpfLaq7sR8Xn7o/ged51FW1NAkNrbmGN9D+de4BOz1xvdJZbQPY
Dxq/xm3+RjcMqA+mTPeHXqbW4j2URIF+kibaLbeFy6DJElkDx+n+aj1cZ+9F
ybvM8+QL9mer6OwbFejEltaq4+gtJ6y847wpKecz8+Oxv41tKruUfCjJflxy
LRTzYF1a4lgoeg272vMH5oV5h8O8t+g4oQ+DR9E2e1mLzH2UvL0uF+mxkAX3
cJVi6QOU3P5rpcRczCOvp/yaY2ixi0NyxzCv9v3x8EMLeqnV3Y+vlTDP0m2l
zh+k5GbHycJkRcyP4ujQ2YcoiVU8lvMa8y9uyCbdD60f7bB1ATppjUJJA/qP
oIYb3rKYz89KPyb5Yf7tv7+pX5qFwvefNokEUKK4q3/i6TwW6iQs5aYC8Xwk
W9S1i7HQaD9vlccRSs69yKvkY36/yuza/BjNHZDXHcd871gaFBl2FPO+8WD0
HMx/vimnb+wY1vNWRIKEMAtz/EXvfQ3C/hZ/WOk6zsD88jdNticpCbs/usbg
JwNyPwu+lKDf684XEcf5sijeWMk/GPMKyhNujTCw6sqhGF4IJS7LPN/CVwYc
mpq2fwrH+u1wt9bvZ+DV86Lk9RGYF2kxCe29DNjUx9fmoE111CWDP0/fB9aa
OkVifihZj97uYWD1o9vqjVGUNEvZNzBvGZC5njJ5P4aS8by1ZvdeMJB29aCR
VCwlTiOLuEpNOL/zLY8HoiUGqm5HNTAgkv2LtzwOz3NQaIpJPQOj5/zf5MXj
+TXN2xGH87stfGtxUiIl7B27fKdyBuxDNb/0ox+4HZ+KKmXgxcnfl1gkUaJW
b72j8A4DtUcfZ0yiLQwtX/Tcwnl9YEXssWRK+vx+r9UoZCDDYbaLeyolxfeb
PYcuMOCs3TRrVTol0vdUDuwKZOCmbqjuJfTMmrMH6vwZmNBTd/oP3f4uhaw8
xECe0akbNRcxXxJjDw75MNC/0cDSJYOSVsG99WtcGTi+50pMbBYl81zNZ9ZZ
4H3pkv+vN/l4P8oS0uuUYuDTZcVlJgWUqGyMOJ8tifW7UmeTj/aacdnNeTYD
7dcW5/hepSRT9aTGPyJ4Hyt9Yzx1DZ8/yzW2/SmA4oa1wRocXP+p3/1cugTw
r9Cc4dDblNhlpwTJFghgrzR/Zyfa/7uZ1N4rAphUr634swTrzVqFFV8WgJ5t
ZOR3tO8X82sr0gSQc2VANOAuJXtLomZ/ixFAoPHLRXvKKflzSnZZqLcAZI+f
22b1iJJuP/+cuEUCuJvgV3odvTql+ZuasgC2ZG+S/u1/lGSFRddWywkg+qnQ
2yq0cmJHLzNHADzJIz7GlZRM7K54ODHBh8rbduErAPOuYmuzZAcfvL/MvylV
g/nzP2PziSQ+tApV/QxBp758uTwijg8Wiv7WPWi9s7VbxyL5sHRrHbe4Fq13
1LT9GB96y8LUN9Zjvy2cEW6J9+u9kb2FwQ14v+zdktqpw4d9Mg/yupopcXy7
36e5kQdtOt6D5i04f7pmnzmB9/ONmyTX30RrtHQWz6/igVqYb3fQa3z/mFHb
n+U8+NKjskDyDc6vwdasFZd5cKA4IcusA/tBoHWpxpsHvua7LnK6cd71t83K
HeaCvbSsiMQHSmrrq0ujGS4Y97UEBaI985oPu/VxQTTBxtmoh5LjumbLptq4
QJ+vV2r4OD1PC/Z8e8SFfju1goFevN+qbL6cGMkFL8/hYgMBJXc8de2jZnLB
NSLlWfUYzuvUVJO0kX444xESuPgHJQtvaWXYsf1Qud5HOQodo7D0h1hfPyjP
XHvc+CfW++6WF4da+6H7L0a1dJySOT6TvL6yfvA6tyU29xclyS0O/MqAfjhw
TdQsRLiIVPzy+jj1sQ9O/BsPOnOLSImvrj152AsTp2EgXaOIxH59WNvZ9xGK
PR7zrEkRAYMlSRPfuuBfzoT8+K4iMm8sRnuDTjs4fD0qlutdRExXdqY7XmyF
/wNjDil+
        "]], 
       LineBox[{{3250.191326530612, -0.3183849541635271}, {
        3269.362877697684, -0.15836453330609734`}, {
        3282.1176628384987`, -0.0582548761658358}, {3294.0263463397728`, 
        0.027226525418268088`}, {3305.701173099465, 0.10203762846107389`}, {
        3318.366632913494, 0.17266683619125733`}, {3330.185991087982, 
        0.22925670252060681`}, {3342.9959823168065`, 0.2819359499909883}, {
        3355.5721168040495`, 0.32698956346024804`}, {3367.3021496517517`, 
        0.3651387923868106}, {3380.02281555379, 0.4044939718106943}, {
        3391.897379816288, 0.44109682861670296`}, {3403.538087337204, 
        0.4780656479759211}, {3416.1694279124567`, 0.5201084270546319}, {
        3427.9546668481685`, 0.5611412012514624}, {3440.730538838217, 
        0.6068414897173747}, {3449.808673469388, 0.6393209245848996}}], 
       LineBox[CompressedData["
1:eJwV1nk4ldsaAHCFSBmTnJAhdZBcU9IhaxXd0EApIomkyJhTpigijo65OEhR
KrK2WRmOMiYyC6VMm429V0KSrkru64/97Of3fPv79lrveodP/oznUaeVXFxc
TfBZ/mYIR391mMvBN13dnnkFs9BSZs+ZZyIEz/kwnN6IjKNX34bH1qsQrHjI
wFjFegLZ7ZBOvwQ2mkc/c05NoHlvqxNvwB+T1p9UPjOBtk61vo7bRrDo6jlh
WdcJFM6qyF+zneDuPC2JqcAJZNR523+FOsEdRSJ3JTMmUHWOseCnHQQrDZrd
iGNNoLJTBdr1ewieUTyQec+Jjbber3yvspdgLsvFky0ubHSL1RgcD/5jATfO
u7ORhyuzxc4Q1vO7cskeHzZS9BdzWjAi2OPnsaz8cDaKu30pUc2YYCvTFwH0
MRudb9adTz4M9zvFMDtYbNQttC9tCWxBDzLj2Wy09+iRvefMCF6zp8vRbJKN
pPtcYrTMCX5g6DVZ9YWNusZTt7YdIfimRPtHn5UcZLBy0ZL7OMHW0q5FerIc
JLGrptT9JMGP4qqZv1ly0A+tgatd4MPv4kasrTloWG1h305bgh/vWOGaZMtB
OYoa3VynCA59kibC68hBSOT+zC07gk08CjPKPDnIeSJYucKB4INlrt5+f3FQ
RSK+s8qZYO0gTsGJUg5Kj7M94woedNs/pVTBQWF/+yl3gPfdsc/5WslBh0MK
SlNcCM43r7kXVstBo25y3aquBPOf4PX3a+WgtUZcghYeEO9C1qqyEQ6ym626
mn6J4CBX9U//CFAUtSgQsgj+9vf9yPa1FFXwW4aevEzwseu3ZXmEKVovOxmx
wYfgq16hu86uo6jlgGR8rC/BIz0F6lzSFP3xyCvzWgDBkaOyMVmqFEmckG88
HUywyN1D/5QeoMjI0e31c3DJ0yyz2EMUeXuUtkiFEPzM00nsrBlFrWGHOt+C
2XIN5TwWFIUV+r83CyW47lV+poINRbMCXZMonGDxqpaIzvMUtT+/LioXRbCL
eu/GFSEUdbXd4woHszLj7O9cp6h3qGL6I5hxd9ZEM4yi/hVfWkujCf6e7L7W
MoIius/xplkswQPWAt6Xoyla1WbIfS2B4IC4Tz3iKRQJDJ2eZYHzphI5/qkU
Cc5cYZreIrhF91vJhzsUiYuVVEncJlhTeKdf4j2KFCwVA/MSCSbRZ3qZmRQZ
DPJ8HUgmeCyhactQLkV7p+VYhikEMw+xT4jkU7SPa/ebJ+Bk5TlrgwKKDipc
LrycSnDRoczmuCKKbM6NuQumQXwO/ZkkXEqRz9TLcf10qK+RTZI+VRQFLDF7
HoCvbObvv1RNUZDIr3r+DIJ/b2Pd8KqB+GnqZHaDozWL4u3qKErweXza7QHB
+q1hT9e/oij3V/i7O4/g/0Rm4j+3UvRdtmvlD7BBwtvBwjaK/rtHZrvNY4j/
YGe0ZztFg6HFIZJZBCsIWG4Y7aBIaPWwSmI2wUkLGr9y3sB6VbYdnwNPhhiE
WHZT9PiAzzWLJ/D70M0Xl8AGMWu7RXMInt1O00x6KfJYtysohhCcc/qFadU7
yDftsKxP4OT/9dtY9sF5WLZ3HmQQ3GbWPkLB95Kdtq7JJXje+9/Taz/A+csk
tEfkEazjlq+tMUCRutJH+ZBCgiVHNW9wMykKNNE5OAz26bhQ4Q1uvBDig4qg
vju+Bg2B7XM3NC+Cu7wqnhaOUBSvaXQpoIRgXWsxkV0s2K9F7L0+cNOKL0O3
wSqX3zfqPiXY3CzdZApcW+ol8w38+rHcTMoY5Kf+3YY/S6H+w42Lusdhv3bs
mS6wgQqvv8wERTevaUlplhFs+0hxzBGsUNvkOQOuzD1dzAF7jIqnmpUv91sn
SWU2xIPHvj4PHBDxUOkc2GL/vKR7BcFTC5nmfeAM5z2GLWAh76OuwhyKJiOj
3Lf9C/l+UnynITisRaGWAzY3LJzIBHd8cp80riQ442xgewdYWrhcIhustEvP
4we45IiZ67nncN4uvr0mlCI/lZxndWC/7RZzbmB9bt6V8i8I1joTNRYN5uo/
fegqWGIpnDDAdSUVyR/AXZpZ+5vA4dHrWbpVBCc4HPl3FGx6zus/SeB+Bcr3
EyyEmgO+gANRr5rYR6jfDVsbzKsJDs4P0NgKTpoJFs0DSyfri+qCbZo+2K6p
ITjbJKR9P3jTA51sZ3DS7jz342BmQPyXl2APceVP9uCHFpMGm2sJbr9lZXYB
7Ky6/2Yw2ONheuJFsCrvg54BsKT5+Rof8MzATzm9OoLrq8S7/cElz6zcksEJ
u4TaA8B+sUWlX8HDmyqKl6/rOwtyW9QTbEevhi7fv4SdDxeAJdTq0PLza3+r
SxF8CeuL/8RxAYfPyoxdAM+1nw1dXp9ps596I5jrWazg8vqFHr65sqUB5pNc
T+Ty/roC1V5dB19fuLOwczkexyPFhsE6ugfsluNjo8Y6tfsVwWcGTMqX4yfD
h56kgs/N/lqzCPEdHkqZ+wY2iui0GgM/LJtDxxshHgVK95rBqhdyeoWbCE5V
WCGXAJ7Zy6vgDo5JM7fzBpdI2bu/BoutqUkzB+u1rue58Rqet/q+LB/41yMv
sxFwUs7guSHIn9qrzamoGdZv31f8FGyqHqLxHfyg+v5ZW85yv+gPtGoheHzL
7mZVcBdTp7EEnCWqsfsH5LP1rUk7z1aCw/SfGyeAneetolhtsJ/4u1ueQH2o
the93dNOsMxBbaEL4Jkswc3p4LIqS0FlsK91Xbl1B7xvXOg9dh/qL7xSbaKt
E/K/YPA/V6A+TRMjNVW7CFbu//xFFSzkwQqKBHvbV/b1Qz0nyaaKG72B8z0h
ILIT/Og6797yboLV3MIO90B/MHDQCNjUQzBPZYWpF/gdOlUUCg6SUpdfDRZY
LFE43AvxMpty1Ib+4uV7lnv0LcHxWobeF4fgumWcnvE7iHf2r4s/BinK1K78
Mxd8/oqMTSi49/M6lm8fwV7zcTQK+pm+W1392g9Qr+VRuyOg3/WaTv+8CLZb
mVnIBfZUltrxFqxjpiLt956iB+Pej+73E1yj//cHe+iX/A4K4TqDMJ+u+Gtv
fEtR9/GQ/fZMgt/1ZHVv74J+o5177SW4UaotOKKTIr51faUqI5BPkmpoCPr7
Hx3qSl/BiraBC39B/88wHea/ySL4bpjt7ZctFLkh9Lp4AtZTXsxkNVDErbx4
kG8K+o9heMGrcorGN5yodgLzhtZzz5dB/11VrFUPTls9/VYBHMVy3hgyDfkk
5MDv9wzmaUb3xPcZqPcXPPkixRQpbmBcn/oC7x8HJvV+EphHvCfLehYIVu3K
CHyZRpHS3NNt2t8JXl837d8A81hgVCQ9AdxmMCLfAPO6rbrhhtkPOP/wWp+a
ZIqsAjUtmn4SbFNeZ5V9G/Lry+qpyiWCR4tchHWjoD8zyzY/5GVg8wCZ7+cD
KPorYfMtwVUMvC+sxmSTP0URhjErfcGPpfTk3/hCf33kyDThY2CvoAMeupdh
/roIpU/zM7BF70zeZ084/8+OG/XWMvA922s75ZwoslwhLNolxsD8VydT/A5T
dKzIP1hvHQNHn1/i4Yb3IQtH1vRD8EarAZUoeF8yf1ne5ivOwKVbxHNTjSky
iTwbJSPBwJc92E+z90J+iFbwufzGwJpDKco3deC8ahV9u8DjtgbzXDso0v0z
dlxvIwOPVKQl+mhRtKPn7EshKQZOsrY7aqdOkVqKcGiJNAMbRNydlFWB+jIN
mJWRYeBj5dW+0UoUbfvBcohYtoYGc2ErxPtUBbbZxMAqPfnH2jdTtFVoS0Ed
uNAyyUFXAc6rKlZ2uywDZzcFHM2Qg/nm9T0mCdz7vEGJT5YieXmnX0vgPWUj
Y24yFP0fR5mCyA==
        "]]},
      Annotation[#, 
       "Charting`Private`Tag$25256#3"]& ], {}}, {{}, {}, {}, {}, {}}}, {}, {}},
  AspectRatio->NCache[GoldenRatio^(-1), 0.6180339887498948],
  Axes->{True, True},
  AxesLabel->{None, None},
  AxesOrigin->{3000., 0},
  BaseStyle->{FontFamily -> "Arial", FontSize -> 16},
  DisplayFunction->Identity,
  Frame->{{True, True}, {True, True}},
  FrameLabel->{{None, None}, {None, None}},
  FrameTicks->FrontEndValueCache[{{Automatic, 
      Charting`ScaledFrameTicks[{Identity, Identity}]}, {Automatic, 
      Charting`ScaledFrameTicks[{Identity, Identity}]}}, {{Automatic, {{-1., 
        FormBox[
         InterpretationBox[
          StyleBox[
           
           GraphicsBox[{}, ImageSize -> {0., 0.}, BaselinePosition -> 
            Baseline], "CacheGraphics" -> False], 
          Spacer[{0., 0.}], Selectable -> False], TraditionalForm], {0.01, 
        0.}, {
         AbsoluteThickness[0.1]}}, {0., 
        FormBox[
         InterpretationBox[
          StyleBox[
           
           GraphicsBox[{}, ImageSize -> {0., 0.}, BaselinePosition -> 
            Baseline], "CacheGraphics" -> False], 
          Spacer[{0., 0.}], Selectable -> False], TraditionalForm], {0.01, 
        0.}, {
         AbsoluteThickness[0.1]}}, {1., 
        FormBox[
         InterpretationBox[
          StyleBox[
           
           GraphicsBox[{}, ImageSize -> {0., 0.}, BaselinePosition -> 
            Baseline], "CacheGraphics" -> False], 
          Spacer[{0., 0.}], Selectable -> False], TraditionalForm], {0.01, 
        0.}, {
         AbsoluteThickness[0.1]}}, {2., 
        FormBox[
         InterpretationBox[
          StyleBox[
           
           GraphicsBox[{}, ImageSize -> {0., 0.}, BaselinePosition -> 
            Baseline], "CacheGraphics" -> False], 
          Spacer[{0., 0.}], Selectable -> False], TraditionalForm], {0.01, 
        0.}, {
         AbsoluteThickness[0.1]}}, {-2., 
        FormBox[
         InterpretationBox[
          StyleBox[
           
           GraphicsBox[{}, ImageSize -> {0., 0.}, BaselinePosition -> 
            Baseline], "CacheGraphics" -> False], 
          Spacer[{0., 0.}], Selectable -> False], TraditionalForm], {0.005, 
        0.}, {
         AbsoluteThickness[0.1]}}, {-1.8, 
        FormBox[
         InterpretationBox[
          StyleBox[
           
           GraphicsBox[{}, ImageSize -> {0., 0.}, BaselinePosition -> 
            Baseline], "CacheGraphics" -> False], 
          Spacer[{0., 0.}], Selectable -> False], TraditionalForm], {0.005, 
        0.}, {
         AbsoluteThickness[0.1]}}, {-1.6, 
        FormBox[
         InterpretationBox[
          StyleBox[
           
           GraphicsBox[{}, ImageSize -> {0., 0.}, BaselinePosition -> 
            Baseline], "CacheGraphics" -> False], 
          Spacer[{0., 0.}], Selectable -> False], TraditionalForm], {0.005, 
        0.}, {
         AbsoluteThickness[0.1]}}, {-1.4, 
        FormBox[
         InterpretationBox[
          StyleBox[
           
           GraphicsBox[{}, ImageSize -> {0., 0.}, BaselinePosition -> 
            Baseline], "CacheGraphics" -> False], 
          Spacer[{0., 0.}], Selectable -> False], TraditionalForm], {0.005, 
        0.}, {
         AbsoluteThickness[0.1]}}, {-1.2, 
        FormBox[
         InterpretationBox[
          StyleBox[
           
           GraphicsBox[{}, ImageSize -> {0., 0.}, BaselinePosition -> 
            Baseline], "CacheGraphics" -> False], 
          Spacer[{0., 0.}], Selectable -> False], TraditionalForm], {0.005, 
        0.}, {
         AbsoluteThickness[0.1]}}, {-0.8, 
        FormBox[
         InterpretationBox[
          StyleBox[
           
           GraphicsBox[{}, ImageSize -> {0., 0.}, BaselinePosition -> 
            Baseline], "CacheGraphics" -> False], 
          Spacer[{0., 0.}], Selectable -> False], TraditionalForm], {0.005, 
        0.}, {
         AbsoluteThickness[0.1]}}, {-0.6, 
        FormBox[
         InterpretationBox[
          StyleBox[
           
           GraphicsBox[{}, ImageSize -> {0., 0.}, BaselinePosition -> 
            Baseline], "CacheGraphics" -> False], 
          Spacer[{0., 0.}], Selectable -> False], TraditionalForm], {0.005, 
        0.}, {
         AbsoluteThickness[0.1]}}, {-0.4, 
        FormBox[
         InterpretationBox[
          StyleBox[
           
           GraphicsBox[{}, ImageSize -> {0., 0.}, BaselinePosition -> 
            Baseline], "CacheGraphics" -> False], 
          Spacer[{0., 0.}], Selectable -> False], TraditionalForm], {0.005, 
        0.}, {
         AbsoluteThickness[0.1]}}, {-0.2, 
        FormBox[
         InterpretationBox[
          StyleBox[
           
           GraphicsBox[{}, ImageSize -> {0., 0.}, BaselinePosition -> 
            Baseline], "CacheGraphics" -> False], 
          Spacer[{0., 0.}], Selectable -> False], TraditionalForm], {0.005, 
        0.}, {
         AbsoluteThickness[0.1]}}, {0.2, 
        FormBox[
         InterpretationBox[
          StyleBox[
           
           GraphicsBox[{}, ImageSize -> {0., 0.}, BaselinePosition -> 
            Baseline], "CacheGraphics" -> False], 
          Spacer[{0., 0.}], Selectable -> False], TraditionalForm], {0.005, 
        0.}, {
         AbsoluteThickness[0.1]}}, {0.4, 
        FormBox[
         InterpretationBox[
          StyleBox[
           
           GraphicsBox[{}, ImageSize -> {0., 0.}, BaselinePosition -> 
            Baseline], "CacheGraphics" -> False], 
          Spacer[{0., 0.}], Selectable -> False], TraditionalForm], {0.005, 
        0.}, {
         AbsoluteThickness[0.1]}}, {0.6, 
        FormBox[
         InterpretationBox[
          StyleBox[
           
           GraphicsBox[{}, ImageSize -> {0., 0.}, BaselinePosition -> 
            Baseline], "CacheGraphics" -> False], 
          Spacer[{0., 0.}], Selectable -> False], TraditionalForm], {0.005, 
        0.}, {
         AbsoluteThickness[0.1]}}, {0.8, 
        FormBox[
         InterpretationBox[
          StyleBox[
           
           GraphicsBox[{}, ImageSize -> {0., 0.}, BaselinePosition -> 
            Baseline], "CacheGraphics" -> False], 
          Spacer[{0., 0.}], Selectable -> False], TraditionalForm], {0.005, 
        0.}, {
         AbsoluteThickness[0.1]}}, {1.2, 
        FormBox[
         InterpretationBox[
          StyleBox[
           
           GraphicsBox[{}, ImageSize -> {0., 0.}, BaselinePosition -> 
            Baseline], "CacheGraphics" -> False], 
          Spacer[{0., 0.}], Selectable -> False], TraditionalForm], {0.005, 
        0.}, {
         AbsoluteThickness[0.1]}}, {1.4, 
        FormBox[
         InterpretationBox[
          StyleBox[
           
           GraphicsBox[{}, ImageSize -> {0., 0.}, BaselinePosition -> 
            Baseline], "CacheGraphics" -> False], 
          Spacer[{0., 0.}], Selectable -> False], TraditionalForm], {0.005, 
        0.}, {
         AbsoluteThickness[0.1]}}, {1.6, 
        FormBox[
         InterpretationBox[
          StyleBox[
           
           GraphicsBox[{}, ImageSize -> {0., 0.}, BaselinePosition -> 
            Baseline], "CacheGraphics" -> False], 
          Spacer[{0., 0.}], Selectable -> False], TraditionalForm], {0.005, 
        0.}, {
         AbsoluteThickness[0.1]}}, {1.8, 
        FormBox[
         InterpretationBox[
          StyleBox[
           
           GraphicsBox[{}, ImageSize -> {0., 0.}, BaselinePosition -> 
            Baseline], "CacheGraphics" -> False], 
          Spacer[{0., 0.}], Selectable -> False], TraditionalForm], {0.005, 
        0.}, {
         AbsoluteThickness[0.1]}}, {2.2, 
        FormBox[
         InterpretationBox[
          StyleBox[
           
           GraphicsBox[{}, ImageSize -> {0., 0.}, BaselinePosition -> 
            Baseline], "CacheGraphics" -> False], 
          Spacer[{0., 0.}], Selectable -> False], TraditionalForm], {0.005, 
        0.}, {
         AbsoluteThickness[0.1]}}, {2.4, 
        FormBox[
         InterpretationBox[
          StyleBox[
           
           GraphicsBox[{}, ImageSize -> {0., 0.}, BaselinePosition -> 
            Baseline], "CacheGraphics" -> False], 
          Spacer[{0., 0.}], Selectable -> False], TraditionalForm], {0.005, 
        0.}, {
         AbsoluteThickness[0.1]}}, {2.6, 
        FormBox[
         InterpretationBox[
          StyleBox[
           
           GraphicsBox[{}, ImageSize -> {0., 0.}, BaselinePosition -> 
            Baseline], "CacheGraphics" -> False], 
          Spacer[{0., 0.}], Selectable -> False], TraditionalForm], {0.005, 
        0.}, {
         AbsoluteThickness[0.1]}}, {2.8, 
        FormBox[
         InterpretationBox[
          StyleBox[
           
           GraphicsBox[{}, ImageSize -> {0., 0.}, BaselinePosition -> 
            Baseline], "CacheGraphics" -> False], 
          Spacer[{0., 0.}], Selectable -> False], TraditionalForm], {0.005, 
        0.}, {
         AbsoluteThickness[0.1]}}, {3., 
        FormBox[
         InterpretationBox[
          StyleBox[
           
           GraphicsBox[{}, ImageSize -> {0., 0.}, BaselinePosition -> 
            Baseline], "CacheGraphics" -> False], 
          Spacer[{0., 0.}], Selectable -> False], TraditionalForm], {0.005, 
        0.}, {
         AbsoluteThickness[0.1]}}}}, {Automatic, {{3000., 
        FormBox[
         InterpretationBox[
          StyleBox[
           
           GraphicsBox[{}, ImageSize -> {0., 0.}, BaselinePosition -> 
            Baseline], "CacheGraphics" -> False], 
          Spacer[{0., 0.}], Selectable -> False], TraditionalForm], {0.01, 
        0.}, {
         AbsoluteThickness[0.1]}}, {3200., 
        FormBox[
         InterpretationBox[
          StyleBox[
           
           GraphicsBox[{}, ImageSize -> {0., 0.}, BaselinePosition -> 
            Baseline], "CacheGraphics" -> False], 
          Spacer[{0., 0.}], Selectable -> False], TraditionalForm], {0.01, 
        0.}, {
         AbsoluteThickness[0.1]}}, {3400., 
        FormBox[
         InterpretationBox[
          StyleBox[
           
           GraphicsBox[{}, ImageSize -> {0., 0.}, BaselinePosition -> 
            Baseline], "CacheGraphics" -> False], 
          Spacer[{0., 0.}], Selectable -> False], TraditionalForm], {0.01, 
        0.}, {
         AbsoluteThickness[0.1]}}, {3600., 
        FormBox[
         InterpretationBox[
          StyleBox[
           
           GraphicsBox[{}, ImageSize -> {0., 0.}, BaselinePosition -> 
            Baseline], "CacheGraphics" -> False], 
          Spacer[{0., 0.}], Selectable -> False], TraditionalForm], {0.01, 
        0.}, {
         AbsoluteThickness[0.1]}}, {2800., 
        FormBox[
         InterpretationBox[
          StyleBox[
           
           GraphicsBox[{}, ImageSize -> {0., 0.}, BaselinePosition -> 
            Baseline], "CacheGraphics" -> False], 
          Spacer[{0., 0.}], Selectable -> False], TraditionalForm], {0.005, 
        0.}, {
         AbsoluteThickness[0.1]}}, {2850., 
        FormBox[
         InterpretationBox[
          StyleBox[
           
           GraphicsBox[{}, ImageSize -> {0., 0.}, BaselinePosition -> 
            Baseline], "CacheGraphics" -> False], 
          Spacer[{0., 0.}], Selectable -> False], TraditionalForm], {0.005, 
        0.}, {
         AbsoluteThickness[0.1]}}, {2900., 
        FormBox[
         InterpretationBox[
          StyleBox[
           
           GraphicsBox[{}, ImageSize -> {0., 0.}, BaselinePosition -> 
            Baseline], "CacheGraphics" -> False], 
          Spacer[{0., 0.}], Selectable -> False], TraditionalForm], {0.005, 
        0.}, {
         AbsoluteThickness[0.1]}}, {2950., 
        FormBox[
         InterpretationBox[
          StyleBox[
           
           GraphicsBox[{}, ImageSize -> {0., 0.}, BaselinePosition -> 
            Baseline], "CacheGraphics" -> False], 
          Spacer[{0., 0.}], Selectable -> False], TraditionalForm], {0.005, 
        0.}, {
         AbsoluteThickness[0.1]}}, {3050., 
        FormBox[
         InterpretationBox[
          StyleBox[
           
           GraphicsBox[{}, ImageSize -> {0., 0.}, BaselinePosition -> 
            Baseline], "CacheGraphics" -> False], 
          Spacer[{0., 0.}], Selectable -> False], TraditionalForm], {0.005, 
        0.}, {
         AbsoluteThickness[0.1]}}, {3100., 
        FormBox[
         InterpretationBox[
          StyleBox[
           
           GraphicsBox[{}, ImageSize -> {0., 0.}, BaselinePosition -> 
            Baseline], "CacheGraphics" -> False], 
          Spacer[{0., 0.}], Selectable -> False], TraditionalForm], {0.005, 
        0.}, {
         AbsoluteThickness[0.1]}}, {3150., 
        FormBox[
         InterpretationBox[
          StyleBox[
           
           GraphicsBox[{}, ImageSize -> {0., 0.}, BaselinePosition -> 
            Baseline], "CacheGraphics" -> False], 
          Spacer[{0., 0.}], Selectable -> False], TraditionalForm], {0.005, 
        0.}, {
         AbsoluteThickness[0.1]}}, {3250., 
        FormBox[
         InterpretationBox[
          StyleBox[
           
           GraphicsBox[{}, ImageSize -> {0., 0.}, BaselinePosition -> 
            Baseline], "CacheGraphics" -> False], 
          Spacer[{0., 0.}], Selectable -> False], TraditionalForm], {0.005, 
        0.}, {
         AbsoluteThickness[0.1]}}, {3300., 
        FormBox[
         InterpretationBox[
          StyleBox[
           
           GraphicsBox[{}, ImageSize -> {0., 0.}, BaselinePosition -> 
            Baseline], "CacheGraphics" -> False], 
          Spacer[{0., 0.}], Selectable -> False], TraditionalForm], {0.005, 
        0.}, {
         AbsoluteThickness[0.1]}}, {3350., 
        FormBox[
         InterpretationBox[
          StyleBox[
           
           GraphicsBox[{}, ImageSize -> {0., 0.}, BaselinePosition -> 
            Baseline], "CacheGraphics" -> False], 
          Spacer[{0., 0.}], Selectable -> False], TraditionalForm], {0.005, 
        0.}, {
         AbsoluteThickness[0.1]}}, {3450., 
        FormBox[
         InterpretationBox[
          StyleBox[
           
           GraphicsBox[{}, ImageSize -> {0., 0.}, BaselinePosition -> 
            Baseline], "CacheGraphics" -> False], 
          Spacer[{0., 0.}], Selectable -> False], TraditionalForm], {0.005, 
        0.}, {
         AbsoluteThickness[0.1]}}, {3500., 
        FormBox[
         InterpretationBox[
          StyleBox[
           
           GraphicsBox[{}, ImageSize -> {0., 0.}, BaselinePosition -> 
            Baseline], "CacheGraphics" -> False], 
          Spacer[{0., 0.}], Selectable -> False], TraditionalForm], {0.005, 
        0.}, {
         AbsoluteThickness[0.1]}}, {3550., 
        FormBox[
         InterpretationBox[
          StyleBox[
           
           GraphicsBox[{}, ImageSize -> {0., 0.}, BaselinePosition -> 
            Baseline], "CacheGraphics" -> False], 
          Spacer[{0., 0.}], Selectable -> False], TraditionalForm], {0.005, 
        0.}, {
         AbsoluteThickness[0.1]}}, {3650., 
        FormBox[
         InterpretationBox[
          StyleBox[
           
           GraphicsBox[{}, ImageSize -> {0., 0.}, BaselinePosition -> 
            Baseline], "CacheGraphics" -> False], 
          Spacer[{0., 0.}], Selectable -> False], TraditionalForm], {0.005, 
        0.}, {
         AbsoluteThickness[0.1]}}, {3700., 
        FormBox[
         InterpretationBox[
          StyleBox[
           
           GraphicsBox[{}, ImageSize -> {0., 0.}, BaselinePosition -> 
            Baseline], "CacheGraphics" -> False], 
          Spacer[{0., 0.}], Selectable -> False], TraditionalForm], {0.005, 
        0.}, {
         AbsoluteThickness[0.1]}}, {3750., 
        FormBox[
         InterpretationBox[
          StyleBox[
           
           GraphicsBox[{}, ImageSize -> {0., 0.}, BaselinePosition -> 
            Baseline], "CacheGraphics" -> False], 
          Spacer[{0., 0.}], Selectable -> False], TraditionalForm], {0.005, 
        0.}, {
         AbsoluteThickness[0.1]}}, {3800., 
        FormBox[
         InterpretationBox[
          StyleBox[
           
           GraphicsBox[{}, ImageSize -> {0., 0.}, BaselinePosition -> 
            Baseline], "CacheGraphics" -> False], 
          Spacer[{0., 0.}], Selectable -> False], TraditionalForm], {0.005, 
        0.}, {
         AbsoluteThickness[0.1]}}}}}],
  GridLines->{None, None},
  GridLinesStyle->Directive[
    GrayLevel[0.5, 0.4]],
  ImagePadding->All,
  ImageSize->{450, 270},
  Method->{
   "DefaultBoundaryStyle" -> Automatic, "DefaultMeshStyle" -> 
    AbsolutePointSize[6], "ScalingFunctions" -> None, 
    "CoordinatesToolOptions" -> {"DisplayFunction" -> ({
        (Identity[#]& )[
         Part[#, 1]], 
        (Identity[#]& )[
         Part[#, 2]]}& ), "CopiedValueFunction" -> ({
        (Identity[#]& )[
         Part[#, 1]], 
        (Identity[#]& )[
         Part[#, 2]]}& )}},
  PlotRange->{{3000, 3600}, {-1.5845671909300663`, 2.578621047676383}},
  PlotRangeClipping->True,
  PlotRangePadding->{{
     Scaled[0.02], 
     Scaled[0.02]}, {
     Scaled[0.05], 
     Scaled[0.05]}},
  Ticks->{Automatic, Automatic}]], "Output",
 CellChangeTimes->{{3.704452375893652*^9, 3.704452385023089*^9}, {
   3.704452585653926*^9, 3.704452590209993*^9}, 3.704452626367734*^9, 
   3.7112554728617496`*^9},ExpressionUUID->"cfcad348-18bc-4e2b-9628-\
ab7758ddfb0c"]
}, Open  ]]
},
WindowSize->{808, 751},
WindowMargins->{{Automatic, -81}, {Automatic, 0}},
FrontEndVersion->"11.1 for Mac OS X x86 (32-bit, 64-bit Kernel) (April 18, \
2017)",
StyleDefinitions->"Default.nb"
]
(* End of Notebook Content *)

(* Internal cache information *)
(*CellTagsOutline
CellTagsIndex->{}
*)
(*CellTagsIndex
CellTagsIndex->{}
*)
(*NotebookFileOutline
Notebook[{
Cell[558, 20, 470, 12, 54, "Input", "ExpressionUUID" -> \
"80a062da-c5f0-4124-8e27-eb13a06cbaf9"],
Cell[1031, 34, 173, 3, 54, "Input", "ExpressionUUID" -> \
"fa879177-bd84-4b27-8bc2-4bceca83228f"],
Cell[CellGroupData[{
Cell[1229, 41, 5492, 151, 621, "Input", "ExpressionUUID" -> \
"5b121bb7-bbd4-48c1-b0a0-9f0d495c5e01"],
Cell[6724, 194, 38376, 822, 285, "Output", "ExpressionUUID" -> \
"cfcad348-18bc-4e2b-9628-ab7758ddfb0c"]
}, Open  ]]
}
]
*)
