# Supplementary material for: Second-order spectral lineshapes from charged interfaces
Source: Nat Commun. 2017 Oct 18;8:1032. doi: 10.1038/s41467-017-01088-0 (PMC5647331; doi:10.1038/s41467-017-01088-0)
Supplement: Supplementary file 7 — Supplementary Data 4 [file 41467_2017_1088_MOESM7_ESM.txt]

(*CacheID: 234*)
(* Internal cache information:
NotebookFileLineBreakTest
NotebookFileLineBreakTest
NotebookDataPosition[         0,          0]
NotebookDataLength[    609220,      10810]
NotebookOptionsPosition[    607783,      10766]
NotebookOutlinePosition[    608138,      10782]
CellTagsIndexPosition[    608095,      10779]
WindowFrame->Normal*)

(* Beginning of Notebook Content *)
Notebook[{

Cell[CellGroupData[{
Cell[BoxData[
 RowBox[{"\[IndentingNewLine]", 
  RowBox[{"(*", 
   RowBox[{
    RowBox[{
     RowBox[{
     "**", "**", "**", "**", "**", "**", "**", "**", "**", " ", "DUAL"}], " ",
      "OH"}], ",", " ", 
    RowBox[{"EB", " ", "**", "**", "**", "**", "**", "**", "**"}]}], 
   "*************)"}], "\[IndentingNewLine]", 
  RowBox[{"(*", " ", 
   RowBox[{
   "Fig4abcd", ",", " ", "Ohno", ",", " ", "Wang", ",", " ", "Geiger"}], " ", 
   "*)"}], "\[IndentingNewLine]", "\[IndentingNewLine]", 
  RowBox[{"(*", " ", 
   RowBox[{
   "read", " ", "and", " ", "write", " ", "from", " ", "current", " ", 
    "directory"}], " ", "*)"}], "\[IndentingNewLine]", 
  RowBox[{
   RowBox[{
    RowBox[{"SetDirectory", "[", 
     RowBox[{"NotebookDirectory", "[", "]"}], "]"}], ";"}], 
   "\[IndentingNewLine]", "\[IndentingNewLine]", 
   RowBox[{"(*", 
    RowBox[{
     RowBox[{"import", " ", "refr", " ", "index", " ", 
      RowBox[{"functions", ":", " ", 
       RowBox[{"wavelength", " ", "in", " ", "nm", " ", "in"}]}]}], ",", " ", 
     
     RowBox[{
     "refractive", " ", "index", " ", "of", " ", "water", " ", "out"}]}], 
    "*)"}], "\[IndentingNewLine]", 
   RowBox[{
    RowBox[{"refrWater", " ", "=", " ", 
     RowBox[{"Import", "[", "\"\<refrWaterFunc.m\>\"", "]"}]}], ";"}], " ", 
   "\[IndentingNewLine]", "\[IndentingNewLine]", 
   RowBox[{"(*", " ", 
    RowBox[{"fundamental", " ", "constants"}], " ", "*)"}], 
   "\[IndentingNewLine]", 
   RowBox[{
    RowBox[{"eR", " ", "=", " ", "78"}], ";", " ", 
    RowBox[{"(*", 
     RowBox[{
      RowBox[{"relative", " ", "permittivity"}], ",", " ", 
      RowBox[{"bulk", " ", "water"}]}], "*)"}], "\[IndentingNewLine]", 
    RowBox[{"e0", " ", "=", " ", "8.854*^-12"}], " ", ";", 
    RowBox[{"(*", " ", 
     RowBox[{"vacuum", " ", "permittivity", " ", 
      RowBox[{"F", "/", "m"}]}], " ", "*)"}], "\[IndentingNewLine]", 
    RowBox[{"kB", " ", "=", " ", "1.3806*^-23"}], ";", 
    RowBox[{"(*", 
     RowBox[{
      RowBox[{"boltzmann", " ", "constant"}], ",", " ", 
      RowBox[{"J", "/", "K"}]}], "*)"}], "\[IndentingNewLine]", 
    RowBox[{"elec", " ", "=", " ", "1.6021*^-19"}], ";", 
    RowBox[{"(*", 
     RowBox[{
      RowBox[{"elementary", " ", "charge", " ", "electron"}], ",", " ", "C"}],
      "*)"}], "\[IndentingNewLine]", 
    RowBox[{"T", " ", "=", " ", "298"}], ";", " ", 
    RowBox[{"(*", 
     RowBox[{"temp", " ", "Kelvin"}], "*)"}], "\[IndentingNewLine]", 
    RowBox[{"fara", "=", "96488"}], ";", 
    RowBox[{"(*", 
     RowBox[{
      RowBox[{"Faraday", " ", "constant"}], ",", " ", 
      RowBox[{"C", "/", "mol"}]}], "*)"}], "\[IndentingNewLine]", 
    RowBox[{"avo", "=", "6.023*^23"}], ";", " ", 
    RowBox[{"(*", 
     RowBox[{
      RowBox[{
       RowBox[{"Avogadro", "'"}], "s", " ", "number"}], ",", " ", 
      RowBox[{"/", "mol"}]}], "*)"}], "\[IndentingNewLine]", 
    RowBox[{"c", " ", "=", " ", "2.998*^8"}], " ", ";", 
    RowBox[{"(*", " ", 
     RowBox[{
      RowBox[{"speed", " ", "of", " ", "light"}], ",", " ", 
      RowBox[{"m", "/", "s"}]}], " ", "*)"}], "\[IndentingNewLine]", 
    "\[IndentingNewLine]", 
    RowBox[{"(*", 
     RowBox[{
      RowBox[{
       RowBox[{
        RowBox[{"**", "**", "**", "**", "**", " ", 
         RowBox[{"SET", ":", " ", 
          RowBox[{"OPTICAL", " ", "PARAMETERS"}]}]}], " ", "**"}], "**"}], 
      "**"}], "*******)"}], "\[IndentingNewLine]", 
    RowBox[{"wl1", " ", "=", " ", "800"}], ";", " ", 
    RowBox[{"(*", " ", 
     RowBox[{
      RowBox[{"upconverting", " ", "wavelength"}], ",", " ", "nm"}], " ", 
     "*)"}], "\[IndentingNewLine]", "\[IndentingNewLine]", 
    "\[IndentingNewLine]", 
    RowBox[{"(*", " ", 
     RowBox[{"wavenumbers", " ", "of", " ", "broadband", " ", "beam"}], " ", 
     "*)"}], "\[IndentingNewLine]", 
    RowBox[{"wLow", " ", "=", " ", "3000"}], ";"}], " ", 
   "\[IndentingNewLine]", 
   RowBox[{
    RowBox[{"wHigh", " ", "=", " ", "3700"}], ";"}], "\[IndentingNewLine]", 
   RowBox[{
    RowBox[{"wRes", " ", "=", " ", ".5"}], ";"}], "\[IndentingNewLine]", 
   RowBox[{
    RowBox[{"w", " ", "=", " ", 
     RowBox[{"Range", "[", 
      RowBox[{"wLow", ",", "wHigh", ",", "wRes"}], "]"}]}], ";"}], 
   "\[IndentingNewLine]", "\[IndentingNewLine]", 
   RowBox[{"(*", " ", 
    RowBox[{"angles", " ", "in", " ", "degrees"}], " ", "*)"}], 
   "\[IndentingNewLine]", 
   RowBox[{
    RowBox[{"theta1", " ", "=", " ", "45"}], ";", " ", 
    RowBox[{"(*", " ", 
     RowBox[{"upconverting", " ", "angle"}], " ", "*)"}], 
    "\[IndentingNewLine]", 
    RowBox[{"theta2", " ", "=", " ", "60"}], ";", " ", 
    RowBox[{"(*", " ", 
     RowBox[{"broadband", " ", "angle"}], " ", "*)"}], "\[IndentingNewLine]", 
    "\[IndentingNewLine]", 
    RowBox[{"(*", 
     RowBox[{"calculate", ":", " ", 
      RowBox[{
      "dKZ", " ", "for", " ", "specific", " ", "wavenumbers", " ", "given", 
       " ", "above", " ", "parameters"}]}], "*)"}], "\[IndentingNewLine]", 
    RowBox[{
     RowBox[{"dKZfromWN", "[", "wn_", "]"}], ":=", 
     RowBox[{
      RowBox[{
       RowBox[{
        RowBox[{"(", " ", 
         RowBox[{"2", "*", "Pi", "*", 
          RowBox[{"c", "/", 
           RowBox[{"(", 
            RowBox[{"wl1", "*", 
             RowBox[{"10", "^", 
              RowBox[{"-", "9"}]}]}], ")"}]}]}], ")"}], "/", "c"}], "*", 
       RowBox[{"Sqrt", "[", 
        RowBox[{
         RowBox[{
          RowBox[{"refrWater", "[", "wl1", "]"}], "^", "2"}], " ", "-", " ", 
         RowBox[{
          RowBox[{"Sin", "[", 
           RowBox[{"theta1", " ", "\[Degree]"}], "]"}], "^", "2"}]}], "]"}]}],
       "+", " ", 
      RowBox[{
       RowBox[{
        RowBox[{"(", " ", 
         RowBox[{"2", "*", "Pi", "*", 
          RowBox[{"c", "/", 
           RowBox[{"(", 
            RowBox[{
             RowBox[{"(", 
              RowBox[{
               RowBox[{"10", "^", "7"}], "/", "wn"}], ")"}], "*", 
             RowBox[{"10", "^", 
              RowBox[{"-", "9"}]}]}], ")"}]}]}], ")"}], "/", "c"}], "*", 
       RowBox[{"Sqrt", "[", 
        RowBox[{
         RowBox[{
          RowBox[{"refrWater", "[", 
           RowBox[{
            RowBox[{"10", "^", "7"}], "/", "wn"}], "]"}], "^", "2"}], " ", 
         "-", " ", 
         RowBox[{
          RowBox[{"Sin", "[", 
           RowBox[{"theta2", " ", "\[Degree]"}], "]"}], "^", "2"}]}], "]"}]}],
       " ", "+", " ", 
      RowBox[{
       RowBox[{
        RowBox[{"(", 
         RowBox[{"2", "*", "Pi", "*", 
          RowBox[{"c", "/", 
           RowBox[{"(", 
            RowBox[{
             RowBox[{"(", 
              RowBox[{
               RowBox[{"10", "^", "7"}], "/", 
               RowBox[{"(", 
                RowBox[{
                 RowBox[{"(", 
                  RowBox[{
                   RowBox[{"10", "^", "7"}], "/", "wl1"}], ")"}], "+", "wn"}],
                 ")"}]}], ")"}], "*", 
             RowBox[{"10", "^", 
              RowBox[{"-", "9"}]}]}], ")"}]}]}], ")"}], "/", "c"}], "*", 
       RowBox[{"Sqrt", "[", 
        RowBox[{
         RowBox[{
          RowBox[{"refrWater", "[", 
           RowBox[{"(", 
            RowBox[{
             RowBox[{"10", "^", "7"}], "/", 
             RowBox[{"(", 
              RowBox[{
               RowBox[{"(", 
                RowBox[{
                 RowBox[{"10", "^", "7"}], "/", "wl1"}], ")"}], "+", "wn"}], 
              ")"}]}], ")"}], "]"}], "^", "2"}], " ", "-", " ", 
         RowBox[{
          RowBox[{"Sin", "[", 
           RowBox[{
            RowBox[{"Pi", "/", "2"}], "-", 
            RowBox[{"ArcTan", "[", 
             RowBox[{
              RowBox[{"(", 
               RowBox[{
                RowBox[{
                 RowBox[{"(", 
                  RowBox[{"2", "*", 
                   RowBox[{"Pi", "/", 
                    RowBox[{"(", 
                    RowBox[{"wl1", "*", 
                    RowBox[{"10", "^", 
                    RowBox[{"-", "9"}]}]}], ")"}]}]}], ")"}], "*", 
                 RowBox[{"Cos", "[", 
                  RowBox[{"theta1", " ", "\[Degree]"}], "]"}]}], "+", " ", 
                RowBox[{
                 RowBox[{"(", 
                  RowBox[{"2", "*", 
                   RowBox[{"Pi", "/", 
                    RowBox[{"(", 
                    RowBox[{
                    RowBox[{"(", 
                    RowBox[{
                    RowBox[{"10", "^", "7"}], "/", "wn"}], ")"}], "*", 
                    RowBox[{"10", "^", 
                    RowBox[{"-", "9"}]}]}], ")"}]}]}], ")"}], "*", 
                 RowBox[{"Cos", "[", 
                  RowBox[{"theta2", " ", "\[Degree]"}], "]"}]}]}], ")"}], "/", 
              RowBox[{"(", 
               RowBox[{
                RowBox[{
                 RowBox[{"(", 
                  RowBox[{"2", "*", 
                   RowBox[{"Pi", "/", 
                    RowBox[{"(", 
                    RowBox[{"wl1", "*", 
                    RowBox[{"10", "^", 
                    RowBox[{"-", "9"}]}]}], ")"}]}]}], ")"}], "*", 
                 RowBox[{"Sin", "[", 
                  RowBox[{"theta1", " ", "\[Degree]"}], "]"}]}], "+", " ", 
                RowBox[{
                 RowBox[{"(", 
                  RowBox[{"2", "*", 
                   RowBox[{"Pi", "/", 
                    RowBox[{"(", 
                    RowBox[{
                    RowBox[{"(", 
                    RowBox[{
                    RowBox[{"10", "^", "7"}], "/", "wn"}], ")"}], "*", 
                    RowBox[{"10", "^", 
                    RowBox[{"-", "9"}]}]}], ")"}]}]}], ")"}], "*", 
                 RowBox[{"Sin", "[", 
                  RowBox[{"theta2", " ", "\[Degree]"}], "]"}]}]}], ")"}]}], 
             "]"}]}], "]"}], "^", "2"}]}], "]"}]}]}]}], ";"}], 
   "\[IndentingNewLine]", "\[IndentingNewLine]", "\[IndentingNewLine]", 
   "\[IndentingNewLine]", 
   RowBox[{"(*", 
    RowBox[{
     RowBox[{"**", "**", "**", "**"}], "*", " ", 
     RowBox[{"SET", ":", " ", 
      RowBox[{"peak", " ", "parameters"}]}]}], " ", "************)"}], 
   "\[IndentingNewLine]", "\[IndentingNewLine]", 
   RowBox[{"(*", " ", 
    RowBox[{"PEAK", " ", "1"}], " ", "*)"}], "\[IndentingNewLine]", 
   RowBox[{"(*", " ", "chi2", " ", "*)"}], "\[IndentingNewLine]", 
   RowBox[{
    RowBox[{"w1", " ", "=", " ", "3200"}], ";", " ", 
    RowBox[{"(*", " ", 
     RowBox[{"position", " ", "of", " ", "peak", " ", "1"}], " ", "*)"}], 
    "\[IndentingNewLine]", 
    RowBox[{"chi2w1", " ", "=", " ", "10"}], ";", " ", 
    RowBox[{"(*", " ", 
     RowBox[{"magnitude", " ", "of", " ", "peak", " ", "1", " ", "chi2"}], 
     " ", "*)"}], "\[IndentingNewLine]", 
    RowBox[{"phiChi2w1", "=", " ", "0"}], ";", " ", 
    RowBox[{"(*", 
     RowBox[{
     "phase", " ", "of", " ", "peak", " ", "1", " ", "chi", " ", "2"}], " ", 
     "*)"}], "\[IndentingNewLine]", 
    RowBox[{"gammaChi2w1", " ", "=", " ", "120"}], ";", " ", 
    RowBox[{"(*", 
     RowBox[{
     "damping", " ", "of", " ", "peak", " ", "1", " ", "chi", " ", "2"}], " ",
      "*)"}], "\[IndentingNewLine]", 
    RowBox[{"(*", " ", "chi3", " ", "*)"}], "\[IndentingNewLine]", 
    RowBox[{"w1chi3", " ", "=", " ", "3250"}], ";", " ", 
    RowBox[{"(*", " ", 
     RowBox[{
     "shifted", " ", "position", " ", "of", " ", "peak", " ", "1", " ", 
      "chi3"}], " ", "*)"}], "\[IndentingNewLine]", 
    RowBox[{"chi3w1", " ", "=", " ", "500"}], ";", " ", 
    RowBox[{"(*", " ", 
     RowBox[{"magnitude", " ", "of", " ", "peak", " ", "1", " ", "chi3"}], 
     " ", "*)"}], "\[IndentingNewLine]", 
    RowBox[{"phiChi3w1", " ", "=", " ", "0"}], ";", " ", 
    RowBox[{"(*", " ", 
     RowBox[{"phase", " ", "of", " ", "peak", " ", "1", " ", "chi3"}], " ", 
     "*)"}], "\[IndentingNewLine]", 
    RowBox[{"gammaChi3w1", " ", "=", " ", "150"}], ";", " ", 
    RowBox[{"(*", 
     RowBox[{
     "damping", " ", "of", " ", "peak", " ", "1", " ", "chi", " ", "2"}], " ",
      "*)"}], "\[IndentingNewLine]", "\[IndentingNewLine]", 
    RowBox[{"(*", " ", 
     RowBox[{"PEAK", " ", "2"}], " ", "*)"}], "\[IndentingNewLine]", 
    RowBox[{"(*", " ", "chi2", " ", "*)"}], "\[IndentingNewLine]", 
    RowBox[{"w2", " ", "=", " ", "3400"}], ";", " ", 
    RowBox[{"(*", " ", 
     RowBox[{"position", " ", "of", " ", "peak", " ", "2"}], " ", "*)"}], 
    "\[IndentingNewLine]", 
    RowBox[{"chi2w2", " ", "=", " ", "10"}], ";", 
    RowBox[{"(*", " ", 
     RowBox[{"magnitude", " ", "of", " ", "peak", " ", "2", " ", "chi2"}], 
     " ", "*)"}], "\[IndentingNewLine]", 
    RowBox[{"phiChi2w2", "=", " ", "Pi"}], ";", " ", 
    RowBox[{"(*", " ", 
     RowBox[{"phase", " ", "of", " ", "peak", " ", "2", " ", "chi2"}], " ", 
     "*)"}], "\[IndentingNewLine]", 
    RowBox[{"gammaChi2w2", " ", "=", " ", "120"}], ";", " ", 
    RowBox[{"(*", 
     RowBox[{
     "damping", " ", "of", " ", "peak", " ", "1", " ", "chi", " ", "2"}], " ",
      "*)"}], "\[IndentingNewLine]", 
    RowBox[{"(*", " ", "chi3", " ", "*)"}], "\[IndentingNewLine]", 
    RowBox[{"w2chi3", " ", "=", " ", "3450"}], ";", " ", 
    RowBox[{"(*", " ", 
     RowBox[{
     "shifted", " ", "position", " ", "of", " ", "peak", " ", "2", " ", 
      "chi3"}], " ", "*)"}], "\[IndentingNewLine]", 
    RowBox[{"chi3w2", " ", "=", "150"}], ";", " ", 
    RowBox[{"(*", " ", 
     RowBox[{"magnitude", " ", "of", " ", "peak", " ", "2", " ", "chi3"}], 
     " ", "*)"}], "\[IndentingNewLine]", 
    RowBox[{"phiChi3w2", " ", "=", " ", "0"}], ";", " ", 
    RowBox[{"(*", " ", 
     RowBox[{"phase", " ", "of", " ", "peak", " ", "2", " ", "chi3"}], " ", 
     "*)"}], "\[IndentingNewLine]", 
    RowBox[{"gammaChi3w2", " ", "=", " ", "150"}], ";", " ", 
    RowBox[{"(*", 
     RowBox[{
     "damping", " ", "of", " ", "peak", " ", "1", " ", "chi", " ", "2"}], " ",
      "*)"}], "\[IndentingNewLine]", "\[IndentingNewLine]", 
    RowBox[{"(*", 
     RowBox[{
      RowBox[{
       RowBox[{"**", "**", "**", "**", "**", " ", "SECTION"}], " ", "1"}], 
      ":", " ", 
      RowBox[{"ionic", " ", "strength", " ", "constant"}]}], " ", 
     "********************)"}], "\[IndentingNewLine]", "\[IndentingNewLine]", 
    
    RowBox[{"(*", 
     RowBox[{
      RowBox[{
       RowBox[{
        RowBox[{
         RowBox[{
          RowBox[{"**", "**", "**", "**", "**"}], "*", " ", "SET", " ", 
          "Ionic", " ", 
          RowBox[{"strength", " ", "[", "M", "]"}]}], " ", "**"}], "**"}], 
       "**"}], "**"}], "********)"}], "\[IndentingNewLine]", 
    RowBox[{"conc", " ", "=", "0.1"}], ";"}], " ", "\[IndentingNewLine]", 
   "\[IndentingNewLine]", 
   RowBox[{"(*", 
    RowBox[{
     RowBox[{"**", "**", "**", "**"}], "*", " ", 
     RowBox[{"SET", ":", " ", 
      RowBox[{"surface", " ", "charge", " ", 
       RowBox[{"density", " ", "[", 
        RowBox[{"C", "/", 
         RowBox[{"m", "^", "2"}]}], "]"}]}]}]}], " ", "******)"}], 
   "\[IndentingNewLine]", 
   RowBox[{
    RowBox[{"sigmas", " ", "=", " ", 
     RowBox[{"{", 
      RowBox[{
       RowBox[{"+", "0.001"}], ",", 
       RowBox[{"-", "0.005"}], ",", 
       RowBox[{"-", "0.025"}], ",", " ", 
       RowBox[{"-", "0.05"}], ",", 
       RowBox[{"-", ".17"}], ",", 
       RowBox[{"-", ".25"}]}], "}"}]}], ";"}], "\[IndentingNewLine]", 
   "\[IndentingNewLine]", 
   RowBox[{"(*", " ", 
    RowBox[{"calculate", ":", " ", 
     RowBox[{"Debye", " ", 
      RowBox[{"Length", " ", "[", "m", "]"}]}]}], " ", "*)"}], 
   "\[IndentingNewLine]", 
   RowBox[{
    RowBox[{"debye", " ", "=", " ", 
     RowBox[{"Sqrt", "[", 
      RowBox[{
       RowBox[{"(", 
        RowBox[{"eR", "*", "e0", "*", "8.314", "*", "T"}], ")"}], "/", 
       RowBox[{"(", 
        RowBox[{"2", "*", 
         RowBox[{"(", 
          RowBox[{"fara", "^", "2"}], ")"}], "*", "conc", "*", "1000"}], 
        ")"}]}], "]"}]}], ";"}], "\[IndentingNewLine]", 
   RowBox[{
    RowBox[{"kappa", " ", "=", " ", 
     RowBox[{"1", "/", 
      RowBox[{"(", 
       RowBox[{"1", "*", "debye"}], ")"}]}]}], ";"}], "\[IndentingNewLine]", 
   "\[IndentingNewLine]", 
   RowBox[{"(*", " ", 
    RowBox[{"calculate", ":", " ", 
     RowBox[{
     "potential", " ", "by", " ", "Gouy", " ", "Chapman", " ", "model"}]}], 
    " ", "*)"}], "\[IndentingNewLine]", 
   RowBox[{
    RowBox[{"potentials", " ", "=", " ", 
     RowBox[{
      RowBox[{"(", 
       RowBox[{
        RowBox[{"(", 
         RowBox[{"2", "*", "kB", "*", "T"}], ")"}], "/", "elec"}], ")"}], "*", 
      RowBox[{"ArcSinh", "[", 
       RowBox[{"sigmas", "/", 
        RowBox[{"Sqrt", "[", 
         RowBox[{
         "8000", "*", "kB", "*", "T", "*", "avo", "*", "eR", "*", "e0", "*", 
          "conc"}], "]"}]}], "]"}]}]}], ";"}], "\[IndentingNewLine]", 
   RowBox[{
    RowBox[{"Print", "[", 
     RowBox[{"\"\<potentials = \>\"", ",", " ", 
      RowBox[{"potentials", "*", "1000"}], ",", " ", "\"\< mV\>\""}], "]"}], 
    ";"}], "\[IndentingNewLine]", 
   RowBox[{
    RowBox[{"Print", "[", 
     RowBox[{"\"\<Debye length = \>\"", ",", 
      RowBox[{"debye", "*", "1*^9"}], ",", " ", "\"\< nm\>\""}], "]"}], ";"}],
    "\[IndentingNewLine]", "\[IndentingNewLine]", 
   RowBox[{"(*", 
    RowBox[{
     RowBox[{
      RowBox[{"**", "**", "**", "**"}], "*", "PLOT", " ", "1"}], ":", "  ", 
     RowBox[{
      RowBox[{"abs", "/", "disp"}], " ", "mixing", " ", 
      RowBox[{"on", " ", "**", "**", "**"}]}]}], "******)"}], 
   "\[IndentingNewLine]", 
   RowBox[{
    RowBox[{
     RowBox[{"fONeb", "[", "pot_", "]"}], ":=", " ", 
     RowBox[{
      RowBox[{
       RowBox[{"(", 
        RowBox[{"chi2w1", "*", 
         RowBox[{"Exp", "[", 
          RowBox[{"I", "*", "phiChi2w1"}], "]"}]}], ")"}], "/", 
       RowBox[{"(", 
        RowBox[{"w", "-", "w1", "+", 
         RowBox[{"gammaChi2w1", "*", "I"}]}], ")"}]}], "+", 
      RowBox[{
       RowBox[{"(", 
        RowBox[{"chi2w2", "*", 
         RowBox[{"Exp", "[", 
          RowBox[{"I", "*", "phiChi2w2"}], "]"}]}], ")"}], "/", 
       RowBox[{"(", 
        RowBox[{"w", "-", "w2", "+", 
         RowBox[{"gammaChi2w2", "*", "I"}]}], ")"}]}], "+", 
      RowBox[{
       RowBox[{"(", 
        RowBox[{
         RowBox[{
          RowBox[{"(", 
           RowBox[{"chi3w1", "*", 
            RowBox[{"Exp", "[", 
             RowBox[{"I", "*", "phiChi3w1"}], "]"}]}], ")"}], "/", 
          RowBox[{"(", 
           RowBox[{"w", "-", "w1chi3", "+", 
            RowBox[{"gammaChi3w1", "*", "I"}]}], ")"}]}], "+", 
         RowBox[{
          RowBox[{"(", 
           RowBox[{"chi3w2", "*", 
            RowBox[{"Exp", "[", 
             RowBox[{"I", "*", "phiChi3w2"}], "]"}]}], ")"}], "/", 
          RowBox[{"(", 
           RowBox[{"w", "-", "w2chi3", "+", 
            RowBox[{"gammaChi3w2", "*", "I"}]}], ")"}]}]}], ")"}], "*", 
       RowBox[{"(", 
        RowBox[{"kappa", "/", 
         RowBox[{"(", 
          RowBox[{"Sqrt", "[", 
           RowBox[{
            RowBox[{"kappa", "^", "2"}], "+", 
            RowBox[{
             RowBox[{"dKZfromWN", "[", "w", "]"}], "^", "2"}]}], "]"}], 
          ")"}]}], ")"}], 
       RowBox[{"Exp", "[", 
        RowBox[{"I", "*", 
         RowBox[{"ArcTan", "[", 
          RowBox[{
           RowBox[{"dKZfromWN", "[", "w", "]"}], "/", "kappa"}], "]"}]}], 
        "]"}], "*", "pot"}]}]}], ";"}], "\[IndentingNewLine]", 
   "\[IndentingNewLine]", 
   RowBox[{
    RowBox[{"ydata", " ", "=", " ", 
     RowBox[{
      RowBox[{"Abs", "[", 
       RowBox[{"Map", "[", 
        RowBox[{"fONeb", ",", "potentials"}], "]"}], "]"}], "^", "2"}]}], 
    ";"}], "\[IndentingNewLine]", 
   RowBox[{
    RowBox[{"plotdata", "=", 
     RowBox[{
      RowBox[{
       RowBox[{"Inner", "[", 
        RowBox[{"List", ",", "w", ",", "#", ",", "List"}], "]"}], "&"}], "/@",
       " ", "ydata"}]}], ";"}], "\[IndentingNewLine]", 
   RowBox[{"ListLinePlot", "[", 
    RowBox[{"plotdata", ",", 
     RowBox[{"Frame", "\[Rule]", "True"}], ",", 
     RowBox[{"BaseStyle", "\[Rule]", 
      RowBox[{"{", 
       RowBox[{
        RowBox[{"FontFamily", "\[Rule]", "\"\<Arial\>\""}], ",", 
        RowBox[{"FontSize", "\[Rule]", "16"}]}], "}"}]}], ",", 
     RowBox[{"ImageSize", "\[Rule]", 
      RowBox[{"{", 
       RowBox[{"450", ",", "270"}], "}"}]}], ",", 
     RowBox[{"PlotLegends", "\[Rule]", " ", "sigmas"}], ",", 
     RowBox[{
     "PlotLabel", "\[Rule]", 
      "\"\<Constant Ionic Strength, abs/disp mix ON\>\""}]}], "]"}], 
   "\[IndentingNewLine]", "\[IndentingNewLine]", 
   RowBox[{"(*", 
    RowBox[{
     RowBox[{"Export", "[", 
      RowBox[{"\"\<fig4constI_ON.xls\>\"", ",", 
       RowBox[{"Transpose", "[", 
        RowBox[{"Join", "[", 
         RowBox[{
          RowBox[{"{", "w", "}"}], ",", "ydata"}], "]"}], "]"}], ",", 
       "\"\<XLS\>\""}], "]"}], ";"}], "*)"}], "\[IndentingNewLine]", 
   "\[IndentingNewLine]", 
   RowBox[{"(*", 
    RowBox[{
     RowBox[{
      RowBox[{"**", "**", "**", "**"}], "*", "PLOT", " ", "2"}], ":", "  ", 
     RowBox[{
      RowBox[{"abs", "/", "disp"}], " ", "mixing", " ", "off"}]}], " ", 
    "************)"}], "\[IndentingNewLine]", 
   RowBox[{
    RowBox[{
     RowBox[{"fOFFeb", "[", "pot_", "]"}], ":=", " ", 
     RowBox[{
      RowBox[{
       RowBox[{"(", 
        RowBox[{"chi2w1", "*", 
         RowBox[{"Exp", "[", 
          RowBox[{"I", "*", "phiChi2w1"}], "]"}]}], ")"}], "/", 
       RowBox[{"(", 
        RowBox[{"w", "-", "w1", "+", 
         RowBox[{"gammaChi2w1", "*", "I"}]}], ")"}]}], "+", 
      RowBox[{
       RowBox[{"(", 
        RowBox[{"chi2w2", "*", 
         RowBox[{"Exp", "[", 
          RowBox[{"I", "*", "phiChi2w2"}], "]"}]}], ")"}], "/", 
       RowBox[{"(", 
        RowBox[{"w", "-", "w2", "+", 
         RowBox[{"gammaChi2w2", "*", "I"}]}], ")"}]}], "+", 
      RowBox[{
       RowBox[{"(", 
        RowBox[{
         RowBox[{
          RowBox[{"(", 
           RowBox[{"chi3w1", "*", 
            RowBox[{"Exp", "[", 
             RowBox[{"I", "*", "phiChi3w1"}], "]"}]}], ")"}], "/", 
          RowBox[{"(", 
           RowBox[{"w", "-", "w1chi3", "+", 
            RowBox[{"gammaChi3w1", "*", "I"}]}], ")"}]}], "+", 
         RowBox[{
          RowBox[{"(", 
           RowBox[{"chi3w2", "*", 
            RowBox[{"Exp", "[", 
             RowBox[{"I", "*", "phiChi3w2"}], "]"}]}], ")"}], "/", 
          RowBox[{"(", 
           RowBox[{"w", "-", "w2chi3", "+", 
            RowBox[{"gammaChi3w2", "*", "I"}]}], ")"}]}]}], ")"}], "*", 
       "pot"}]}]}], ";"}], "\[IndentingNewLine]", "\[IndentingNewLine]", 
   "\[IndentingNewLine]", 
   RowBox[{
    RowBox[{"ydata", " ", "=", " ", 
     RowBox[{
      RowBox[{"Abs", "[", 
       RowBox[{"Map", "[", 
        RowBox[{"fOFFeb", ",", "potentials"}], "]"}], "]"}], "^", "2"}]}], 
    ";"}], "\[IndentingNewLine]", 
   RowBox[{
    RowBox[{"plotdata", "=", 
     RowBox[{
      RowBox[{
       RowBox[{"Inner", "[", 
        RowBox[{"List", ",", "w", ",", "#", ",", "List"}], "]"}], "&"}], "/@",
       " ", "ydata"}]}], ";"}], "\[IndentingNewLine]", 
   RowBox[{"ListLinePlot", "[", 
    RowBox[{"plotdata", ",", 
     RowBox[{"Frame", "\[Rule]", "True"}], ",", 
     RowBox[{"BaseStyle", "\[Rule]", 
      RowBox[{"{", 
       RowBox[{
        RowBox[{"FontFamily", "\[Rule]", "\"\<Arial\>\""}], ",", 
        RowBox[{"FontSize", "\[Rule]", "16"}]}], "}"}]}], ",", 
     RowBox[{"ImageSize", "\[Rule]", 
      RowBox[{"{", 
       RowBox[{"450", ",", "270"}], "}"}]}], ",", 
     RowBox[{"PlotLegends", "\[Rule]", " ", "sigmas"}], ",", 
     RowBox[{
     "PlotLabel", "\[Rule]", 
      "\"\<Constant Ionic Strength, abs/disp mix OFF\>\""}]}], "]"}], 
   "\[IndentingNewLine]", "\[IndentingNewLine]", 
   RowBox[{"(*", 
    RowBox[{
     RowBox[{"Export", "[", 
      RowBox[{"\"\<fig4constI_OFF.xls\>\"", ",", 
       RowBox[{"Transpose", "[", 
        RowBox[{"Join", "[", 
         RowBox[{
          RowBox[{"{", "w", "}"}], ",", "ydata"}], "]"}], "]"}], ",", 
       "\"\<XLS\>\""}], "]"}], ";"}], "*)"}], "\[IndentingNewLine]", 
   "\[IndentingNewLine]", "\[IndentingNewLine]", 
   RowBox[{"(*", 
    RowBox[{
     RowBox[{
      RowBox[{"**", "**", "**", "**", "**", "**", "**", " ", "SECTION"}], " ",
       "2"}], ":", " ", 
     RowBox[{"changing", " ", "ionic", " ", 
      RowBox[{"strength", " ", "**", "**", "**", "**"}]}]}], "**********)"}], 
   "\[IndentingNewLine]", 
   RowBox[{"(*", 
    RowBox[{
     RowBox[{"**", "**", "**", "**", "**"}], "*", " ", "SET", " ", "Ionic", 
     " ", 
     RowBox[{
      RowBox[{"strength", " ", "[", "M", "]"}], " ", "**", "**", "**", 
      "**"}]}], "********)"}], "\[IndentingNewLine]", 
   RowBox[{
    RowBox[{"conc", " ", "=", 
     RowBox[{"{", 
      RowBox[{
      "0.01", ",", "0.0001", ",", "0.00004", ",", "0.00004", ",", "0.0001", 
       ",", "0.01"}], "}"}]}], ";"}], "\[IndentingNewLine]", 
   "\[IndentingNewLine]", 
   RowBox[{"(*", 
    RowBox[{
     RowBox[{"**", "**", "**", "**"}], "*", " ", 
     RowBox[{"SET", ":", " ", 
      RowBox[{"surface", " ", "charge", " ", 
       RowBox[{
        RowBox[{"density", " ", "[", 
         RowBox[{"C", "/", 
          RowBox[{"m", "^", "2"}]}], "]"}], " ", "**", "**", "**"}]}]}]}], 
    "******)"}], "\[IndentingNewLine]", 
   RowBox[{
    RowBox[{"sigmas", " ", "=", " ", 
     RowBox[{"{", 
      RowBox[{
       RowBox[{"+", "0.001"}], ",", 
       RowBox[{"-", "0.005"}], ",", 
       RowBox[{"-", "0.025"}], ",", " ", 
       RowBox[{"-", "0.05"}], ",", 
       RowBox[{"-", ".17"}], ",", 
       RowBox[{"-", ".25"}]}], "}"}]}], ";"}], "\[IndentingNewLine]", 
   "\[IndentingNewLine]", 
   RowBox[{"(*", " ", 
    RowBox[{"calculate", ":", " ", 
     RowBox[{"Debye", " ", 
      RowBox[{"Length", " ", "[", "m", "]"}]}]}], " ", "*)"}], 
   "\[IndentingNewLine]", 
   RowBox[{
    RowBox[{"debye", " ", "=", " ", 
     RowBox[{"Sqrt", "[", 
      RowBox[{
       RowBox[{"(", 
        RowBox[{"eR", "*", "e0", "*", "8.314", "*", "T"}], ")"}], "/", 
       RowBox[{"(", 
        RowBox[{"2", "*", 
         RowBox[{"(", 
          RowBox[{"fara", "^", "2"}], ")"}], "*", "conc", "*", "1000"}], 
        ")"}]}], "]"}]}], ";"}], "\[IndentingNewLine]", 
   RowBox[{
    RowBox[{"kappa", " ", "=", " ", 
     RowBox[{"1", "/", 
      RowBox[{"(", 
       RowBox[{"1", "*", "debye"}], ")"}]}]}], ";"}], "\[IndentingNewLine]", 
   "\[IndentingNewLine]", 
   RowBox[{"(*", " ", 
    RowBox[{"calculate", ":", " ", 
     RowBox[{
     "potential", " ", "by", " ", "Gouy", " ", "Chapman", " ", "model"}]}], 
    " ", "*)"}], "\[IndentingNewLine]", 
   RowBox[{
    RowBox[{"potentials", " ", "=", " ", 
     RowBox[{
      RowBox[{"(", 
       RowBox[{
        RowBox[{"(", 
         RowBox[{"2", "*", "kB", "*", "T"}], ")"}], "/", "elec"}], ")"}], "*", 
      RowBox[{"ArcSinh", "[", 
       RowBox[{"sigmas", "/", 
        RowBox[{"Sqrt", "[", 
         RowBox[{
         "8000", "*", "kB", "*", "T", "*", "avo", "*", "eR", "*", "e0", "*", 
          "conc"}], "]"}]}], "]"}]}]}], ";"}], "\[IndentingNewLine]", 
   RowBox[{
    RowBox[{"Print", "[", 
     RowBox[{"\"\<potentials = \>\"", ",", " ", 
      RowBox[{"potentials", "*", "1000"}], ",", " ", "\"\< mV\>\""}], "]"}], 
    ";"}], "\[IndentingNewLine]", 
   RowBox[{
    RowBox[{"Print", "[", 
     RowBox[{"\"\<Debye length = \>\"", ",", 
      RowBox[{"debye", "*", "1*^9"}], ",", " ", "\"\< nm\>\""}], "]"}], ";"}],
    "\[IndentingNewLine]", "\[IndentingNewLine]", 
   RowBox[{"(*", 
    RowBox[{
     RowBox[{
      RowBox[{"**", "**", "**", "**"}], "*", "PLOT", " ", "3"}], ":", "  ", 
     RowBox[{
      RowBox[{"abs", "/", "disp"}], " ", "mixing", " ", 
      RowBox[{"on", " ", "**", "**", "**"}]}]}], "******)"}], 
   "\[IndentingNewLine]", "\[IndentingNewLine]", 
   RowBox[{
    RowBox[{
     RowBox[{"fBOTHeb", "[", 
      RowBox[{"pot_", ",", "kappas_"}], "]"}], ":=", " ", 
     RowBox[{
      RowBox[{
       RowBox[{"(", 
        RowBox[{"chi2w1", "*", 
         RowBox[{"Exp", "[", 
          RowBox[{"I", "*", "phiChi2w1"}], "]"}]}], ")"}], "/", 
       RowBox[{"(", 
        RowBox[{"w", "-", "w1", "+", 
         RowBox[{"gammaChi2w1", "*", "I"}]}], ")"}]}], "+", 
      RowBox[{
       RowBox[{"(", 
        RowBox[{"chi2w2", "*", 
         RowBox[{"Exp", "[", 
          RowBox[{"I", "*", "phiChi2w2"}], "]"}]}], ")"}], "/", 
       RowBox[{"(", 
        RowBox[{"w", "-", "w2", "+", 
         RowBox[{"gammaChi2w2", "*", "I"}]}], ")"}]}], "+", 
      RowBox[{
       RowBox[{"(", 
        RowBox[{
         RowBox[{
          RowBox[{"(", 
           RowBox[{"chi3w1", "*", 
            RowBox[{"Exp", "[", 
             RowBox[{"I", "*", "phiChi3w1"}], "]"}]}], ")"}], "/", 
          RowBox[{"(", 
           RowBox[{"w", "-", "w1chi3", "+", 
            RowBox[{"gammaChi3w1", "*", "I"}]}], ")"}]}], "+", 
         RowBox[{
          RowBox[{"(", 
           RowBox[{"chi3w2", "*", 
            RowBox[{"Exp", "[", 
             RowBox[{"I", "*", "phiChi3w2"}], "]"}]}], ")"}], "/", 
          RowBox[{"(", 
           RowBox[{"w", "-", "w2chi3", "+", 
            RowBox[{"gammaChi3w2", "*", "I"}]}], ")"}]}]}], ")"}], "*", 
       RowBox[{"(", 
        RowBox[{"kappas", "/", 
         RowBox[{"(", 
          RowBox[{"Sqrt", "[", 
           RowBox[{
            RowBox[{"kappas", "^", "2"}], "+", 
            RowBox[{
             RowBox[{"dKZfromWN", "[", "w", "]"}], "^", "2"}]}], "]"}], 
          ")"}]}], ")"}], 
       RowBox[{"Exp", "[", 
        RowBox[{"I", "*", 
         RowBox[{"ArcTan", "[", 
          RowBox[{
           RowBox[{"dKZfromWN", "[", "w", "]"}], "/", "kappas"}], "]"}]}], 
        "]"}], "*", "pot"}]}]}], ";"}], "\[IndentingNewLine]", 
   "\[IndentingNewLine]", 
   RowBox[{
    RowBox[{"y1", " ", "=", 
     RowBox[{"fBOTHeb", "[", 
      RowBox[{
       RowBox[{"potentials", "[", 
        RowBox[{"[", "1", "]"}], "]"}], ",", 
       RowBox[{"kappa", "[", 
        RowBox[{"[", "1", "]"}], "]"}]}], "]"}]}], ";"}], 
   "\[IndentingNewLine]", 
   RowBox[{
    RowBox[{"y2", " ", "=", 
     RowBox[{"fBOTHeb", "[", 
      RowBox[{
       RowBox[{"potentials", "[", 
        RowBox[{"[", "2", "]"}], "]"}], ",", 
       RowBox[{"kappa", "[", 
        RowBox[{"[", "2", "]"}], "]"}]}], "]"}]}], ";"}], 
   "\[IndentingNewLine]", 
   RowBox[{
    RowBox[{"y3", " ", "=", 
     RowBox[{"fBOTHeb", "[", 
      RowBox[{
       RowBox[{"potentials", "[", 
        RowBox[{"[", "3", "]"}], "]"}], ",", 
       RowBox[{"kappa", "[", 
        RowBox[{"[", "3", "]"}], "]"}]}], "]"}]}], ";"}], 
   "\[IndentingNewLine]", 
   RowBox[{
    RowBox[{"y4", " ", "=", 
     RowBox[{"fBOTHeb", "[", 
      RowBox[{
       RowBox[{"potentials", "[", 
        RowBox[{"[", "4", "]"}], "]"}], ",", 
       RowBox[{"kappa", "[", 
        RowBox[{"[", "4", "]"}], "]"}]}], "]"}]}], ";"}], 
   "\[IndentingNewLine]", 
   RowBox[{
    RowBox[{"y5", " ", "=", 
     RowBox[{"fBOTHeb", "[", 
      RowBox[{
       RowBox[{"potentials", "[", 
        RowBox[{"[", "5", "]"}], "]"}], ",", 
       RowBox[{"kappa", "[", 
        RowBox[{"[", "5", "]"}], "]"}]}], "]"}]}], ";"}], 
   "\[IndentingNewLine]", 
   RowBox[{
    RowBox[{"y6", " ", "=", 
     RowBox[{"fBOTHeb", "[", 
      RowBox[{
       RowBox[{"potentials", "[", 
        RowBox[{"[", "6", "]"}], "]"}], ",", 
       RowBox[{"kappa", "[", 
        RowBox[{"[", "6", "]"}], "]"}]}], "]"}]}], ";"}], 
   "\[IndentingNewLine]", "\[IndentingNewLine]", 
   RowBox[{
    RowBox[{"ydata", "=", " ", 
     RowBox[{
      RowBox[{"Abs", "[", 
       RowBox[{"Join", "[", 
        RowBox[{
         RowBox[{"{", "y1", "}"}], ",", 
         RowBox[{"{", "y2", "}"}], ",", 
         RowBox[{"{", "y3", "}"}], ",", 
         RowBox[{"{", "y4", "}"}], ",", 
         RowBox[{"{", "y5", "}"}], ",", 
         RowBox[{"{", "y6", "}"}]}], "]"}], "]"}], "^", "2"}]}], ";"}], 
   "\[IndentingNewLine]", 
   RowBox[{
    RowBox[{"plotdata", "=", 
     RowBox[{
      RowBox[{
       RowBox[{"Inner", "[", 
        RowBox[{"List", ",", "w", ",", "#", ",", "List"}], "]"}], "&"}], "/@",
       " ", "ydata"}]}], ";"}], "\[IndentingNewLine]", 
   RowBox[{"ListLinePlot", "[", 
    RowBox[{"plotdata", ",", 
     RowBox[{"Frame", "\[Rule]", "True"}], ",", 
     RowBox[{"BaseStyle", "\[Rule]", 
      RowBox[{"{", 
       RowBox[{
        RowBox[{"FontFamily", "\[Rule]", "\"\<Arial\>\""}], ",", 
        RowBox[{"FontSize", "\[Rule]", "16"}]}], "}"}]}], ",", 
     RowBox[{"ImageSize", "\[Rule]", 
      RowBox[{"{", 
       RowBox[{"450", ",", "270"}], "}"}]}], ",", 
     RowBox[{"PlotLegends", "\[Rule]", " ", "sigmas"}], ",", 
     RowBox[{
     "PlotLabel", "\[Rule]", 
      "\"\<Changing Ionic Strength, abs/disp mix ON\>\""}]}], "]"}], 
   "\[IndentingNewLine]", "\[IndentingNewLine]", 
   RowBox[{"(*", 
    RowBox[{
     RowBox[{"Export", "[", 
      RowBox[{"\"\<fig4changeI_ON.xls\>\"", ",", 
       RowBox[{"Transpose", "[", 
        RowBox[{"Join", "[", 
         RowBox[{
          RowBox[{"{", "w", "}"}], ",", "ydata"}], "]"}], "]"}], ",", 
       "\"\<XLS\>\""}], "]"}], ";"}], "*)"}], "\[IndentingNewLine]", 
   "\[IndentingNewLine]", 
   RowBox[{"(*", 
    RowBox[{
     RowBox[{
      RowBox[{"**", "**", "**", "**"}], "*", "PLOT", " ", "4"}], ":", "  ", 
     RowBox[{
      RowBox[{"abs", "/", "disp"}], " ", "mixing", " ", "OFF"}]}], " ", 
    "************)"}], "\[IndentingNewLine]", "\[IndentingNewLine]", 
   RowBox[{
    RowBox[{"ydata", " ", "=", " ", 
     RowBox[{
      RowBox[{"Abs", "[", 
       RowBox[{"Map", "[", 
        RowBox[{"fOFFeb", ",", "potentials"}], "]"}], "]"}], "^", "2"}]}], 
    ";"}], "\[IndentingNewLine]", 
   RowBox[{
    RowBox[{"plotdata", "=", 
     RowBox[{
      RowBox[{
       RowBox[{"Inner", "[", 
        RowBox[{"List", ",", "w", ",", "#", ",", "List"}], "]"}], "&"}], "/@",
       " ", "ydata"}]}], ";"}], "\[IndentingNewLine]", 
   RowBox[{"ListLinePlot", "[", 
    RowBox[{"plotdata", ",", 
     RowBox[{"Frame", "\[Rule]", "True"}], ",", 
     RowBox[{"BaseStyle", "\[Rule]", 
      RowBox[{"{", 
       RowBox[{
        RowBox[{"FontFamily", "\[Rule]", "\"\<Arial\>\""}], ",", 
        RowBox[{"FontSize", "\[Rule]", "16"}]}], "}"}]}], ",", 
     RowBox[{"ImageSize", "\[Rule]", 
      RowBox[{"{", 
       RowBox[{"450", ",", "270"}], "}"}]}], ",", 
     RowBox[{"PlotLegends", "\[Rule]", " ", "sigmas"}], ",", 
     "\[IndentingNewLine]", 
     RowBox[{
     "PlotLabel", "\[Rule]", 
      "\"\<Changing Ionic Strength, abs/disp mix OFF\>\""}]}], "]"}], 
   "\[IndentingNewLine]", "\[IndentingNewLine]", "\[IndentingNewLine]", 
   RowBox[{"(*", 
    RowBox[{
     RowBox[{"Export", "[", 
      RowBox[{"\"\<fig4changeI_OFF.xls\>\"", ",", 
       RowBox[{"Transpose", "[", 
        RowBox[{"Join", "[", 
         RowBox[{
          RowBox[{"{", "w", "}"}], ",", "ydata"}], "]"}], "]"}], ",", 
       "\"\<XLS\>\""}], "]"}], ";"}], "*)"}], "\[IndentingNewLine]", 
   "\[IndentingNewLine]", "\[IndentingNewLine]", "\[IndentingNewLine]", 
   "\[IndentingNewLine]"}]}]], "Input",
 CellChangeTimes->{{3.704092337535276*^9, 3.704092360714991*^9}, {
   3.704092394613337*^9, 3.7040925498475*^9}, {3.7040925849377327`*^9, 
   3.7040925853846073`*^9}, {3.7040926523774433`*^9, 3.704092790409647*^9}, {
   3.70409283439001*^9, 3.704092835204062*^9}, {3.704092885443686*^9, 
   3.704092945594494*^9}, {3.7040929967236147`*^9, 3.704093019528376*^9}, {
   3.704093124006461*^9, 3.704093130310174*^9}, {3.7040932146857233`*^9, 
   3.704093244944046*^9}, {3.704093294367831*^9, 3.7040933131371937`*^9}, {
   3.7040933449526463`*^9, 3.704093499995421*^9}, {3.704093539942721*^9, 
   3.7040935977282753`*^9}, {3.704093631974585*^9, 3.704093778514102*^9}, {
   3.704094158347044*^9, 3.7040942183261633`*^9}, {3.704094293147049*^9, 
   3.704094310667696*^9}, {3.704094364558186*^9, 3.70409438611471*^9}, {
   3.704094620443738*^9, 3.7040946777865868`*^9}, {3.704094739827577*^9, 
   3.704094842097288*^9}, 3.7040948919616203`*^9, {3.704094965863722*^9, 
   3.70409496820571*^9}, {3.704095047404461*^9, 3.704095048623372*^9}, {
   3.704099868707432*^9, 3.704099894156777*^9}, {3.704099952320733*^9, 
   3.704099953492894*^9}, {3.704099989963608*^9, 3.704100094281039*^9}, {
   3.704100194681723*^9, 3.704100396936521*^9}, {3.704100428152129*^9, 
   3.70410060993946*^9}, {3.704100652549348*^9, 3.7041007970814943`*^9}, {
   3.704100828640089*^9, 3.704100843775112*^9}, {3.7041008859011927`*^9, 
   3.704100899058735*^9}, {3.70410094565362*^9, 3.7041009534624233`*^9}, {
   3.70410136771177*^9, 3.704101422936084*^9}, {3.704101605931849*^9, 
   3.704101606092927*^9}, {3.70410168789023*^9, 3.7041017568612633`*^9}, {
   3.704101845181209*^9, 3.704101887886813*^9}, {3.7041019928179607`*^9, 
   3.704101998399971*^9}, {3.704102075552822*^9, 3.704102150711286*^9}, {
   3.704102188336232*^9, 3.704102223199531*^9}, {3.704102448529511*^9, 
   3.704102496581299*^9}, {3.704102529213681*^9, 3.704102563456551*^9}, {
   3.704103510910634*^9, 3.704103515553508*^9}, {3.70410354938486*^9, 
   3.704103699479949*^9}, {3.704103737324585*^9, 3.7041037709286337`*^9}, {
   3.704106796696409*^9, 3.704106822323114*^9}, {3.7041068594501677`*^9, 
   3.704106926565873*^9}, {3.704106959958292*^9, 3.704106962552863*^9}, {
   3.704107057146194*^9, 3.704107065722221*^9}, {3.704107096231453*^9, 
   3.704107133379591*^9}, {3.704107183769486*^9, 3.704107227351439*^9}, {
   3.704107383130007*^9, 3.7041075794179573`*^9}, 3.704107858271028*^9, {
   3.704107935989051*^9, 3.704107990183401*^9}, {3.7041082481202097`*^9, 
   3.704108253469913*^9}, {3.704108289669104*^9, 3.704108314734727*^9}, {
   3.704108407281743*^9, 3.704108423533963*^9}, {3.7041085076686068`*^9, 
   3.704108563674054*^9}, {3.704108718697384*^9, 3.704108721374077*^9}, {
   3.704108780981286*^9, 3.70410878962011*^9}, {3.704108834107109*^9, 
   3.704108912299458*^9}, {3.7041089530900497`*^9, 3.704108954698077*^9}, {
   3.704109011386319*^9, 3.7041091450971003`*^9}, {3.704109195630602*^9, 
   3.7041092407370567`*^9}, {3.7041092742349653`*^9, 3.704109319108571*^9}, {
   3.704109356618807*^9, 3.704109487501575*^9}, {3.704109529888874*^9, 
   3.704109558052524*^9}, {3.704109608523369*^9, 3.7041096384385357`*^9}, {
   3.704109682716538*^9, 3.7041096926813183`*^9}, {3.704109766554368*^9, 
   3.7041098058774633`*^9}, {3.704109845121645*^9, 3.704109862426366*^9}, {
   3.704109955176124*^9, 3.70410996639391*^9}, {3.704110021653129*^9, 
   3.70411004754218*^9}, {3.7041101307238827`*^9, 3.704110139246553*^9}, {
   3.704110204739745*^9, 3.704110223777495*^9}, {3.704110330116344*^9, 
   3.7041103372899218`*^9}, {3.7041103684477158`*^9, 3.704110402858128*^9}, {
   3.704110553461467*^9, 3.7041106123586893`*^9}, {3.7041106424919167`*^9, 
   3.7041106457146797`*^9}, {3.7041106832240334`*^9, 3.704110697180367*^9}, {
   3.704110728650241*^9, 3.704110755843993*^9}, {3.7041108108555107`*^9, 
   3.7041108305471277`*^9}, {3.7041108773792877`*^9, 
   3.7041108855378838`*^9}, {3.7041109567287188`*^9, 3.704110966516189*^9}, {
   3.704111030509191*^9, 3.704111093309636*^9}, {3.704111153751944*^9, 
   3.704111229545227*^9}, {3.704111286063448*^9, 3.704111311752514*^9}, {
   3.7041114060368013`*^9, 3.704111409097925*^9}, {3.704111456787657*^9, 
   3.704111457711936*^9}, {3.704111507286096*^9, 3.7041115937226353`*^9}, {
   3.704111675028693*^9, 3.704111752483626*^9}, {3.70411183748587*^9, 
   3.704111920978672*^9}, {3.7041121060759068`*^9, 3.70411212902136*^9}, {
   3.704112192374504*^9, 3.704112261573928*^9}, 3.704112305076702*^9, {
   3.7041123482198257`*^9, 3.7041123522157793`*^9}, {3.704112522924838*^9, 
   3.704112672377425*^9}, {3.704112821470541*^9, 3.704112832704742*^9}, {
   3.704113000229019*^9, 3.7041130012091618`*^9}, {3.704113079883555*^9, 
   3.704113194780572*^9}, {3.704113307658169*^9, 3.7041133294789963`*^9}, {
   3.704113467073535*^9, 3.704113480814103*^9}, 3.704113579031253*^9, {
   3.7041138120432262`*^9, 3.704113827974629*^9}, {3.7041139006427317`*^9, 
   3.704113922408423*^9}, {3.7041232507824802`*^9, 3.704123264419835*^9}, {
   3.704123302336748*^9, 3.704123368464705*^9}, {3.704123440294804*^9, 
   3.704123444208818*^9}, {3.704123533568733*^9, 3.7041235943638897`*^9}, {
   3.704123625436166*^9, 3.704123650947872*^9}, {3.704123703979744*^9, 
   3.7041237175652733`*^9}, {3.704123855597509*^9, 3.704123929923258*^9}, {
   3.704124054804491*^9, 3.7041240668346357`*^9}, {3.70412413742375*^9, 
   3.704124141645507*^9}, {3.704124190058062*^9, 3.704124204201666*^9}, {
   3.70412424257867*^9, 3.7041242887655993`*^9}, {3.70412445587038*^9, 
   3.7041244708276863`*^9}, {3.704124505563339*^9, 3.704124585691965*^9}, {
   3.704124620182019*^9, 3.704124621694213*^9}, {3.704124668329603*^9, 
   3.7041246700715*^9}, 3.704124803221299*^9, {3.704124872148203*^9, 
   3.7041249112789927`*^9}, {3.7041249545287333`*^9, 
   3.7041249781099377`*^9}, {3.704125046668766*^9, 3.704125059279295*^9}, {
   3.70412514992514*^9, 3.704125374045446*^9}, 3.7041254074597282`*^9, {
   3.704125437552677*^9, 3.704125489115444*^9}, {3.704125580958198*^9, 
   3.704125633067853*^9}, {3.7041256649631557`*^9, 3.704125670248125*^9}, {
   3.7041257338625526`*^9, 3.7041257393954697`*^9}, {3.70412585313838*^9, 
   3.7041258568002872`*^9}, {3.704125914839531*^9, 3.704125919283876*^9}, {
   3.704125952293623*^9, 3.704125984928753*^9}, {3.704126040187985*^9, 
   3.704126044137312*^9}, {3.704126125071574*^9, 3.7041261286693287`*^9}, {
   3.704126220551258*^9, 3.7041262241403427`*^9}, {3.704126666885035*^9, 
   3.704126762496705*^9}, {3.704126794372086*^9, 3.704126865370433*^9}, {
   3.70412689656703*^9, 3.704126906741817*^9}, {3.70412694019549*^9, 
   3.7041269635095243`*^9}, {3.704126999525806*^9, 3.7041270328580923`*^9}, {
   3.704127234148155*^9, 3.7041272445698433`*^9}, {3.7041272853637733`*^9, 
   3.704127336953371*^9}, {3.704127532615279*^9, 3.70412753523037*^9}, {
   3.704127695145924*^9, 3.704127707616617*^9}, {3.704127797455173*^9, 
   3.70412782350508*^9}, 3.704127859172031*^9, {3.704127908980064*^9, 
   3.704127942339102*^9}, {3.7041280187950068`*^9, 3.704128019273662*^9}, {
   3.704128240825485*^9, 3.704128241228683*^9}, {3.7041283854519367`*^9, 
   3.704128388559208*^9}, {3.704130350862026*^9, 3.7041303937825527`*^9}, {
   3.704130453700678*^9, 3.7041304613254433`*^9}, {3.7044323462597103`*^9, 
   3.704432406576539*^9}, {3.704432444906143*^9, 3.7044324453675137`*^9}, {
   3.704432582258498*^9, 3.704432582359416*^9}, {3.704432664523045*^9, 
   3.70443274087647*^9}, {3.704432772942809*^9, 3.704432855264999*^9}, {
   3.7044329860933867`*^9, 3.704432989378893*^9}, {3.704433203668249*^9, 
   3.704433204340151*^9}, {3.70443325238599*^9, 3.7044332595449266`*^9}, {
   3.7044333872608*^9, 3.704433405993169*^9}, {3.704453612660062*^9, 
   3.704453708143746*^9}, {3.711255912247513*^9, 3.71125595913433*^9}, {
   3.711256335972967*^9, 
   3.7112563494732924`*^9}},ExpressionUUID->"2ac61a47-7122-4638-a228-\
fd60e6ff01ea"],

Cell[CellGroupData[{

Cell[BoxData[
 InterpretationBox[
  RowBox[{"\<\"potentials = \"\>", "\[InvisibleSpace]", 
   RowBox[{"{", 
    RowBox[{"1.3879093464349124`", ",", 
     RowBox[{"-", "6.919440270398909`"}], ",", 
     RowBox[{"-", "32.49102210127404`"}], ",", 
     RowBox[{"-", "56.97667361034582`"}], ",", 
     RowBox[{"-", "114.51445436282988`"}], ",", 
     RowBox[{"-", "134.00330378259653`"}]}], "}"}], 
   "\[InvisibleSpace]", "\<\" mV\"\>"}],
  SequenceForm[
  "potentials = ", {
   1.3879093464349124`, -6.919440270398909, -32.49102210127404, \
-56.97667361034582, -114.51445436282988`, -134.00330378259653`}, " mV"],
  Editable->False]], "Print",
 CellChangeTimes->{{3.704125298179174*^9, 3.704125344411668*^9}, 
   3.7041253756152287`*^9, 3.7041254082554502`*^9, {3.70412547127028*^9, 
   3.704125490130281*^9}, 3.704125690792883*^9, 3.704125740184306*^9, 
   3.704125857714781*^9, 3.7041259200140667`*^9, {3.704125957588685*^9, 
   3.704125985610099*^9}, 3.7041260449015512`*^9, 3.704126129398274*^9, {
   3.704126224891982*^9, 3.70412626175703*^9}, 3.704127056367972*^9, {
   3.704127287293944*^9, 3.704127337478319*^9}, 3.70412753618108*^9, {
   3.7041276963348913`*^9, 3.704127708151855*^9}, 3.7041278245174503`*^9, 
   3.704127955521902*^9, 3.704128243045807*^9, 3.704128389309948*^9, 
   3.70413021100817*^9, 3.704130403571268*^9, 3.704130476491234*^9, 
   3.704432368963723*^9, 3.70443240704883*^9, 3.704432511351885*^9, 
   3.7044325854081907`*^9, {3.704432665825642*^9, 3.7044326862288017`*^9}, 
   3.704432741937208*^9, {3.704432774481423*^9, 3.704432827641267*^9}, {
   3.704432886909294*^9, 3.7044329150773077`*^9}, 3.7044329997934427`*^9, 
   3.7044332058773737`*^9, 3.704433263054037*^9, {3.704433388401898*^9, 
   3.704433406912621*^9}, 3.704443774566596*^9, 3.704453709715599*^9, 
   3.7112559604632053`*^9},ExpressionUUID->"acc18860-2a38-4964-a688-\
da80a16fb1ff"],

Cell[BoxData[
 InterpretationBox[
  RowBox[{"\<\"Debye length = \"\>", "\[InvisibleSpace]", 
   "0.9586098782986481`", "\[InvisibleSpace]", "\<\" nm\"\>"}],
  SequenceForm["Debye length = ", 0.9586098782986481, " nm"],
  Editable->False]], "Print",
 CellChangeTimes->{{3.704125298179174*^9, 3.704125344411668*^9}, 
   3.7041253756152287`*^9, 3.7041254082554502`*^9, {3.70412547127028*^9, 
   3.704125490130281*^9}, 3.704125690792883*^9, 3.704125740184306*^9, 
   3.704125857714781*^9, 3.7041259200140667`*^9, {3.704125957588685*^9, 
   3.704125985610099*^9}, 3.7041260449015512`*^9, 3.704126129398274*^9, {
   3.704126224891982*^9, 3.70412626175703*^9}, 3.704127056367972*^9, {
   3.704127287293944*^9, 3.704127337478319*^9}, 3.70412753618108*^9, {
   3.7041276963348913`*^9, 3.704127708151855*^9}, 3.7041278245174503`*^9, 
   3.704127955521902*^9, 3.704128243045807*^9, 3.704128389309948*^9, 
   3.70413021100817*^9, 3.704130403571268*^9, 3.704130476491234*^9, 
   3.704432368963723*^9, 3.70443240704883*^9, 3.704432511351885*^9, 
   3.7044325854081907`*^9, {3.704432665825642*^9, 3.7044326862288017`*^9}, 
   3.704432741937208*^9, {3.704432774481423*^9, 3.704432827641267*^9}, {
   3.704432886909294*^9, 3.7044329150773077`*^9}, 3.7044329997934427`*^9, 
   3.7044332058773737`*^9, 3.704433263054037*^9, {3.704433388401898*^9, 
   3.704433406912621*^9}, 3.704443774566596*^9, 3.704453709715599*^9, 
   3.711255960472633*^9},ExpressionUUID->"1eeb626d-2d1d-4709-b656-\
c806c9283fab"]
}, Open  ]],

Cell[BoxData[
 TemplateBox[{GraphicsBox[{{}, {{{}, {}, {
        Hue[0.67, 0.6, 0.6], 
        Directive[
         PointSize[0.002777777777777778], 
         RGBColor[0.368417, 0.506779, 0.709798], 
         AbsoluteThickness[1.6], FontFamily -> "Arial", FontSize -> 16], 
        LineBox[CompressedData["
1:eJw93Hc8Vv//P3ANqyHS0CKUKCKkSU+jSdFQUqQlJVpSkrYRDQ1pKBGus6iU
inclKZWiaCplVUqpNITW7/X5Xo/r9/7nfbvfwnXO6/VcxzmH/oIV0xa3VlJS
ClFWUvrf///vv5UyWlj1bpNXhv2Y//MqGckKpKLDt+DVMooaeb7iXyW8RkZq
Uy3bH2iBg2T0/bxl2rQuDnKvlZHe7UDVMYPhYBmFlU2J8JgAr5PRtTkfNiQu
gNfLqLK3hl2XMDhERi1hViYX4+ENMuohxRyKyoRDZTSj7FdlVBG8UUarg/UW
XXoHh8nIJGDixu5tHeXeJKMdnuERaXrwZhk9u3O4cvEoeIuMXq1o+959FrxV
Rta+yv+C18DbZPTU99C2O3vh7TL6obrq0WQJ3sE+/6fGzLZ34HAZZX3YsKz+
DRwho8aoY0HqbZzkjpTRgQ1rn3r0haNkdOlP1M8XtvBOGb326z3ywBw4WkYl
i22VN4fAMTL6M/B6bmI8vEtGsecnlfzIgnfL6N1v++Stj+A9MhphXXHM8Ru8
V0aLfxoZj+48Vu5YGc2K+HjWfwi8T0Y1TaUppW7wfhlprpkSsGolfEBGSh6p
6yfEwgdlVBzaYO1xBo6TUcF0fa2kB/AhFk/9mzcaNsDxMvpg3eV9hdY4uQ+z
ePj0puCJJXxERr1q1aPUZsBHZVR0Lztx7Vr4mIxyPY5u042HE2Q0zCc2tU02
fFxGU/K9N/V/AZ+QkcFu2fYdf+BEGV3XqjfV7zte7pMy6qB+4OsvBziJ7aes
YnJXXzhZRu7nfl8K2AmfktGR+KYM5XQ4RUbKa26JLx/AqTKa2c/JtPE7nCaj
x9OGZLj2mCC3jP28NSPP1NnCnIzs73w/e2sBzMuo46JKq9pIWJBRF52lFyem
w6KMzq+pvfq5FJbY551OKiprgtNl9F/apyVqehPlzpBRexdl7Y1j4dMyetDq
5oyhy+EzMjo6x/K89QH4rIw8Gh2zN+TAmTIqnFjzUbUaPicjlaD6Z+Xqk+Q+
LyOdf1ZqLUPgLBkZngxT8fGEL8jI50uET6ft8EUZ/dVtk6ImwZdkND8hYZ7L
YzhbRr2v/jB48RfOkdGaOfymLGNnuf+T0agFzm3Lp8GX2fksXDrONQy+wuK3
R8yzThx8lR1/taWr7kM4l9Wnoa/GhP6Fr8kouJ2K/YCBLnLnyWjd2j51BjPh
6zIquxr9MHAbnC+j+tm3D7U/Dd+QkWcjFTe/gG+y9XeZ23Wk+mS5C2TkO3mz
WpENfEtGVY4dxp5bBN+WkeXnBUvr98N3ZGSxp7LLxjy4UEbalRW1877Ad2Xk
qpO9/YjeFLnvyejlzbxoE1e4SEbL011Oam6Gi9l6xPF+rqfh+zKartp/59sK
+IGMtvxS5Z5ouspdIqPazfHL+zrApTKKm9Bl84018EMZfbXKicpPhR/J6Bu/
w1r3GfxYRv5PLh1apuwm9xOWLyN37f2uCz+V0aEfk+akD4efsfh3/ucWNw0u
k1Hzy8G3peXwcxm5WT/X+R4Bv5CR89CNx/yT4HIZlR5V57Uvwy9ltNbzy9GP
T+BXbL3bdL/b2ABXyOhfl/IDlh2nyl3J4suxq9tJY7hKRrb/acwhJ7haRoOm
RWtq+8A1Mnpz+uo9nY3waxbfy2Z+nHoYfiOj0d1W3Lt6Hn7L6qfz4cJ5JXCt
jMyOlToN/QS/k9GVPZuPjGk/Te73LF+PLTXabAzXsXh3auXyfSz8QUYJhm2X
JS6EP7J69+9o5ZatcL2Mzqzy0DySCH+S0dRtwzzfXYE/y6jJ/KjeinL4C+uP
H8ZfN/sFN7D1aLM8pV/P6XJ/lVHQvwPGM0bA32T0/kP62cse8HcZ/T6ocsp7
PfyD9fMz431GHoYbZdTQtHay2yX4p4zmDflcfPIZ3CQjDT2/iabNcLOMHP3r
9L/1mCF3C+sPQaVXfoyEf8mov0bRNuu58G8ZfTJ+/OR0GPxHRrqTBvX1S4T/
svoUOuemVx78j+3/9nFm+2pgJY4eD1XNba3iLncrjqyl5qpMY7g1RxPDLv1J
cobbcFT0sMeGB4FwW46qVpvm2u2HlTnqc8p6aH0WrMLRXTXeqbwMVuXo4ALz
mR3+wmocrbA4UhpmMFNudY6GO1QaDBkPt+PojZnhGaPlcHuO/KSkGu99cAeO
Nry8ZPT8AtyRI5tVFdWHy2ENjp5fTNp6rPUsuTtxtP7Q8eXVxrAmO97RdRqB
rrAWRw3LgkvtguHOHFlsmaXnfhzW5sio/ah5Z2/AXTgq/Hvn1/SPcFeOwn6f
8rbt4iF3N44ebvFsCBgNd2fr9dW/z9tFsA5HGQftXNJ2wz04WuLeqzbjAtyT
o9LtxrOUKuFeHCXPX6R8TH223L05SjqU6LnZCu7Dkf32dbnpXrAuR5Wr3RKM
omA9jgIl19l1mXBfjgrmu3s3v4T1OfqwsbHzDHVPuQ04MnYOftViDRtyNEX5
2oBPPnA/jr5Z+7gP3g3352hQn0+F/2XDRuzzo9d8OvQWHsDRDJc9A65pz5Hb
mKM1/3RfDLOHTTharRYe8DcQHsjWr2+8Q5fj8CCOFl87diXkLmzK0Vcfe3vz
FtiMo6Zjh8yHmsyVezD7d/3WdTEesDlHrjEjS6yiYAuOpre2G2t2CR7C0YSC
ianr38GWbL8jS1y79fCS24qjj0eCk1UmwdYc9VX+1zwxFB7K0aXFLpmVEmzD
0TZxmtHdV/AwjirSNc6oa3nLPZwj9dklfIIjPIKj6I1bl+8IhkdylDb3okse
D4/iaOPQfienv4RHc/R9rNt/o7TmyW3LUe8VsQ0hY2E7jiyFXwc1NsBj2PrN
9GlszoCJo0SvEYtHv4btOVp+uKT7hw4+cjtwdH+ycUnNANiRo+yLY3aoOcJO
HC3Y3ug+2xsey9Ez18XLnoTA4zhaeevZ681x8HiO1qberXU/C0/gSI2rPOhR
BE9k8R9Y3iHqPTyJo2bHxBWvlefL7czRp6e65QEGsAv7/up5K/uNgSdzpLvL
aqLaXHgKi4f2wtYeIbAr+/l3Otp4HILdWL7MXbTlxjl4KkeN55JCvEvgaSze
3ZJGGH2Gp7P9Xqr3tFfHBXLP4GiycuaSMYNgd1afWl3/FzsRnsnqk8qOTE0/
eBZHs1Y17LsaAXtw9HJgXsbRVHg2R/wqH53UG7AnR3lxH8pf1sBzOCpJM1If
22ah3HM5mto1mHtuAHtx5DP+6Y0TDrA3Rzn6Zb77FsDzWP0OPxiXuQ32Yed7
I2Vm61PwfI4iJePTW/LhBRwdu9V80uw1vJCj2prTpurKi+RexNHxluNTtY3g
xRxpK6/p6DIe9uXoxxjLuef84CXs+JYOGj4xGvbjqKXl65GOEryU5YuP53ql
YngZi1dTv9v6X2B/jnInuYWt6rxY7uUcmVkvj/psDQdw5K9vVXZsFhzI0WGy
9AreAK/gKLW+rdLm4/BKjqI+uYhZ1+BVHLXNEsb1fA2v5iguLeuipOor9xrW
X5Z/r1o+CA5i8Wb5M83TFV7L6tnHhW/XroGDWT72rd14NR5ex9H+mrVjrS/D
61k+ScU6TyvhELZ+dauK0pSXyL2B9Wfp6LBTA+FQjvIXDzO55wpv5Mj0QvUq
/bVwGEd7Z5a/Sj4Kb+IovEvrUW7X4M0cOb2/PcXkLbyFo5qBNpVmHfzk3srR
wrJnmV6W8DaOUtTzIy95wNs5OrRiex+7zfAOjiR1PYtPqXA4y8fP7UJu34Mj
ONrkYHT63jc4kuWD8/mIlp5L5Y7iyPnEtdNTHeCdHNmpJJWVLIWjOVL59Prs
hn1wDIuPdtbVztnwLraekZu1xlbBu9m8MfhPzWL1ZXLvYf01z+BX+hB4L0fp
UUk/envCsaw+9ViwInMbvI/1Q/ctrQJFeD9Hm1PHO7g+gg9w1DrA/Kb7H/gg
R+OuP+251chf7rj/zTcqJQ9c4UMs3utOrXYKgeNZPE7NjnyRDB9m8ZEREBd3
Dz7CkapdW93VjfBRjvpffn5yZd/lch/j6MW/JUdjJ8EJbH1l/SNKguDjrJ6s
nlFmmQif4Ci4zlD1/B04kaOIa15bZnyHT3K0xaU6U1svQO4kjtp349UbJsLJ
HBlcyvv4IQg+xeaHPu55bU7CKRx56MjeD7sLp7L6OkvnZmQjnMZRj0vGZ77q
B8otY5/XHNJ2/WSYY/l4v1SnewjMs/lotoH9/RRY4Cj29/bixAewyNHPRMdO
Ub9hiaNQ9+opkcYr5E7n6M7CXk8SZsAZHJX/977u1hb4NEd/nux+oJoOn+Ho
wZr6m3PK4LOsngYOCq9qvVLuTI4uzz65XLcHfI7NI93Shi4yh89zdLTePjRz
LJzF4lXV8qnaXPgCR7ufNlT5roYvsnn22lXLe1HwJY66fkiYNzwRzuZIy33u
HyELzuFoUe8TiYb34P9YPf9d9iypGr7M5nWVRSP7N8NXOAqKWT0jvdMqua+y
+WVcvwsjjOBcju5lRtTfGQ1fY/mRnBDpNR3OY/W4zWLN70vh66x/VlR13r0F
zmfxv0evh3E8fIPV4xn902+kwzdZf9/pN3PBDbiAo+t+3RKUXsC3WH31kNom
NsC3/7e/z7raqq2W+w5Hf5N2zHiuCxey9XpQ5hQ8FL7L+kHXKcs0XeB7HPX6
LoznFsBFHNV16D7PNgQu5mjYMj3L+3vh+xzF/Lpm75UGP+AoYORqjdrLcAlH
Vk2mOssfwqUczZ++/tWH9/BD1l8erq5crLRG7kfs6/nyhLJu8GP2+Z0N9o8z
g5+w469abCc5wk9Zveq7S6+dJ/yMoxFPnc7NWwmXcbSnvts6KQJ+zhE3wP/d
5wT4Baufo+N3mJyDyzm60eb9bY878EtWL3LOWoZVwK9Y/HtMHXPoB1zB9uOf
/fJT7YPkruRo6ArDYSn6cBWr37EFfQ4Pg6s5OqI64sSmyXANR1cfP7CZtRB+
zdGJlmG++iHwG46mGawXy/fAbznqPEMlIioFrmX1K7l4bb8c+B2rTy/H/Dp9
H37P6u2oWfED38B1/7vekO4eaIE/cLTTOrTnh05r5f7I5ukX5coW/eF6jgaO
MNRaMBL+xNG16h95W1zhzxy9unbqeMwi+Au7vvnlOXBbCNzA5jk7688L98Bf
OXpbZxtkcQr+xuaZgZEOtRfh7xzN/DjwdeQ9+Aerb1c8X2tVwY3s86OX3t/x
A/7JUeaIJ5aV6sFyN3F0s+/M44a6cDOLF4+KE1Ms4RZWf2szb/uMg39x5HvZ
N322J/yb1eudnyuHB8J/2LywQGj6sxX+y9HTkb4xXBz8j9VX/YAhw3lYiafA
2bt3SJfhVjzNelVooPwAbs3TvYRlafY1cBue3DIb0uc3wm15WugTU7ZIfZ3c
yjw5tdG6O6k3rMKTcFfLSNscVuWpbsTzvVfsYTWe/niEnp44A1bnac+lErOL
vnA7nkb125WlHAK35ympu+U36xi4A0/69SZxTsfhjux8bl11tj4Na/D0y8ro
Tps8uBNPH8PD8zJLYU2ezr9rrKPXsBZP4032/En/AXfmyW+o17lmlfVya/N0
d+r624Y6cBeeWrVpaRlkAnflKTPCvF3nkXA3tj47DS89ngR352mBnUFh8BxY
h6c3hlEqP/zhHjzlWt8a6rYR7snTIvWlBlG74F48bZA0jyQkwL15+s9go99u
Ce7DU2pa+HzPy7AuTy/j+81qcw/W46leN1A36gXclyeL8Lg97+pgfbZe9h+3
9GuBDdjxXa56MEo9RG5DnvQKWs8drAP348njZlOr30Zwf55aEqNSUobCRjx1
nbVvgLETPICnLd7tVkVMg4156tD8eWmuD2zCU2SvpF+lgfBAnnpfMuyctxEe
xFOvfReO7YyGTXm6GpQSZXoYNuNJ+Q/d5VPhwTzldHozq9U52JynmXof+lld
gy14OjBYHDimCB7C0+H44IX9n8OWPE09fODum7ewFU8mqcPnb/kGW/OUtj2y
349/8FCeFg+O6u7UYYPcNjyVbje0C9CBh/Fkm9fnxMp+8HCeMu5qjpliAY9g
8T7Bd6DKaHgkT0PDp/ofHg+PYvs39I6G8nR4NE/nwuIMXbxhWxb/hdv/C1gK
2/HUdohl7dIgeAw7Pz+vHNoME087cxZO+roTtuep9QPbjE0HYQe2nt7r/r45
ATvylHVmgLsxDzvxFKRTVzT2HDyWp+IRT8LtrsDjeBrjsP5Y51vweJ6mtbkz
+PoDeAJPV370nz/5OTyR1Rejie7na+BJPClp2Jv//Ag789Rull+Xbo2wC0/7
Y70Gaf2DJ7PPK2059k41VO4p7OdPnbw3QRN2ZfXpwy5zsx6wG08GidrcUX14
Kk83Bhzs98YEnsaTqm5BUQdLeDpPpuvrnmqNhGfwlN5Vtvq7PezO03rDI8Xn
J8IzeXJd49Jn+lR4Fk9fSiz33feAPVg98zrmNdAHns1T00v+wsIlsCdP3rpT
SkID4Tk8PXAZVbN6LTyXp7VeFQYTN8JerF4Hed76uw32Zus9O1jt4E54HqtP
9cd11WNhH7Zf5x85eB+C5/M02ycj40ACvICnAP9xCXwyvJAnPm/YuJMcvIjl
9/LGd+sy4MXsfJ8V3rQ4D/vytHm6v9bdbHgJWy+PP6rjc2E/nsyKf79JuQEv
ZfGuYf3u9R14GU8/W513Vr0P+7P643ZvcodH8HKeliS2Mf3+DA5g+13fqV/u
SziQHe/v4jUB1fAKVl8f2s3+9xZeyfJ5dnDntR/gVTxNb3XiZfFneDXrV3Hv
mjp8h9fwtK/LrmTzJjiIpy5pOTrDfsNrefqRfuyIodJGuYNZvn9zWvijDbyO
p+XV585JqvB6nqzfF9ye2B4O4enfB5vKexrwBp4S1rweYtMZDuXpwttCpYiu
8EYWL1vdoi/rwGE8VZmvaP+8F7yJp+3Dy6+90oU388S5t64t1Ie3sHyo/pV9
oh+8laex/Xev9RwAb+NpxUVd978m8HaeLra9dCDaFN7BU8O7Zv9/g+Fwtr5L
euh4DYEjePqw+XnJKSs4ktXznjGlD4fCUTzFdP47rX4YvJMnc++ImC8j4GgW
n5O+nns5Co7hSf15RJssW3gXT/OH/ToTPAbezZPz7WffDOzhPaz+jhKUchzg
vayexPxoP9oJjmX5ekV1Ej8W3sfTiVfRn1qNh/ezequ1zXTcBPgAT/Z5Y22C
J8IHWT9+vdl2/yQ4jqe9C4zXHHWGD/F0LWar6l4XOJ71G6nLwJWT4cOs/mZn
qNtNgY/wNEnb61GTwkd5ql6w7OJJV/gYTyp75lSwAUHuBBZ/+R/XXVL4OE++
CRqS8VT4BE/vPWtSIxRO5OnysMt7ShU+yVP4KcO9HabBSTx99r1ebK1wMjse
mUeQs8KnWL36V5bqpnAKT9/ez41yUjiVpwFxOjRA4TSeKu4v+NKk+DwZT7Fq
Gf9lK8yx85sfmb9UYZ6nohcHjdUVFng6Fnug3WHF+Yk8dVKZGdVNYYmnnvuv
5+5QrE86q0cPS4qqFeuXweabUbuLLRQ+zdP3jI4vAxXrf4b1S5sN2scV+3OW
9YM8lZj/FPuXyerN769zChX7e47ND1NSjt9R7P95nuZ5j/bLVsRHFqt3J03v
H1HEzwV2/Calb5eNgy+y/ttu33VTRbxd4klz38OgCkc4m8X/EfVO2xXxmsNT
/BdZUndFPP/H5qs7A0YfV8T7ZVb/7FXqte3gKzwZNuTnhY6Gr7L5NP51waOR
cC5PL+58UtVT5Nc1njbl+u/1VORfHk/+BrW+kYr8vM6+/uenQ6mK/M3naVec
9oAsRX7fYN8vq+1zwRy+ydZzrNJWzgwuYPuj82PGrkHwLVZf9vgcn6+oJ7dZ
vdevnGusqDd3eBrsbH6gUlGPClm/mjlqTLQBfJfF7881i/r3he+x+fTG0VaZ
feAinkoOBHexUNS/YhZfPR8dSVTUx/s8bUyO2K3UDX7A5s8Cv7pp2nAJT8ed
vIRDmnApux6oci242xF+yPrjdBubr+3gRyzfxmk1qKvBj3myXFb/sbMy/IQn
af9r3Y6t4aesXtbqhjb9Rb94xlOo0aPvj37BZTxFfHbZlKzoL89ZPzF5rTb/
B/yC/fsatXDNr3A56wfJttVnPsEvWX4Wu3RxUPSzV6y+1eir3KiFK3jKb6lP
snkNV/IU/C/04ZFKuIpdP1w8H15fDlez66P0k8lDyuAannQHLdP2fQy/5inb
ad616BL4DYvn5m+xiUXwW9Z/fW74pyj6eS2rl18O2Ry5Cb/j6Wyx95OwPPg9
T/1H2plPuwLX8eTSdme/bor54QNPjrq3Dt9RzBcfWX0dfjFg+Rm4nl2PrJu6
468If2L5PKzw8mYZ/Jn1y3cHGz8r5pkvPB3856vpegJu4ClqoVlFwhH4K6v/
Y5wnlB2Ev7H5wCDapK1ifvrO08rT9d59YuAfrJ4OvZvfLwJu5ClPu8iy51b4
J6t/No3hf0LhJlYv+dRDxcFwM/v5o4/a7l4Ft7Djc2icNmI5/IsnjQWOGaW+
8G82n4QGG82eD//h6RH/bd+9OfBfnkZM3V9gOhP+x64XXZKOhLjBSgI9HfSh
InMS3EqgvKicgGdOcGuBuKBX3ers4DYCRbRkZNQOh9sK5HZJS61EMR8rC9Su
7ex/qaawikDN70/M9TWCVQVq6TSrQasvrCbQn/6yPZxiHlcXKLDZU3mgNtxO
oKL49/0PdYDbC2QQteHaR2W4Azv+nh9SzBTzf0eBbB88TPZogjUECn28e2dA
A9xJoKr44cbL62BNgdYG5k6eobje0BLoyOyK2/3L4c4CXX1m6lf5CNYW6NHj
Hi3bi+AuAi1J++WiWQB3FahGX8s8/CrcTaANRVGB1Rfg7gLN7x1ZNuA0rCOQ
3k1TO3cZ3EOggwNcFy5LhHsK9HL9TN0l8XAvgXxV7ts674V7C3T0+oDYbpFw
H4Eat32sub0J1hXo8O17qguCYT2BWh1LLqwKgPsKZBEU8mv8YlhfIMk2bunB
ubCBQCbeIa8LFNebhgL9ePJ5VMUkuJ9Ae1dq0kt7uL9AUxrH510bDhsJtH3z
vNid5vAAtt4F2zcNM4KNBZLFuHgV9oZNBBqjfOOvvTY8UKBFswOHnlCHBwlk
ZDj10SvF9bapQNeVfmW0aVRc/7P4c/qX0OGj4vpfoIWqjiubqxTX/wLZ7Jvz
585TxfW/QIZTh/fc9P+v/wXa1GX98a75iut/gQr+W+kde0lx/c/O/6vN0E/p
iut/gZQ+prYMPqW4/hfoZ48lUdMUv4+wEajzx+ZLHrvhYQLNjvxvif02eLhA
6WGfVnZYB48QyGfr9bPZ/vBIgU5qz1WbqPj9yCiBak3Lp+fMgEcL1O/VkqCO
E2FbgdTfmzs72MJ2LJ6mrM/xGAKPYetZmpjq1h8mgUatGtBg0gO2F0hZw3/H
6w6wg0CLBzwcu0UJdhToQ2Hf3n++4fdDTgKtXp3wxbMWHivQ/emP0488h8cJ
dHsFNya7CB4vkH/0+APZ1+AJApW3p/ij5+CJAhXe2jpqbho8ieW7sHjV38Ow
s0Cl488P2hoDu7D6NFXyfh0GT2bx905NyXglPEUg8b6qqssC2FUg6y0rlrvN
gN0Equ4SN3DoOHgq2z/tBbYtw+BpAt3R8kxOVPx+b7pAwwad9OjfC57B6tWs
3z4xHWB3tp/ZlpdL/uD3hzMFeva0wK/pEzxLIL+7ZkH/KmAPgcoierx9+wCe
LVAvr6ZbGYrfV3qy/LRt7jcrE57D6ktOp3aVyfBcVg9qfoZPPAB7CfSkfAR/
YDvszb5+ilnE1TXwPIF6H/xtUbgQ9hGoZ6Ys98J0eL5Ab7urTtrhCC8QyFG/
+L2lFbxQoMdeu3OuG8CLWLweO19m1RleLNDzswd9I1rBvmz9NOdvy/mC3xcv
ESixwxC3BxWwn8CuZ4J+3yqGlwqk2/QkLekKvEyg5SPPrvOSYH/2/SYHjvw6
Ci9n+5v4bfjGnXCAQFa2Fjsq1sGBAvFvd4n9feEVAqX+tqyaMgNeyeqBq8Xs
OQ7wKoEu3V070dkCXi2QxpvH73UVv59fw+rFhdZBT9rDQQJNfxVjuLoZv99f
y75ep3zo17dwsEDeO23qZj6C17F6WXxu68k8eL1AU3PtxtzPgENYffsUu6Tm
GLyBxXf1YPuXUXCoQG06LepyZS28UaDIiDcDty+AwwR6uMfsgbnifscmVm/1
1kzLHwVvZvtl8U3JzhjeIlDSkiOmJ7vAW1l/3NgyoE4J3ibQjLlTxveux/2X
7axfqy+rtCmDd7D8H5c9aeRNOJzF249hFUZn4QiBhEn+Tb8T4EiB1pz3/Ho5
Co4SSCcuauCSIHinQLcu1/37NQ+OZvGXUV0a6gzHsHqQPlS51gbeJVD/+LYt
tgbwboEmROd33doR3iPQX48hV8804f7XXoHsiqd4FtXAsQJp5rtPe1oM72P1
vOvEjvez4f1s/b/ubzyfAh9g8bz+eOjOvfBBlt/SCPXJG+A4lh/k0FFpMXxI
INUL+xqTXeF4gUq8mqxtRsKHWf6OtByR0w8+wuIzrzzIvBN8VKCs7cs9DzXj
/uMxVq8uGnh9roETBDI927phZDF8XCB721vRIZfgEyy+Pj9NFJPhRFa/Ztul
leyCTwrUYeixLh+D4SSBvm7pteCXD5zM5r29ASpKzvAp1q81akNarOEUgSr2
6I34oLhfmypQ+865l0oV93PTBPo2oGXV2a+43ysTqG1rt1eR5TAnUNOyzetm
FsA8y4+80It9zsAC68dN83VeHYFFgWKPB3Q5vB2WBHr1vr6/SwCczs7/5chb
LTPhDFZffYXVKQSfZuuZEJ48cSB8RqBpbf8+qNOGz7L++clgfdQfxf1/gbTe
PNEyrFXc/2fxYXOz+38PFPf/Bdq8e1abqTmK+/8sns6Kk9+cUtz/F2jg9J0r
1u9W3P9n9U7Zo6rdOsX9f4FuqPftddxHcf+f1btQnTjzSYr7/wKp2cXevG6l
uP/P8vmKuuGsPor7/wJ5NQcb1qso7v8L5LnLZ327KjzPcJXlj/+T/DHn4VzW
P10XaoVGwtcEmtsxc/wVTziP1ZOZ35xVB8PXBcqtutfKsxWcL5D2uwnOFx7h
+YsbAq1SKlDrw8E32fzpUauzNxQuYPXYLdyjoyt8i80rK08kHzaAb7N6c3fC
gyGK50XuCNTt+qlLZXfgQoF69C+02Hccvsvmjzs32s9eBd8TyGFzWE/LsXCR
QHEBmYP69ICLBdpXMadNr3o873KfzeNLOgSZ5sEP2LxTvmLctDi4hNWTLKLd
S+FSgcarPer3yhZ+yPItsFPW2M7wI4Ey3OedvvEWz+s8Fmhifvr9Of/BTwQa
Gjb7fvtY+Cmbv1LMFj9eBD8TKC179tjsEXAZmw86LdO/pAE/F6gyjbjSGjxv
9IL19/UaEerZcLlAXU0mL/LaA79k+dUv+33xQvgVu17p75LjPQKuYPPEwOHr
OnaCK1l9shmQ++I1np+qYvuT8X1IYQ5czept05mFZbFwDesvsRZ16kvg1wK5
Lg/wmGsLv2H56rjDrkQbfitQgkOmydI6PP9Vy/pJ9+kp/fLgd2we9KoY2vYw
/F4gc78PC9RWwHUCzVpilD5kHPyBxe+b2Qe29IE/svn/5NJ9P77jebZ6gYyz
pvfddw/+JNBOgyEXpqfAnwV6kWRTYLsR/sL67b2sa64z4AZ2/bhfVzvaFP4q
UEDrVsb1beFvrF/G9l8S8hLP631n88PNtTbmF+AfrL+Z5zVq7IUbWb2ZMUi1
hx/8k9UbI+Ubk+3hJoGGBz2ISO8JNwt06qRj2vDveP6wRaCz+ycHfy6Cf7F4
fNtjQqkM/i2Q5ayuy6q2wn8EWrD464A+c+G/Al2wyCgMt4H/seu56LjDvbRg
JZGCh096/OoDnq9sxRx4O+9+AdxapG6rlid8SoLbiDTIv+nkqDC4rUhOAUfV
LnrAyiJ5xX9Vn28Nq4j0Z1mPshGasKpIYY5pMvuPeJ5UTaSWr1kp62/D6iJV
bJGaXqXA7UQ67zzsftBWuL1IT+I9po/0hjuI5Nt0UjAfBXcUadL5CU0zdGAN
kab3HuYl/MDzs51E2tSs3mT+ENYUSalznzdvzsBaItnm77O7twfuLFLA6Zm9
a5bD2iLVbjQ/ONAZ7iKSctrl7GQTuKtIV2dtP+GsBncTKdvrx9T+tXh+uLtI
M3uGVJkXwDoiDd25ysM/Fe4h0qdJ46493QH3FOngJf++axfBvUR6+mfZJkcn
uLdIqsqFVQ794D4iPTTLm7KmLawr0o0xJ64+eo3nqfVE2iHzNV9yE+4rEh/j
fXxgGqzPPu+zZhu9SNiAff2jWbOd/GBDkZ7NWhR/dCLcT6TRRQWZ+oPg/iL1
fBScWKZ4ftxIJMPiC4k7XuL58gEiBd5JXXoxCTZm8aMfHOrsC5uIlNH96xka
BA8UqUNU65pDX/C8+yCRrpy5Wjv5AmzK9qs2dP/ijbCZSBesX5576QAPFul+
WXWPC+qwuUjWfQr2fHqA5/EtRJrB6d6JOAwPEanXejq1yQe2FGnl6m1Vj40V
z/+LZLyneuyuBrwfYC3S48wusUk58FCR9q3bF9Z1B2wj0oDclDu1k+FhLJ6G
bDTT0YGHizQudqhPWjXeXxghUr93H7vtT4dHirT5aGHbF+vhUex8HbRebHGC
R4tUt3LQxO2asC37eU7Zv6vK8b6FnUixD48nJfDwGJHaBHWozgyGSaR3D+N8
+znB9iL9+GD95IsW7MD2v2DOk+6VeD/EUaQ3vZTaH8mAnUSyuCHrFhQGjxUp
ZG5xAucCjxPptdZoJ5ve8HiRhMJjSb0/4n2WCSJN0VWeNucyPFGkL4fmNjTs
gieJ5Nh9Xs9KL9hZpH/a6b79zWEXtr5JjwPzlODJIlVNm194rhTv40xh+ddQ
3ul3CuzK9qf160dH1sFurJ4ZDMrYNQmeKtJi62jzR33gaSK1W6LycUUD3iea
LtIltfK1827CM0TaaBXlnXwEdhfpuXOpzfBAeCbLv+mP9/R1hGeJtKWzeqOn
Duwh0llN519v6/E+1GyRfkcLJjfyYU+RfHru0Px6BJ7D8ivrs93KlfBckS52
vGtvNx72EikpdHvqHF3YW6Q9v/o03vqB973msXxXGZO7rQj2YZ9PlrtiUuH5
Iun+aaitUrxPtkAk/YTBXuEz4YXsfHPdg9eaw4tE4mYduXJWDV7Mzndn4+UR
1XifzVeklMDRfztchpeINF/s3H7QIdhPpIKaf8sPrISXimSgujJ9rDO8TKRf
63Lc7Y1gf5FyNIw/h7eCl7N8aWpqrf0S7+8FsHh0vdTn3SU4UCSNK2Nvto2D
V4hUGf9km98qeCVbX+XzFZ2nwKtYfuqNXNxmELya1eN/5Qkj1OA1rH+JZppZ
b/D+YhDLjxevJqzNh9eK9FJ250FIEhws0ivNr0Oub4bXiVSyNKZxsje8XqS7
Kb+53rZwCIvvza8fmvWGN4jUKa5P662/8P5mqEh9na9f7foC3sj2U7SI+5AD
h4n0saeGVutj8CaR7L9PuuoRCm8WqaidkcnnOfAWkR7FvXh5YzS8VSTTXlF+
ZX3gbWw/Co1Oe/zF+63bRfrv1/BVG/LgHSK5B9hbdQ+Hw1m/7fFHa/BEOILF
48cvA692hCPZelmsSCgoxfu3USJJNxPCxx2Gd7L6YhGsYusNR4u0bcOjMXw/
OIb1u6pV06M/4H3gXSyffT4trMiEd4vUu9Ojg7IN8B62nlOOtat2gPey9XuW
Ube7PRwrUtPhFXOER3h/eR+bd1YO32FzAt7P9u/q/N1D/OADrL4+cTp51BI+
KFKE/dy3K//gfeo4kcy7uUSfuw0fEmlYyeic+QfheDavOJw/tcEHPszq+Yfx
a/+YwkdYvTyS6P2+Ge9/H2X5UrMu1vYWfEyk1ptSRjcfhBNYP9zY+VCvhfBx
tj/+hQ9OKd5HPyHSatev+vuU4ESRQiPu51bfx/vsJ9n8s/d2VXwinCSS5xnf
a6dXwMkiZe6cFWdC8CnWzyMCj7XVglNY/7BJ06BqvH+fKpL/QX3TF+fgNJZv
RmaWj8MV7/+LlNCNfMw8FO//ixSuYt5UPVDx/r9IbiOzR//4g78fIIhk6XY8
cGEJLIq09HBziWkqLLH1mdlLcguB01n9dN7sWDwZzmDnN6S0IsUAPs3Wq1vD
nYc/8fcQzog0Mfu9s2cRfJbVwystZ4adgjPZ/PDqwFj/EPgcm2/VZs767gqf
Z/VyvvbQUiM4S6STTvcHt/2Lv/dwQaT2Zlfjdj6GL7J5b/fYy/PT4Usi3Tz2
60dMOJwt0vFOsnhVbziHxWOx3c+HNvB/bF6Kee//pRN8mc3XE0ZPmfsef9/i
CusvDsObuuXDV1k+fivK1zsO54o05+/zDsHr4Gvs66css+gxDc4Tacjyc7vU
zODrrN7e6rHVUQ3OZ8ffPCjwTg3+vscNkYp/JGcdyYVviuQ6an7OuWNwAVvv
hlWV3dbDt9h6tlHbfX0GfJut/+AwowtD4DsipapM7dKgARey/W4ekLv6I/6+
yV2RnKkwdmQhfE+kUw8Mvo/n4CKRpjnYuR+NgItFWnF6ov6QxfB9lj+79xW0
d4IfsHnv9przJoZwiUiTzZ/Ojm4Nl7LjOaQz0Kwaf+/loUgy1d/xWtfhRyK9
P+rdfVgy/JjND2ZD+xzfBj8RKVEzRs9xIfyU9ZOsLXHGTvAzlu8zJv106Q+X
iTR+9+Crp1Xg5yLdahu+yO0dyf2CXb8oZS0eXAiXs+NrsbKbKMEvRVpvvcP/
5B74lUj5TlbLrVbBFSLVJz/LbTUDrhSph3mX2nbD4CqRtC7uWjilJ1wtEjWU
r4j/NUbuGhY/Dg/vt82HX7N5LW7+l5po+A27nlsrlltNh9+y+mxol/ytF1zL
+kvUUTeDN3Zyv2P1r03v5qsZ8HuRTPy1T99eD9eJdPlLfqSdI/xBJG0ln6N6
GvBHNv/oqij5l9nKXc/i8daVh3qp8CeRCscGWdqugj+zfhndPPK6LfyF1UeV
Px0z2sENIs3a2K7439PRcn9l8fskIvFCKvyNzZMtEleyBv4u0s8j0VpuDvAP
kcYo/2kzRAtuZP3sT7q4pnKU3D/Z+kVq2nQ/Azex9c72Ku25BW5m81RhzJkw
N7hFJKOfI1qN0Yd/iaQTZPXb6+tIuX+LVBaV87QsH/4j0rFJt+6ejYP/su8P
atv5zRL4n0gb7O69WT0SVpLIclT/HZ4d4VYS9bLIHXSscoTcrSUK/f65t/V5
uI1Eta5njvSLgttKtO7F4Tf+c2FliUa8fjVWfQisItFct6mtfivDqhL5R7j7
OL4YLreaRIdnvpZenYHVJXr0NsKyKAJuJ5FF0nQ7DS+4vURbv63vm2QFd5BI
KWWkaXg7uKNEpwduzsiuGia3hkRd4jxbbLPhThL9SJi3SGsfrClRQGqCg9VS
WEuiNpcPf0y2hztLtCDB7b95PWFtiW5dtFJf+s1G7i4SnRqjb3n1HtxVosdW
iw94p8HdJLINyoqZuAXuLpHLk8GhmzxhHYkybKfl/7aGe0jUPbvVrfxOcE+J
TiaH1ZXWDZW7l0T1+fMPmBTAvSVy2pRsfCsJ7iPR2sadncUwWFeiS05ZOY9m
w3oSreG0djnawH0lKpub0NDYGdaX6OyaYbM/fbaW20CiftHJliZFsKFEJ/R+
1qcJcD+JVn6K/e0bBfdn8TG8fYmfL2wkEd/TrkJ0ggdINOzVqARzQ9hYoqUz
p2z61go2YfEw+vvvxkoruQdKdHz/q9gR1+BBEm1S/3QuJxE2lajJ36IqZDNs
JtHDjq8OBs+DB0ukMmaWy5kxsLlEafn6EUZ9YQuJSl3f5j1TgoeweFML3FJQ
ZSm3JVsPlZOOn6/DVmw/ajbtmZYCW0s02NHozedweCg7v4859wqWwDYSLQvc
fffJRHiYRE/VW/z0TOHhEv3m/cxOasAjJKqbOCXZo2GI3CMlqjk2cNqER/Ao
iTZkhd8OvAiPZvF/rX7f3aOwrUQz07+P8t4E20mk0WDmbrQAHiNRua1pgOE4
mFi8jN/cxX0gbM/iOepseY4G7CDR7Y7jPGZ8s5DbUaK9jhd66j+DnSRSLlxx
qe8VeKxEjc6lBdOS4XEShXialV+IhMdLdM/l6l6XAHiCRLv6ZYRoT4dZI3u1
tpNV+xHwJImm1NW6W+nBzhIlp3cIi1GGXSSyWhYWZfTMXO7JLF8HOsUeTIWn
SMSFBbn4rIFdJcpp9aA5yh52k+hnz/tPOmrCU1n8qh43/PRqsNzT2PH/1jYw
yYCnS3RubHbXq2HwDInc12Y7SpNhd1bf4l5//doHnsnyf5Hgv++TmdyzJPoU
360pIhf2kMhgYFFNaSw8W6KNosrGoAWwp0SjEnd18reG50g09lXWpywVeC6r
RysP+80oM5XbS6LVhZMfjJVgb4lWffgetnMzPE8ic/WOt3Wnwz4SvdgXq6I8
AJ7P4j23Yf+oX4PkXiCRg1X323n34YUSnYnzaB2fAi+SqMQ+NDEnBF4s0YAf
GX8HucK+EoVFRm+p6wcvkWi6oBb5o2Wg3H6sfp3esdalBF7Kjs/94plPMniZ
RN7Hz514sQn2l0hIq0nrPBNeLtGeWGXLA2ZwgETRi4yFucpwoERZKvyGwJcm
cq9g+2Fmrnk7C14pUYy38MxvD7xKopb568a7LYFXs+PZ27EkjOA1EjXfXfbq
Sw84SKLzr6dWc9+M5V7L1v9trltqERwsUR+H9yfeyOB1Et3/YeO4dBu8XiLx
smOWuRccIhGNLQsYPhzeIJF2YP3bbdpwKDu/qMRjGp8HyL1Roq7JQ9VeFMJh
Eu1+2EOoTYM3SfTu0NN/VtvhzRKlGPTYmTsP3iKR7G5Kwc7R8Fb2eQGeI/f3
gLex/X1sseRZo5Hc2yXaOdqqZM4jeIdEF817fe+VCYdLFFjcc65OLBwhUccZ
XQ+6BcKREv2y3NTvhgscxervvfuHVg+Cd0qU2XHn2jnt4Gh2/B0GuWx631/u
GIlmnbORPb8N75LIbMnALis5eLdEfy9v1reLgvew+BvMezv5wXtZfX/Sae62
CXCsRFcttMSfxvA+iebU/H55Sh3eL9HiyM5REXX95D7A6n3oZtvEu/BBdj4X
5x6ol+A4Nl9Ikt6qPfAhdrx6s0NMVsLxLH87DRnebRp8mM0nyW+/21jDR1g/
3CC6xHSDj7L4vyor79xsKPcxFm/nF40oegEnSKT2sfZv9lX4OPu8Qs3CZ0nw
Cdbv9x0abhIOJ7J+uUTlveAHn2T9xjdvg5cLnMTOT2rZTRZwskSGq7Lyp3eB
T7F8MMq/cqjJQO4UiY7uz9NVfwmnSvStSSdayIPTWP8Y03JqQxoskyhP10sr
JAbmJJrs9ndd6kqYl8jkltemf+6wIFHxu8t3I0bBokTL7/ZWG6UPS6zfanZ4
0UsVTpdoflf7T8b1+nJnsPm09deP8x/Cp1n/dO26rSAbPsOOL8Bj9syT8FmJ
/unp6mlFwpmsvjzeuKUxAD7H5p12toNU3OHzLH6Ep0VjRsNZbH7bENT9lCF8
gc1rm95dNG8PX5QofNX5eW++9pX7kkTVg9tcy38OZ0s03pyLLrwO50gUrKS7
ulmA/5MoP3+HidsB+LJE60+fXFQcCl9h+Xbw2dM1i+CrLH8WWQ+nyXAuy98b
c0ZZ2cDXWL88eDDeRQ/Ok6htVF6bXWrwdYmGbz+5uLpGT+58Nj9djL/+8wJ8
g80XY3fEzoqGb0qk76zj0MobLpBo2k8L5+9D4Fvs5z992NdCBb7N+o+56Yjz
z3XlvsPmP++o9ltOw4UsH0bP0jywA777v3m0f97H2fA9iQrnHzu8yxwuYvGf
EdJ5tTJcLFEsHy8mvOgj932JnOdVVrXPhB+weB3mZp0bBZdIFBX51eDCPLhU
onGGFYO/2MAPJerwZ9jz5RrwI5Z/N4y4QW97y/2Y7deQ9P6mV+EnEnXOS74f
cAh+yvL5ndegL4HwM4lUz7/PzRwPl7H+O2xK16y+8HP2/ZP3nG9s7iX3C4n0
PFIHrHsIl7PrCa3w5qHp8Es2T7hrX7CMhF+x+GwaULd8PlwhUfqpaMPXo+BK
iUxPf/kS3w2uYtc/7X5VRTb0lLtaoiv61pHn7sE1bP9KOq7uycGv2b9Pq7C+
vB1+w+J/ZM2Cw/PgtxLtWDE0NmMUXMuu3yxLpv7tDr+TKPG/bjaR33uM+X8p
KESx
         "]]}, {
        Hue[0.9060679774997897, 0.6, 0.6], 
        Directive[
         PointSize[0.002777777777777778], 
         RGBColor[0.880722, 0.611041, 0.142051], 
         AbsoluteThickness[1.6], FontFamily -> "Arial", FontSize -> 16], 
        LineBox[CompressedData["
1:eJw93HlYTV/UB/AKUSqhVDLLPCSVkrCKyFDJPJWQKQpJhmgikiGpKCmJ3DNV
xkQimiTlJyGkyFCZQikhvft977fXP57Pc+vec/Zee621u+ecvis2zl6lpKCg
sKOdgsL//v9//zbJaAqNSZ2i12Xi/3mzjPKUQs642MGeMgp1NvRXD4S3yOhX
vwu59tdgLxnZ6nXrPPALvFVGOXtqWiL6d5XbW0bNS8abxy6Gt8koPjl9JR2D
t8uI07o0yv8+vENGvaf3mu3cRkvunTJ6UXnDr8wS9pHRux5q3n+94V0yyv5v
Q8Pti/BuGd30188b/AX2ldHAoKmXzYdoy+0no7YLex38vgr2l9GFf6X9552F
A2TkeSx/wao3cKCM7KrWKhv06Sb3HhlZzHbVCl8G75XRxsPi+iun4SAZxVRN
f37gNbxPRqWp0jztfjpy75dRg+G3poWucLCM3iTF5c6XwQdk9DXy0R3NT3CI
jCK0rRqDDXXlPiijuJbZ2+94wYfY8eYPWXrzBnxYRqu4y7d9FPXkPiKj9KLr
OYrT4FAZzbtXe3xWGHxURga/lFa4vYDDZLTVRFjiaNBd7mMy+rLn6q32G+Fw
GRn97vkg9AYcIaNFV7QLPinryx0po8E/dVR6zYWPy6jN8qbngxPgEzLqufjX
CY3vcJSMXH0Kzz6iHnJHs/eLuR/gFQaflFGucvappko4Rkbj/kuzX2naU+5T
MjozTLfLlWA4VkaZk7qv/VoGx8lo97xHpVqje8l9WkaaNRZ1Q4LheBklDXa0
G1UBn2HjM7/H3qFmveVOkFGQU/Y4/aPwWRmd2JPQu91H+JyMLE8O2by1Xx+5
E2Vk1fA2bs0s+LyMZp2WdrzwhWUyWu/zedXDJJiT0ejhxQVTX8G8jB6OW6Jj
o95XbkFGfguc0u6Nh0UZOZwI7VfiAUsy6vg4vHBtPJwko5nNZqODi+FkGS3V
CikybtdP7hQZzfjqO9TdHL7A1pPlq0LTDfBFGTWF7pscGg9fYvmg0b+XzxP4
Mvu8ywrffqv2l/sKO9/qzY6aVvBVGe1bF1hxcxucKiOzPcPGKaXA12S0riRd
pfIDnCajYKM39U69DeS+LqMfoZeEbQvhGzIa+ef6q1HH4HSWH479m3zwAXxT
RhmHNE4Ftx8gdwbLJ9NUzg6dBN+SUdYKvtcWP/i2jD7fsy9deRPOZOf3vkPc
vyb4DpvPPrnWNuYD5b4ro8sn6+PGboOz2Pq3eXf4VSqczV4fnPVtdCOcw/Ll
yTNJ48wHyZ0roz/bd6U07YDzZFS8duoHj5vwPRnJtBunxLbA+ez4PQ8W7Js0
WO77Mnr7R2/LiGC4QEY6jc+swgvhByyeLhtY3eg6RO5CGS3IC/c7txguktHO
GY2acxPghyx+u7hpFHyE/5NRQNmi4x1Nhsr9iOW7vWEPdHzhYhn9HDTpxfd7
8GMZHZvW5WuM1jC5S1i+Nx8wXHc5/ITF62mL4rXJ8FMZ7dJYP+zoX/gZy8dr
GnYdnTFc7lIZTR2U1XlDDPxcRkMWr7UY8Bl+wfLNLjO7W+NHyP2Snb/DlPNj
j8JlLL/GbpdFv4VfySj164G012Yj5S6XUVU/namdD8MVMopV5HJHvIVfs/lK
SrtgbmEo9xtW39pk7TU5Bley+vZ26r3+n+C3Mro6bMOevf1Gyf1ORhrzO62r
c4DfyyjyQt3rit3wBxndVdC2mCHBVTL69zk4d8xLuFpGxivTys6qGsldw9ar
8cJP4RbwRxkd2ucwpsN6+JOMFHJq9JVOwZ9lZOMS1xxYCH9h852iRYda4K8s
X1wdNKP36NFy18roYlHNgfGr4G9sPU3j3Kqj4O/seCu+OvcthH/ISL/XwZc1
isZy17H4kIUunGQG17Ofd1ngaOgO/5TRCr/gySln4QYZfd+qcyX7Bdwoo8VZ
0wZs7mIi9y/2+fFpfVKnw00yMj8wZ3TkHvi3jLxkK2o6ZcB/ZKTY5UDpoEb4
L8sXH3Mjy41M5W6WUdi7phum7vA/Vh8HGb0fycMtMlpSmH654D2swFFKSvf7
6v3HyK3IUb9k44cNLrASR0X3ZrsHn4bbcGSnOmx2djnclqMd9Gyk1MtM7nYc
/Q14cc1qGazM0Uq/Pon74uH2HCnENV/cVQl34KjDy5GxAwaYy63CUaXX88F7
1sKqHDUtCul+QoI7clSyyHTcyu+wGkdzdU0W1IwZK7c6R423J08YthvW4GiF
Z3DW0Gy4E0cuXgEZNR0t5NbkSDm/pHrdXLgzR+Y+2r2SYuEuHE0rPbnsahXc
laO4zTOP7R09Tm4tjtY+3hDXwxfW5ihV6/hGv/twN47edUutT9axlFuHo/LN
qn2SVsG6HJl17FHlcwXW4+jxvBvWPduOl7s7Oz/zhpHhc2F9Nl8neogViXAP
jmz2Xrje9hfckyN35VUubWdMkLsXRx4HunGv4+DeHNm/yToVUwf3YfPzcZ+d
2bSJcvfl6NOtQw+unob7cdQjUN1QrxHuz9Gi8jO5FweR3AYcpZ8zCpgxFx7A
UU3l4W+LA+CBHG2N1+j3JhkexNGT5UmdKsrgwRz5ef8pmNfRSu4hHB0q+uA2
xQIeytHDqsuKl9bBwziavKPxfHQ0PJyjsWWhnv/y4REcyYzidr/5DY/kKMDa
r3LScGu5DTnK0su+OdAZHsXR6flDhxw8ChtxNGJMhI1nFjyao12zFYxeNcDG
HC3sFtCxcOgkuU04cnpn3GC9DDblKK3WrCtFwGPY8eScC8rJh804ct3nv7mk
BTbnyPC4zlf3MZPlHstRsu4qnXB32IKjn/fMhtkkwuM42h6/1THoFWzJUVLc
nUtzu9nIPZ6jKzqbtl9xgCew+ed3Pkg8AE/kaMbTLc+HZMPE4nPSzvtWLbAV
R2WnhhV8tZgitzVHs7ROtB+9DZ7E0b8DhpLaFXgyR2/sMt77fYdtOHob4PDm
kOFUuadwpKQ34oGJBzyVo3meOY+3J8G2HDmHxg9Y/AWextGrt/a1z0fYyj2d
o0G3Fzo3ecAzONK2GxF//QI8kyPrkZ0r9etgO44sjpfO6ztmmtz2LH+ER1oW
7IAdOEoYMIjvfguexVHFsz+5mm2my+3Izv9tQ2ayLTybowjDpXd+HoHnsM+r
SP/+4Qk8l6Nz217t3NNzhtzzODp5VNj7YBU8n82vjt6YrGR4AUd7emtfXfsL
XsiOb7LbwFvWM+VexNHuaCkp+zC8mKNv/fq6734OL2Hr80NiUM0AO7mXcnRw
b3Q31S2wE0fdlt4d/zoTduaok42pjnsne7mXcbSueFzGRWfYhcWXgYVtSjK8
nB3/v6Drq1vgFRwF+qwxfj7LQe6VLB+mLn7Y/izsyuKp/4nYup/wKpZPV9c/
KTKYJfdqtl7v5Qe2cYDXcLSt+eSiqB3wWo4WP5736vA5eB1HbeO2hb57CLtx
FKLwr/bUH3g9R/f9F+y+NshR7g0cRVbNuWIyF3bnKMhdS1M7APZg+fLqH5VF
yfBGji4fj9VTLIM3cTT/cvIVddXZcm/m6PrbOns/c9iTo88bjRbPXwNvYeuh
Z/cp4cdhL5YP1773HZMLb+Vokq3XBmqAvVk+uH5t18WBc+TexlHD8APdQhbA
2zky1V4cdz8Y3sHyZ9t+3ltuwDtZfTg/s3nvZ9iH1ccw2dGWXnPl3sXyv/Ks
kLeO8G6OOvvHWxkFwb5sPM16daxJg/04WuC/2rzjF9ifo/F6PXSj+s6TO4Cj
IUtKfobOhwNZvl7atnvdQXgPizfFr/l37sB72Xg1HZr6txEO4uhr6p5HCSPn
y72PxcP8DmevroL3s9cDHtWZxMLBbP2d6dGh7xP4AEf58ffUdqovkDuExcfH
l31pCnyQo5cDXmzc4gcfYv1DhKu+1nX4MEeKDQNt+tXBRzhqF5itEjdiodyh
HHlXZwfsXwsfZevNPeBO+Vk4jKP/9Lo8P1sBH2Pxozyu5Kn+IrnDWX69t+jG
toVwBEdr/s4+si8SjuTIscnPvs1j+Dirx8mn6r9oLpb7BEf9patbpzjAURx1
cel2V+0IHM1RfZBZDhXCJ9l8P0paVam2RO4YNh6lukHfZ8KnWH4/nPjZ/TAc
y9GDXc0BC4rgOI5mru/WM7nTUrlPs/k38Tm42RGOZ/HYfkvkmXD4DEfr+/9o
Hv8UTuBIfBcSOEXPSe6zLF7HL3t5Yyl8jqMXwV3ST8bDiRztfJBe9P4dfJ4j
YXlpRswQZ7llHA3sOnHoTQ+YY/1QctcLU67APJvPLunvLX7DAqu3lx8uiaJl
coscGV/oFuu8H5bYeLlsHXm4CE7iyPPmlrzOHV3kTuaozcsbMZqGcApH3LHj
hdZz4AscWW17r89tgy+y+SqsHE2n4Escxabl31G9A19m+cXz1db2H+ArHL0f
7thk2nG53Fc5ijlpUxc5Ck7laM6j3PaD5sPXWP4Kuv+s2gdOY/X73EjFl2fg
6xw9mpbWqzkPvsH6I52u9+y/wuksf9X+F/ZQa4XcN1n90HRT9xsHZ3DkEzU+
f+kK+Bar727HZq09AN9m+T0oatiZC3AmO97rbhXKpfAdjvY/0vwa1QLf5cjS
IPDp/EEr5c5i+SyC0yIHOJvll/Mjdedug3NYfyydcD52Gs7l6NmPTUt/58F5
bD9hnxlw8Bt8j8VvesQ4Gz1XufM5slVQqx9oDd/nyKFwYZdR6+ECjuKn5/9e
FgE/YPHXo0gjNQMu5OhouWKSURVcxOqXhpFRseYquR9yZLRlRf1xC/g/joLr
Kmb6ucKPOLZ/mngk5AhczMavwEMlLQ1+zN7/+HW19m/hEpYfJ5W+9VZfLfcT
Vg/aND1TNoefsnjOLTBMXQE/42gfHTHcexgu5ajWWVdvUxr8nKP2g2uG7XgL
v+BoQieTxDiNNXK/5Ej/ytfbFWPhMo5WqVdcGbcKfsVR9T/+xsWjcDlHFxZU
trO6CVew+THTza+ugl9zJD2vNuG6rpX7DUe+dzS2+06EK9l+Zprnbbf18FtW
L8Isxmw4Ab/j6ER2ebvALPg9m687ZvPFWvgDW/+ax+yq9NfJXcX6xTGZmqa2
cDXbj80dkRXuBddw9Fz72z6lM/BHlp+/vdrlXwh/YvFzPi5b7Tf8meU3VaOg
8wPd5P7CUcHI2IqZc+CvHA1Qm/vunx9cy9ZLemZyugR/42jDwb2LAp/D39n7
fT/4z1F5vdw/WH292v/aEGO4jq3nyRqnOrjA9axfHBmd8+UQ/JPtBx9cmlF6
HW7gSFNRYUreB7iRo499fhRc77pB7l+s//pcVp9McBOLl/NqpYnu8G+OehqV
HYo9Cf/haMm0gqGRefBfdrzpEfkH6+FmNp6JkwP8+7rL/Y/Vo+v2bp72cAvb
D+88F+viAyvw1NWrwGQ6ByvytPOtgeHIJ7AST49/ht3tqOQhdxuevheP71g5
Em7Lk/8pq4EXlsDteHKwvGG0NRhW5qmhc/nMUVfh9jx5+XSJev0G7sDTcxNF
0yCNjXKr8PQlJGlKz3GwKk+pSw98l62BO/I0s/rAEoMIWI2nGc6WUlgmrM6T
/tgXarWfYQ2ezvAjS2LVNsndiafqsvx56f1gTZ6WxUQnPDSHO/NkZtsw+4U9
3IWn7Wyr/NIV7srTS713kx/thLV4WvzG/ebNo7A2z/JHVvvY83A3nnqe88/Z
fBPWYce7YFOoRTGsy1Pw/kvtGqtgPZ6UooX8881wd57yHrb3ndZ1s9z6PD3r
XZhbPhjuwX4+b+G01RPgnjxZpqyXKubAvXhaHjUqavo6uDdP0zpMSj3vC/fh
yVgh9WJdONyXzY93dzMjHu7HU3h4UL3zLbg/T50uHY/e9Rg24Kmm9+5nB6rh
ATxZnWl22dcMD+Rp4+VtHzd38ZR7EE/fQj8OmTkIHszTz5/TirUs4SE86Zrc
iC+YBQ9l8ZjS03HTKngYT2PqTeOVdsLDeZLd2zEz8Ag8gh3POd1utQnwSJ7a
VTffsr0GG/I0/f5j1dACeBRP/9SUb9+pgI1YfK3JTnhdB4/mKflCW79P7bfI
bcxT2r29vSr1YRP2uuUDu2xD2JQndXHEy7BJ8BiebN/nHZ++ADbjadB/+2Z/
dYPNeTJqY1C5yxcey8530CD9hjDYgiefbh9KFiXC43jadn1vtSwNtuSpbfjh
Ua8L4PHs9+fdDVSqgCew+Z5qkKPxA57I08AtA0rbtvOSm3jyrVWMe6cDW/E0
3O7W76ShsDVP/R4MKHEZD0/iacL8e52bHeDJPBVZ/ToVuAK24WlJWZ7Ldy94
Ck/3bilPn7YfnsrTr08TpoZEw7Y8nbpx0faKCE/jqfTgXMrLgKfz1MuhsG/W
Q3gGT39KPCplb+CZPCV9N9mxtQ6242n/pszyYe22ym3P063ns9ULusEOPM3t
eF9hzmB4Fouf8zGpWWNhR/Z5OSeNes6AZ7P419gXsmwpPIcnGlNwPsQdnsvm
Lyf0QJwvPI+nxnpvs5hQeD5PKWNPpfrHwwvYfPCHNRwuwgt5crOaYqt8F17E
4ldtsMf5YngxTx5DGw4avoWX8DT/alHymTp4KYu3Ywbv/7bxltuJJ+ve1ydY
acHOPA0pjHzgYQAvY/krpt2ZIBPYhadNgUceBk2Gl7P5uP1xw8a58AqeVmgr
hVq7wit5evqtcmbLFtiVJ+W63GuJe+BVPAVavi0wDYdX8/Rozu28lAR4DU92
6Svzul6C1/K0wPBV1fI78DqeOFfTqSf/g91Yvr6xvm1GBbyep13v3Cfe/wpv
4On9Xk29u82wO6s/ue0vn1PbJrcHe72qwtBTH97Izjfn56WhQ+FNPG1etNGl
yBzezNNbCxMnp6mwJ08jdD4UPZsHb+Epasjzl+NdYS+eWi6oiaGe8FZWb1z7
uxb6w948NVUvMWw8Am/jKcjmgKl6LLydpwFLO8Z3EuEdPI1cmRf1Lw3eyVNt
W271i1zYh6e9mmN1z5bAu3hK+LT+2cJKeDdPs+p9H/6phX15Wm2uOfxQM+zH
6lXXbnqqHbfL7c9TxeNnd7fqwgE82a/7MO/hADiQxa+edks3Y3gPT52tPD/N
JHgvT4e6k+1mOziIp+jwL9Z7F8P7eDId2kll3xp4P4unpwvueXvBwezzWsKS
5wfAB3j6sCuqZsAROISn/xIdZO9Owgd5uusWpx0ugw+xeuS3ZoXRFfgwq1+T
A6/czoSP8HTpQ+GECYVwKDse515GSc/hoyxerw26rvYBDuNJ1WN7W6cf8DGe
ND55Utw/OJwnEy0Wnqo75I5g8/Xx04T6bnAkT+5mektU+sPHWf52sNLXNIRP
8FRYHiJ2GAdH8bS14L5Z3RQ4mq3/gb6fHs6GT7L8Oir7e5wzHMPT1PULt7q4
wad48ss8FK/lDcey470xKTY9AI7jKTf/Y8S8w/BpNl/nvC5URsHxbDwMuuqu
PAef4cnCWqp7mgIn8FR//JPbhHT4LMvn7c+di86Fz/EkHe2SV/0ITmTv1/F5
47BX8HmeLrdvWrKyGpaxfHW9SCe0DuZ42vKjo0PKP5jnSTC7bJCtslNugcVT
RZf0Qi1Y5MlwWqbxg96wxBPfLzzl9lA4idXXrHh7zhRO5in2uNmofQSn8GRw
6oXnohnwBZ5CGixN+s2HL7J4DB0f9toFvsTT1YLKxIj18GWeVlkXHZrgDV9h
/etJ8wXl/vBVns5+HDLY6yCcyupzpZWuwnH4Gps/S+OJgfFwGsvPb25f/i3A
11n90b16cN1V+AZPHYqqXhbdhtNZ//R5VNrQ+/BNlt9y1hnvLoEz2PgeXrss
txy+xdOTqr8zlWvg2zzZHP7ccXwdnMmT069awa0ZvsPWy/AUs9D2PnLfZfnp
8K1bQmc4i8VTdsyMDH04m53/HaE6dwCcw1ObrNGn8wzhXJ4qvZdsuz0WzmP9
/Iih25MnwfdY/evpJ4uwg/N5OjkmuqvnAvg+TzmRifemLIcL2H4jo2Nql/Xw
A1Yfy6LKnnjBhTx9vFA97qgvXMST2sSVxVbB8EOedkRbxH4Mg/9j45+xNiok
Bn7E+iP/pFt9E+Fi1q+HH1K5kAw/Zv3ViRmbTdPgElbvbb59vngHfsLTemmC
54AC+Cmrp7uu/QwtgZ+x8dh43O37K7iUxfut/+5Oq4Kfs3wida2N+ga/YPVk
YFZ5eRP8ko2Hzy8//Ta75C5j/Vu/gNv2avArlj8Lnnps14bLedIa1mdfVC+4
gs3nuaV/kgfBr1n92nUtNX0U/IYn71zV07fGwpWsH0woj75mDb/lqf/ptQfP
z4Df8aQ54uD8g3Ph96x+DnxStsoJ/sDTNa+Af6ar4SqeDud4n/zjAVezfLV8
6pHUbXANT3c6G6Wu9oc/8lQ2qOeXjgfgT+z4IuPVzofBn3kS+//9bHIS/sLe
726PVWkJ8Feeimtjpo8S4VpWPyZmbj51Gf7G6nPD7qS/6fB3Np85X//OyoZ/
8OTqFt4++gFcx/oRL8vjJSVwPYuHn8+2tnkF/+TJ0b6954D3cANPEwP6zLP4
AjeyfvSkYbXVT/gX28+M+/VjXDPcxNP9CY3jBrfbLfdvnrT3ugYrq8N/WH4p
Njn1VAv+y9PD1/oWUT3gZpa/dh7pP8MA/sf2Y3nZurXD4BZWb67cLN1jDCsI
1G23ZV+VcbCiQBfmP0n2tYaVBNKZ+MHy3TS4jUCnvsQFjXWE2wo0qkrJ2nch
3E6gAYc8f11cBisLZJ16JqxkNdxeIHNj8+z37nAHgVQ6rLN57wWrCDRuw4z8
Yh9YVaCIi+VKyYFwR3Z8jhrnvA/AagKV9U11Gn4UVhdoetL5iqLjsIZA9ql8
qVMs3Emg4+X7GkrPwpoCffXu8GGiAHcWKNFbYc6xC3AXgZRi7KofpsJdBcpJ
fu3w6yasJdCy33dGd8yCtQVaX9ZtbId8uJtAaw4OUq0tgnUEqm9xnXm7BNYV
6GKHjYnbX8B6Ak04mlfe/TXcXaBtCiO3J76H9dn4/F7RVfcT3EOgodFbZnt+
g3sKdCw+4+nln3AvgTofaqCy33BvgWbmjzb61AL3EchA/8uU12195e4rUPMA
jb7pKnA/gYYMqHfy0YD7C6SZvzOmT1fYQKCuE9psE3TgAQK9WbLrsG4PeKBA
GX/dfNz6wIMEur3rR9lpA3iwQOtcXtmlDYaHCDS63/l1l4fDQwUqHOhfcHQU
PEygHc9cNGaZwMPZ6286FH4zg0eweK1JPeo5Dh4pEK+movRkAmwo0Ln3g2/r
WMOjBHL7eWGFhQ1sJJDWpTH7LW3h0QJ9OT43r+cM2JjF+7wrGa/sYBOBGgz0
2u2aBZsKdMXEzfzXbHiMQJljMn44zoPN2Pl3XP4weAFsLtDV4Op1pxbBYwXq
uNDU+dAS2EKg93WBtgud4HEsXtM257Q4w5YCjdfs4hnoAo8XSDGl9lPFcniC
QAc+9niksxKeKNDB3hMyh7jCJNCjoZELtVfBVgLtO3/Y6EWrrQUKUVD5um01
PEkgXX21MV9bPVmgIIcm0XINbCNQ+86qdStaPYW9n7Q4xaXVUwVartEQZNpq
W4HGHn7T403r+00TaOm1wforWz1doN59awantx7PDIG2jHaurW49/pkCuXz/
rPu59fzs2PnfM3TMXgHbs5+fpGSzuXU8HATSvn8o4ccyeJZAbabO0rNtHU9H
gZbcM1q8eSk8W6A/Gvt0PBbDcwTardaz3YSF8FyBZPZ2pa9b53eeQDtj3GfN
nwPPF2j4clPruNb4WCDQsx37rdJa42ch+32vQyrnpsOLBFrlOWLB8qnwYoG8
fvaqqZ0EL2HrP/STnwPBSwW6tPbfKz9L2Emgv2eT8vzNYWeBoiMmt5ndul6W
sXz8QH1RnSHswn6+aWm46zB4Octn0VG+iQPhFQK93Dip5mpfeCV7vyftzkW2
rm9XgazupQZMbl3/qwTSyHFdcLczvFqgM2ud/2qowWsEyn1kMX2oMrxWoF8L
tzZ2VYDXCfS4e7DygybkJzeWbx9ZL55dB69n+cJ22tPzn+ENAhWdE13yW/Oj
O8vfI7+8uV4Oewi0uUDVZvszeCOLT8OAbW3/gzcJVH5r9jrne/BmgVYOVFff
lwl7CvTxZNECnzR4i0DXC6dbTWitD14CHQ55mFUkg7cKdE9xWtnw07C3QBY3
bUIWttajbex8zX4/dDwMbxeoavjkS7p74R0sX25LMk/aCe8U6I7g4d5pM+zD
8vWkzU4T18C72PoK1Ow+3gnezfJdo9m1DnNgX4FcqzZNSbCF/QQ66bCqQmUC
7M/iTcH71MTWfiBAoG+nb5ycNBgOFIgcFH9r94T3sHpTW1iW2hney/JRu0Vr
ByrDQQLVTT6S7fob/cw+gX4mq/bw/ArvF+iFc/dT9pVwsEB9aq96/X4CH2Dr
K9CvdGs+HMLWp8ftv5k34YMsPwS56JWlwIcEClX5vDavtd87zF4fFzR4TyR8
RKC9Ye9OdAqGQwUaFjG7acNO+ChbD84JYTEb4DCBtu+bcCXGGT4mUPbZa+fd
Z8HhLN8qnZU6t/bDEQItGuWpFWwMRwpka61k+MgAPi6QoWOEw5fWfvyEQB58
TkGZMhwl0EZ+/5/TjejvowXqMEdnrFk1fFKgs0frXyeUwjGsfo167vj2HnxK
oMColM+/WvcjsQIlGB3QesfBcQKZHYsYmRgFn2b1cmXXBMvW/VC8QH1VZ5UK
2+AzAqmqhVt+Ww0nsHxppWupPh8+K9BpZ3UbJRv4nEA1aqOuPDSGEwV62K2s
s3c/+Dw7fh2Fxz81YRnrL8qtPRxasN/kWP53a1yy5wvMs/V6WbPbsZet+3+B
whZq6+7Kb93/C9SjZ9cKq2ut+3/WP047VvP2XOv+X6DZVcHXVhxr3f8LNKjK
7v4tv9b9v0Dv+h4692tD6/6fvb+t6X3Nxa37f4Gep3tltp/auv8XyH9Wgnq5
cev+n8VHG9OxEX1a9/8CPTl9tWCoeuv+XyCfRRftE5rw94xUgdKdpZl/3sPX
BPq0UstxTDGcJtA0peaqObfg6+z9t2nHzBXgG2y8bWr/mB+H01n/uN4gWjEQ
vilQRXG9Yoo7nMHW0wfzXKtF8C2B5lrM9b4xGb4tkMPEwWf1RsGZAjUpti9f
pg/fYf2uwvm0w8rwXYE2deqcc/Y7/v6VxfrJpbGRCWVwtkAjdpfdDMmDc1i/
nRhauPQSnCuQ/teTi/Vi4Tz2fnd/NWTuh++x+VmbZDrXE85n6028wT9eCt8X
SEjp+mHiVLiArZfXR3dHG8EP2PFovlN6ow8Xsv3J9UMddJThIpY/FBeNsfyG
v38+ZPUl2FHF8QX8H+uXa6d1np8NP2L1LMi4YkYyXMzy2cwTbYyj4Mes/kw/
qKEWCJcIlKTIhT5bDz9h+58h/7SPt/69+Cmr36Fqo2wnws8E+m2auv7rYLiU
/X68+fwDXeDnAiUv7bdL7y/+nv2C7Scypq07/R5+KZBacRan/xAuE6j62Mvs
I2nwKzZ/tipTm87A5axfHfLx2pKDcIVAb83MT6d6wa8F+pGuvUfVGX7D8kXG
8fIFU+FKgS4nelifHgW/ZfFYlTL6jR78jp1P95Wje7V+//Ce7V8s/bPmf8b3
Ex/YfA2sXn3wCVzF6qut86mbt+Bqlh8iAys/yuAagYwuFaR2C4M/snhZFBBJ
O+FPAn1vSW1auxL+zOpZyhSnozPhLwJ59npgfs0U/srWb8vpNuW94FpWfw88
Nm7XAf7G6s3E4RNGfMf3R98F8v7Q+/j8F/APlo9v/ZcUkAXXsf1HyaOfyRJc
z+JDt/xFeST8U6AuKm2LOvvBDSz+4hQtbdfCjQLNMTI6GugI/2Lr+ec+kzsW
cJNA7RKPhLU1gH8LFOm0TsNOHf7D+vnUAs2YBnyf95f1J4p//35t/b6vWaAb
mf+ZTsuH/7F+bUpKD+ES3MLm51BI5y6nYAWRfhpWegYEwYoizTx7J/aXB6wk
UsPe21+2LYTbiPRjQPPNFiu4rUi2Ywe6Hh0GtxOpQ9Imi6HasLJInaRTkYX/
8H1qe5FG59Xn76yGO4g0xMZ+6OhiWEUk7/tPutSnw6oi9VtY/DAzEe4o0rfu
12RRobCaSDaB06t8dsDqIm00fvvcbSWsIVL6gHX5q+zgTiLNLZ//b4MZrCnS
joIbt/37wp1Ftt7M55zpCHcRqXxXx+ain/g+uyv7vN3KCqqvYS2RYoUTsbPv
w9oirXDM1+avwN1EetF7skz9NKwjkgo5hvofgHVFqgguU1HygvVEmp7r7XjM
Ge4uUmm3haeNprV+/y+Sg/OKYa+NW7//F0ljw5x+cb1av/8XaWuj1eX1Kq3f
/4vk79fSb1o9rifoLZLW0shzYyrgPiI9UrmzzuQ+3FekwV0aE6yvwv1E2qK0
2m95PNyfxcfmpuFhB2EDkcw6O5U+8oYHsPP7r0XqvwIeKNI4JZ0n++zgQSJN
ij6z40/r9RaDRfJzXX83wAAeItK1JZpP9TThoSIdeN9yeX8jrucYJlLuR4X3
LUXwcJGEJ65Bp87DI0T6rjD4uZMvPFJk+/sO/SbPhw1Fuv8rJsFhJDxKpBN9
UnP9lWEjkYzG6Zx4Vo7rU0az8dnWdebca7CxSEUba/QbQ2ETkWJ651tkroVN
Rbr97sWLFCt4jEhRflOG53aHzUSy1LVwalOP62vMRVpr8z16TSE8ViQvrZtq
dedhCxbPnZXLE/3hcSJx9k4m/othS5FOue0wCTSBx4sUHW6tKGnAE0QyDy5N
b67G9UETRaoNj96zLQsmNl/7h3jrxcFWbH3w21PeboetRbp5/v60p3PgSWz9
bs1w+j4SniySr/EsJVNV2Ia937JvU868x/VOU9j4LBFHjLkDTxVJffWDN3Wn
YFuRzif4e73YDk8TKcR+68+aufB0kRo9yz37GcEzRHp2aHfTHnV4pkiaQ7gI
jY+4fstOpAAve/u7ubC9SMdvKxqePgs7iPSn/vf4RH94lkgD2vQNKHGCHUWa
aN6pefg4eLZI047qX03Wheew9fZzqbioAdefzRXpyMaLr0eUwPNY/E3Pnjvs
EjxfJBqspTz7KLxAJOM2Td/PeMALRdowSNDSt4MXiXS4Z9DmjGHwYpFepvn+
C1aFl4i0s927lN01uL5uqUgmi712x9yDnUT6L/yzU6UMdhbp7Fm1qbP3w8tY
/KrHjvi0GnYRqfcCr3ZJU+DlIk1esevOiYHwCpEO3rw2R1SGV4pU93xKUtUH
XD/oKtI6cr81Mw9exY4v4bj3Cxm8WiT9miXZR4PhNSLdHR4cuXEdvJaNX2zP
Z97T4XVsfS9evPX8MNhNpDNjM5b8U4PXi9TFR3Wr71dcH7lBpDabZ4kD/4Pd
RRoZvrOi4SLsIZJHealSbTi8kcVzekKzhje8ia0HqyXX5i+EN4v0ufFdt1wL
2FMk9+77lJx6wlvY8T76vExfAfYS6dM8Yy3F1utBt7J81u5dG41c2Jvlr7XN
Xax5eBsb74ENBrGH4O0ida/J7NF7E7xDJCXT/8ry5sA7RbIe1n3qCTPYh80v
9Rh/WB/exerFu/LTfAuud90tUrZWk8Pnt7CvSGNqwkfMuwf7idTUwUP3nQT7
izTb69q3qDA4gOWTH2tObPGGA0Va8Fm3essSeI9ILj9/ZEYTvFckxU45Le8G
wEHsfHPbB87rCO9j+dDmtcGn1ut994s0ZV7/nMSncLBIcxwXTgy6CR9g61fz
5sYDCXCISPMyJo2+FAwfZOOXcHpFiwd8SKTnVePLNs2DD7PxmWq3U9kSPiLS
qgu3dTL7waEiab+aGRqrAh8VKe+NV3rcN1zvHMbikw/0znoGH2PH63bkZMfb
cLhINR38FbedhyNEGvvJZF+7I3CkSMWaxm2ubYWPs/pXwTkcdIJPiGShem9y
oA0cxfLXidj0mBFwtEiyP10PP9OGT7L6NvpnmOk/XP8dw+Y3+3PC1Q/wKZEM
8g5ELXgIx4q0+iHN0E+D40RSfuUertB6fflplg/M509rHwLHs3ibNtTGcAt8
RqRezu2XbV8KJ7D679nkUWkDn2X9UuXfme6G8DlWj7orPNLVgxNZ/2f5vvid
EnxepEPX9gx99BnXy8vYeLzmU149hTmR/p2PMP//6+t5kZx3P4yZL8KCSLPM
my7fjYRFtr42v1ho7w9L7HiPjV3R5AYniTTMuEyWNa/1+n92vFuDFZOo9fp/
Vo8dladeHdZ6/b9ICq/7zCrr1nr9P1sv0bL6vkqt1/+zfNejQlftJe4vuMz6
KVO+XPMSfIXNh+7Wj44H4KsiPT3S43ORC5wqEn/ncPh+c/ga6y9WFR710YTT
RHr36Fe4UI37Ha6LFNHZ1k7rDnyDxXN5J/e0aDid1acTWWePe8I3RWovzj2T
PAPOEOmJj7m2wgD4lkg6Z+hSyD/cj3Gb1b9z3kPsS+FMkVZ6dxw+/RJ8h+W7
LovW+x6C77L+v++7qI+r4SwWb4ecVh+xgrNZvW4+G7SuB5zD5s81h/NpxP0j
uSK9Wa4QmF0M57H++WJO1qRk+J5Ihnuv92k6AOez8S65MuPdKvg+6/eTcxvb
WsMFIqm6m5Yu7gU/YP3FV7/4979xv0uhSA/uOrdNfAYXsf56es61qCvwQ7b+
Hld6ZIbB/7H+MGRyuf5G+JFI7XQf3BJa768pZvnn8afMDUPhxyINrL0ZvbwD
XMLy/6fof8EfcL/OE1b/fXonVmbDT1n/sWzEJI+z8DORXo2tOjIsEC4VaanT
1Qndl8PPWb4Ms1GxIPiFSKbFBxNDesMvWT/YNut+xxbcX1Qm0hfOfVRGOfyK
1e+984/E3YLLRSqxCjuVEgdXsP1IJ5+u33zh16yfM00Xly2D37B6Gz+p17+J
cCXrVzwdDQr6wG9Fmu/rvi1XEX4nkmPBhke1lbhf6j2LZ9m9z1Oy4Q8i/Yq/
uacgEa4Saeioslm798PVIu19Zdhp6Tq4hu1PDmnsXDMD/ihS36c97U633r/1
ifUXrrMnt9GEP4uUSd/0w3/gfq8vbP31O3jU/gn8VaTT15WXmabBtSLp1R6f
PDUG/sby+aDMf3t84e9svnwXzPi0HP7B1tvvwOpdNnCdSK53rkeYD4Hr2Xq2
zdbo1Xq/2k+Revjc1B7xHfezNYi08L36ulWt97c1iuTzeOu93OvwL5bPPNvU
z4qDm1j9ebIhqc0e+DfrZ5wHpJWvgf+w9Te3/L83M+G/IuVHPU9TGw03i7Sk
RDRapgP/Y/2Xr2Vz6V/cn9fC9vuvc17tqIQVJJrZ80mk1T1YUaLrg6ZXGybD
ShK1z1kQNTkCbiNR5z171vnthNtKtCQlsfdrF7idRKen1/iungorS/S0qWBG
l5Fwe4mq63vOeKsFd5Do/A9F6+d/cD+iikSBXb78rKuEVSUqzTo/3Pg+3FGi
jNFWwvGLsJpEk211jXpFw+oSufoZHMn3hzUk0lM8Hhy1Fu4k0a+PX6pCZsGa
EnUZ/m9LvDncWaJVLjX1pX3gLhL94/sZm6jAXSXyCnZvvPgd92NqSeSW/Ep1
9gtYW6INT56O0cqCu0n0OlTN5pcI60iUoBfY0hwB60oUPTBk1ABfWE+i5pTc
BPc1cHeJOmUO7vtsFqwvkZnlN+/lFnAPifKSxI1qBnBPNh8q5s+eqcO9JHrp
lbkjqxH3o/aWaLDarf4P38B9JKrdcOLs7wK4r0T7tlTl2KTC/SS61/xo/oV4
uL9EsUp/+1schA0kCtqw4E/lVniARHZP+4mCCzyQnf+UGsWwGfAgiRQ+BxRF
joEHS6RY0ul1Wl94iETieUXl32rwUIlMnTprLvqF+3WHSbS6aVLRk7fwcHb+
42o0Nz2ER0g0a1EMNygdHsnOL2XC6r/nYUOJUncq6n89Bo+SSCNoSdRfX9hI
IpdX6hcGrYdHS6S7v5/JxgWwMTve4Z8biifBJhIpF7YrmD0KNpXIeKjrnq89
4DES/ckwqEtUgc0kaud55cv2BtzPbM7iy+TBlDVv4bES+d5YX7zpP9hCIm7w
c9fIDHicRFE58cUlAmzJ4v9cxLeRUfB4ifo7Pgg/GwRPkGiR77mw0VvgiWy9
pdy6/dIFJol+v1eoj7OHrSS6NT2y7S5L2JqN34uaPM+h8CS2njtf0NqjC09m
6z287I6kDNtItDXFzq6iBveDT5HoW2Jn0xO58FSJuk7a/dG/9f5xW4mSlh/q
ecofnibRxOIM32oneLpE4b3rb60aB8+Q6KZ1YWhXPXgmyxdtZp/93oD71e0k
mn1fWWopge3Z/BytXTr+MuwgkeOo0HVCGDxLolfpH4KmbIIdJbp632t1Zwd4
Nhu/IpNM1ZHwHIk0XeNsR6vDcyXqJjt3df9n3G8/j623wKsZqg/g+RIdbXdd
J12EF0i045KmT9RBeKFEZ0qOn05YDy9i5/ModvzzGfBiiXruqlW3HA4vkahm
zYP8+2qt9/+z121OjQz6gucDOEnUp+Z7g1sR7CyRdoHhc58UeBnLf59mHr12
FHaRqGzelWc9PeHlEo3wmLw+eQ68QqKptvbt15nCKyUK/RWx1k4HdpXoSdXM
mUua8DyDVRItHqS/6dhLeLVEPXK0jv3IgNdIdK7PrU0+8fBatp5JtWD4Hnjd
//7+Yhfl1bCbRDuH7frWfhq8nuW3meI4o+HwBoliQo4oBXaC3Vl8TzRX/v0D
z2fwYPPlPaBD9FN4o0QB1uPvO9+AN7H80vM/jRlx8GaJVp7uEu4UCHtKdCq1
ROv4aniLRJWfDVfWT4e92HoMd7TebghvZfNzt8C7rxbszdZ7ekRO7S88b2Ib
Oz4b5frKV/B2lm90X+X9vgvvYPXBzLy9GQfvlGjs4qjtJw7DPhIds6uo1N8C
75LowmIH9eyF8G6JTooht0MnwL4SFV48dsfXAPZj+ehQ3sujqrC/RPGeVU9z
vuH5GQEs3rtp7Or5DA6UKLPLlYgTGfAeidTnJH80PgfvZT6RNPdHCBzE4nGl
RWTxZnifRA9DF3uWLIT3S3SxQeNa40Q4mOXvCZdHWg6CD0jUOKn53BkNOESi
YL+/7wc14PkgB1k8bta7VfQKPsTmU0X7d2QOfJjVj64d1uxufb7IEYmGJKwo
3hsJh0q0ZecnFWk3fJT1P4G3X/5YBYdJlDvCsdsie/gYyw9f1gSXj4HD2fnG
91bc0xuOkCjxX5XDlA5wpEQlnfdOHtz6PJTjLL+dUUkZ/AI+IZHEvV42NQuO
Yp+fd3fQXgmOluhNwbvi8kj4JMvnjYqGC/zgGIns7Yu7fVkLn5LoY0bA0vjZ
cCzrTzRCijdZwnESfVl2aYbzQPi0RFWJGjFrNeF4iSIMWsJDf+P5L2ck8vhq
qPr4HZwgUdiKqEejH8JnJVKVdt5Kvg6fY/NptTJxyjk4kdWL1YOX/D4Cn2f9
V1LNlfwdsIzF79ZOwVdcYY6Nr9d04Ubr82p4Vo/HhH9/aQELEjmdHmKiOxAW
WXxti7Dd2BmW2HrSGNv+zV88DydJomdeL6e4V8PJEtnu3/WqawmcItFzq5SE
ktvwBYlky2Z4pIjwRZaf3m7QPXcCvsTy95ktOy7tgS+z9ZOn5PZiI3xFogdu
Cln6S+GrrF5pRDp528KpEoWYDOv60QS+JpF5lUeGd184TaKGqXZjemjA11l+
7lG/4MVvPB/ohkR9XR79vVAFp7P3LzrWcroEvsnOd/uAcbI7cIZEd+dcDclN
hm9JNOi+lN8cA99mx29/5fHMA3Am61e/Xdx72Ru+w9bTp3tpRq7wXRY/I31n
5znCWRJtdt882GsinM3618TmbuYj4ByJDsf0/tNFH86VaALf6VJbFThPIpW5
VnrqjXie0j12/JUrNIa/h/MlGv5z6cblj+H7EhV1n9096Q5cwNbzhrgvGhfg
Byxf93+Wty8OLpRIa8z9/VqH4SKJvtbuVkvzgR+yent4lOlmN/g/iepLF7yZ
uAh+xPJtTvy3/rZwMcsXarXWPc3gx2z9FS5NGzYQLpHo7BALIwdt+Amrj0t0
gve3hZ9KlD9nztmSOjyP6hlb3288Xce8hUsl2rXyiiQVw88lGlhywMnsLvyC
1W/PqIVPL8IvJbq0Ms3vwBm4jK3/pfVXZoXBr1j/bnPgxbAAuJz1P6/fF3ff
DFew8dks+PdcDr9m+701XK6xI/yG9bfKlfudrOBKiUarhshOGsFvWb1f2Ebl
U1/4nUQ6steh9l3g9+z8BrzrnaMEf2D94IiWU/Z1eN5XlUQpNY6fPr6Fq1k8
242rjy6hif8D0iqGsA==
         "]]}, {
        Hue[0.1421359549995791, 0.6, 0.6], 
        Directive[
         PointSize[0.002777777777777778], 
         RGBColor[0.560181, 0.691569, 0.194885], 
         AbsoluteThickness[1.6], FontFamily -> "Arial", FontSize -> 16], 
        LineBox[CompressedData["
1:eJw13HlcTd33B/CMFUmklClSVChEErLIkAxpwCOFKCSFqGgUiQaUzFMq3DNR
hlQisyJlaEYpkqGBzCR++/vrc59/ntf7da97ztl77bXWvvecBixba+/eVkFB
YXMHBYX//f///1sno83+KQs73Xed+P9eLyPF56+KXz+GfWREjTb5N8vgDTLS
6vV14qkqeKOMJo/XHBX9DvaVkWZ1+1S/T7CfjK4VmFxZ8RP2l1Hd3oELFyks
a/UmGTV3j4p3VII3yyiz35B19mpwgIyOd2j45qgFB8oo3bh4iHN/OEhG3heV
tFcZwMEy8vnz8M6m4XCIjFSX7TTbbQ6Hyuh5wS1fjuAtMlriPigqxxoOk1G0
wZbAurnwVhlZyG7Y9VgIb5ORh/Cnx2RXOFxG92u98jd6wNtlNLj4cLC0Ho6Q
0Zqj54zfb4Z3yMj3qNBotBXeKaN94bvvrY+CI9nx94dfv7YXjmLX5179SvUo
HC2jxhQ9C/dkOIZdn/7vghsivEtGLuMtxAGX4N0ySutcV7bjKrxHRsKAScu+
3IFj2ecvP2nnlg/Hyeh847Hzz4rhvex4f5tj5lfC8TKqKrnUWFoL75PRprNN
1Ys/wvtlpJCg5lP3Az4gI8ukU0KwwvJWH5TRwDC/gxrK8CEZ2Zdsn3KxG3xY
RonR327N7wUfkdFV09R+CgPhozKKTa5akjIEPiajiOHT491Gwcdl1HH+y7s6
E+AT7HxzqtpXT4UTZGQbecOFmwOflJGT0shK3wVwoowuTzDYN2MpnMTe/6Rk
10APOFlGs6wulrfzgU/J6JO2X8SHAPi0jLr16JNcug0+I6OVS99a5sXAMhmV
lS/1uLsf5mS0wXrhyHsnYF5GybIPfL4MFmQ0fP3mquepsCijkw1ptZ8yYUlG
npHH81Vuw2dldNhn12mTh/A5GVVOTAhdWAynsPm6O3ptVCWcyubn2+GIW2/h
8yy+tTzK2jTBF2RkNe2Av/Vv+KKMVlV5+h9o59bqSzK622NXXZ0KnMY+z/3H
W2tN+LKMeo9uH3ZWB06XkZvz6jxtQzhDRt9vTHyxayScKaPX337nKo+Hr8ho
edVG2a6pcJaMRi7/sEvbFr4qIyW1v3vP/gdfk9GQl5n5M5bB2Wz9NsTOa/SE
r8to40TXyUd94Rtsfnf7SnND4ZsySg2Jl1Qj4VsyervGxLl4L3ybjX9wTNGp
Y/AdGX35kWESfAa+K6NOumN3Lk6F78modKTyL+srcI6MHtokHB9/B86VkcqG
hrixBfB9tl6Tl3+eWAY/YNf3pOm57Ss4j+WPf8prPOrhhzJ6sDjpRsx3OJ/l
6zVjfmYquLe6gL3eu2BEUyf4kYy2K32PGakBP5bRWCnPMEQHfsLG98RvgyJD
+KmMXMuvi6NGwYUsHyvXFyZYwkXs9crkbI0ZcDE7v9xJsQcc4BIZOdjarNNd
DJfKyLFDr22Zq+AyVm80zjUs2gCXy6j8+pli5RD4GVufNTNcb++En8uoX8z2
9J3x8AsZdQ/7/G/hCbiCxeOHkmVjeLiS1aMvBsoDLsEv2fz5xPXpeR2uYvni
tHeO9gO4WkZcTckow2L4FRt/76OxU6vg12y8hsxUXFsH18goMmL0vdPf4Tcy
GjrVq/l9mxWtrmX10SOveFwX+C2rP70/hx/Vgt/JaLaTtoWyHvxeRvo/NEZv
N4E/yMjYIe5Q13FwnYxM/pke5KbB9Ww8BwS7zbWHG2Q0LfzuKMXFcKOMDM5O
npDvAX9k+fCn8qUkX/iTjM7eUH+8IwxuktHO7Zb3g3bBn1n+1bUvCzsMf2H5
SLHdmIOn4a8yuuD7TefaefibjF7l3Sj4cg3+zvLpo8+h4x7AP2SU0U59/b4S
+KeMZrQ5U/X3FfxLRgnlw1UDP8K/ZbQ/aLyF8h+4WUai/sIzvNLKVv9h9alg
wH5nDbiF1a/IOBtdXfgve//iA52bjeF/MspK8+/7dhyswJHsS6+cWmu4DUfh
l8Lm/p4Ht+WoxSW/re5yuB1H3S5PNli8Dm7P0fiQ2SopwXAHjjqphzf3iIY7
cjS2q2gVewhW5Oj35wzTAWdgJY7sC8p7516ElTl61+gze/tNuBNH/rGDei98
BHfmyDK2tMyqAlZh1j37fGod3IWjrzs1A5b8glU58iso6BynuKrVXTn6ElL1
/pkGrMZRoFrNogl6cDeO0t7tu5IxEu7O0fPYlE2zJ8HqHLVZPOlbsy3cg6OI
0dmxdxbDGhwdcWl/VuYFa3LUf9bSs6eD4J7sfDbGfs+OhrU4+tb9fuOXI7A2
R2bf01umCHAvjmym7oy5kAn35mjO5NoOE+7DfThyVG5XUlMG9+Vopc2h1cI7
uB9Hd/7Wjdz9E9bhaIBWUUKskker+3N0wvDKwAta8ACOlnZKGPnFANbliFvb
b7LjWHggR4mhPveLZ8B6HD1x8p+0yQnW56jtCINp4z3hQRzdMj1qqxsED+ao
4KH2NaNdsAFH2deMusw/ARty1OGSwo1TKbARR29XBS/oeRMewlG/i6MWnHsK
D+WoeufaKatr4GEceTcZn5n5HTbmaNUb4w4OSqtbbcJRz77v67b0godzFJx3
sLZ4KDyCI/ep5tvsJ8IjOYqK32X3ww425ehNo+7rO27wKLZe9OfkZfnDo9n1
vxuR8CIKNuPoUMv1b4NPwGNYfLtkrTxxHjbnaEN+cAjdhcdypPumxwPVctiC
o7x3Qzp2aoDHcbQ4LbZwZBvPVo/nqMvMT0WRGvAENn4zy851NYItOdrnkKF4
1xKeyNE189c7BAeY2PhoxZbfWAVP4uiw9XNOKQSezFFcv5zkrfGwFUfLd40P
MOHhKRzdPNK5sut1eCpHs7m6rXrF8DSOgmID+3nXwdM5mr9/0qqGNmtabc3R
ah1RO1kLnsHRglkqjXtMYBuObG0Ski5Ng2dylBy67Xu3xfAsNr7BVwXOF57N
kfEi852bd8FzOIr/MMdr+2nYliMrhwSF/GvwXI4i1/TuZFcC23Gk6hHj0P0j
bM/RXIdYrpuSV6sdOFKwOVhiOwB25IjfXCXlW8Dz2Pw89fsT7QjPZ+vLf9ih
aG94AUeT3h91zN8J/8c+77W2kn0yvJAjz6YrUb2yYSc2H1dmXB5cDi/i6N7P
ySsCvsLOHHXXf+yvrubdaheOmh/fvP9lCLyY5TMpcnwfa3gJR2fMR13Y5QYv
Zfmo/zLVGWGwK8vHLk29bU/Ayzhqn9mz8GQWvJzFW7+Z+hPLYTeORufn/jH6
Abuz8Xw3caq7xtpWr2Dr6XJuXaMpvJKjV1ufV+baw6tYvPSdrvp1PezB6knT
IM/1cfBqjmZmlL2ddB72ZOv9dpP/iifwGo6OVpiqVTXBXhwZVFLhAuV1rfbm
aGTEe606bXgtR1M69JgnGMHrWPwtsGx/YBy8nqPTF12Sz82CfTiamlqa8tUF
3sDRgWGBslVr4Y0sH+962LFzGMx21icut7N+sRf24yjUQvHTi1OwP6tXvjoh
XdLhTRxtUS9b730f3szq0dEfNgov4ACW/zP9Im83woFsvc72P5vRZn2rgzja
PWHcmKoecDBHMxR7yywM4BCORvQICs4dB4dyFPLonkWULbyFxUOQ85Ity+Ew
ll8fxXiK/vBWjv5Mjn7ZOQbexv69mdu4pJNwOEf/3Wn6650Gb+do0JLHvM8D
OIKjC8Mcss6+hHdwtNNg04X+3+CdHOVvujfgYSefVkdytGdD49bU/nAUm7/+
L60KzOBojooWjarWnw3HsPp2p6kkfTm8i8XfAt+T4QHwbrYeHnlkxMTBezjS
eJRx6DEHx7L4uxd0Ze4NOI4jFf7z/i5l8F6O1rl7Jil+guNZfOlPmD9RaUOr
93E0asGlQWn94f0c9Qlvv9NjLHyAra8G8wZne/ggR4q/9XL3eMKHOCpf6xjZ
djt8mKOrwc0JaSfgIxzd31+7mc+Aj3L0S3v1tsqn8DHWf/R37zqvAT7O0ZjS
gENdlDa2+gRHbpL2LqWBcAJHD0uiHaZZwidZvcy0n5uzEE5k9fmsRm20L5zE
UcXZWN99cXAyRz2qtrpUn4VPsXqqePy3zwP4NIunsrWyGW/hMxz9G+901b29
b6tlLL8H+O/JGQBzHK2ds2vj2okwzz7v16+rLi6wwFGuRVL63kBYZOc342Wq
6hFYYuvp5prPTzLgsxylx8y//aIUPsfit7B2pckPOIXV0/fxAx5o+rU6laM1
gWuszprB5zkad9f0R9l8+AJHFrM3+sz2hy9yNMTQ6kOnQ/Alli92b4/tlgmn
caTW82W86zP4MkdhOid1mpvhdI7Kpl9aVNnXv9UZrL5oxK3pTHAm6zez9DZs
XQZf+V8/fTfGajucxd6f2a9wDgdfZeO9Ws/5VB58jaOOu/+OnfIRzubobsvv
AGP1Ta2+zupv12DD5WPgGyweKxtmvloE32T5tkKqEbfAt9h6v6zw+fpp+DZH
8/yUvPvlwXdY/P8ebJ7zCb7LUeyg245XNDe3+h5Hl7yd0n6Mh3NYfzTQxip0
OZzL6mdk+Ou5UfB9jnKmbPdbcx5+wNEjvallT8rgPI5eexpXbVEIaPVDjjK2
d3PdbADnc7TCvJdh1ly4gNUr+7ttpm2GH7H+raQkRTsJfszq16W5X0bnwU/Y
em322HHkK/yUoyw+Qnd6v8BWF7J+9K+J3zhruIij4au6mPj7wMUcVbap/Prr
GFzCPv+iz+rbOXApy+fvuGGFn+EyjrbVu5ca9AtqdTlb7+/3Nt+eAT/jyHW3
tuEpX/g52z85V7/PTYRfsOPx+bdGFMAVHLlMv2pa+RuuZPWnJjw9f3Bwq19y
NLj/r9v/HOEqtt4c3tzfsBWu5iihe/fRhqnwK9Y/ek9bo1MJv2b5os7myTyV
kFbXsPU8ruFGngX8hvVnl9vHb/GAazk6v9//yIZD8FvWzzWQ/qkc+B1Hw7z9
g7r9gN+z/cQ7x5org0Jb/YHlswOWxxLmw3Uc1esXVGZHwPUcLVJ3+94zHW5g
/U5tUh/hLdzI8sOxscMtVLa0+iNHelp+X6/owZ/YfNpPr58/AW5i8bWKP9Nl
PvyZI1PXRamV3vAXjgLu18bf3wF/5cjhgqw8/yT8jaOSzsWKdZnwd46WuEYm
9S+Ef3CU+iVviHc9/JP9++FHBhZ2CGv1L3Y925sUbXXg3yyfxJY7VpvDzaz/
Pu0dHmkP/2H5+UK96vQ1cAtbv35XVmtHwH85+tDJV0XhJPyP5bMHzSt+Z8IK
PO0PCapTLILb8HQ66se7wY1wW54eunRrXKi0tdXteHpzmF95XBduzxM3Qu9m
03i4A09q6v5u8xfAHXna1tP8yoP1sCJPlmNEwzkxsBJPUS2PtarOwMo8bR7n
Wx96E+7EPv/7BKVhL+DOPNnEXSmo/Q6r8DTScEOi1G1bq7vw9NToZ1XwUFiV
pxyNz/ULp8NdeWpcO0KPlsFqPDnUZNeYBMPdeLoSXRdtcAjuztPQxa5+hhdh
dZ4Op5kqjCyAe/AUo/opfNJ7WIOnQqMmjwXtw1utydOwpXc7b9CBe/LUsk07
I94C1uKpw5BzuRnzYG12/HPdDlavg3vxNN3tfFCXGLg3TwGVH56Ok8F9eDIb
0/eL5y24L08JLlfMjlfA/Xi67v7fj4KfsA5PViW3div02N7q/jxlNXVeMMIE
HsDT8x/HhaU2sC5PeYtm1exyhwfydLTebUnGFliPJ8/6G/4vj8L6PJWpl0S2
TYcHsfkJyfnc/yk8mB0v0E/NogE24ClCGmc2Wymi1YY83Rn35eHCgbART49n
2I5ZYgkP4Sn5aYdS54XwUPb+ogpV+43wMJ6WWF+fbLkHNuap+/tbpf0F2IQn
n0eTRv26Aw/nqaC05vq9l/AInsoLL77e+RseyVNuuF6niRo7Wm3K07hFhgnv
TOBRPJk0T1TbbgOPZvMdFvpQ3R0246k64syUfaHwGJ46vzGo63AENudpxfAJ
o1ZdgsfypP7p/f4rBbAFTz2iu+/88w4ex9Peum3hw9rtbPV4nvhUxY6z+8IT
eCoxC93sNAa25Gll23vr5tnBE3lq27Oz9wRPmNj7hyZ967YdnsTTV2/V3U9P
wJN58qhRuRGSAVux9bnthKbmU3gKi8+GbjqH6uCpPI19ouLRvkNkq6fx9OX7
vginfvB09nqjlsqRMbA1TynLN8XemgvP4OmntsrZQg/YhqdlEWdbHm6FZ/K0
Ty27/7mj8Cyeqr4OS/e7BM/mKTV3q9ugfHgOT0knKwquvoFteZpSppAw9i88
lyf9wHlbjmlGtdqOJ7FvT6M3xrA9G99rTjvUp8MOPCUete84eAnsyFM7UcFZ
xx+ex65XawD92Q3PZ+t59zCva2fgBWz8NJeeXJYN/8fWZ2La4bpieCFPb0d+
6v1fA+zE8hd/qF7WPrrVi9j5mCoUPesNO/P0bMmk459Gwi4snstI8/0MeDFP
zbfOdr2zFF7C1ufNNi5h/vBSFl+nthT13w278pSWPsY26RS8jKdX9/5wHbLg
5TzJstfcsHkCu/G0Y8TAFevfwu4sv2kYmm9ugVfwVNEsbVymHtPqlSzf3n3V
cZghvIqn2sSsF2WWsAfLX+KrWndHeDWLV7NMrSIP2JOnc4/sVw0MhdfwNPjn
ugKHfbAXT0OiQ6a587A3T8KrqIIF2fBanhTOT1k5pBBex+rLvq/qVW/h9Tx9
X+H/zPcP7MOT8XTz2/Vqu1q9gafw5UblU/ThjTw5hd0yDBkL+/K0aNqnO4dm
w3481Vn1vLbPFfbnacs9xcE+vvAmnoxW/9AeEQlv5qmf3+aUJ8fgAFZP1M2t
HVPhQJ7OJ5hmZ9yGg1j+sDtn/K8EDuapz/m5WYM/wCE8ef/+vmNkCxzK00xb
7oqO2u5Wb+FJ5+quwI+6cBhP7l3ff00cDW/lSdre2WGMNbyNp+GzZt1JcYLD
2fw9+7upsxe8nSdbA49km1A4gq2/9Ex/rzh4B8vH4S1DNibDO1l+ua/xc3Ea
HMnTIemshnEOHMXi+47JjeoyOJqnuB1ZowI+wDE8aRzqdeFHM7yLp1nPylc6
ddnT6t2s/vhankrqB+9hrw9sSXlsAsfypNvg+7iG4Die/hsXNOulHbyX5e+D
M9fcWAbH87TKJWjzzg3wPp52zfuZPSYc3s/Gx/rjzoJ98AGezIPy9Gafhg+y
+R06qPpiGnyIrYfGrC7t7sGHeWpSd222KIGP8NTr77fmRbXwUZZ/PBctW/Ed
PsZT+6Wmk4a1i231cZ4O6Hr+16czfILV+0tJiQrqcALLbwFq1s96wSd5Mm35
58frwok8ObotcfI2gpNYfjMs7mc4Ek5m8T6obVP5WPgUW/8+T1u2TIJPs3wd
7O/TbwZ8htXDEcuCLsyFZTyla0yYMeE/mGP9oV9tx+tLYJ6nBTGrX49ZCQus
PggtKpw3LPK0Yf338139YInFa7tchbXB8Fme4if9GXwvHD7H3q9iPF8jBk7h
6VJUuyvO8XAqT35+BluPHYHPs/W/zrqiKBG+wNM8F+XfHXj4Ik81A5d1HJ4K
X2L9z6Hv+g7pcBpPF+uf7F2bDV/mSTnIP3D7XTid5SOVGar7H8IZbP0uDNt8
ohDOZPF0yrgu8Rl8hSdtx2FxCdVwFuvPDuoePvgOvsrOT9t/eNRH+BpPn9Ls
wv2/w9k8nbHae3NJC3ydJ7ulD3tYtY9r9Q2ePsycLAzoDN/kqTT/5dnmbvAt
Fi/6o2c+0YJvs/lX9DmbpAPfYfkxeem/tYPgu6y/y1zqOXYYfI/1T1nLev8z
hXNY/vr+yvymBZzLk15+TX3oJPg+T9c0lnqOs4YfsPgsulj7ZQ6cx5PW3D1r
+XnwQ1YfQlYPdXaG83nKPzDMSmU5XMDTr8Sh5Zke8COesrsMVHdfBz/m6aaj
iYaqP/yE9VfnC9qmBcNPWb9XVfZ3YThcyOpzQ+CQlii4iOVnTXPhRBxczFP0
hedHLQ/BJTw9Mg7tX3ECLuWpq3bYgoDTcBlPmWZbl2hKcDlPXpLr/PMX4Gc8
LR41duHMTPg5T7eWLwyvuQ6/YPH2b+qXoHtwBeuPRq9P7JEPV/J07HpQplgI
v2T9xkljt8nP4Co23p89rpRVwdU8DXo9ssj7LfyK9d9Lxdz2jfBrFi/lXc8d
+QrX8DS/06XDw5vhN2x/+Oxfwr02e1tdy9N4uzVFzkrwW54qY7fM+KIKv2P5
saFALUoDfs9Tzy6fLQb0gT+w/KATVZqhC9fxtFTX4ttcQ7ie5QeL04nvTeAG
njrprHm/1QxuZP35PqOyPhPgj6wfat64Kd0K/sT6oe/FhfY2cBNPR+JdDD/O
hT+z/dmnYNuYBfAXnoKeD55qtBj+ytO6hizV+27wN9ZfOO1IWeUJf2f9kMot
Q2Uf+AfrV8pjQoRN8E92/lkfz84KhX+xej2q7PLH7fBvtv++0PNgfAzczOpD
z2UzzePhPzz1njPrUcVhuIXF0zebvuEn4b+svhicNx4ig//xFGuX0vz0LKwg
0LV+9oGBl+A2AjWEhyXrZcFtBVKt/Leq4CbcTqDVfT2ub8qF2wsU0Xvk4YGP
4A4CmayYJRUUwx0F+jW3TC/gBawo0PTl/b7ov4aVBFI5UtLh6XtYWaDry3bb
hHyCOwk0cj131ugH3FkghRTnXqUtsIpAX6dkBGxrH9/qLgKtyD6ebtIZVhVo
0PS7Gc+7wV3Z57W/5rZDC1YTaM2O9ydH6sDdBDq5OMKuQh/uLpBj9pmFO4bC
6gKttzY7OtwU7iHQlI+/vpeNhTUEev41dtYWgjUF2q3oFzBoOtxTIItAhcV5
s2EtgSafdC/0doS1BRpx63K12iK4l0CxsxeNOe8K9xao3YcZou0quA973Wp/
j3pvuK9AO1LHzIjwhfsJlG6l0a9fEKwjUGRLy4qLW+H+AuX0Sf0+NRIeIFDh
7mcnivfAumw8QnWGLzsADxSoRLlnQN0xWI/FS0f7meuTYX2B0v45r//Cw4ME
0ptwO2N9KjyYnf/vbg11l2EDgZovPS9zvQYbCsQnZ00tvA0bCWQ9beGfiQ/g
IQKd7bPmjuwxPFSgG4HX3TqVwsPY+ZR47l5ZARsLVKHi1fP6a9iExdtan1y1
D/BwgRqX93F3/gSPYPPpY5qa+B0eKZBxmeRZ9Qc2ZeM9OeU/rXb7Wj1KIPvT
B8fMUIZHC3TQ9G+OT1fYTCCPTVm5+zTgMQJ13dPw41xv2JxdX2BL95sD4LEC
VZ88VfJgMGwh0Dqnz3/zhsHj2Pycs5t+xxQez+JTf8/qi2PhCQJx6ZW6hyfC
lgI9rK429J0KTxSo56Oz5tNnwiSQ0qknil3t4EkCpZgPnfpwPjxZIM8PSmKI
M2wlkEb8tp/6y+ApAjnf3l9zcyU8VaA+roX69l7wNIFe71nvU+IDTxfo+PnZ
W+Zsgq0FSgj92v5KMDxDoFsWfJrWNthGoPKmNdNX74RnCvS5osPac7vgWQKN
KexYXbMXni3Q3bsldl0OwXPYenDN8B18HLZl13vpiYJpEjxXoIC3pjITGWwn
0MUur/v0lWB7gRb9rtBoToUdBPpoNGja/TTYUaBPWTmuO67A8wQatfnvoNHX
4fkCJUWXeD69DS8QqM32q5cX58L/CZR7fmFW+UN4IVsfvXcNs3oCO7H4Tt9w
80gxvEig+cnrhlSVw84CZcwf3V+9EnYRSL/mvqPpK3gxO3/T/SFUCy9hr09w
d7D4AC8VqPdU/8j+jbArW99dt5R+boKXCXSgx6Wvqd/g5QLt5R4dcvoFuwn0
Qlcn6OMf2F2gWT8iFqxV2N/qFQL9vBddU94OXsne7+ZUYawIrxJI50bNI69O
sAcb/04WyQe6wKsF+us7R5NXgz0FeiX+qj2lDq9h8aRSVRipCXsJ9GNKwLEF
2rA3i6+CPm1U+8BrBVq88N8tqR+8juXD3lNOmQ6A1zMr/VuZNBD2YfNRP/7p
T314g0ATV3XizAzgjSx/lwSkLDKCfQUq6JiSsnIo7CfQklfP1zkZw/4C0du5
V02Hw5sEmhce4vxlBLxZoGW2f/ocNoUD2PrX2PNAbzQcKFDYHWPTA2ZwEFtv
I/QNGsbAwQKlHnwUaDgWDmH1riK12cYCDhXoXGZKgN04eAtbT+Ft8sePh8PY
fOmY5KpMgLcK5JWqbXVT7m0CJQ79p+FkCYez9Zoe0qtU7u0CNT08NsR8IhzB
8qt5jn6w3DsEGl9dVnta7p0Crfqv75wLckcKtM3ScXyS3FFsfXpdiveVO1og
2afGMUPljmH9Sc4I1Xvy4+9i9WadUctkuXcLNHOyUkOS/Pz3CKQbHZLzRn69
sQJ133zPv7PccQIFDhz8S10+PnsFGjg+Z9Q/+XjGs/PZ/qdrvjm8TyDLQ7mB
wfLx3y9QqGbWajX5/BwQ6OjMz4+3j4IPCnR/X+9TFSPhQwLd3LvheU/5/B8W
yF3v3tpRJvARgboN8V5kOgw+yvKt1rwjPYbAx1i/Ne2zYZk8Ho+z9aRtoxwy
CD4hUH1DvXlHPThBoKlPv11ZJ4/3kyw/KSvHX5Ovh0RWXxbb36vvDScJFDN5
26K/WnAyyxdPZAs/a8CnBApp3/lCbnf4NKt3a4oiw7rCZ9jxB/Rt7KMCy9j1
bvBtOKIEcwK9fV19sLk9zLN89bP0r2UbWBBIvcpitHsL8oso0OCGBbbe8vwj
sXr25tUyJ3l+OivQAoPPEYby/HWO9XcXfhc+r4dT2PV/yVu+/h2cyuZzW7Td
h9fwedZ/XUrNnPYSviDQ0D//MiOewRfZerOKWC/I8/Elgeaq7FO48BhOE8hp
a8bO43nwZZZP3K4O9boHpwtUWXpMbcBNOEOgthenLMzMgjMFqp1UZ2B2Gb7C
1sPGneJBef3JYvkn/Y5ypQBfFWhjd1cv5dPwNYG0PUe06ZUAZ7N4TtVs6noY
vs7y5Y+fHnXyenmDHW/7zcNSDHyTxe9DxxSHCPiWQCfmxTyrCoVvC9Th9PBZ
jpvhOwL9Vvky+py8vt8VyGbzygeNnvA9gYaP+Dte0x3OYfUyruWm3mI4V6Cn
twJ391oA3xdomNt/ZT9s4Qesn7IwK7lqDecJtLJ043WPSfBDgR5NNHr4V97/
5AsUHd9ndNBIuICNt07p7FdG8CO2X+nUfcyIgfBjdj0eMw095P3YE4F837gv
iVKHnwpUZVraY39nuFCgLTmJ2yPl/V+RQAv3zGlc2Yz+sFigLlm10cO/wCWs
X9zZcPS1vN8sFWhCHyfnsFdwmUDbl8d17vQMLhfoUrul74KfwM8EmjHv64iK
XPg5y7drygYb3IBfsPePqFdekg5XCFQWvkRr6zm4kvVfvlJ83Gn4JdtfRcZd
3SXv36tYPC2wKPSLh6sFCrpzq/PsKPgVyw/9m9LUwuDXApX+OqJ+yx+uYflz
6LUVrvL9xxvWHxzxa2p0g2tZP97S9vtq+X7mLTv+vbTLxXbwO4GeaXzzNbGG
37N6f3+U3yZL+AMbn+SmX6mj4DqB9odIVuVGcL1AF5Lf7G/qDzcIdMVEy/S3
JtwoUI/4NJcvKvBHNh96A/6raAt/Eqj4qeiW8VO+/xdo7Ls9d8Mb5ft/gTq+
q786uUa+/xeork9ozOdy+f5foPd9WHcr3/9+E0jTZFaawV35/l+gLzOD9qdc
ke//BfL+99TRMFW+/2f1oTRq1IHT8v2/QFl1nO/3I/L9P8tHgb/+s4mV7//Z
+Z9S0dkr/37gD5uvUaZKBQHy/T/7/JhAx79r5ft/gRQTz1kNdJfv/1n+Uput
McFJvv8X6f3sGKVZtvL9v0hn3js4z50i3/+LpPjewtZmrHz/L1K8xXYdC2P5
/l+kY5YDOvcfKN//i7R2xWnbPz3l+3/2+e9nGz1Ske//RTq+93fpIfn3Q0oi
3T42dP/C7/j+SFmkn2dJ7FYHdxIpZnSo3c2XcGeRdtl6Za4qglVEeqGf2lfp
PtxFpG+aOzISrsGqIvkqP7htIv8+ratIpoVvN2WcgdVEenixRs3iKNxNpF/V
/925tAfuLlL6kLV5BvLv/9TZ+XCvXQ5sgnuI9CW47cWWNbCGSIZpZ9oscYU1
RfLSHbvlivz7yp4iqbqkuKnZwFoitcmNqllqCWuLdFkoHSWNhHsxLxwa9Vn+
/WpvkR54c1qjesN9RBqvWKm4vivcV6RLC1du49vB/USyGHrvacUPfP+rI1Jw
/WUD1Xq4v0iyq5vSLargASIpdMlPXV4E64qUNvnH1MhceKBI5p5XZeJVWE+k
zn+WdcyTfx+uL1LciQtxb0/Bg0QKV/y6qc1heLBISeWfPmjtgg1E2hr/RcM4
DDYU6dOOnMGTfGEj9nlVGbPtPeAhIp0U9l1ydYGHijS8gdu51g4eJlJt7p1v
gVNhY/b+k+aDd8h/rzARqSQkc0bcMHg4s5XbqSMD4BEiKeWVTUrWgEeK9GjM
HxtRGTYV6aDg89i9Gb+/jBLJ5WqbbRtfw6NFsj0Y/2drHmwm0oH5A6PjLsJj
RNL/kRl48ihsLpJn37W9UrfBY1m8vvW4cMMTthAp6kH1rqcO8DiR/IJ0vr8Z
B48XaebbYNPmgfAEkZ4N9tzVXQW2FOn5fg+boV/x+9hEka4Wq6Vav4BJpLAv
qu1W3YEniTQ7wnBHlARPZn5hGZq6D7YSaZ7x9GHPguApLL6ez3uq6A5PFanw
mIFs7Gx4mkgV0VVFa+W/J05n8cSrZgp9YWuRzm3NjvvQAZ4hEr3UPmbSiN8r
bdh8jlzdI0D+++ZMkZ527WX2IBueJdLqhMvj+svg2SLV9WtaHLQHniPStKUn
yyr9YVsWD3NuVU1fCs8Vyd0v+Fy6NWzH1kOs7ibjEbC9SLu7GW+QtGEHkaIz
ZxSNaAs7itRsMOdR9gf8XjyP5Se/KQcd5L8vzxfJLmfl4k9Z8AKR1N4Pmr//
FPwfG99G/ZTJu+CFIiUePpz80xd2Yuv5Y6BL+mJ4kUiT307sEDoddhbpQhvT
XNvhsItI029WPzXUhheL9NlK265LW3iJSNcr33n9/iD//V+klsxkh6ZC+e//
IoV4vRry+ar893+RdhwP12k5Lf/9n63Hgxfmd98j//2fzf/Hyp8jNsl//xdp
dO/coc6u8t//WTx2C9CKs4FXinTijW31Y1N4lUhfl34Te/eFPdj6T1x1bH1H
eLVIumnNxU8/4n4IT7ZeTeYHTiyH17D5vO93Lv0W7CVSKqlEjJNgb1ZPsvlh
efvhtSKVjz18d0UovE6kGce8vFQ94PUsP5b0nHLLHvYRqYPfu5Vbx8MbWD4Y
H/d9ziB4o0g3Lg/qYqAG+7Lzyx+Q2+U37i/xY+Pv7GqlUAP7i/ThxpAj/+T3
p2xix181/G3nDHgzixfXyCn6SXAAW2+1V/NmxsCBInm/y94f6gcHibTz0Ocr
N5bCwWx+Goc4dJ0Jh4hUbHze13M0HCrSHa/xY4t14C0sXjuopc3qBIeJpDls
WZunX3E/z1aWX0ZEmri/hLeJZHW5s2PHB3A4y2e967emXYK3s+N95B/5JMAR
bD2uspptGQXvEGnZEzNVLV94p0gBv7fpKSyFI0VayZ9N/G4DR7H5b5d1oHk0
HM3q8zfzHl0HwDGs3iaOMxqhAu8Sac6VJe9cf+B+qd0i5X/Kc0l8Be8RqZvt
yMMf8+FYkfYefsLNyoTjWLyKfkcyTsF7RVpUGBxoGgvHi6RsUPTftUB4n0ja
tV40fyW8n+WjaUcn/rWHD4i0/7PxkjRL+KBI2zouEAKN4EMima0oH2KnCR8W
aZ2iRuPotvARkQaMbdds2Ij70Y6y9fPO3HnYM/iYSDk1b3vRPfg4W0/9qiYu
uwCfYMd7H1sYfwJOEMl/VKfKoij4JMsvOS0r9P3hRJHUA2/4bl8OJ7H5XzOz
2zdbOFmk0JETaON4+BQ7ftfnSu0M4dNsfvt3X5+oAZ9h/eGOTSG2bWEZO96R
OWZdPuL+P47lV+fwo8+ew7xIvc7onk/PhQWRBq0cHHoqDRZFOhx/VDkxCZZY
fIWPcTy7Bz7L8pu227L7QfA5lm8Lx4355gGniDThY3Tx8AVwKnv/1uKJQVPg
8yIl7J6zqXQEfEGklB6vt0zWgS+yemFotuiaCnxJpNPtkpWsf+P+yjSRenSy
jHr1Fr7M+oHK4qqYYjid9W/uX1Wm34YzRNry+KVqt/NwJou340drP5yAr4jk
fOx9fJH8/s8skfY02mgWBMBXWf8YfnBN6Sr4mkjtt7bZ/2k+nC3Sv2379mhP
ha+zepVR6WRvCt8Q6ffCkd+ODIBvsv74+BnnL13hWyweZFp7Fv3F/a23RVLZ
PDSqsB6+w/rPytkzFz2H74qUMe/8o8/34XusP//t2ONIBpzD3u/ZRtNOBuey
fCvYPOl5AL7P+s/2cZMbw+EHbD1/aLOiaAOcJ5JP0aExD+T37z5k+UG7/8VH
dnA+m6+cEUU1BBeIVB1ifkB5OPxIpOxJ675O0IEfi9T0+M/7MFX4CetnP4Zt
LG7B/cVPRYrQvR9t3gAXimRz0M5IlN+PXMT6M711NsMewsWsf1CfW5udBZeI
9KTmy48lIlwq0s1uZpvVjsJlIlkW3F/+OAouZ/3QvXHnEwLgZ6wfePHZKWQ1
/JzV9+rhTmuc4Bfs+marcx42cIVI437HT/CzgCtF6vMkUn2vEfyS9V9bed1r
veAqkYaNjlj+oxNczfZ7pnsLqBn3f79i+7ODOs6H6+DXIrn+Xtq+zQu4RiQN
zdXX/R/Cb0RqtFi9veUqXCsSd7LnnL1n4bcinV/avZvZCfgdG4/uP+++2w2/
Z/lEZuMmhMIfWD/Qcf3rgHVwHdtPcukWTq5wPcv/I+xcreX3wzeIFNlhwZyp
VnCjSJWv7/+cOwr+KNJL370LPPXhT+zfvw5z3acJN7H+x9W+y0NF+DOL19sy
u+6/5Pf/s/hor6a/8oP8/n+WPwrbhTx4Lr//n8WLzlv78fny+/9FcjqsfORq
tvz+f5GSJ8hmzEyV3/8v0sTSdwveJcK/RFrQIycrPh7+zfL3zF5es7fDzaze
h39drOEP/2H9h7XBjrpVcItI7bL8nz9ygv+KNFRtv92tWfA/kbQ6Dnx5yxJW
kOjzf2mbnwyH20jUe8wTzUZduK1E7hcbRC0NuJ1El0ZvNLZThNtLdKYobLDJ
Fzxv0UGitkumJZWWwh0lmtvuavrRq7CiRP/y5toHJsJKEkXJFjn7yZ/nUJbo
w5i+N2I84U4S/ThxY2X2XLizRLPbnLbobAarSGRyd1HfDb3hLhLlfjVs+10B
VpUo1kyrML4Wz5d0lej2/j4Bsx7Caux41Lta5wLcTaL0qW+busifV+ku0Z8Z
Vgc0Q2B1dn2TX6WPdYN7SNRRbxX528AaEqkcXq39aDisKdEvYf3QST3hnhIN
W/dzWX4LnqfRYr7kdWZDDazN/v2JUVWmeXAviRQcT//qcgHuLVHQsS4v2hyG
+0hUEHR+XdctcF+JhhfnnTRbCfdj4/V79zz/ObCORDGz9Dc9GQ33l6jLy1df
pvSFB0g0/hCdf9Ie1pXIp0J20L8ezxMNlEj9T+9YsyJYT6LG5Ue3qV6F9ZmN
+y/6lwwPkujpmZP/lGLgwRL55nZ1GrIRNpAo/46Lwwpn2FCihtBNRZlTYCOJ
0rrMuqc/DB4ikcPQ290EDXioRMVXcxKm/cXzVMMk8h9rtbC5FjaWqNBQZ3Du
I9hEosn7p36WMuDhEn30SUzmE+EREnXQ0tHLjoJHSvQzWXL+sAE2lShrtYWZ
sQs8SiJFl6zDkdPg0RJNjJqw7o8JbCZRwlQuKUIbHiOR64EmbYN2sLlE7Vb0
ul5Vj+fNxkoUaGQQmFoCW0ikbKU/5uANeJxEOQ4DXuwT4PES6SSMcOD3wRMk
qnZZv70oBLZk8aDR1lnTA54o0ZC6zje8HWCS6OSva0cqJsCT2PwnzCleJn+e
brJEfR41//e3O2wlUcrizl1TW/A83hSJOtvnVfm/g6dKdHfQ3vR5hfA0iTT7
Xg+akQ1Pl+hs6BVtBx62lujW+2/+PvvgGWz+o+u3yEJhG4lebVLt93k1PJON
R3iLuf18eBY7nwvzs3ImwbPZevbP3m0/DJ4j0dQ+Ncc+a8G2Eun+Dnskaw/P
lWhzhouaj/z5RTuJdodbz7B7AdtLNNBGx21qLuwgUcCHBzZzLsGObD340FvP
k/A8lq9mhQ08EQPPl0g/4Oj7mk3wArYer/EDyR3+T6LKR4VZKXbwQonsYucc
M7WEnSR6Ntw5Jc8IXiRRmNusl/49YWeJVkYra5u3h10kun5h2nSVJjz/uZiN
V+Zuu68V8BKJVs9z1P30AF4qUXiz1ql/6bCrROcUvG7qnoaXSaR346Pbwr3w
cokWZdtuTg6F3SSakGfzXsELdpcoeuC5hPVO8Ao2/nHzd3ybDq9k4x89PDpm
NLxKotEO5gfMBsIeLL/1CIj/ogavlujev27et//i+VlPifasHNrtTD28RqJB
zzusOip/3tZLovtU55KcC3uz1z+Orbx2GV4rUdHdJUUfTsHrJBo89fkQo3h4
vUR/xy1/GBgG+0hkvbz6+Mu18Aa23iw19s1bDG9k8VBXd6RiFuwr0ayUZSf8
x8F+EvVS2hE10Aj2Z8e/7TezWgveJFGJ+tL8VEV4M8u3J8P+xH3H88oBEklH
je6Gv4EDJZpXeEU9sggOYvN/K6noxG04WKJ3icu/3r0Ah7D8vnnPkr+JcKhE
N4feb2sdB29h+Wb3nQdJW+AwiYTV006proO3svk+oBcUvQTexq7vz9SJ2rZw
uEQt41e/TreEt0tUr/rHdqUxHCHRhhm89+B+8A4W32/XDf3ZBd7JrkfLza+8
Bc+LR0o0bvqZsXkNcJRExjpey/Mr4GiJTsUqVL/Mh2NY/1J8JaFtNryL1VN/
pV2jz8G7WX2es+rAphPwHomu7vTk83bDsWy8pLSLxqFwHKsXh/8kJa6F90q0
LErJXW8pHC9RhOalt5fnwvskmjOqXmvhJHg/q1fmqbWdRsIHJHpR2m3iQ134
oERf9UarHVeHD0lUFTfXOrg9fFgiv5qJT9d8kz//zz7PM++wZ638+X+JvP3u
x28ulT//z66/6sW5A7ny5/9ZfR98pfxWJnxCou/ug9v9FeAEiRbM/6NtfQw+
yeqbrW6XxF1wokSXp+7LUwqFkyRqur14Sug6OFmiFY0JK9ovg0+x4wXvGHDI
AT4t0fms+W4WU+EzrP6HLe1XZwbLJOo5SnmiYABzrD5k30vz7wXzbH529/dx
UIEF1v/sS1k+4S/+/oIokZlZv4DR8r/HILHjFcw8M+4VfJbVn7j8Utsi+BzL
JxUxLevvwSkS5U3yUUzKgFMl4ov837wU4PNsPQ3hdww5Dl+QaJ3DwMrwPfBF
dvy8HuV1YfAliXYEXFu1dCOcJlGN4B38agV8WaLIf1GKPgvhdBafXhE/VGfB
GRJdGFE7IdMSzmTvz6O8dSPgK6y/+TQhdrQenCXRlogDwYo94asS/T7QI7xW
Gb7G6r91/L6nf/D3NbLZ+i7+m5D3Eb7O6kmI48Enr+AbEnWPSPKsKYZvsvkY
oKTa/j58SyI364Ebh1+Fb0tUOvhNlEcKfIfllwlTrVKS4LsSmfrv393mAHyP
9dMl5ouXRsI5Er1ZmpycFwTnSuSs7jTXah18X6K1pZ/n5cj/HskDtv58e5xZ
sADOkyhph9/IrzbwQ4nueFXXH7OE8yUKmWicYzcSLpDo9PVpF7sPgh+xfnmO
fvJLbfixRKqVRTszusBPWPxXr5t/XP73VZ6y/Gul/3fXN/z9lUIWj/ONfaLe
w0Ws/t0tO7W3Ai5m/eCvoeFnnsAlbLx9UjveuwuXss8rnKXTlAmXsX74YNKN
wefgcja+X10rPJLgZxJ5PrZZlX4Afi7RjNShjmrR8AuWr87Vxm8MhSvY9Xqt
7FWzAa5k+yuls88Wr4JfSmSldDenxhmuYv30vIdFvnZwNetvjT5+7TYNfsX2
T0oevTMt4Nes3zoTPs7TBK5h9fvtUWsDPfgN29/l9jT7pAXXsvrrtO7HrS7w
W4lchKFbTraF37H6cWf4nm4f1078P0E1PMY=
         "]]}, {
        Hue[0.37820393249936934`, 0.6, 0.6], 
        Directive[
         PointSize[0.002777777777777778], 
         RGBColor[0.922526, 0.385626, 0.209179], 
         AbsoluteThickness[1.6], FontFamily -> "Arial", FontSize -> 16], 
        LineBox[CompressedData["
1:eJw93Hk8ld33N3AalCKVDBU3GjRokopGK0kqadSkJFHSgAwppcicohQaiKRz
TYpCJaVZgxAapJLQoElzQj37+/M5z/3P/Xq/6NjX3muvtfY517kMnNznubRR
UFDY0l5B4X///7//PGS0r/C7kkZlkPn/2VNGETs855bXwZtkZPt3QeyRBthL
Rsn5u0vcmmBvGRnKtLpaKO1qtY+M1l5pt8SgG+wro3ur1p7pqANvltGiZav7
/jaE/WSk22XA2c/G8BYZHUqsdv08Ad4qo/1aj2f+mgb7y6jp0PxVHebD22R0
cvupHD0HeLuMNuycMYvWwgEyymw4OGytN7xDRg4VnZwO74B3yujRsOGfyyLh
QBndbz7wXCMODpKR6sGnoxxT4F0yarwsNJ+R4GAZWbzNm9DlPBwio+wJ7xs9
r8OhMupbYD/hRREcJqMlMbFd5j+Fw2XUO+yAX0kdHCEj/tzGoIVf4EgZmQTT
qLpmeLeMPF+MidvWMbjVUTIaE7QnQ6cHvEdGk4yjd9/Ug/fKSK3h4PDNRnC0
jJqndE4zNoVjZGS3yfX7dwt4n4wqrowxvGoL72d//5zalLilcKyMalcmzvde
DR+Q0eS4w472m+CDMrpiWrZpZgAcJ6NbAf1iLSPheBmZ0fa7VnFwgow0TV8Y
zDsOH5JR+N/bJ1afgg/LyH+c/rLgXPiIjG7kvLIVb8FHZVR5dHpoZSmcKKPC
nimdNargJBm9TLd+u+g9fExGr7ef7X/iF5wso2dprvcb24a0OkVGvfa0fbe4
K3xcRt0njAq6qgOnymjb2fzjJoPgEzIynbpzwenRcJqMYj65pIyygE+y+Mjy
jb1uC8tkNEqheNQye5iTUaTC8ei/a2BeRtc7jjsleMMCW9/vvw87BsKijA5H
LnbU3wtLbD/U1XesPwyny+hNRl3SJRl8Skb6/e8POZIFn2bxNmPM5aCrcIaM
7gzQdfAugjNlZG+ToOVRCZ+R0e+JFT983sJnZWT+aUi70B9wloxuD2+eldwm
tNXZMjoytPDFDTU4R0Z5tZOufdOBz7H9eky93dDB8HkZvfIakOFhCl9g47nq
U3rZEs5l+ydHe7PWPPgiyzdF04WtK+A8GcUud/J7ux6+xMar+eyj41b4sow6
x83Vqg2D82UU9CFAcdNB+IqMOhpbXOiUCl+VkaLO8ZmnMuBrMtr54fXNZZfh
6zKKUhg6WrMQvsHWa3PVyacV8E2WP1fsHSi8gW+x15/zuSD4B1wgo8udX+x3
axvW6tsyGmewPN6+G3yHxUN0XM0iPfiujAZveBayYih8T0Yr9/FRm8bDhTKy
oeNK+6bD99n6VRxoc3ERXCSjzeFboxtc4GIZvW3cnGfsDZew9er6IiEgCH7A
8sGxwaMex8ClMtraTzlp/DG4jOX38PmvxXS4XEYe3mG9BubBD1k+kIXOzLgL
P2L52yp5t2UF/FhGe08Hvq99Az+RkW9Tp237fsIVMnpSMtt2RvvwVj+V0UXT
BC+1HnAly48eK1te9oGfyWhLkUPLZWP4uYzGxm4N4Ql+wa63+JEseTZcJSOl
aUW+JxzglzJymvejXfYGuFpGB+/1cindBr9i1/fLWmjeDdfIKN/71huTI3At
u76hWsZ+Alwno+KZLYfuXIBfyyh+xNYxA+/Ab2T0fGNxrwNP4LcyWp7/0l71
LfxORsce+2gc+AXXy4gLGG43sENEq9+zej1r4oi7mvAHlj9d1fO2GMIfZbQs
ZF0X0zHwJxZPTVMntrGCP8tIr6jeodIObmDzn18fcc0F/iKjEmf9h+d84K8y
CpyYuehiCPxNRmGFXQbdPwh/l5Fj9i/Hj2nwDxnNrfTT0smBf8po465Pzktu
wb/YfGxp75T2CP7N6qVp3gCFN3CjjP6pORev/QX/Yf3AkuObXnWIbHUTm99j
nkZu2nAzy+9lfXooDoJb2HwdDJkmGwv/ZfOZePblshnwPxk1dCr4Y2APK3Dk
WOWd+XMdrMhRnwNF+pXb4DYcTV0yxaV4D9yWI7NFKUfKkuB2HE34qln95jTc
nqP3aqPmq1yFlThyd3ivNrkU7sARnxg7OrQG7sjRs3dvX1V+h5U56tqxi6mF
0u5Wd+Lo8dk9cy9owZ052vPJft7kQbAKR+dmP17ydBysytH5hXfDg23gLhxt
u7RegRxgNY6a7jm/UvGAu3IUVf1y2vtAuBtHe1crzquMhbtzlJivPOx5GqzO
0Uabs/8azsE92L9PGfZe8y6swZHP234as5/Bmhz1Mr9w/NAnWIsjmVbkhZ8K
Ua3W5uhR/Jkdq9XhnhzV/brX+11/uBdHV19+ygowg3tzNOdO1qYBM2Edjurn
jd1esxzW5Uj/RO+WMx7wfxx5XdvRO24XrMeRcr1amz1xsD5HDjUtT+N52IAj
20XtHuTkwX04uqfnqlZfDPfl6EJc41XjGrgfG0+1hsben3B/jm508Zj6T3lP
qw05Gvdpf0CILjyAoyG7DV7qG8MDOYoPo4QHlvAgjkyXn3gYvxgezNH+nfsL
vNbDRhz12/Eq0WUnPISjbK1/4RsOwEM5OmPz5sJuDh7GkbHHcKcrefBwFq+D
2mR1fgCP4Kj/JoNXG+pgY47Uo9/ovWmER3LUvmVayuYue1ttwsazuOSwXl94
FEe7xvOTq0zh0Ry96hZ/L8cGHsPR5Lo/G0+uhE05qtAtczrlC5txVBYqe1S0
Gx7L0Xz7d80dUuBxHPmaTtJZmgOP5+jTWe+NN+/BE1g8j/k7dEY1PJGjgK2f
D779CU/iqHt7xVfJKtGtNmfXfzDa1qsPTBxpBBzVdjSDJ7P1/3F/+xpb2IKj
rXPd8yKc4Sksvs081Qu2wpYcDbq09prePngqR2/XHVA+IIOtWDxOLR3U7zI8
jaMjabxzSTlsza6vt1Vzwnt4OkfP1fN6mivGtHoGR6d9nhpeUYFnchRaFVkw
Wxu24ahTpdF/n/rCszhqnvfQ9shw2Jb9/vTtQYvGw7NZvHT+W95nGjyHow0f
H69tmQfPZfNj9dT5jQM8j6NrdX3qX7rB8znS8df9r94XXsDR+k9B/dvugu04
WiMt7j8kGl7I0aKazxYuR+BFHIVl1qaeksGLOZppqbuxYxa8hKOYN7cLNl2B
l3Lk1n7F44+FsD3bzxpJ17dUwMvYfvGPPKv5Gl7O0cX5G4pufIUdOFplXDY+
+B+8giOlW5F97VT2tdqRI2FrarppT3glR6NvzG02MoSd2P6wGzlhpAm8iqPb
90wSZhDszJGnj/9Yn1mwC0ff9Vynn1kKr+ZohXnMF0VXeA1HH/7m2zv7wK4c
TZ/wK7MiCF7L8uuGNf85xcBuHCl4eN5rSYTXsdezSK2RRHg9yzdp2fvcL8Ab
ODLkIxSsCuCNbHw6hvYjHsLuHN1/n1U4rAb2YPnYaefOyV9gTxa/dg0prv/g
TRzZjw5bdkJ1f6u9ODrYtqrye2/Ym6M7di9nLB0M+3D099TMsnIz2JejKpXz
qc7T4M0cjVVReau8EPbjaMGB0YU3nOEtHE0babjtoBe8laO+S4r7bguC/dn+
C/3vs98+eBurLzMblaOS4e0caZqNTc4+DQewfHJa9vzHZXgHRy3xjR9tiuCd
bH5+3m3OfQ4HchS95vBo+ggHcWS148b1Z83wLjb/nXaUxqjEtjqYxa9JedQy
HTiEjScyUZeGwKEcLf8ccHr8BDiMo68rq9fPtoHDOeo9XjPCfxkcwer3xE9G
V9bDkWy/ul7ZrLsd3s3R4h77DsbugaM40rZQOdUnCd7DkdO5He/unoL3cvSn
qdw9Kh+O5mjuhN2ua0rgGI7ads38Y18N72P5s98LG7ev8H6OrhQOCdnf9kCr
Y1k99jG5U94DPsD2p8LficaG8EFWTxU7dORM4TiO3rweMXPsdDieo5vt8wfX
LYUTOFLcY3tHXA8f4ih2ZbH1ngD4MEcHXm27GxEDH+Ho18FHG1OOw0c5auyY
OqM8C05k/Y5maXCfAjiJrd9PcVJUBXyMxfvLUwe7fYCTOTIp9Dt55i+cwtGt
1Pwo924HW32co3y36aus+8GprN+aUztloil8gtXjbIdptjPgNNY/6ewI8V8O
n+TorlZzj5sesIz1O/95dzYKhjm2fo4u29PjYZ6tX0j/ABsRFjh6516h1zEf
Fjly/bDe62UpLLF+yTEy/OFrOJ2tp8/+DW/+wKdY/5gTO1xTLa7Vpzmynmjx
dGVfOIPly7UzAu+awpls/Udv6D/HBj7D0evIvMKvjvBZjowGt9t+xgfO4ihu
T+S46Eg4m13/kY4dI47BOSz/rkx5fSwLPsfRsicVD8vuwOc5mnQupqxfFXyB
rcfcn5X7v8O5HBmEBL/T7RTf6osc/bv08/tNPTiPoxdKFj8iR8OXWD0Ytadq
/Uz4Mov3foNk61bC+ezfa0dMDNsMX+Fo/JDx+/P3wFfZ/qx+ub/HCfgaR5VP
BhiF5sLXObI5es2yxwP4BkeX1htcuvwGvsn6OUWfoJC/8C2ODv0bv9VVI6HV
BRxpBQ4IXTMEvs3m82thSNAU+A5H6eXHFl5YCt/lSDzzvqzzJvge678sih5t
iYAL2fVeNh7TNgW+z/pL94JbsvNwEVvPTW3s15TAxWx/Zne/PvktXMLOM0Nf
Fo5RONTqBxxV2yhZWmnDpRw1nC/+4j4CLmPxOnFk4llruJzlo3b3OnVbCT/k
qItmZXPYFvgRyx89LU2098OPOVJbFbLuqgA/YfVw2gXHXdfhCtbPX9t/b/kz
+CmLXyd7pzk/4EpWfyK+PFna5XCrn7H933Tr5bYB8HOO9l2vGphD8AuOOOcH
y5WWwlVs/tdeG7TBC37J6tVkt1H1UXA1u77Abn23n4RfsfPWuv0J/a/ANSze
Xy8ZXVMB17J4yneNz/4G17H+YJ7d0qOqR1r9mqOJEbO04gfAbzhKmdjTJW0y
/Jb1Z406T27Zw+84stBY3qbJB67nqMY00GtyDPye9SNmT84fEuAPrF+R8avb
3oQ/sn4xfotyQBX8iaMt9pa9lP/Anzk6WXBf50SPo61u4CjQNWG/7XD4C0dn
M9//6TAD/srq876npcXO8Df2c5cZB9N2wN9Z/rD7kxt+GP7B+v3Ou3P9suGf
HNkVh3b0KYF/sXzawU1r+3v4N1sPDWlRjFJiqxvZ+SHmtukpA/gPR9frrfs9
mgA3sfq9qiisw2K4mZ3fXXXuTfaCW9jrTelrF7wX/svRx2Gddxfx8D+2P66Y
l+jdhBV4SjvpH7r5JazI05OMtQ3lTXAbnh717x1pqpXU6rY8nfFsyEgaCbfj
KX/a/SvKtnB79vttDHv4rYWVeFqwQLXdu2C4A0+u5hZv7ZPhjjx5OEzSKrkI
K/N0yMPyteVjuBMb31B3/sJXuDNPfZdfOTu0y7FWq/A0bfiIRcmDYFWebpfn
1XadCnfhSWf+VinAEVbjqWb/8Za3/nBXnm6mpRnOjoe78bR78jifjDNwd57M
PTaOUSmC1XkavuJ8zsp3cA+e7uW2NVjcJrnVGjyZrYqKa1KDNdn4zy58dVgX
1uIpo7jDidFGsDZPN35l77xnBvfk6d2AFbrLrOBePHm2//rfm/lwb56Knywc
vH4lrMMTt8+vtn4jrMtT+/JZX522wf/xVKfy6ndZBKzH09Ioh8SJ8bA+T+NP
qIccOwEb8GR5J9CuMRPuw9Yr2ylrRj7cl6fsiDPTYgvhfjw1fzyfXVoB9+dp
6NDuaR3fwIbs9WzO5436Dg/g6UAvlRMLFVNaPZCnuSpXWzZ0gQfxFNVpnu/W
3vBgnhJeh53zHwgb8fTqWYmb52h4CE9eDcPG2VvAQ3lakUklZrPhYTw1fpn+
RHkZPJynOWsn/L3vCo/gyX3ylU/BPrAxT4YxExYNC4JH8vT8fFXdnb2wCU8a
ObLpi47Ao3haON1t5CMZPJrFR9fnc6yy4DE8NWxLXCi7ApvypHLG7OfvQtiM
xc8kk5pxFfBYnnrmdS1dXweP42mWtb3f3i/weJ4evhSijrXAE3g64TTh1jHl
462eyNZLYdKjvRrwJJ6s0y8GrDeAzXlK71a/1WwoTDxtjx0W9tUMnszi417/
lYctYQu230v4guFz4Ck8fbR/svWMPWzJU8sl7Ql91sBT2Xglg6KATbAVT2Ev
/34v2A5P4yl6t6ZvSzhszdO5w8O09Q7A03lqW+yZOuQYPIMnnzTv6v4CPJMn
067jEjtlwzY81f8zTX2aD8/iKSfP/urBu7Aty09duhSMfwjP5slhtGlIYRU8
hyeLdIuiafXwXJ5+19LW9O/wPJ5WxdX7tfyF57P8sVg3yFQ5tdULeOriX7/B
Xh22Y/N79IfGWl14IU/9Z2+2cxwAL+LJZZe58mRjeDHLVzfOqXUeDy/hafrk
OuvLlvBSnjocc4tbagvb8/QsKaKyahG8jKezUf1aZq2El/P0eVt+9Qk32IGN
d1GgZ60XvILF85lRcSrbYUeenDZbj9cNhVey/bW4ZJZmNOzE00ntkLxf8fAq
tj8O3dh8NRl25qnzMyU3Lx524clx08Y1qmfg1SwfNgVHRefCa9jPv38oabwG
u/KkvuDDUJt78Fr2epvWJYWWwW5sPa99+4+vhNfxlOt8Kv1sDbyepz2BTjNO
voc38JQa6PVz5zd4I8uvPaqypjTB7jwNVhsf+anNiVZ78NRd5+y2wE6wJ5sP
K6UDzd3gTTwpLQ6uWNET9mLr1bXzYlEf9uZp3Oi2OlUDYB+eIn2XmzQNg315
emMSnf5vNLyZp7Ga0Uc+TID9WP4MfaB2bQq8haeyNlP/2zkD3spTdWfjJsO5
sD9PbikFSTmL4G08LWt6qjfcAd7O04SPx+JjnOEAlh+yM/Qr3eAdbDx7Oz7u
4gnvZPVe/99jo81wIE96D6dYjNwOB/Fk36VidJ9d8C6egqeolTeFw8Esnv7t
MM/fC4ew9brd8ej6A3AoT3vf3ezS7jAcxlPmANXLrOC0Opxd/3LXB19OwBE8
5SnGeFoLcCRPfvtcbkechnfzFP7po0JOFhzF9vPxmdPuX4D38FTuOeBq8WV4
L0+VenOPX7oOR7N8PMpbJ/42HMNTt1wtx2X34X08jTh9LUm1FN7PU+/XPzqJ
j+BYFp/F/Z+MqoQPsHxpmjVOrIIP8pTS9G5Nl1o4jqf49IaDDm/heJ7eDits
OvIBTuApYvKCB7ca4EP/m+9hs6u+w4dZfKbePFX3Gz7C09010wY/bYaP8rRu
z6HmPIW0VieyeuZjt3JvOziJrYf61QO2HeFjPI2cebuspTOczPZzfIb9UTU4
hY0/Jc5tsDp8nK3XnJ3mnCacytPjrxk9NXvBJ3gycmww89aF03g6bRX8/Jo+
fJLNp+8g6zb9YBlP3kNUc0cOgDnWLzjd8l4wGObZz3vOzl0zFBZYvT7VUrh+
BCyyvz8o4PMqE1hify/hnvOsMXA6y5cugzwGjYVP8WSSrWP3ezx8mqefRS6L
cifBGayf3NmY6z4ZzmT1e8+f69qW8BnWPxqezcm2gs+y/oJremQ1Hc5i9fZX
7IrCmXA2y5dW/sesbOEclt9m76zMngOf42nNc7/FvebD53my8xlv720HX+Bp
0d+EgTcWwbls/rYubN9pKXyRxe9NwzFWy+A8Vt9dTvzzc4Av8aS2ZObJ447w
ZZ46KXptvO4E57P5VLY+WukMX2HxseqW1/vV8FUWP7POmn1zha/xZLsyftg3
N/g6T1U55xPer4dvsHjpopH7bCN8k6eCzsse3vKAb7H+1f/dEGETXMDTez6/
TZg3fJvVx1uBCct94Ts89RiUMXaYH3yX/Vx/zYjGLfA9nmLHHeUu+8OFbHzl
pdUB2+H7PJVO7dF73A64iKe/qfX7G3bCxTxti7YPOx4El/Ck3aNm9Jxg+AFP
F+M3VjaGwKWsvlYsyjoWBpexfNHGsXlyBFzOU+BV4dPLSPghy0+BF25ui4If
sfGmrb6osRd+zOLj2cuOUjT8hKdewSdfm++DK1g/3Dsw6sF++ClP0u2dxisP
wJXs/PD5V+fPB+Fn7HzxxHeufzz8nKdQ9Tu9lA7BL9j5RuuLEH0YrmLnMYOx
U7SPwi9ZvmlK0UxOhKt52tHWbtGAY/ArngLGJI85lQzX8DRz9tfaUcfhWlZP
fz/adzEVruNpa5dv6yzS4NesHv9WSLlzEn7Dzodd7i+fy8FvWf7UHFlUwcPv
eEoq1tBdJcL1rN+Ld/H+KMHv2fmjp3qL3yn4A0/7enWrap8Bf+TJ2XbO5AOZ
8Cee+lnnTe93Fv7M078tZro5WXAD28/TE6um58Bf2Py1ia6tOgd/5Yme1Bv4
XYC/sfg5fDqz+0X4O093Xhw6czoP/sFTYa6txezL8E+2vxYs2f4lH/7F0/ew
gTvirsK/2fwnqThNug43svHpjjZ/dwP+w+JPPDUs/hbcxFNQm5XTrG/Dzaz/
VFA91nwHbuHJ5taMGVn34L9sfr+GLXO/D//jSf9d+7dDi2EFgazGPmn5XAIr
CjRJvSY9uxRuI5Dm4wqlHeVwW4Gk8xM1bR7B7QRq3LLsrc4TuL1AnkuM53+p
gJUEyuo3K+5OJdxBoE4VIRfTnsMdBTqoq3svpApWFijwda/CtdVwJ4FGZNrc
mFsDd2a//9jy/MQ6WEWgvKYl4tA3sKpAKrtPHjN4B3cR6NqSjnE938NqAr1c
qL9X4yPcVSB+8bxQjc9wN4GuKt707/kF7i5QRP5KN4NvsLpAXtXlNkN/wD0E
enVnj87EX7CGQFFm+Q/mNMKa7O+fWrHKtQnWEiju46CCXS2wtkBb9yZ+Of4P
7ilQmueSlpuKJ1vdS6DdOZ7ZH9rCvQXy0OykrKUE6wi0fWL/N5YdYV22Xgti
Jvp2gv8TaMvE2t+CCqzH5vdLaLuaLrA++3tfpRn/dYMNBFpctTRrmTrch82X
3ppBSRpwX4HUM/xjXmnB/QQ61167eFAvuL9AfdRj73jpwIbs76/WXXXlP3iA
QF9crm9XM4AHChTPuf9x7AsPEmjA+o/ns/rDg9nvD3gf32kgbCTQiwkt3k6D
4SEChVxLHpI3BB7K4sslLUxrODyMxUfIAXdvY3i4QHbmhVdLTeARAumWPV84
cgxsLFCS6TylWDN4pED39qWf/D4ONmHrfXeT6qKJ8CiBmqYMUMs1h0cL1P/k
wh26FvAYgXKK40YEWsKmAs18sft7rRVsxq7f7sMR6+nwWIFkTiE/xZnwOIHC
x5uXdbGFx7PrO2Kg4DkHniCQuHjxjNJ58ESBqnubBYy0gycJNNxoypp9i2Bz
gYYuHFbyaQlMAgX9qQuasQyeLNCneB/zEw6whUC5P86WNDnCUwTyV/VuP3cV
bCmQ95TPJ1Jd4KkC+UZm+HxbA1ux+VU4PJHc4GkCZSTXX41YD1sL9KS7ZUHx
Rni6QIsiM7p194RnsPFe5ZzneMEzBbqg1GtXpA9sI1B75/XDr2yGZwn0tjzc
6MsW2FagHgerzHS3wbMF2rBzo7ZlADyH7ZfQgkiXnfBcgeYO1ZoTGATPEyjM
yGhgfDA8X6DITltKT4bCC9h6vejXJSMctmPzk9Uj9UwkvFCgfXp9Np6Kghex
/Rq0u13qXngxi59aqW9MDLyE7ffE7HCf/fBSlm8Wn26YdwC2/99+CNEeGAcv
EyjlaKdL3+Ph5QLZ1LU5cv4Q7CBQ8fcB7l5H4BUCjUw3/tkvEXYU6HOX5x8K
k+CVAo1a901tXTLsJJBxwlydfynwKoEGGn4uCk+FnZkP1NV2SINdBDq8a3Pv
bSfh1Wz932mNqJPBawQ6OtbzpQUPuwr0S2vMtQMCvJaNt35n7lMRdhOorYth
ZI90eJ1A3/MSGyafgtcLdPtuTrrTaXiDQC1/kwN9M+CNbD/O+jpkeybsLtBx
5VMevmdgD1bvLszs4nQW9hRo14NLBeZZ8CY2Xle/FWrZsBfbr2WbE0rk9hbo
tfG0MbtyYB+ButUptRieg30Fcvy2KfOi3JtZ/l7wTnvyediPzZehR2OO3FtY
vBde7Kl7Ad4qUL/PoyZ7ye3P8pnbX9MLcm8TqM7y2e1Pcm8XaGm2cb56Lhwg
0In7mdUD5N4hUM8ze5oGy71ToIAPhU905A4UqGvqPKsW+esFCfTg1KtuhXLv
EuhKtGGnCLmDWf2adOavidwhAs172vFKofx6QgUaYpKiN1/uMDYfw+o/35LP
R7hAakqz2w2UO0KgNk7jjX3l8xkpUOF0PZtM+XzvFmjZ501GFfL1iWLjn5t7
8qN8/fYI9Ds7PO6TfH33snr8Z1d5pXz9owVKzlszPlseHzECKS/qKNsqj599
An07vFxxiDy+9guU6PW07x0JjhXIp3BK7Vx5fB5g+XdSfJ9b8ng+yMY/qjG/
PwfHCaRal5PkId8P8ez3jayPnzwBJ7B+ZfDc0wXH4UMCTb2VKpbJ999hVt/+
UMBd+f48wsbTuERNOgofZf3WwLnWfofhRIHGfchVH54AJwl0f5bD8pKD8DGB
/ts0uvuyWDhZoPVvN+iXyvNPikDmRa6bR8rz03GBdt7J7bB9N5zK8k1Pg2uZ
8nx3QqDg82m7SkLgNIHWut5cVCHPnycFups7YVThDljG+oMVv9R4eT7mBLI3
Uqtxl+drXqD0lrsn9X1hQaBVWxLtLm6CRYFWJvV9b+4OSwKdn9DX+dQ6OF2g
bZYRl5Vc4VMCDfq2ptHaGT7N5uPF9x4+8nqWwerHy9Duu+X1L1Ogi5Wx3yMX
w2fY/ttw6rL3AvisQGM8d/lYy+tvFptP78f/KdnA2axfUgy+mj4NzmH17am3
i/kU+Bzrb1TT1C9Ogs8L9KFL9UN9eX9xQaDlF3ad9RgN5wqUnX4qTxgBX2T9
x8SIv0VGcB57/fyxYc8N4UsCLdB+5fJI3l9dZv268VHhgrwfyxeowcF3dZi8
f7vC+nPJXTTvDl9l/a6+d9Qreb94jfUDbxbrenSArwv0fvOTTW/l/ekNgfST
9h6f2Sw//wvkHvz92qGf8vO/QJ25Ze9LG+Tnf4HG3/xk8qtefv5n54/zqdlK
8n7+DuvvFkyOVJSfB+4K1G70wsI38vPFPTb+HaPjL8jPJ4UCOQtflTYXys//
AlWMWG6mLz8vFQl0ff9ex2z5+atYoDs7X4SOkZ/nSgS68W/c7dQz8vO/QHMy
nk9pkZ8/SwXSesX1nCI/z5ax+B/T180nSX7+F8jS0mvhAfn5+6FAj8baKyTH
yM//AuXvGhWZIH+/4DGLT6/3mgHy9x+esPl99+fOHPn7GRWsH2vvWtBV/v7I
U4EOlV8yuSx/v6VSoN6qyqOWuMjP/6ye3Sn7WL1cfv5n9dHGIGzxQvn5XyC/
wrWGl+TvR1Wx/tEi7qvaNPn5n51/Vk/qPtdcfv4X6Mh5i5SdpvLzv0C3pt8s
TxouP/+z84Pjzoei/P27WoGiKaJQpic//7P1NLOp2a8lP/8LdPp8+JQN8vcX
3whU4jdLy7SD/PwvUOWJ7+ENf/F+5juBDHvqXz/0E64XKJPPbhj5CX7P8qNv
5YS8OvgDy8czv5eOfg5/FMi029EXx8rhT+y8Mu3E7j/34M8s/0d2VbKSvx/c
IJDFSPWtQbnwF9Y/fVHukZEJf2X1f/dWhWIO/sbOb74P1lXJ37/+zvKJ4tMd
1XHwD1Z/VhSuf7gH/imQQvDFFReD4V8CPfQrDYn1h3+z+r1hrorDJriR9dOl
kfq918J/BKrf8fLz3RVwE9sP367INiyEmwV6GnvCp+0suIXtT5XOYVHyzxP+
CvQsw09ZeRz8j+2/z16Dt4yAFUQ6+zhI67khrCjSCGng31G6cBuRIgJrOgeq
w21FCvw0aONVZbidSO53XOf9/IfPV9qL9Oqbwmu9n7ASe/1RUxdO+gB3EOmp
nl/J3FdwR5EcVO4GLn0CK4v0tXJt6uIiuJNIBpdnOdjcgDuL9GfI+kej5Z8n
qYiUnzDXTCMDVhWpT4ZHRn0a3EWkwUn663KOwGrs7y84csBvH9xVpD21TYuN
w+BuIh2pmlD7chvcXaSFd8c4hW2C1UVqikv6288V7sHmY2i7ugvLYQ2Rvv8t
Iav5sKZI409YTbxrDWuJNCx8e3urSbC2SOuOrrpxwQTuKdKQnhdP9B8E9xJp
57SeDyL+g3uz17er83ot/7xRR6TCB5bSePnnkboiXdeZkRgh/7zyP5F2zHu0
q+QbrCfS6/mKkV3fwfoidQqWKqa/gA1Eqn0ZeHRbGdxHpA/9vjVxt+G+Is38
YmZQfAnuJ9IJhXmjP5+B+4uk4dRmpTIHG7Lfzyst1E2EB4i0OkEtZch+eKBI
R7Nutx8TBg8SaZBDSZ9x2+DBIqWX5uqN9YSNRFrPPe9rshoewuZ/4uyFA+Wf
Rw9l8TD09XNt+efVw0TqXGxW3W4qPFwkZ8cl4R/GwiNEOt1UqV4yDDYW6Uvw
s6jTfeGRInm0CdLerQ2biLTmytlKJ1V4lEhvqrWbxrSBR4uk/UvrSIdf8s//
RSpJeFRV/l7++b9IlspjPya9lH/+L1JpRfVrl4fyz/9FCj1o3DDorvzzf5FW
eVgNeX9Z/vm/SC5NTZf4s/LP/0W6/Ky+wIWDJ4oki3Jdr5cITxLJVDPs/qN9
sLlIW571UI0KhYntv1VHbcz94ckindJxTm9why1EOme2cU6yMzxFpMitfgtt
l8CWIr1Ta676MwueKpKu90Xlk/L7MaxECprm9G62KTxNpOKVbdN/G8HWIu3T
N/dO1oenizTUyN1hmgY8Q6QJzicjPyrDM0UKfp6hFfsX95PYiKRarN7P7Bs8
S6S4GNWiZ/L7T2xFenTwoEngM3i2SKM2LNvU/wE8h8XH1XuyOzfhuSJNtVf6
siEXnsfW2+itW/fT8HyRvtkqjTyXCi8Qqbz3aadlCbCdSPZD67Xb7IEXiqTo
5efBBcKLRNo6uTx4ti+8WKQKF2PPX27wErY+zbPsklfAS0X6FLlp+owFsL1I
H/OsXH5Yw8tYfht/51rKRHg5iy/7s/6zR8IObHzjtvB/DeEVIg18Nt3ldG/Y
kV2PpdrtlV3hlSKFJG2s12gPO4n07HTMnfhvuN9pFYu/WI+kDs9hZ5Hccox2
+d+CXdj45789+e00vFokEydLM49D8BqRMt7buXwJgl1FUnIS7Tevh9eKVPZn
pnWbhbCbSJ9Vzi/abw6vE+mux7vsAfL7vdaL1K12/t5r3eENItVbflBc1Yz7
xTaK1E7Leqrya9hdJNvMXUHZxbAHy19FfWvWXIA9WX0wHRijnwpvEilxvMqZ
qijYS6T5gwo80nxhb5FWFBV+83SEfUQq+qHqNHUG7CvSgfrf1Xqj4M0idW3e
ckjxP9hPpL7tm9PrO8BbWD344WpZ+QX3321l879scGBZJewv0snGQeFl8vv3
tom0wLp0W+VpeLtIeppqQe8PwQEiWWvY5rYNhneIdM9rx7R+G+GdIpnp97SZ
Jb+fMFAk8bD/+wALOEgk8o21uDAE3iWS95A5ns2acLBIa40GxFsrwiEsH/v2
KEuU398YysZvfWRK80M4jM3HhVtKzlfgcFZPVw4e91CAI1g+al/zZ/ZBOJLl
l3HxLuXy+y13i/RW2y/OyQ2OEulh9WT+zwJ4j0iGZydcOGoO7xUpfPTEauvB
cDR7Pdu08f/k93/GsPV/6Pwq/x/uD90nUvTUP58i6+H9Iq309drq+BCOZfVs
/sZEugIfECll71ZPIxE+yOrl9BA1gzg4TqQ8O5Mog0A4ns33Hvu/Q9bDCSwe
a1y3TVkEH2L5S99ex8UCPizS6OMF3/YNhY+I1LHXU6272vBRlj9m2yWqtoMT
RcqtiU1Y9hn34yax+OoWoXvuKXyMxZfXVXPdW3CySJV3V3WPzoRTWPxfM+ZU
EuHjIr04H64eFw6nsvwc7LTayBs+wfq/SQvPFK6A00TqoHqo49aZ8Ek23/V/
t5iYwjJW/72aNBv7wJxIf93zP96V38/Mi3THZ5cK/wf3OwvsekoHhsa+hkUW
P+0urY0shSWRjM403NxzGU4XSdNfm0+U3199SiSvgqEGuXHwaRbPCcXja4Lg
DFYfFk1R6ukOZ4rECT577O3hMyL1o6bnwjT4LBtfard2HUbBWSLN7ZLc2UMf
zhZJy9RM4bUKnCOSRX+tj66NuN/8HJs/RcPnv+vg86xe1/15erAUviCSeWZF
g3k+nCuS3eOsgb9E+CKLB+NhURcT4DyRNtwd2W9PCHxJpOrKlt/r5PfLXxZp
b8u2HotXwPls/Dt1d8y1ga+IlKSiMHnxWPiqSI0bGleuN4SvsX5pTey7Perw
dZGm7FStylOAb4j0pGz59MaP8vv/RUqoMh4+pVJ+/z+rt3M/xx2+DReI9Lss
K/RfNnxbpMznS9ttSoXvsHzt763xNQa+K5Ja7zn5OwLge6yfWPpbqfd6uJDt
96JRX64vge+L5FQYGbR1Glwk0uIxk/Inyb8fUcz6CZondu0Ll7DzxPekGQ1d
4Qds/9Pc1Od/8f2LUlZvdaqyn3yAy0R6n2gVUv0ULhepvcX0Hr9vww9FSsta
76JzDn7E8mV001bbNPgx6y97KS3aGws/YfGnuqqpMhCuEOnazIy1ph7wU5bf
js9PTXaAK1m9DffntWbBz0TaXa63/eh4+DmrP9va6A0fDL9g/e2sjOhibbhK
pImpgcXbO8AvWb3XP/Ji7E98X6ZapBqXT3lt6+BXrL7dGudWWQbXiJTdpPr6
yjW4ViT/ihvDszLhOpHGKN6wyk6GX7PzSO2bQTei4TcibTtT+/hlAPxWpOke
S2Z33gi/Eykm89zeKfLvD9Wz898UywMRNvB71h881HJ4Ph7+wPoDmV79JCP4
I5ufof+NOdUL/sT6hRzR3KgT/JnVD03TdjmN+L5TA4vnaUqBtu/gLyLN62x6
9vsT+CvLz/vz47nb8Df2elruRm7n4e8s/nZ9chvLwT/YeaH91XmaCfBPtp9z
LKsUwuFfInUZflalcTP8m9WX/n0e/10DN7L9Uec4vvti+I9INn06mppYw03s
vPT617WVZnAzOx+on3qaOBBuEWnWi7Atb7ThvyINWHXt8CRl+J9Ih038x6Y2
4vttChI512XM0aiHFSXae2xK5YGncBuJup38UWZwD24r0ZzadaPzLsLtJJrt
O+zPKgluL1HQCF6nZyKsJNFiwyHxlfLv63WQaNvwD6vEALijRPfWtd0e7g4r
S/TnpuezTY5wJ4meeetuc5sLd5bo9t2ABe4WsIpEv34lLQs0gVUlGr5g+P7k
fnAXiVKy7nwq1IDVJOpu3rBOqQPcVaKLtaptZ/3G9xu7SfS+0jc9+R3cXaIZ
2mudFSthdYkeXVUxcC+Ee0i0S/B+9u4SrCFR1rWkaE/59y81JTKI8jZRSoG1
JCrYfe+KbD+sLZFtrsuIhcFwT4nGf/uytZsv3EuiL04qhyrWwL0lsvo2adep
JbAOG2+O4siYmbCuRPvmX0wMmAj/J9Edt6uXtwyH9SRKU1yyJ9AA1mfzt+te
mzh12ECicWkfNc+1h/tItOmC4tXaX/g+bF+Jhjzv0PhfPdxPoqlpX3JcnsH9
WfwEHP96vgg2lMhfpSFV+yo8gK1/6PFrwWfhgRIN7eFj1ZIGD5Jo+UDNAUEJ
8GAWD08HLFPfDRtJxE+m5xnb4SESbSx4l7LUAx4qkcKu1JSuq+BhEnWKqi4r
tYOHS+Q2W3VEijU8QiL1VyHp/uNhY4nazU+e4jQMHilRr2bZuwUGsIlEuQ9e
xM3vAY+SyCNzu4VDB3i0RMknrtR4/8H3rcdI9HneLc/4j7CpRC6HhZqbL2Ez
iVbfCh6hUA6PlSg9xHm2VQE8TqI1I+eZJuTC4yUK6zm76kc6PEGihit2k1ak
wBNZPA9ZOrP8ADxJorl9Z7QsCIfN2fg9VGdW+8PE9tPAUKMt7vBkNv9vYw7q
rIItJLqk0X7nvYXwFIke62VXh8yALdl48zZmzpwET5XovmFTnc5I2Iq9/hI9
38b+8DSJns86uri6J2wt0eGRw4PLVeHpEp3i9n0u/f/f/2fxrFzV54L8+QAz
JfKJ7HT1VRlsI1FFrbKsTx48SyKbJLNrfidgW4mMLD/+q42CZ0v0oHzLrDU+
8ByJmg2HJPxbDs+VKG627f10K3ieRJXtBzz1HA7Pl6iu/R9xpja8QKJgz44j
xivCdszD982nejx/YSHz9Adt7cvgRRJ9nNZu2O48eLFEJVHO+SVp8BKJLktG
aUbR8FKJYm/tLzziB9tLtKqitI+BE7yM7VfjrPiLM+HlEtkNv6C9bjTswObz
sVHMcD14BduPBibvOyrDjuzfV//S/PUVz7tYKVF9jzSFP89gJ4mKhrke7FYA
r5Lop4PntYmZsDPbz5XfvAOOwC4SuQ8wPFwWAq+WaPNiC72JHvAaicztQ7/k
LoVdWT4aM+qvzVR4rUR7Zu0f+W047CbRyWPv/dN7wesket0xpsC/Pbxeojc7
yts4NOD5Ixsk+j5PvfeCSnijRPrOUsvyW7C7RD9WtU/wz4Q9JFrSOfKxdBT2
ZC67m/YlDN7E4q9xx4fpXrCXRG3uTE/JdoC9WT7u+jRz1AzYh8V7xdvOBaNh
X4n6p4xKXG8Ab2b7OSxofn9V2E+ikaFJOl9+4/kwWyRSPm7/urgW3ipRUu8D
SVdLYH+Wz5IHmdzKg7dJNMyv/f7nHLxdoo7ntPkOB+EAicasWbbaUv58mx0S
RZ17cC52A7xTokjDoN0/lsCB7PfTdxSvtYKDJPr0ttazYSS8SyKyfOgYoQcH
SzTzsUvsKBU4hL3eh55fv/zG83xCWT6sz1lztQ4Ok+id36JXx+XPAwpn8cXp
z4nLhyMkqtGwOHZEgiMlOt7+56Uzh+DdEg0IDTxcGQpHsf4jalRfTW94D1v/
rm5WTivhvaxeDw3/mm8LR0tkPVZBc/gEOIbNR7XtsdPy5yftk2jdtOZtk7Xg
/RL90zqaWNsOjpXob9r9zwlf8XymA6x+tZng5PASPiiRo3pSzagiOE6ia+k5
Tjp5cDyLF35BUQ8BTpDoxa95Gv8lwIck6uDes69ZKHyY5dv6xhonb/iIRGOz
A2YlOcFHJdpe+Ni2fg6cKFHPFnpsZQ4nsfrwQ/HR2aHwMYnK7TeOM9aBk1l+
eVb37XInOEUiz8nlX5Y14vlbxyVq3JnZt7P8+VypEvmWKG658wg+wepDll11
/E04jdXj7jNsfLPgkxKVTQznnVNhmUQqnW69ddoPc6x/eXyz0SMQ5iXSObGw
cK8HLLB411gwJ28FLErUOfykT6MtLEnkZb1xqNUkOJ3tpwavNceHwqdYPou4
272LLnxaoiftQvUiVOAMtp9dC7arN+P5a5msHj/L001/D59h8ZaT8tmuEj4r
UdX2yzWq9+As1h80utaX58LZEh0a2e67IMA5rF8KUvgSfRg+x/JnbOWDXZHw
eYli3PXDQrfCFyRKDVijmOAG57LxxS40Pr8Uvsjq7YfkDm9mwHksf5t38Okn
fx7eJVafcha5eRjBl1l+btnw5G5vOF+iI5NMMkxU4CusfholvRKaQ1t9VSI/
hbOOIz7C1yQy2ampf+M5fJ2NJ9NbdXURfEMixUGJPTXz4ZusX+x5YXT5afiW
RNqH/81LToYL2PXx2U5b98G32foMHbbQKQi+w17/+53/FnvBd1k/c/pXur0z
fE+iKU0mP9bbwYUSTVio/Hq3FXyf5Yt+XTedlz9PsUiiG+mfIr8OhIslcui1
pM+4XnAJ6/+8ug2O7gw/kGh90pvYL80hrS6VaLfDhbkrP8FlrH+33WT3ogou
Z/m6uvM+1wfwQ3a9q7t8/XcNfsR+LhRtPCF//uRjVs8+VjXanYSfSJRwMDSk
RwJcwc5b3j3avYyAn7L9fuvtmvP+cCVbf2OP1MQN8DOJelztx0evgJ+z/ubl
nnV758IvWP9hT88PTYGr2Hlj4YuGTPnzOl9KVGujdejRALhaohOq3O0OveBX
EullL900VQWuYfHPK0VE/8XzQ2vZ/MbH/KtrgOtYvKyrv21dA79m5ycb9Sfn
HsJvJDp/SEvf5Db8llmlIT43N9j8/wHUQdy5
         "]]}, {
        Hue[0.6142719099991583, 0.6, 0.6], 
        Directive[
         PointSize[0.002777777777777778], 
         RGBColor[0.528488, 0.470624, 0.701351], 
         AbsoluteThickness[1.6], FontFamily -> "Arial", FontSize -> 16], 
        LineBox[CompressedData["
1:eJw93HlYTt/3N/BEQpkpZZ4lQ2YyLZSxkhRKJMQnkqmkJDIlJVNCKql0xlCS
ikYJRVGaNRAqlJlCPPv7874f/7heV/ewz95rr73Ovc85/dduNbNTVlJSclVR
Uvrf///3bxtHr4xmvHvfjZv5f97OUbStWlL2QHgHR1kBtaNvjYV3clTW/7jx
tVmwE0dt28b1jzWFnTnSeqATf88G3sXR6aXxvV45wi4cfe05dWVHD3g3R8Wd
zu6bdxx25WhERMxZ3yDYjSPrx95ChQTv4Wifuvb96bdhd45ytzj8FLLgvRy5
+J5ZPLAU9uBoQoCUJ9TB+zhyMyk9Mb0J3s9RYufFZyra8P/syVw8u863B3yA
tXdqY/D8YfBBjl7uup3UeTJ8iKNDm1+a186DD3M0Zvj7LY+Ww0c4Gmrh2j15
I+zF0TKVGMskF/goRwn1/eZlecHeHFndsXr76hx8jKOPff4sbs/DPhyl379x
aE487MvRmh2jzno9gI9zdLZ2uF9JMezH0QbVbe5T6uATHLXPyHHgmuCTHPUf
M8BhYDvhn09x9ODgYq8obfg0+/4ec7MNdeEzHCW7/TV4PxX256jebl+Ly0bw
WY5W5ua3X78KDuDoUV03lwmO8DmOFuvaLey+Dz7P0a6ln/xbnoQvcGRy1t1O
6TIcyFHY0N4P1WLgi6y/l8dmD74LB3HU4r6vm8kzOJijGfN+vTz8Gg7hSCpf
3eXRd/gSa8/Dfhr924j/HMpR9rHYX4e04Mvs+1+fe/JjOBzGkUOdWZjrNDic
tafRxaOdCRzB+u9R+A7RBr7C0Vu3vb6W2+FIjiz2x5VoHoQ5jiLT2/332h/m
OTp/gQzTI2GBI5uCYfuuxsMiR473QgaKWbDE2jvzKN18Dssc9eQLqnMb4CiO
Viyb3POnkvTPVzlS/3n867iu8DWOpoy28tg7GL7Okfb1xMzCSXA0R7+bispm
LoRjOHps8To73hq+wdG9qn5XZm2FYzmafzbfudQTvslRw9IlRgf94TiO7r5v
nDiNg2+x9g8bb6CSCMdztCff5UDFIziBo5yMOUoPKuFEjga8G/Ao7TN8m6Pd
FtLXbBX5n+9w1G2Gx9E3PeAkjnp0nx/QeQSczJGZT+oI45lwCkdewaLVBTM4
laOMS89GfbeD0zja37ZX/DpXOJ2jeH93lZe+8F0W320fDd4eCmdwdKtD62Gd
Y+F7HH15PqZn+n04k6OUBWs7HCqD77P5X3Cz0/IP8AOOrt5aNmZqy6h/fshR
Rb3bPj1NOIvln3nr203ShbM5erZrzQuTmfAj1n/aD7vuXgo/Zn7SMjpmI5zD
0eXZBx782QPnsvGemG5vfRJ+wpFHoHFEdgT8lCOfC4leRglwHkdpkdLAysdw
PovHE7leB1/Czzjq8mxJ+pQfcAFHm6zWVrdQv/rPhez47P/+KusHF3GU+qNb
rwcT4GKOBr25uDRzIVzCUWy3wJhCG7iUo1NOAxY0OcFlHHn3tBg66hj8nMXf
cptVzpfgco6Wp+35lRMLV3D0x+xz56lZcCXL/649ohMq4SqObg5fUrfwG/yC
xWuTenZDu2v//JKjliOyNlzpB1ez/JzT7bHjRPgVR35ZRzosMoJfc9Sx+f5U
/bXwG46uL/Szm7YbruHoTVxw0BI/uJajnbNbfnaNgOvY+CVXuN1MhN+y9ppf
ntPqKfyO5c9fE1dtqIHfs3zy7EJxWTNcz9bP/vbrxra7/s8NbP7u3RO0vzv8
gaPOpzRCi/vBHzmq1H22S38E/Imt9/YWOpGT4M8cVd2endpzDvyFo+lfFhlc
NIG/cvR80bDkQVbwN44mugRMjLeDv3P0KdI6zmI7/IOtz+fmz212hxs5cg8c
/eHqUbiJI8/LDQmb/OGf7PPmb7qmFwr/YvFT4VesJMO/Ofq103RG2S24maMF
p+PqUu7CfziyHfao+mou/JejqNHeE/gyWImnL2eVaqUauAVPsyYYt0r8Aivz
1KP81Jm8v3BLnsasbAr5phb9z63Y3w/FjR7YA1bh6eDUVotXDoJb8zTefXDr
ED1YlacbNnar302D2/B0brCm7ZwFcFuebPUDNCMt4HY8tZgx16frWliNp/dt
z9zzcYTVeToZ9zG3wx64PU+nQ8tuBHnBHXiavKXYbYI/3JGnbR2cRpWEwp14
Sn4SWuAVBXfmaZf+GddZiXAXnkKWNA9pfR/uylOhEF5TkA9342lr3NJ716vg
7jzVPKp+GFAPa7DjHzLur9dPWJOns5U6Ww+pxvxzD9a+n/EDfbvBWjyNsiod
cqk/rM3T1IyTB5JGwT15ulJaQzVT4V489dX6urnXArg3TzNz89qvWgb34amb
tqgnrIP78rThOV+htB3ux9p/s/WA9R5wf54yvrdUyfeBB/DU/3zdKeML8ECe
1g5vm58fCQ9i/fngTp5dLDyYfV5Tq9CW6fAQnj5nJRhE5cJDeeJ/adxfWw4P
42l/K+cxg97BOjwN4sf5fWqEh7P4KkioyWp94591eco97Dz/ejd4BE+uIWWJ
lwfAI3m68GDjgkt68CiehhkF/eFnwKN5Mn3T4nWyEazH09XgoaovrOAxPMWe
Cdva0R4ey8Y/v73OQhd4HE+r+7SbceowPJ6n8zemJ7w6A0/gKVXT/IpBGDyR
p4bCZvXo6/AknnYafPypkwJP5slnop/LtcfwFJ6sn9T5zHoO6/O0vH3G3Kq3
8FSenlX8jPFpgqfxdGzQtrI5bWL/eTpPvSzbZrfRhGfwlKJ/zbd0MDyTp4tb
jXUTxsPEU/PgvOiIOfAsntpeH6kbbAbP5qle2ywszBaew9qfNnbAzW2wAU9C
yd2bz/bBhjyFNjdtbHECnstT52sP50wNgefxVFQwxPxAFDyfp4eTW0UU3oEX
8LT0k9mMyY/ghTzNKWkxiiuDF/F05PPvvQPfwUY8rX84YkrUT9iYp3Fv52w2
aHfzn014yg88NqBOC17M02WbM3YXdWBTntTFPjNXToGXsP7b/zph2ALYjOWz
2PNVLS3hpTz90KxKev8fbM7yUZildfVu2IKnF+fOZ9YchZfx9DN4kOrP8/By
nsrzdw/TFuAVPFmVKk+YnwBbss8v7D/p0EPYiqdOjoOn5JTAK3nyijUyHPIW
tuZpe497dr4/4VU8DZ4lRCipxf3zap5U3vxVO9gTtuGpdVDila4j4DU83b8Q
uydmGmzLk7blVH8bY3gtT6Wn5v/SXg2v40nvScTtV47wep6iDYsr7uyD7XiK
OmziGH4S3sDTvQ4WO89fhjfyVPxQ68fFGPg/1h97BeWrd2F7nnSnNITkPIM3
sf69GvWs+TW8mcWbt5c89QfswPJFzJdRR9vc+uctPNkfo/XVWrAjT316nzI3
1oW3svxBZaqZ0+BtrL+vvj5sbAJv5+lJh7mF1TbwDp4Cv6xW8t4O7+RpVc4q
tekHYSeenE8+bP7rDzuzfPx6ZvnTSHgXT3bL86Nj4mEXnpRdcj3DsuDdbL2t
mLn08nPYlaehhfW61xpgN57O1K/q/Egp/p/3sHg88LhNYxfYna3f0/U0xw2G
97L4PTBy1t5JsAdPH7N6+xQugPex/KHUpmmGNbyfrZdJIX5xjrAny98Hpy+e
7gkfYPH55vX0/DPwQZY/uWmrdkfCh3jKSjtybUQCfJinFZsjJ37Mho/wtEal
x9f0CtiL5ROlD7URn+CjLP+U1msHtEr4Z2+efq8f6B2gCR9j65HpgtGRw2Ef
1l/vvdXvTYd9ebI0Otv3iyl8nKcZz4M36K2H/dh8qTSvdHeBT/A0v+bNkeJj
8EmWP/QbLeeEwKd4+qN32TwpGj7N0+2Dm3bMvQefYfHut+BqRTHsz9OQo0HK
R97DZ1l9IA2xn6aU+M8BPF2yUi9r0Q0+x+bn6FzTwqHweda/qgvTE6bCF3i6
2zJqiLwYDuRJdHd1iloHX+RJtX7v5SQXOIjFs5AW9NwHDuapybGDTbtQOIQn
o1+p5XNj4Us8vVmYp3b6ARzK0wgLp7J3z+HLPP33oP0M809wGMtfyRMGZavc
/udwtj46Xttrqg1H8LQyz27Kq1HwFXb8JhsNj8yBI3kKXvrCb+IKmGPt+9FT
+ZsDzLPvP+t8LM0TFngyWb26S1AALLJ88X3pwUMSLLH50ab8nlsqLPM0pehQ
mkcBHMVTbWmh9cm38FWecpZa7b32F77GE/fmuOrzbnf++TpPbmqqr7oPh6N5
ksKlj9Yz4RieEr1adYg2h2/w1D1zeK8um+BYnvR9evzctw++ydOBsojDP/3h
OBZPFvsueorwLZ4ilUZodk+F43m60/dvXmwBnMDTlh5a/Jp3cCI7njVrHXu0
SPrn2zw92Ov1u0wDvsPipcO3odIIOInVz+/yMw7PhpN58jNVidy8Ak7h6W2/
vsHWjnAqTxqT/3NbcQhO4ykg75m6TSCczlOmWssB267Dd1l+2zHpiE8mnMGT
U33qn+vP4XusfX2eWlZ9hjN5Gm4asEarbfI/3+fpG1dbsrIv/ID55iQfbgL8
kCd30Wvy70VwFk9tZMcIy7VwNk/HjbucTNkNP+KpbPDg2yNPwI9ZPvd+VR1+
Bc7hqeNmjfv978C5PO2wVO3H5cFPeIqLOsqPq4Ofsvgqaehx/y+cx/q3ouMw
W42Uf85n8fFtlk+LkfAzVq8ss/rOzYELWPvGyT3NreBCll+rVGWV7XART5WD
Epfd8YKLeeqa4vPQJQQuYf3VI+36pJtwKeuPodq3fmXDZayeOZp3+O5L+DlP
T+9dzvBrgstZfV9X7juqTeo/V7D6uqq227mucCVPrZa2faTUF65i47lK4+Dm
4fALtv4vH9quaAL8kuXbIH+9ObPgap66ODZmXDOCX7F4+zr6bK8V8GueHKys
Hb3XwW94Wtf2Va/vjnAN6z8lJ4e1bnAtqzeNWgzLOQzXsfxwLktryin4LU97
XlmqhQfB71i9s+zIPTUefs9T77SmLjtvwPU8Ge6ccKc4GW5g85u3OzQtC/7A
xnPLmTEhBfBHdj66va93cxX8ia0XJzMWW72HP7PzwX2BC2J/wF/Y+c+5Hvpq
LdP++StbT5N7vFrdAf7G1rcdpW2vacHf2fnFB5UtvwbBP9jxulzLmaMHN7L6
N87qg9dUuImnAcZ//O7PhX+y+bhZdYuyGfyL5f/zq+ZPXgX/5umxz4bK//6D
m9n5ml67j2d2wn/Y+VN83KQED/gva3/R+p3F3rCSQFu6B9l88odbCJSq43u9
ZSisLFDBpgqdjhLcUqC7QX+PdI2DWwkUPPrPgU5psIpAi7ROFKs8glsL1PVh
l9lfCmFVgfqOD3QtfgG3EWjjz3eTb76H2wo0N9x7ivcPuJ1AKz7FjjdXTv9n
NYG8jZyru7eH1QXSnh3857Em3F6gw1pPZrgPgDsIdHmvl3W/kXBHgeZN0eqU
OAnuJNCN1kmdF8yGOwuUte201mMjuItAizMjKw2Xw10FKurxq+cNW7ibQJPM
jh3p5gB3Z8e3J7vEfhesIVBg85icmP2wJjs+y1s9PhyDewhk+WD99j5nYS2B
vuhZn6RLsLZAD/dXjLQQ4J4CPehspmx9A+4lEGksyDRPgnsLpKd+dOzM+3Af
gTZNVFfq+RTuK5CBdpfamlK4n0CbW/SKuPIK7s/Gz6OxfmkDPECgVZ8f7Pv8
Ax4oUMfubbp5trj7z4MEsnE7afe3HTxYoFk9wkdv6QYPEcj9Yf3IrN7wUIHU
H5/qpTEUHiZQvLjlpqkerCPQcreyW65T4OGsPSNUXp6cDesK1Eln6Oezi+AR
LH6OdOaOmsMjBfJfOSr1v1XwKIGmqB1tnrABHi3QVs/cvh8dYT2BxtutrQ1w
gccINHvaEq3h++GxAq3db+csHIXHCdTmytDUbqfg8QKFq79O2nwBnsDi4f3N
cVcvwxPZfOl1sKZMgCcJ5FKiFvo1Gp4s0F77d4MaE+ApAtXEhsx4kwbrC8Tf
9Y5LfghPFShpcPMyz6fwNIGyV/59O7IEns7mh3eifkYVPIP9PSFR06AWninQ
u47zTKM+wCRQ+0/yjb/f4Vms/XkGXab+gWcL7Hx613QblYx/niNQcmaKqoM6
bCCQcUasgW1X2JC1b2ObhzO04bkC6Vzw29SqPzxPoLIUUooZCs8X6EfSrLXz
RsELBBr06IV9xnh4oUDDxod9GjYVXiSQ7tvJBU6zYCOBJrfy/8TNg40Fsu9Y
PijdGDYRaOdsd5O7S+HFAmkd77lYsoRNBVp2SGjjZgMvEahV8vE1o+1gM4FU
nsxakL0JXsrmr//3c8bbYHM2nrEe4+KcYQuBck40t1TZAy9j8Wha93nKfni5
QC3L1d+ZH4ZXCGQU5l1scQy2FGibfgk/7QRsJZDv+5yFbf3hlQKZql64evs8
bC1Qf430e0uD4VUCDfw45uDTy/BqgSoujyobHwnbsPEes+ruXhFeI1CefvpY
+SpsK9Ahh/T+qTHwWoHSCgccS4iD17H53LPtxvOJ8HqBzvs2XrdOhu3YePXt
btE6Hd4g0LX3hzaevQdvFEj6bVzX9iH8H8tfqoXP1z2C7QXKTX1hGJ4LbxLo
eQt/nQd58GaBzLId/PIKYAeBYobOd08vhreweKiz/n2uDHYU6LrhVK2lFfBW
gdqZZld8qYK3CTTRdJGVWzW8ncVvk3Hgm9fwDoGWesZfnVwL72T5/XQqv+0t
7CRQ1YC3gX7vYWeBgnRVLpxugHex+TFNN979I+wi0J+vdzoYf4Z3C/TRxia2
5VfYlfXfqKa00G+wG4u/vd3XDvoB7xHIq+WTS36NsLtA9bebAyqb4L0C7es7
0k7zF+whUIf4PjoTf8P72HgnpilPa4b3s3zorddV5w/sKdBq7Sj3ZoUPsNfP
D16b8Bc+KNDY9l511kr3/vkQy48h6pNqFT7M8pd77faVLeAjAin9V5cWp7AX
i78ZDYt/KnyU9c+DF4ZDlGFvdjw74nL0FT7G1pvPthqTFfZh8f+seEEfhX0F
imvZ7ly94vOOCxShXDQsUmE/ge5rKo+dr/AJgU4O8H6Vr2jvSYFGp+juWKDw
KYGsXX3bC4rjPS2Q/EH37WdFf5xh/fl23bShCvsLdGnd2ilzFf15luUX70Ga
por+DhDorbRd3VAxHudYvOkWmg7+CZ8XqNQspNcnxXheYPNvzFOeV4x3IKvP
NuiONvoOX2TrZ43W2zJFvASxeiQpttuKL3CwQAfSE96mfoJDBDIx8uI1FPF3
ia1flRo+lor4DGXr44e8XG9F/F5m+ed4USyniO8wgRJ7/tx9QxH/4Sz+9jms
jHoDR7B643PVxbOv4CsCPQk85ObwEo5k9dvQn5PGKuYbx+bLevPuNeUwL1BT
USdzH8V8FVi+s+gysW8JLAp0L+hic1ghLLF8+nlBvcYzWGb1QUrH+XuewlEC
pYwaveRJDnyV1af54400FPnlGlvPTD67Gyvyz3VW3/zYPXRXJhwtUOWJbidP
3oVj2Hr31fBXUCp8QyBDw21RF5PgWIGGTDd446vIhzfZfK2d9XHbLThOoNed
LnWaHwvfEqifk+zbJRqOZ/XqhSfCkyg4QaDtcQeiDijyc6JAr84Zlg/j4Nvs
eM+GedwNh++w9dV3UJFZKJwkUMkrsxFFQXAyy3eX5bumF+AUgT7sDH+ZchZO
FSjyVUDOoNNwGnv9ntxH+/zgdIHm/HAd8FSxPt1l65V/WDctLzhDoEwLvdrl
B+F7rH9tq14c3wdnCqS2btbc24r18L5AAX+vWla5wA9Y/Jkar2neCT8UKDrd
MbyLYn3NYu/vfnlzPwc4W6Bzuns/DfkPfsTW37BqlyHr4cesP99snNV3DZwj
0OAWRic7W8O5Anlud49sXg4/EehgV9971Yr64Cmr/7pdH5WxGM5j7f16e8Cl
RXA+m48Xer90UtQbzwRaualENpwDFwg0zeNIeueZcCE7vsKFa0v04SI2X7ii
rKCJcLFAR6Lt9K3HwiUsP3HRDZqKeqhUoFthjYOe6MBlLN64r1qHB8PPBZo/
saTtJEV9Vc7yVYvj/d/0gisE2n9KM+J0D7hSoNt2TvnTusFVLH+nfap71RF+
weZn5tz+PmrwS5bvbU/GjFaFqwVynmZSmKcMv2LnL49tMpwU9eJrgT5tbBHb
/Sf8hsWz3cOym9/gGoGmWl7ZbvEJrmX1lkWR+PU9XCeQ/rQvt88o6tW3rL4Y
8rx47Cv4HatnnqaNz6uE37P8P6CP8o4yuF6g5tiYHV2K4AaBGt2O3LqRB39g
f99crbQsB/7I1qfZ5h5Nivr6E6tPb63aHXIP/szqtX5vVQwV9fgXgU70ijet
vwN/ZfXFrieHzsXD3wS6U7Hj8ZxY+DvLF6rdLD5fg38I5Je70jBcghsF+uo+
8P4yDm5i9X5LJ+X24fBP1n+rD/XJDIF/CSR8uzXrQCD8m83H7sGnZgXAzez8
a8e7sa1Ow38Eiko+sCDrOPyXxYOxfeMZb1hJpF73smxtD8MtRBr34nvkWE9Y
WST/OWtqVffCLUXaa37R8MVuuJVIqWNWlSc7wSoidbM9Eh26DW4tktezhb+O
OMCqIsVuWVG0/T+4jUgLjBbY2q6H24p0fET+DYs1cDuRiqMya02sYTWRNPkO
WsYrYHWRck5eszZVnP+1F2nQh8ysFaZwB5H+qzzmusEI7shef2WBh+t8uJNI
wab29acM4M4i+dpvLL1GcBeR0uKKl+dPg7uy41Ozd/k9Ge4mUtngsgW6E+Du
IumEtam0GQNriHTl2wvDwJGwpkjZHo6+pTpwD5FahD9K6TcE1hJp38JXSlsG
wNoiOVw7ODelD9yT9UfDiEDNnnAvkU4Uqqvs0oR7i8QvsT9R2hXuI1Kbmstk
2AnuK1LAPL2+cepwP5GOvef1RraF+4tkde+2q6gCDxDp8bfxf0YqwwNFeh7e
nHrrD34PGCRSfEGvjHm/4MEiSTbxbSoUvxcMEUn5ZfcTbl/hoSJNKLq4rPcn
eJhIL6PzVmXWwzoifWm3Icz5LTxcpLeVg/vr1sC6Io1+oVr4phoeIdL+J8Pu
8FXwSJFMzrfO2FYOjxLpZlH7DzMUv3eMFmlNxp9JXYtgPdaen48C6vPhMSJ1
9gtUznkCjxXpVVbC9tjH8DiRzP9cLQnNgseLVGgxdvQZxe8tE0QalT1mg08G
PJEdf//87d5p8CQ23h+cDY4nw5NFqkq6mRtwG54iUtZYh1aR8bC+SLsX3shL
vAlPFWlneI1OQQw8TSSNYrHx6zV4ukizal6P0I6CZ7D4kLNvGIjwTJEmbSxz
deJgYv27uHqTEAHPEmljn8lbqi/Ds0VSe37GYYDi96g5rP/NPZdtCIINRFLa
YtDt2gXYUKRvu/f6/Q6A54qk3n9ElIk/PI+Nj3XM8iun4PnseJ2KnJROwAtE
4rSy39r4wgtF6u0x7NJdb3gR+77DTbt0vWAjkc41Jiw7dwg2Fiksx2qA6gHY
RKS2uw2T3PbBi0VqPc2m3Wd32FSkXSHq7x3c4CXs9U/HG7xzgc1EejHK8KuD
M7xUpOnp48s/7YDNRdJ+5lXpug22YPnsiEZVK0d4mUjXUl1yTm+Gl4tUVGLk
NNAeXiHSlJ/trsdtgC1Z/u31wMZoPWwlUumTGbavFL83rhQpXy3vlIcNbC2S
97eTOdqr4FUsP9/V/xpvBa8WaUbA7MoVK2Ab9n3W+Zt/WsBrRLJPyHcOXgrb
svn3ua541hJ4rUgHKvZtqzGB14kU+ixT00/x++h6kcKv3BYmLITtRHp2cniL
innwBpFqp91oPGIIbxQpMPrRJr058H/seNYE9iol2F6klumPfx+cAW/6v3zy
ZuQ0eDNbb1KuxhZNgR1Eatz8gTwVv+du+V++ibQbPgF2FCl3/5ffeWPhrSJd
3lFX5aYHb2Pz+3TAu/6j4O0i1S9u/eO+LrxDpO1ehuUOOvBOkfas2rC701DY
SaRp7Q+FxQyCnZlvZE5Yqvj9eZdIUzttVP/cF3Zh89cgRulEb3i3SDsOtK/X
6Qm7ijQ5oUlK7wG7sfVlvGYPSw14DxvvCTrq9V1hd5E2bdFc79EZ3iuSqXXl
L/WOsIdIITPvy+fV4X0izfk+0ax/O3i/SN+zsu5HqsKeIiXcW1Y3TAU+INLy
j3WnOcXv7wdF0jr+NHSAEnxIJMeZQR8uNOP3+sNsfR7S27r9L/iISEveON51
b4S9RMrkvivXfoOPilShtLHR5AvsLdLrvHTP6I/wMZFUNNbs7dgA+4i0yv/t
w//ewb5svvhvmJtUCx9n8bZtXJ76G9hPJP0BHYyXV8MnWL6J7nouqAo+ydbb
kLsnn5fDp1i8RNT01yyDT4vUJ2aljlExfEakDb+KD+4pgP1ZfeRv1vVKHnxW
pOQbOokPcuEAkVwiRq98o9gPOSdSFMeVND+Ez7P+TJ2v1fE+fEEk2jzzj1YG
HMjy1bzRW/oo9lcusuMPH7+oVzIcJNINpTd7u96Gg0VycrN41zIeDhFpYp8u
bvWx8CWReo7W6fwkGg793/o19Lx0Fb4skl6S1o99iv2eMJGG9TyhYczD4axe
aqtW2eUKHMHyy449o55ehq+w/LZ3xS+vEDiSxdf27XqTLsIcm08TtBMqzsG8
SD9rdD09FPtPAovPjSrOGqdgUSS7dB/PyOOwJNK6i8P9Rx2DZVZvuTwLvHoE
jmLr22/lQ0MOwldFOtrv1oyAffA1Vg/OdU1s3gNfF2nkAssa691wNMtPrg03
bzjBMSK5HluuqbwdviHSmy36zfO2wLGsfwZmWB62h2+y/OHM9020g+NE+nS1
/+w3tvAtNh8nfoxtuxqOF8knVd9hkBWcINLfpqdWE5fBiWx+VYzcPVOx/3eb
Hd+A4YkzTeA7LN8UDNactBBOYvVQvPKRwYr9w2Q2vkcH/Wk3G04Rqe+MbS41
0+FUkVrRoreJU+A0kVafDFx8eAKcLlLBu7TQuWPguyK9rwor+jMCzhCpqfxi
Q9Qw+B5bTyd6VS1V7Hdmss/vl8h/7AvfF8mPaznnUE/4AYuXEEnqoAk/ZP11
YHvliS5wFuuPlT5lqor91Wx2PhEQEbyrLfyI1Y+Fzwc+bwU/FqkyM9NhshKc
I1LX4+qHfH5h/zaX1W++5dYF3+EnLP+Gtf/e/TP8VKQhM5IXG9fDeWy+xnps
2lML57N89HnhvNBq+JlIvwcfq7ldARew+efY3jinBC4UKcOjg1vRM7hIpAGG
o7YX5cLFrH+P75yQo9ifLhEpMWJB1u17cCkbz28e40JT4TKRDopznPfchp+z
+mrRMH/jOLic1fcrep3ViFbs/4uk+t5hb6Gk2P9n8WZ21+x4pGL/XyS3cUna
Uy8r9v9F2qxnWlB5UbH/L5Jhmwkn9wQo9v9F8vhy1qyDYn/+lUhyyqeB530U
+/+s3tmura51RLH/z+rrunFdT+1X7P+z9etwzCylPYr9f1Y/PbIM3eCs2P9n
8dFp6uSMrYr9f5Hy+sR20dqk2P9n9WjNlil26xX7/2x8dFfG8asV+/+snh1z
60y14nqEBpE8nVo9775Usf/P1qflaoEzjRX7/6xerCwuXjNPsf/P2r81KdxV
cb3DZ3a+57mo9bGpiv1/Vt+FjVc/rbg+4ivLT7F1KadGw99Eam/oNdpbB/4u
0r2EsI27B8I/WL6b3t7ZpjfcyMbvVN76GZpwE4vPokkG3TvDP0Xq4pjY71U7
+JdIW9M7tJFawb9FurRsRqdnv3H9RzPLV77dV8/+CP8RyfnqfI3L1fBfll+X
v7T4WAgrSRTyd7G+XhbcQqLUXJsXa5JgZYn4XTPsD1yHW0r0sbXzR/9wuJVE
iSVvzp4PgFUkerwrd/dxb7i1RFUHUuN3usOqEhXFXHJetBVuI9G3jIjcbmvh
thKdHnP2a6453E6iw7aFSnvnwWoS3fG9qdZLH1aXaHbG4olRI+D2EvWZrh6m
1xfuING0NYHbIjvDHSVyqfxwt0MruJNEF3LnJtt/x/U+nSWKzux54FYt3EWi
o391xzaWwl0lWuG585PuY7ibRH2NdKvNUuDuEvXzvj98SzSsIdGzlG/v3MJh
TYnedLi40P0s3EOiGfZ5m7Z7wVoSqRe93WblCmtLJCbaeU7aDPeUSF/rW2qb
VXAv1r7T+vNzTODeEqmG+Y4/SnAfia6ajkudOBbuK1GSXtfOpQPhfhJNqJ5g
vKM73F+irfseBP5tDQ+QqN0frX4HGnE910CJMiIvtPxZBw+S6KxnweaNZfBg
9ves3fuyHsFDJGqwX2g3MBkeKtHdzboGO67BwyT64dF9zq1QWEcit51a3p9P
wcMlir+zavqgg7CuRGu+9/IycoJHSJSyOeL4Zjt4pEThl812ey6DR0n08uVZ
R7958GiJ2s4uu3B6Mqwn0Tj7uTP9dOAxEoVdsN3gqQ2Plcgr2mKigxo8TiKn
zssLTX7j+rzxEm0bFrFFpx6eINF85UMDf5fDEyU6UWzQ934OPEmiiiv6R4+l
wJMlyr6ddHjudXiKRENX6sz8FQrrS3TTpLSMPwVPZfP16MiDiw/A0yRSSfew
/rADns6+r/fQE0fXwTMkUn60Z3ZPxfWLMyXKufEomDOASaIP2usejJwAz5Io
cOn+uqjB8GyJHDZbDxumAc+RaHr5IDmoNWzA2mf466LaD1xfaSjRW4tOPZ1r
4Lns+xtyDUqK4HkSjb68w3TyA3i+RHF8P7vT8fACiXR3NQg1PLxQogceZYaT
L8CLJLJs+9TmkDdsJNHev6F9HrnCxhJZpbUSOm6CTVg8/L44eLEVvJjF15F3
iccWwqYS/TfZ+kS6PrxEot1Ppjz8Phw2k8j9WbTf0J7wUpafduepWKjB5iw+
j3qb7/uF62UtJGqzLDw08h28TKJfkQ87ZpfByyUaKR24/z4bXsHyzefR9Wp3
YEuJZnb1lYbJsBWLl1E/B80JgldKlJVttGelL2wtUecXw/K3u8Or2PicbLfk
iAO8WqLKUQZaF6xhG4n8ljYvFo3gNez9NWO0EqfBtix/Tok+/2AEvFYiY63e
nwt6wevY/P5SO/+lOryevf/zitT637j+2U6iL3099zQqrofewPKLv0Gwcjm8
keWjYPP56o/h/ySy+Tr6Uvck2J7Nv4b+GX2i4E3s+xJnlQwNhjdL5Bm0XWnM
cdhBoq6jV6/U3wtvkSh2SJKKwRbYkR2vhTjEZBW8lY1HgnHlCmN4m0TBZT6m
6xXXk2+XaFJ4x4vbRsI7JFoav6Byb294p0Q7q7dO920PO7H86+RecLEZ17M7
S5QQNfK+XA/vksh/rMrYlHLYRaJDe+ZNyH8M75Yo3/jXh9ok2FWip5Pq9itd
hd1YPHa+2Fo7RHH9P8vPnisvTfBTXP8v0bIjE+yXeiiu/5fIp9VXz52K6/k9
JOqyor9qwGrF9f/M71pr3DZRXP/P1psTcx69nKG4/p/lyy8q89uPVlz/L9HY
hpRw/b6K6/9Z/jsl/NrUUXH9P8u/G+M3h/zF/QqHJXrS71LHgg/wEYk2Gj5W
7lgFe7H+aXBcY/QEPipRjwMOc46nwt6sfti2KfPpdfiYRB1+P2ipfRn2YePd
HN59wynYV6Ke0Xnd4zzh42w+edf0brcD9mP5VUlv3tq18AmJlLbHislm8Ek2
/z9Nsu07Bz7F8uOEyQcPjYNPS7R2R/2whoHwGRavcxZusu4G+0uk7Zdtk9sK
PiuR3pRj/ed9w/0pAex4XnS9d1dx/8o5Fg+OU20NC+HzEs3t5af+KBO+wOa3
29Ly5bfgQIl2bTleV8vBFyVqHtU4d995OEii6yvaqfX0hoMl2lz/deEdVzhE
ovUbw3uu2wRfYv3/8PapjivhULb+xoakpS2CL0tU67ExxVVxP1CYRN7G70Mm
jYTDWX0xIXnnr95wBKvnVugsudcBvsLydccJC8/+xf1IkRK9ahexffNHmPtf
ffG1ZN4LmJfo02HyH54HCxJdOh8Y3fUuLEq0uj7XsGUsLEnUzcBqbVMELEvU
Mmhrj+9n4SiJIh2VXZuOwFfZ6+vT/Fsq7s+6xsZjprZ7N3v4ukTPH4yfOcIK
jpZow3+N9QsXwTESLb7b9vy2afANicb7ZhsFj4Rj2fzMWd3zaR/4Jqsnp4Z3
Ue8Ex0k00W3SLJMW8C0Wby6uN899xv1q8RKVJhzZW1sNJ0hUHjeNowI4UaIx
OlMoNBO+zeo3+1IL1Xj4DpufP5W/OQtwEstHKj2Hvw+EkyUKbeWpvMkXTmHv
Lwo69mEvnCpRQPL5HPetcJpEtxNtSzsr7vdLZ/XEFy7hquJ+wLsS2fWsdFlq
AGew9hXO6Kc0Eb7H1p/+d5Nih8KZzHdGrNyuBd9n6/WZFi0nqsEPWL7VPZ6i
3Iz7GR+y8wW1F4FFDXAWWw9GF4TEVsHZEkVsa1NwIQ9+xI63sWquVwb8WKLl
132b3ePgHHZ+Et1CeQ8P50p0P/6PtWcg/ESimnE9NE/6wk/Z+UX5dH3OA85j
8WxS8ChzG5zPzn+6Jhc2rIWfSTQ1NcymrwVcINFn2ybHFfPgQhY/jS3VA6fA
RRJdqXsy/ZUuXMzyretUtUl94BLW37Peu53uBJeyevCK5ZnvynAZa5/RA6t1
33B/7HOJyi4uKiqugctZvaCT2WF5KVzB6g39t60rHsGVrP3j9e9tSYGr2PlJ
37aLW8fALyQq0dgjcBHwS4nM7x0uWXIOrmb1YsXH6lbH4Fcsn5xf9jjVHX7N
5rf/3MDDW+E3EhnY15ssXQvXsOMNXPxBxwKulWiWo8W+tvPhOpa/295R/qwP
v2Xzpb773uqR8Ds2XpuzP5X3g99LNGRAz/UvusL1LB62ahfVt4YbWD1bf9O4
peL+6w+sfqiJzuqvuD/7I6t3noqmCxT3b3+SqFVy95euivu7P7P5WUSeNzLh
LxIFPVuq9z0B/srWNwfTT7MU949/Y+tNTpfMAMX95d/Z8WqaXf96Bv4h0cOM
0OiVivvTGyVKHrolO9sNbpLoWnefvwaK+9t/SmQ4eIbpfVv4F6u3Zz++Y6a4
P/43+764znNr5sPNLN+3vvv+kOL++j8SPVrrEq2ruP/+L/t8rQj/soGwkkxT
WoUE+GvCLWT69O3CrWWK+/uVZcodHvWj//+//1+mW7GPl33/DLeSyaU271n+
G1hFpnZZztsTS+HWMs3evWSEmAOryvToXHWr8HS4jUynknx/RsTBbWWyLz6p
fl2E28mkGaipnxECq8mUtnS554vTsLpMbdLOVKp6we1lOj58zLJJe+AO7PWl
P6q3boU7ylQcdtYreh3cSSY9Cpn5ezncWaYOaT7tTI3gLjIdqU1+IxPclX3e
qX15XSbA3WRa1KU521MH7i7T84smT5t6wxoy9Q3eWeXWBdaUKb+/+Y9WqnAP
mSavPzBU7weeX6ElU4u1bzf8VwVry7TKaRgf8xDuKdPj5hVvOtyAe8nUx2BL
r71BcG+ZFgwdYdh8GO4j09zCsStPbIX7yhR74NuKcZZwP5l62vXRr5sN92f9
cdyh8foIeIBMYe+e+h7TgAfKFOHU+5OzEjxIpt9RjX12vsXzQwbLpLaituOB
Z/AQmZy7GyeFJcNDZWrfeX2/Ah4eJpNu2LyxWmdgHZnGf/jwznEvPFymj37j
5hZuhHVlihv6YMpiM3iETGvbz0kpmQaPlOlEuVau81B4FIsf7XDbgV3g0TIN
TdfY+vI3nteix+Klzu9DTA08RqYDJm3K/PPgsTK9qF+rczQJHsf67+zaPF8e
Hi/T4F3XHoedgSfIlPz7dZcsD3iiTAvXbLmgvAmeJJPvwwsrjCzgyaz9U8R5
HMFTZHJ8mrGq6whYX6ZNK3+cOql4Hs5UNr65k8r6KJ6XM02m0KL1eskNeJ7O
dJmumM896lgKz5DJvfx4yehMeKZME6lIWzkGJpk0lITZr4PhWTLtyXOaV+IN
z5Zpvvb5vhXO8Bx2fLbWaV9sYQOWH/J+DNA2gQ1lmn71uP4SfXiuTF9SR/05
PwSex+KjuGTdpy7wfBYf49xtrf7i+UYLZOr449P7/HfwQmbNpl+riuFFrD/z
VxxqzICNWHyXJu8Jj4aNWT7YdL9odQhswo4v4+/x4T7wYpn0A96cab0bNmXj
a/u+4vN6eAmLj5c7139YApux+NiWp/V7BrxUpuX/mX7tMQI2Z/nrqE6doRZs
IVOe+fH6A63hZTIFOl36nvsFz6dazo638+6mES/gFSy+xw16dyEHtpTpW5/I
VI07sJVMluI3x3ABXilT0kWldzPPwdYy5Vy00H1/CF4l00/9v4P4HfBqlrlG
vs7auQa2kelMSnrnxYrnd62RybzTooYpiud72cqUuF7HYrzi+V9rWTztajF1
Rg94nUzy3a3+y1vD62VSLWu7bP9XPF/MTqYyYbVT/Et4g0xVmd+r/z6BN8p0
9o75hWUp8H/MZt+O3omC7WVKKVjMjQmCN7HxtSmsvXkM3izTfe3vsxa4wg4y
LfHR5N5thLfIZJQboh68DHZk8V/9bsMqQ3irTPdeWYkjxsPbZDJdYpDdbiC8
nX2fzrbbPzrDO2Ta3ybe4YsSvJO9/3p6cfMHPD/OSaa33k1fNCphZ5mkDndj
ZuTAu2QqaHOwrXMS7CKTx6PA9wkyvFumMTvsTdsHwa4y2XQy0tnqA7ux9epL
8OZKN3iPTOuL4tVWb4LdZdqm/a35rSW8l7XnuzDxyALYQyazuJHi6CnwPvZ5
rwuMahTP89svU7D3jy5Riuf9ebL1aHHNx/2K5wEeYPGa0lS6thHPCzwo0w/H
g/fMauFDMgVNTBNNi+HDbLyHzdlj/QA+ItPNG511dsXDXjKp69nxwTx8VCaD
bS71eedhb5nGvj34vrs3fEymkKr7Fza4wj6s/T4H6jLsYV+Z0md9y9Wzgo+z
4w9aN0tcCPvJtDq869gxU+ETMpm8Nw64pwuflMnq3qq1G3vBp2TqsfzUMY32
8GmZfj2Y0jK/OfKfz7B6Z72UGtQA+7P5dGv6rZ2V8FmZPsctKlv+BA6QSaVy
XP8FafA5mRLMV+ydFwOfZ+9X6fvKLBy+INPiR4HzNvvDgWx8PjgHnjwMX2Tj
b3OgIH0XHPS/+sqkvsV/cLBMlcccCo0t4RCZbJt2HI5cCF+SaZT57wa1aXAo
i49dnKrHSPgyqwcua2b87gOHsflx7muPo53gcJle3nr7s68yHMGOV1NanfHl
yj9fkWlj0LvJzq/hSFYPdt3oMbYI5lh9s6h84O8HMM/mx4iuffISYYHl+7w8
21gZFmXqH/SuOiwElli+WTT2QvBJWJapbflCl4gDcJRMky437LjlBF+V6fQE
y/2FG+BrMg3ctM2/hSV8XaauDX0jJi+Co9n6uM4yYs90OIbVe9u6HcsaDd9g
7S80WTh4ABzL8oW7eqlPN/imTAFHl4/60xqOk6nagaa5N0X88y0Wr43ljSrv
4Xg2X+yNLS9WwAky/d0TYzbtKZwo0+bdk0pr78K3ZSLD9q9D4+A7Mo102vzf
egFOYvPD9KTluCA4WaaGhtSo9ifgFHY8kxZYffGEU2W68GOP+SsnOI3N57cx
p6o2wukyHfqwuV2tFXyXrXclqtE/jeEMmXY23HTrMQu+J9OQhVXWs8bDmTI1
rW80ch4K35fpfG8XitWGH7B8mv58xJ/28EP2+l7RqktbwFkybXE5mBnzNfyf
s1k9Lbxd3bsWfsTiu/fhzNNl8GOZej1v/NwlF85h8XL6S0lwOpzL6pPzw7eP
i4OfyJT9y+pqvgA/lUn58AIvj2A4T6Z5yemfxp2C82V68zOw+ssh+JlMu1dd
NUveDRfIJM7OHnPGAS5kn9fhvuuONXCRTAOOv+xnbQ4Xy/Tg45DepvPhEplm
9rmy3mQaXCpTl5vO9cv04DJW/3dLiLIfBD+Xqc723MUjPeBymZ4eo6godbiC
jafR++IKJbhSJrdJpd20v4X9cxWL/xtLltvUwS9YPakcFnC1HH4p06X5Ax6q
5sHVMkUdG/N6Uyb8iq33sRNfFCXCr2VqDAq9YXINZmdOoSpvzHLD4RqZul8+
fNPyPFzL4mHmjWf1vmEz/x9wJJZG
         "]]}, {
        Hue[0.8503398874989481, 0.6, 0.6], 
        Directive[
         PointSize[0.002777777777777778], 
         RGBColor[0.772079, 0.431554, 0.102387], 
         AbsoluteThickness[1.6], FontFamily -> "Arial", FontSize -> 16], 
        LineBox[CompressedData["
1:eJw93HlcTe33N/AmMiVlHiKEyJhuEWopRUJmSVIkhCJCSpIhSUiZIknq7KmU
KIVmlaGJKDSgkgzJUJk91/fxOb/7n/v1fnXss/e117XW2mdfew9c5bZgjZKC
goJnGwWF//3///+3WUb3nsZ//TUp3uT/e4uM9u9dvz9sOuwuowRxgsk0a3ir
jD4nbxv5aRm8TUa35uQtEpxgDxll5JVnbHSDt8to9nhbz4m74B0yCrNW9lc7
AO+UUbugE5/fHYM9ZTSvU0HOozB4F/t8uE/bO9Gwl4yOp3tmpMfD3jJaf+H0
z+yb8G4ZXdC8kVGSC/vIqCUis1dDCbxHRlO2RXbqUAn7yujtGqtogzfwXhk9
/5zybt0X2E9GL40b38T8gffJaLhmU3Rj+4R/3i+j8rICPeoOH5DRtqOufue0
4YNs/Mq7JCqMhP1l5F7dkOdmCB9i4+2gd++NKRwgo70Vatkb5sKHmU8W3/y2
DA6U0c2glNvH1sBHZNTlYPeHY7fAQTIK+mWoVOENH5XRqxFeS4MPwcfYv1eh
5/NC4eMyGjCh8VSfi3CwjOIHfg1pFOETMqqpyn3+IBkOkZHexFc7rmfDoTLq
xudv4YrgkzKabKf8KPo5fEpGvsMHRcfWw6dldCnk5qf0L/AZGe3I3ZhV8Rc+
K6OTFSUDVTpd/ecwGS0fuKv3hF7wOXa83uOvuuvA52X01D2uOWUsHC6jvLaX
PnScCl9g4x9/P2qdJRwho5H2HwcWL4YvymiGa9kW01VwpIyWxS0KT3eFL8no
6hLjuBlecJSMDFXd4575w5dl9Cf7kWxnKBwto8xPcy4PjIRjZLRwQUns41hY
xsZLcXFhaCrMyaif2xP1lXkwLyNh5TJvg1JYYPFWW6/V/SUsysjD5sQfhUZY
klGZvZvutx9wrIw+PdsU/UM18Z/jZOTX7syedt3hKzIKXrkyc+AgOF5GIYbN
2yzGwAkySh4UfHn7FPiqjO42bLa9agknyui7f/nF70vgazI6O1TTb7YTfF1G
Ob1c24lb4CQZqZSZGnffAyezePzxflTgEfiGjGyNil52CoNTZLR69QKnMBmc
KiOjpXXp46/DN9n+tfn9pzwLvsXiaV23kYeL4dsyqvKR5s+ogtNY/M2YvavL
ezid5YNbvvF13+EMGakXV/zJVb32z5ky0k/56XatO5wlI9MlhzvHDYazZeQW
1a8ucRycw+Lnjd2fOybwHRkZzPjpVDsHzpVR3xuxg9Xt4DwZ/VYaa27hAuez
f59qVhqwE74rI+v/4p8/PQjfY/F32NR5wkn4Pjufhwt8IqLgB2y+3xg+tvtV
uEBG9hb/HTidAReyfKpWemhoEVwko2OHPppnVcLFbLwKt+e5vIdLZLTriH0v
7Z/wQxld+XXR7FX76//8SEaBNVMXJfSCS2U01tp0UdAw+LGM/B9+n7t9AvxE
Rt/SR83baA6XyehQ5I9VbovgchkVBPmd2LMafiqjEwM/NJx3h5/JyMZz7ba8
vfBzGXXQ05n69zhcweaf8XLr6RfhShltGT4r6dQVuEpGh7PH725Jg6tlNG26
w5XVhfALGblM0rKpqoRfysjE97af8wf4Fdv+1LNGv37BNTJaUa4WGNEp6Z9r
ZZT6Yfeeef3gOhnNnzN/sPpI+LWM2nz8uvf5ZLheRsbvnsVct4LfyOjG4wvh
4cvhBhmpVa3YFrIBfiujkp0l4097we9kxA/xqOcC4fcyyu17Nyz/HPyBnT+T
BctaRLiR5aueYaP1b8Ef2fFnjB7q/QBuktHamktWpRXwJxm154MEow/wZxkN
jT0898pv+IuMrn+eZKbfOfmfv7J8VmYSmt0fbmb9gIr5nNVj4BYZZa9p8dQg
uJXV+x5thhbOg7/JSLZo6IqzjvB3tj8eXfW2usM/WD0tCTi3fB/8U0bnkmel
LgiFf7HxtOsbYhMN/5bRF8NH4zYlwX9kNFBt5qXjefBflj8m6TdllcMKHCWY
rBmm8hZW5Oj98BsLF/2ElTjidrbZm9jpxj8rc9RJTe/mwP6wCkcm3Tp0jhgD
t+Eo6tPBA3rT4LYcrdQNGJW3AFblaMj0nxruTnA7jrpn3jMeuR1uz9Grz/Xp
zf5wB47avDOPLDwLd+Soh/2zxiQR7sSRxqHwa3G3YTWOCtQP/7leBHfmyLrh
fPmDl7A6257h47lfvsBdOIp41Lx+eNuUf9bgyK393v/cesGaHA09NzkzZwTc
laN2x2b0HjEV7saRn+ZdywhruDtHc5e+ttdZBfdg23fNc0rZBvfk6NDgU2vt
/eFeHK14tHtr1zC4N0fq5mJouQT34eiiz+yy2HS4L0dqZ4/PCHkI9+PoygnZ
p0N1sBZHZwdkvTz6De7P0eqdGjrRHVP/eQBHTUPzcu73h7U5GlnSrVhJHx7I
0VilkQtmmcODODrfNHXpJRt4MEc+Zl7vOmyEdThaU9q17/498BC2vzerW9VC
4KEcHYlZGsTFwMM42hbk9WphKqzLUdW+WcpdCuHhHMncMn5WvIRHsP1NelyW
2gzrceT7zieKb3/zn0dylOcuufBa8CiO2uvNmpQ6Dh7N0TA1k74V5vAYjvrd
39hP3RYey9H4DVdmLnSFx3G0p7pC5PxgfY7unM2Zr34aHs9Rfd8xFv4ibMDR
032VoV0y4P84om4BlmIpPIGjUzdeuS1tgA056nPgRNfuf+CJHHUutZ1aq3nr
nydxlC3cackZBhtxNHwxzUueAk/mqLl67eKb8+EpHMXtLNQocYancnSp9Mfx
b16wMZtvIWurxgXDJhxZhfm12R0DE0cTXSWNZzfhaRz98TPsbFkCm3KsXq5t
e+81bMbiP2FzmxW/4OkclTZt76GkefufzTnaPzFoesow2IKjndy1ML+p8AyO
Wm4/H2y/EJ7JkaNn5Vur9bAlR+92+/6w2gPP4ujT8O0r7E/CVhz15Jb13yfC
s1k8fI+bkZoJz+Ho+6jKWuVyeC5HS83sVRwaYWuOtL/ri4Uqaf88j8VLqEON
dV94PkeTFhYl1YyDF7D8NMNyzOGZ8EKOygZ4LjFbCS/iqPHzm//Ut8OLOXJo
VSj7cARewuJ7Yluz6ih4KUcbp/XeV5MK23C0OMXg4o8SeBlHvX/rRek0wLYc
efB8qKNC+j8v58hQa/TuhJ6wHTt/TWpruo2BV3A00GHzosMWsD1HXxLmLOxq
D6/kKPnQpvVXPGAHli/HrrlgHwQ7crTopUOzdjS8is3X67Y7W27BqzmyK8gc
U10KO7H4r1k76Pl7eA2Lh6oteh5KGf/szNGF03nrD3aG13KkEmhqHdkHXsfy
x6WiqjtD4fUcRY4z6vtVH3Zh+e7FCNWRJvAGjhoOD43eZAVv5KjLwKDWG0vh
TRxd3XFGobMT7Mriv9fyrI2bYTd2/G3TjR97w5tZ/Pnt3zEjAN7C0X+3yTX7
JOzO8neQnY7lJXgrR+a9up4rj4O3sfFWHPVoy03Yg8VnfdmDbvnwdo68n8UH
ZJbCOzhKpPEddr6Ed3I0ozB67sRG2JOjF8q9lyr9hHex/BG1ZvAT1cx/9mLj
1V8vMbEb7M3G+3tBm3MD4d0cZYza3ufIaNiH5f9dak0HJ8N7WLwlTT0QOBP2
5Simm1v52cXwXo5Gr86tT1gF+3F0jwYnPHKD93H0wKq//l9veD9HO2aqrjM4
DB/gKMykxnrrafggRzYnXV7fvAz7s/nWS1W381X4EEcGG950dUmHAzjKsRgY
XfQAPsxR7YaEUuNncCDLB0Xh4cn18BGOUvue+DGpGQ7i6Pnhqro7Sln/fJSd
72yPZcu7wMc46sW9nftDCz7O0Zv+rumX9OBg9vknD6IWTYJPsPquuOmr+gw4
hKPi9rP50kVwKEda036lXFoFn+Tor/8lrV2b4VOsP2n6cs/WBz7N5uPS8Tem
H4HPcGSqOOa5YRh8lsXfQOPhBhwcxubnBuPTk5Lgc6zenQ3uPTMHPs/yg7/7
xZUP4XB2Pjd9HOj7Ar7A0QSd5mC+EY7gqMO8j6+e/4IvciSsz2zbs2P2P0dy
dFQvp9G2N3yJozm/swJlw+AojnTsvhf8+g++zPIfdYm2nQ5Hc7Rgf1+FzAVw
zP/G53TBGEdYxtHW/9b8jHGDOZa/Bt/bPtQH5jlSGrthZNwRWGDfZ27Vzvgc
LHKkuzm/+TEPSxytm3622uMGHMvRk6n3rmjlwXEcKQ69aV3wGL7C4t+rH7e/
Fo5n+U2hzWWzL3AC64eDOul2UMr556vs88L8PuVd4ESORj2OcIgdAF/j6LJe
2xcBo+HrHNm/LfXeNBVOYv3Y17A+NrPhZFZPVg0+b7kcvsGRavetNdNc4BSO
CpfmlpAnnMrGY//RGRaH4Jssn15101lwGr7F0bntxjOcYuDbLJ4u/Q7yvg6n
cfS1Z8XjsBw4nR2PTP9n2iM4g9Wb1r1P37yCMzk66L3ZqtdnOIv173vzR8xR
vPPP2Rztmrh9nn8XOIfFS5NucO4A+A5HWY/LczuMgXNZv5C9MX+hMZzH+sGZ
SzZEzoHzOdpySnv/Fzv4Lus/fri+ttwI3+MoeNtPp8te8H32/TYnS5QC4Qcc
9VXX/u0UBhew+HsdnHyPhwtZPvnxuWh8ClzEkTTRrtvFfLiY7Z9Hy3z1criE
fT7i+6K99fBDjmLVpTfNLfAj1m+/cSzb2Db3n0tZvgz3flvXHX7M4jPQ5a3D
EPgJyxfXYy5UGsBlrP88f6Ng+XS4nKOfIw2mPl8IP+VozLOUhOWr4Wccpd1t
aaxwh5+z669h0cn2fnAFR0ahRwpeBMOVHL296fdpVSRcxZG/ysaa2ni4mtXL
NVNWOWfAL9j1h903vfoi+CW7/uqQ9Nu5Gn7F0S+3CyF1jXAN2969Rm7VH7iW
1R+tH62Vann/XMfy27MRRku14Nccxcep6BaOhOs50vQY6mk6BX7D4n/B7NpE
K7iBfd/H+QMGLYffsvpSa1B9xAV+x9Fvo57lXzzh9yy/TTPPWBIAf2DXn+Gb
ra6fgRtZP+1WM1Sdgz+yfDl2gbJTMtzE+kery8cTc+FPHN0Mad39+zH8mY1v
VZTntDr4C0ehOcbj9nyFv7J+6WjE/CTl/H9u5qiGag6+1oRb2PaebPZWHwS3
sn7w/O+KsePgbxyVJwUvmEXwd47a3j1ycLk1/IOjE/nCQCd7+CdHZp/aPVi9
Cf7F+usXI0bZesO/Wb15/PedRSD8h6OSrm/ihofBfzn67JbaV4mHFXh60XK3
rCgZVuTppp67z4lcWImn3o2nb1s+hpV5ut9gOam5BlbhKe6s3snQz3Abnrad
89o2TPHuP7flacPgPrti1WFVnq4dOzZzaH+4HU87enf1Cx4Jt+epISo4v9EI
7sCTPnft9lRLuCNPXac2KPkshTvxlDNp7aQra2A1nn66T1Qq2Qp35qm/Bv15
tRdW5yn5z7TC2mNwF54Wur7VfBIOa/B0ZvvjjUkirMkTn3PK+0AK3JWnFSsy
X5nmwd140tr10aSxFO7O04lXWYb+r+AePBXF7N+g1gT35CnD23mn72+4F09L
Pi/8W93h3j/35qkucm2kXi+4D0/mzl/+rhoC9+WpV9ihWwf04X5sfxwUPENM
YC2eUpv3lQXOhvvzpNj+5C7XZfAAnsb37tFmsjOszdOB8gV9PrnDA3nad6Kd
/fE98CD2/aGu23odgQfz5HjSWCngDKzDUxft29LLy/AQnopbM3sPSoCH8uTk
nfHR8jY8jCevdsWPbe7Cuuz797ttnvsYHs7TlSt3XEa8hEfw1PyGd33/Htbj
qePooUNDv8EjebJvpzlloMr9fx7F073EPnYh6vBonn4Z3td/2wcew1O2e+im
IUPhsWx8NB+nTh8Hj+NpjvfLuzOmwPo8VcR0tBo9Ax7P0/Qy4WPrfNiAp5Xz
BrtctoP/42n3mw+bxq+FJ/A05lDElctbYEOedh1vqm31gify9HJoTs7Ig/Ak
Fp/OY1TNjsNGPA3f7rvGKAyezMbbxzxM8zI8hadOKp0c78fCU3naOqW/u1My
bMxTe2Pt4MoM2ISn7W9adk+4BxNP3mZvvrs+gqfxNDQhMu9gBWzK06GfU8Xd
dbAZT9VTrVwWNsLTeQqSFd9XbYXNeYrstehM2F/YgqfTp6rPdmz34J9n8DTl
bNvztl3gmTwNHv1ug38v2JKn8s+m5cHa8CyeltcuT/DUha14uq088K7xWHg2
T6OL+n95YQjP4SnhqL+Kgwk8l83PbYalNy1gazbeQTeMvs6B5/GkfsRCs/1i
eD7LT4M3T/qxHF7A0/mIgAt5q+CFPOlqDlfbsh5exNOH4r7OLW7wYp7cXJsC
l26Hl7D5uv77qlBveClPEYJ1ieQH27DPPylNu3gIXsby6dr/um8+CtvydOPC
2/Q+ofByFu9Tp0gXz8J2PF3UNL2rGAGv4El1cZ2q8WXYnqfJD17aLubhlTx5
3s1NmhEHO/DU/WOrRvdE2JEns7xYp9vJ8CqWr4azInYLXs3ThC3Xnl3IgJ14
yl/y9HNZDryG5cu13yre5cPOLN94LUl89gBey5Nf7nnPy8XwOp5KpZn/WZbC
69n5LBQ+5JfBLjz1ra8TBz+HN/DUuPfDrmVV8Eaeuu3av9blJbyJJ9/5k32X
1MKubHvLXB9r1cNuPHGSmWdGA7yZzUdFfo/xe3gLT09mzf9zuhF256mN/tVO
BU3wVp4cnBRzKj/D29h4J48zufcV9uDJemBT2IkWeDtPLkcvNk/4Bu9g9fWg
rVvyd3gnT28T6oZ3+wl78lQ4LmnmnF/wLp7Sv29RWf0b9mL1znPH5sV/YG8W
L9OMr+n8hXezv4ft+F4stw9PfTI2brBVKPjnPTw9Xf1jQqbcviweNI8cbqMI
7+VprUfPU8Pk9uPJwKNn4P95H6uvU/zP/9/n97P+oX/ln//b3gFWz5a3eWMn
90GejO7bHXsi3x///80PcdQYuQ/xNKy6/29n+fEE8KQpTp/kIz/ewyx/hqgM
8JCPRyCLp8Sw91by8TrC057g4JdKP+AgnkaUfp0UJh/voyw+/iyarNkKH2PH
38NrxIZm+DhPD8pUZ0d/gYN5at16vy7jE3yC5SO9dOO0j3AITw+L/lwI/wCH
8lQ2Lst65Tv4JE81/kvOKcvj6xRPJuk9Cw6/hk+zep21flxzDXyG5beEhO5m
8vg9y/qHztb52+TxHcZT2xehZw7L4/8cT7/vZD3ZXw6f52lLuz+PVj+Gw3mK
Pjfr1bCH8AWeHvfbv6ikEI5g8ZW3xMfhPnyR7Z93p2uP8+BI9n0qT2eNk8/n
SzwZB7w6s1U+36N4Wrz24dfz8nxwmeWfHn+vx96Ao9n5bLfGIOYaHMPylW9E
/sF4WMZTweaX960lmGPzYX7jaUUO5nkK+aXpfz4KFng659//q7Y8v4k85Q1e
bnQsDJZ42vj74PX6k3Asq1/aBZkjguE4Vj9Xpt20OQJf4UnbdJaCuz8cz/JR
a/L77fJ8nMDO3+yIqrW74as8NcW+HG++E07kaWSFxSz1rfA1nt58b7crdxN8
nSfXKTN0N6yDk1h+06hM/C2vH8k8bX7/wMtnBXyDp/XbJlV/WAqn8DQrx37q
7AVwKst3VwKbz86Gb/K0t2fftWXyenaLJxWLTZ9UpsG3eZpv9/LLoMlwGqv/
dwsLxv0Hp7P6U+BTNW4MnMGTksbQA4OHw5msX6cqbdXBcBZPO9MiulT2g7N5
6uw4OTG6B5zD+gnjRWsd5fX8DuuvApYFdukA57L6u8d3d6IynMeTskPauVm/
0R/ks/zkm2X2pAW+y5PzOMenS5rgezx5JO5Jf9AA32fxfUjZYmIN/IDlJ622
d8/K+5UCnn6sNr786TFcyNOF2T/1qQgu4qnEqn/xgXy4mO1PS/cnWZlwCctX
UvmF1lT4IU+Zy6v36VyDH7F+Z552laW83yrlKaxPh7brYuDHPOkc9Fm4JwJ+
wtNqWYHW8TNwGU9Lv8ffDAuGy1n/c9xiX8Rh+ClPlfad7l3YBz9j/UPw89oz
3vBzdj6/1Qw76gFXsPoVKHvt4wpXsuuzJetXbZD3n1U8RZ2VWhY6wNU8XQ6L
+T1xGfyCzZcou/w+C+CXPFk5d5F9nwW/4mlZy+SGx2ZwDU+xhUGVV+T9cS1P
7p9qS/z/g+t4etV7Tlf70fBrFq9KPz/oD4PreTqSPjO2rTb8hm1v1NVzT3vB
DTw921aiJGnAb9n8jliu59MBfsf2z1xrxTxl+D2rD1atVYN+4XrgA8uvSc9b
mr/CjSy+Qu813P0Af2TXm82FPy+8hpt4+v7np5tHNfyJ5bOff2LmlMOfecqa
7J07rAT+wupFyuoOKvfgr2x8fGcmvMqCm1l+Lr7xLfsm3MLT8bjJWtw1uJWN
h9dc22Ox8DeeHomr3nrGwN9ZPxr4vO26CPgH+3v3Tm+Wya+3fvI0td7gjnUw
/IunL5P8Si0Pw795evervdXMffAfnuJ/3rWz8ob/suuTPjFTFnrACgKlRjv3
c3CFFQUadT1ppPtaWEkgj0uDwgMcYGWBXEN6nI+RX0+qCCT2rFxydwHcRqD2
FmvLP1nBbQXa+tByk7Y5rCrQ4PJ+tNgYbifQ1V69dh03hNsLlDXSyuzhWLgD
+77g81l9RsAdBXqdn6/lMhjuJNCxo46eGf1gNYFW9y/4ptUD7izQ2WPmaX7q
sLpAeablbxvbwV0E+m/1mgurlGANgbZ7RbRW/pRf/wsUoNWxm2Oz/PpfoF4X
/qi/b5Rf/ws0oSay7Z438ut/gRZYNGr0+b/rf4GSAuJm3X4uv/4XSOulT/66
x/Lrf4F+qBVE9iuCews0xM5V5Wk+3Eeg7KN934dnwX0Fqp0oumy4BfcTqLpw
W/C0JFhLoBvXojZrx8P92fiUGPZsJ8ADBOowoW3ItyhYW6B3T1KaPsl//xgo
0E7b0slfT8ODBKr/HufzNxgeLJDydq+srkdgHYFCB5irjzsID2Hj8+XThqW+
8FCBNPPNqg7ugocJNDb0qUv6NlhXoMDMsd0V3eDhAglnYqqt1sMj2Hiled6P
WA3rCXQw+375rxXwSIF6PLjUdrUNPIqNx/M5Mx4ugEcLpNjQP3LWHHiMQCk/
HTQfzIDHCvTK7PPJJabwOHb86y8MeTsF1hfoSJR26kFDeLxAE18NsRqpDxuw
eO5kXfRM/vvVfwIVzh0/5cQweAIbL79VBxcMgg0FmnJhbWRfLXiiQA3m9/d8
6AlPEmidY4+u+ZqwkUB3C0qtRDV4MotfrTO9T7eDpwiUuOmHS6AyPFWgTpaR
ow79we9xxmx+XaK5Qd9hExZPVeE3wr7CxOZn44ml8R/haQINqlmpXvgWNmXn
3z303pc62EygNUuKPAa+hKez+ZWy99uSCtic5RO/aZNCy2ALNt6PHmg9fQjP
ECj4nFrgkEJ4JpvvhlprPO/ClgI9HDLzWGkOPIvlkxyN9xMyYCuBYgZOXHHx
Jjyb/fvK5Owu8t8v5wj0tVvxX/+r8FyBhq1o+6lNHGwtkHnRiO2H5b9/zhNo
W3+7Td2j4fkCHbrV8VrMRXiBQLodlYYZn4cXCmRwdtWl56fhRQKt2hivuCcE
Xsx8atcQ3WPwEoHOWP368eQwvFQgt0gT08CDsI1AJ3SaH033g5cJVLlm+iFl
H9hWINsDxRPyPOHlLF/cuZV0zAO2E8hieEKV3RZ4Bfu7ZvX+0fLfh+3ZeH9p
s0dlPbySbe/7jktVTrCDQFF5/XNuOcCOAhmN971xwQ5eJVCTcvbC/Tbwahb/
qYnrNy2CnQRysrlbsGwevEagaWNGLLScDTsL9FiKfzB5JrxWoH6jmjqNmw6v
E2h+UqcCXfnv3+sFGn5ge+ugKbCLQKrlvisHTIQ3CPT88eQyLQN4o0CXJ/uP
7T8W3iTQ3qE9p2qPhF0FUnu+s3CwLuzG5ktAzyRdHXizQFWdp90ZrQ1vYZ+/
MqLgv36wO8tPBc0XpvaCt7J8EH6to0U3eBvL7w9ca+d2gT1Yfh469MfSTvB2
Fr/6z7Uc28E7BPqWGaztogLvZPG0b/EjdwXYU6Dp3saqXr9wf2GXQE/2ewT5
fYO9BFp0daJhgPz+g7dAXtfVyo42wbtZ/pvgaxLyHvZh9WtigcmpN/AeVs/f
xPCna2FfgdrMfTv39At4r0DkEqV4sgL2EyjZUiP0eDm8T6D+qkJ5QCm8X6C5
af0v+RbDB1i+d1uZve0BfFAgu6IL6s75sD+Lv05LbBflwIcEMtk1c4dJBhwg
0PVx/kbDbsGHBdpxbtvOjjfgQJYP3+S1eZ8IH2H773k8Of8KHMTGS2/S6kgR
Piqw/jGwykMGH2PxY5v41zwKPs7Gq4bCNSLgYIGWaa46VR4GnxCoqxiaHnYK
DhHIUOPW26Un4FCBZubVflQ/Cp9k8bjzmCxLfj/qFPPxxLduB+DTAl28mXmi
5174DKsPC2I8U7zhs6yexd73XLwTDhPo/Zp+ru+2wucE8t/dRt/LDT4vUF+3
nZEqG+BwgWL1Ppzxd4YvsPr/d3Wz8io4QiArx7Whnivgiyw+BLVFb2zgSIH2
pf7QnLcIvsTylZ9jfLw1HMXyZ7Zdxw7y+3WXBVJQcmhZbgFHC2Q5UcMxZhoc
wz6/TndUg/x+n0wgn5ZPU3QmwpxAfxOtty4dD/MC6T9KSfQbDQtse/kmr6KH
wyKLr+4BNRk6sCSQr8KT848GwLECTTVS+FrZB44TqNzFq6i6O3yF5fP4xT2e
doHjBWpuOzH+bkc4QaDMSOcDCW3hq6wfG5Xpc1wRThTIQSn7gPMv3P+8JtCz
Gfv2j2+Frwt0SeH6mtZPcBLrVzvIul19Dyez+qY2fffqevgGi9/K94EdX8Ep
LD/GOOsJFXCqQPblCrNNyuCbbPum/SrulcC3WD1se+3e7AfwbYFGjFyheicX
ThOo3TALv/GZcDqrR9YTRp65CWcItHtuUMvn63CmQN28TR+Zye8XZ7H9M6i9
dliAs9l81jp9NO8ynMPGY233RT8uwHdYfvgV+33QWTiXxStntm1aCJwnUKPR
7JTFQXA+Ox9nitJW+sN32fVEnrPXyr3wPYHWtxq9XuQF3xdo4Q6VVhMP+AHr
X2Lbx2i7wQUC7VLq/75lHVwokLZCeknWKriI5XO1kab77eBiNh7DQiZMXgKX
CDS79jpfbw0/FOjN1qpTAZbwI4FMnau+a5vJ7/+z+rlBrSh2ivz+v0DzNGZ2
HTtBfv+f9XeejdmyMfL7/6zf0Kyp6jZcfv9foHizgFU7Bsnv/7N8q50zp6iv
/P6/QOmazRH95OsLngvk4vfDZmVn+f1/1h/vGe15WlV+/5/VX6c1incU5Pf/
WT+++/3n+u9Yv1AtkJ7skLXCF/iFQKUmP3p1fg+/ZOPZ33yWRh38iuWXnp8b
21fBNWx/vFI7fHsC1wp03ysv8nkRXMfy4534G9fk6yteC/R5iNeifZlwPetv
R53eNSMVfsOuVwqrxyomwg0snpTP7o4X4bdsfrm6rl18GX7H+hsl9+aP5+H3
AnlG9xnjexL+IFDaE9N+bY/CjQIp2Q67s/cg/JGNb8Ua/S8+cJNAzlE/N9ru
gD8JpP7fdJ9kN/gzy8/tv7l1WAd/EWjMVaXZCx3gr6xfe1rR54QN3Mzqm4JH
Q+48uIXt/+XPWZ9mwq0CffB7dFVzGvyN5WertznDJ8HfBerisKKN4Tj4h0Ct
R6N9jYbDPwUqenjEzGAg/ItZc9Rynd7wb4GO1zWWdtCA/7B6v/hQWn07+K9A
K2Q/h9xUgBVESh90qveBb1jvoyhSx4pGmXkTrCRSjm9d9a96WFmkuUMii4Vq
WEWkR92OBViXwW1EOnLJsc+7QritSFN+dw7ZnQurivROuVhZNQ1uJ1JUvwG7
/eXrldqLFHo8rudfCe4g0qmFBS83XYY7ivRr5d3Xj87BnUQ6M/iN4bgQWE0k
g7/i6wOH4c4iBQ18pPJwL6wukoLTksvd5eururC/664rm7cZ1hCp86St8fvW
wpoivZf1No2zh7uK1JowPqJ4MdyN7W9k4bO38vVd3UWqu6rX7rcZ3EOkWd/T
jFQnwz1FKjUffbC9PtxLpIed5/1RHg73FsnBZkRyi3x9WR+RPoZ/ynnZA+4r
0q1bqlPuqMH9RLodcHp4pAqsJZLTxYRwj59Yz9ZfpLa33qeYfoYHiNR3UVRI
uwZYWySTv4sprxoeKNKJdcJjnyfwIJGemLusH1MADxbJbK6fxtNsWEekLvqK
tV6p8BCRik/0aO2ZAA8VaeUvDcdYGTxMpP1VjhOnXIB1RXLxPxGSEwoPF2lz
/zkBFoHwCHb8EUvGZu2F9UTa/fRohOFOeKRI+c4fP8S4wqNEmnblsH6XNfBo
tr+1h/dvXQ6PEemq1YpfxfPhsSxeVk/L1p0JjxMpRJxWucsY1hcp7e1JxzwD
eDw7HofDazvrwQYibU33aTtvIPwfi3/dusVHesITRGozZNqmbDXYUCT1qKFO
zcrwRJFOf564YNAPrMecJFKf7OHWs5pgI5GcB91w3/QaniySq/eV0sAKeIpI
jedeH4mWr/+cKtJ6yTgxNR82Fql2yqWV99NgE5GUpqsIZddgEmnckJVCtQBP
E6lTcuLOmouwqUiqVu1G1ZyCzUSySlpbXSVfvzqdzSe7F7InfrC5SKkNQ8/f
2wlbiHStybQg1RWeIZLGhiErZE7wTHa+undwOm4LW4r04diIHx7z4FkiHdt+
29DGArZi539Hs4HhFHg2i89NCh266sNzWPx5ty16NwyeK9LPkcPPZ8rX+1qL
RIF+AaFd4XkiXbbUueLUHp7P8svLHkP0/2I98QKRDqfaKP/+Ci8UKXp2peOd
t/Aitr05R2wCX8CLRbpRRn/nPoGXsPwWlr+pi3w981I2f9vW3CzKhG1EMvIl
xaBkeJlIkyqf2syMhW3ZfJh6rlwxCl4u0hXdAadSzsB2Im1Ylca5HYVXiCQb
mT5MZz9sL5LHgUUjyjzhlSxfO4fnHZKv53YQaU77yz0mrYEdRfqju2L0G1t4
FcsHc2RDTs2DV4t0ttusrmYWsJNIDT7Nah/l68vXsPGiaSPDxsHOIgV3lfZP
HwavZfGhdm5UYz94nUj132ymntaE17P5E9f9nkk72IVt36Ouof63fP2/SPPW
ZFw99kW+/l8ku9y9RoYN8vX/IinbOIVUVcnX/7P51uP8kwPy9fduIsXMTes9
6p58/b9I572N3EvT5ev/RVLUcWj2ui5f/y9SpqX9jcGifP0/y5eNpsX3L8rX
/7PzFfhj/rZT8vX/IvmHWi/QOiJf/y/SiF8Ndbl75ev/RVqaMnfglh3y9f8i
3VlQ3avfJvn6fzafNzx9kbdKvv6fxdviJUHbbGAvkSIiZ+kPmgt7izQz5UBN
sRm8WyRpR8I130mwD4uP3Pkp48bAe9j8N85RqdWBfUWq6X1eOC1/HmMvG4+f
d9Jmd4H9WH49V7dAuS28j+X7yA1ftrfieY/9rH4NCAl8+wo+INLo6T1DHAvh
gyItj/UeXZEC+4s0eVfLXlv58yWHROqWsSah4jgcINIe1WUvVnnDh0XaWdRR
/8NaOFAkrR7Od70WwkdE4ut/5nc2gYNEMv/SaWHMCPioSNyQ/QGmPeBjrN+x
bA2qUYSPixQfF7M34AOetwkWSbfU+4DBU/iESG/7dk6tzYFDRBqz94xJWDwc
yvJRsZLh4vPwSZEuNiRndD8EnxLpc0/FH8+3wqdZ/MuuK3Ly54fOsPMXsbjF
0wo+K5LaqfYt8w3hMPb545f6jx0Mn2Pz79XZoG7q8Hk2Ht00HP7+wPNN4SL5
FpZcbXoNX2D15MGcS28ewhGsfym4MKs+Db7I+p1TB/PeC3CkSPNfuxp8PwVf
EmnF/vVSp31wlEivpo2dNcwNvszme/shupbL4WiRbJrmO7jPgGNY/rFa3ylq
PCxj8/feHfPnA2BOpAGtqjp9O8G8SIsXZKet+obnywR2PNW1Y6/WwiKrT+t2
nmgvfz5NEun4fv2f627DsSxeijf7FfNwHKtvA41M6BR8RSTrTOOZN/zgeJGG
XSlPnOgGJ7B4rO54JnM5fJXVv70HOyycCSey8beM1P5gAF9j9TZt5cdjA+Hr
IqUc2Bw4uTOcxI4vZVT7ph943i9ZpAWTw71j6+EbInXX2PJ9q/x5wRQ2H2+p
hphlwqmsPw3faNcvDr7J4tnaZt2fMPiWSKvf1+U3+MO32fx+EHqsahucxrbX
q0tRhSOczvLN1YIztXPhDJHEuM+/myfDmSy/5C1U1xgOZ7H+q8Sj8r8ecDbr
l8Ye3emkDOewfDVrX9P5JjyfeUekB+0/LKquhHNF0rHufl3vPpwn0kSPbwP8
bsD5Iq0qML/8Khq+y/L3QId5c+TPj94TqYOBvX6WL3yf9dOWHW2mucIPWL/M
1RfeWw4XiFSkM/yyvSVcKFJLzM3aXxPgIpGGJE0Lj9aBi0X6Gq3zzEYTLmHX
P+47+B4K8EP2/evrulV/wPO0j1g9WdQw7OpzuFQkY//kD8fuwo9ZPLkbb9mZ
DD9h83vcsNsbouEykZZpP3m+PgQuZ/3Npg1l7nvhpyJti81OOegGPxPprtvO
I9Er4OfseEpf2BRZwRWsXg/W1FUxgivZ/HF8oTRdF64Sqamu6tPRHnA12/9W
h9+1KvALNn72u0ZZyJ+HfimSj5LC4avy56VfseuZPYf6jCiGa0TqlbXxtZQG
14o0ODz/q1EsXMf6zf9iZpeeg1+z+tDr+Nedh+F6tv+7n33W9YTfsPykfHVO
7Vq4gV1fGrTvKC6B37LtDTk7drc5/I7V786vsm0N4Pfs+uul3j2zwfAHFq/1
B2dO1IQbRaqyfWA2URH+yK6Hfl/IMGvC8+1NIhUkbsi2rYY/sX5Q22Xe7kL4
M7temBS+QbwNfxFp06tHveok+fP/IlXu45ePOC9//l8k+8sHDb0C5c//s+Pb
E3mlbJf8+X+Repz7k2viIn/+n/UXjlt8E5fJn/9n4xk/o1rfUv78P+snby+p
vz1R/vw/m3/fks4s0pU//y9SWR/35pae8uf/RTKtXv33sqr8+X8WH8eMbti3
4v0Ff1k/FrZjoE49rCDRde3NU5qfwIoSmQXM6fAwF1aSaHCXzkdSk2BlieIX
H8iKi4FVJDr0wS4u7hTcRqJ177vNSz0It5Vor4cKV7IdVpWozsI26asz3E6i
meZaXoOXwu0lUlYd1bJiBtxBol72psMuG8IdJTo+vq5TyzC4k0R9X7lcXtgL
VpPoy7PZTbfawZ0letQ1/eO473h/hbpEPXuVRF5tgLtI5HnUtY3JM1hDog5p
K3uX3YM1JTLRnFWx6ybcVaKW8PjZIyS4m0R8+Nd1defh7hJFfls8RgqCe0g0
IvNLuI8P3JMdf+KDq3ZucC/2fUnpGywc4N4S5S44kjt5PtyHHa/ho4wppnBf
ifyu9LCxHA/3kyhB62aAow6sJVHAdtWFB7rD/SUacGNIwrW28ACJzjoOjvzY
ivebaEv/uz+kPaEBHijRyEcpIw89gwex7zv2K6PuPjxYoqq1Y5/NvQ3rSGRg
8GRbdhw8RGLxuDjI7CI8VKKVCj8HFAXDwyTa3vJL13kfrCvRFX7H5XYe8HB2
fgrdjiY5wyNY/AU+fOVmA+tJNPy1R7jBLHgk+/vI3qkqU+BREhnbrjF4MQoe
LdGKAx9U8wbAYyS6RWPGpmjAYyVapBzCJSnD4yRyOLJxY3oz3o+jL1GBxc/t
j+rh8RKFiy7Zn5/CBhJZRz2crfUA/k8iac+0zgvT4AkS3f8TqRQaDxtKNCGj
WOfFJXiiRCo/wtwMT8KTJDIdcavyrD9sJNG3LVXrVXfBkyUK+hjW2XcjPEUi
tV67cpVXwlMlWq/+NfDEfNhYoqS/m5eNnA6bSHTYzXJ4yQSYJJp0OrfZdzg8
TSLd64NSJveDTSXSdwzYpKgOm0mkWt1T7aEiPF0iX7fK4NiveP+SuUTjIp83
h9TDFuz4I9qOP/AMnsHG38/cbG8BPFOitDB37UMZsCXLF2nLc84mwrMk6tcj
VTcpBraSaFvLrBmVZ+HZbL5/S+mtHgTPkchJK+aslS88V6J5tlEZJ7bC1hL1
qTU6VOsMz2P5Z+u7BrKF50t0L2B4tWwOvEAi/+SVjr2nwQsl+lDZuP6kAbxI
Is599Oe+uvBilk8yN36R+sJL2PiN+ug8Ux1eKlGl22fzRiXYRqKOz4SACy14
/9cyicYET9db9ha2lWhZQc3g/lXwcpY/ukdv/FAC27F8sV74m3sHXiFRw/sB
T4QU2F6i0Qll9Wdi4ZUSLTe6Oyo4EnaQKDOq7mLISdhRopiynkYXA+BVEg3J
nf45aTe8WqIu56yyyuTvW3OSaPGXNlFKzvAaiTZrzAwytIWdJTLSeOm5Xf4+
t7USfe1zzjFd/r63dRKFnZw8VVP+Prj1Eu232dfGTQ92kciwYnTi4wHwBpbv
XFqMLbrBGyUqmXs0MqMdvInlA2XZo+m/8b46V4nUHT4UPPwEu0mkfbdDgMtr
eLNEzcuif3d8Ln//H8vHrtmDkovk7/+T6JWdx8cNOfL3/0n0w+3GyhEp8vf/
sXoZNWnj51j5+/8k0hgTpZZzSf7+P4nOJ5yfEnFa/v4/dv6X3v+074j8/X8s
/7V5OMR9r/z9fyzf7p5fsn67/P1/Es33f/PeZYP8/X8sn/c02OLhIH//n0SJ
7kVLAhbL3/8nUdOSRadiZsnf/8fmS7/lugUm8vf/sfh+vqvNbwP5+/9YfTxu
OXTCCPn7/1h+n2q3b+cA+fv/WD7uPKN7Tjf5+//Y+d4RXtqrA7xfIs0RK70+
/Lnyzwcket3XNuhmA3yQnZ87awrOlcL+El2K2DPyaDp8iM3HC9HnTghwAOtH
Nj3pyJ+ED0tUKGm4lvjCgRKd0bFJ7LgRPiLRf4rSg6VL4SCJ4tppiNdN4aMs
H5YcMRkyGj4m0dDWoV4xveHjEtlZN8yd1AYOlii/3wuxsinun09IVDytz76Q
CjhEorHu/B3bfDhUInH1Jafx1+CTEnX902++1kX4FMv3hw28ex2BT0vU5oVq
mc5O+IxEf0NSFpg6wWcl6qG1s3LzPDiM1c/ssc7xU+BzEu20iKhRGA6fZ/Hn
033Gqu5wOJtf1g17SxXhCxKllG07sLQx9p8jJNoR3MPs3TP4okRvfMdJx/Lg
SIlqbEZdnX4NviTRi8jtFh0i4SiJaqt9bF8EwZdZvCbfqs7dBUez+aop5d1e
C8dINNm0UPnOIlgm0ewhwoGKaTDH6teMB8YqY2BeostKedpT+sGCRMFR+lr7
28OiRK0HYodUtEj/LLF4vV0xcnotHMvmu52Rzq0SOE6ifS8jfpmlw1fY97un
yZ5LcDyrD61zeu4LgxMk2mKkNtXoEHxVomTFrA6K2+FEiaxGTHIvWw1fY/1v
lsWa2/Ph6xIJg3MfXzWBkyQq7xB2PXkUnMy2nyC13O8L35BoUN3Hwx/bwykS
DRuwwmnQN/GfUyVqf655m9Nr+KZEjRuz4q6XwrcksjhdqtwjG74tkZK2ufOB
BDjtf+P9X77yRThdonOfCvoGH4UzJFqrPm3hqN1wJos3u3yH8g1wFqu/UrjR
CVs4m/W7wtgiW0s4h9Xvi/u66E+E77B+dV5NU89hcC6rP2uiV3XqAeex+Nmr
a6PeBs5n8T6/NFv7q/DPd1n+Del9hmrge6w+6bnnuT6E77N+aKzjdDETfiCR
Tau7Yks8XMDq24Cpn+ZehAvZ9cMl+7ZJx+AiVh8q94zX2wMXs3p9YcGGOFe4
hMXP2BMXTezhhxJdXKWcWzUHfiRRyJlthYFT4VJW34pvSxaj4McSzfpUbK2u
BT9hxx89L66uE1wmUZR96M27v/h/Lmf9pIXkcvM9/JTFe8ercakV8DPWv73N
35X3AH7O4iVFK+vlLbiC1Zv3r3e0j4UrWX6JdDpmHA5XsXoZ/eKnbxBcLdGq
PXHxxbvhF/+bD3qRo1zhlxIdO5SWcdoefsXy9ZlyJXVruIbVF6uvtiEmcK1E
qTqnbumMhesk+rVvdt9sbfg1yydxV1xcNeB6dr1W6nhhqBL8RiKvNl6x7z5z
Jv8Pp9yi+w==
         "]]}}}, {}, {}, {{}, {}}, {{}, {}}}, {
    DisplayFunction -> Identity, PlotRangePadding -> {{
        Scaled[0.02], 
        Scaled[0.02]}, {
        Scaled[0.02], 
        Scaled[0.05]}}, AxesOrigin -> {2989.0625000000005`, 0}, 
     PlotRange -> {{3000., 3700.}, {0, 0.22659773663228153`}}, 
     PlotRangeClipping -> True, ImagePadding -> All, DisplayFunction -> 
     Identity, AspectRatio -> NCache[GoldenRatio^(-1), 0.6180339887498948], 
     Axes -> {True, True}, AxesLabel -> {None, None}, 
     AxesOrigin -> {2989.0625000000005`, 0}, 
     BaseStyle -> {FontFamily -> "Arial", FontSize -> 16}, DisplayFunction :> 
     Identity, Frame -> {{True, True}, {True, True}}, 
     FrameLabel -> {{None, None}, {None, None}}, 
     FrameTicks -> {{Automatic, Automatic}, {Automatic, Automatic}}, 
     GridLines -> {None, None}, GridLinesStyle -> Directive[
       GrayLevel[0.5, 0.4]], ImageSize -> {450, 270}, 
     Method -> {"CoordinatesToolOptions" -> {"DisplayFunction" -> ({
           (Identity[#]& )[
            Part[#, 1]], 
           (Identity[#]& )[
            Part[#, 2]]}& ), "CopiedValueFunction" -> ({
           (Identity[#]& )[
            Part[#, 1]], 
           (Identity[#]& )[
            Part[#, 2]]}& )}}, PlotLabel -> 
     FormBox["\"Constant Ionic Strength, abs/disp mix ON\"", TraditionalForm],
      PlotRange -> {{3000., 3700.}, {0, 0.22659773663228153`}}, 
     PlotRangeClipping -> True, PlotRangePadding -> {{
        Scaled[0.02], 
        Scaled[0.02]}, {
        Scaled[0.02], 
        Scaled[0.05]}}, Ticks -> {Automatic, Automatic}}],FormBox[
    FormBox[
     TemplateBox[{"0.001`", 
       RowBox[{"-", "0.005`"}], 
       RowBox[{"-", "0.025`"}], 
       RowBox[{"-", "0.05`"}], 
       RowBox[{"-", "0.17`"}], 
       RowBox[{"-", "0.25`"}]}, "LineLegend", DisplayFunction -> (FormBox[
        StyleBox[
         StyleBox[
          PaneBox[
           TagBox[
            GridBox[{{
               TagBox[
                GridBox[{{
                   GraphicsBox[{{
                    Directive[
                    EdgeForm[
                    Directive[
                    Opacity[0.3], 
                    GrayLevel[0]]], 
                    PointSize[0.05], 
                    RGBColor[0.368417, 0.506779, 0.709798], 
                    AbsoluteThickness[1.6], FontFamily -> "Arial", FontSize -> 
                    16], {
                    LineBox[{{0, 10}, {20, 10}}]}}, {
                    Directive[
                    EdgeForm[
                    Directive[
                    Opacity[0.3], 
                    GrayLevel[0]]], 
                    PointSize[0.05], 
                    RGBColor[0.368417, 0.506779, 0.709798], 
                    AbsoluteThickness[1.6], FontFamily -> "Arial", FontSize -> 
                    16], {}}}, AspectRatio -> Full, ImageSize -> {20, 10}, 
                    PlotRangePadding -> None, ImagePadding -> Automatic, 
                    BaselinePosition -> (Scaled[0.1] -> Baseline)], #}, {
                   GraphicsBox[{{
                    Directive[
                    EdgeForm[
                    Directive[
                    Opacity[0.3], 
                    GrayLevel[0]]], 
                    PointSize[0.05], 
                    RGBColor[0.880722, 0.611041, 0.142051], 
                    AbsoluteThickness[1.6], FontFamily -> "Arial", FontSize -> 
                    16], {
                    LineBox[{{0, 10}, {20, 10}}]}}, {
                    Directive[
                    EdgeForm[
                    Directive[
                    Opacity[0.3], 
                    GrayLevel[0]]], 
                    PointSize[0.05], 
                    RGBColor[0.880722, 0.611041, 0.142051], 
                    AbsoluteThickness[1.6], FontFamily -> "Arial", FontSize -> 
                    16], {}}}, AspectRatio -> Full, ImageSize -> {20, 10}, 
                    PlotRangePadding -> None, ImagePadding -> Automatic, 
                    BaselinePosition -> (Scaled[0.1] -> Baseline)], #2}, {
                   GraphicsBox[{{
                    Directive[
                    EdgeForm[
                    Directive[
                    Opacity[0.3], 
                    GrayLevel[0]]], 
                    PointSize[0.05], 
                    RGBColor[0.560181, 0.691569, 0.194885], 
                    AbsoluteThickness[1.6], FontFamily -> "Arial", FontSize -> 
                    16], {
                    LineBox[{{0, 10}, {20, 10}}]}}, {
                    Directive[
                    EdgeForm[
                    Directive[
                    Opacity[0.3], 
                    GrayLevel[0]]], 
                    PointSize[0.05], 
                    RGBColor[0.560181, 0.691569, 0.194885], 
                    AbsoluteThickness[1.6], FontFamily -> "Arial", FontSize -> 
                    16], {}}}, AspectRatio -> Full, ImageSize -> {20, 10}, 
                    PlotRangePadding -> None, ImagePadding -> Automatic, 
                    BaselinePosition -> (Scaled[0.1] -> Baseline)], #3}, {
                   GraphicsBox[{{
                    Directive[
                    EdgeForm[
                    Directive[
                    Opacity[0.3], 
                    GrayLevel[0]]], 
                    PointSize[0.05], 
                    RGBColor[0.922526, 0.385626, 0.209179], 
                    AbsoluteThickness[1.6], FontFamily -> "Arial", FontSize -> 
                    16], {
                    LineBox[{{0, 10}, {20, 10}}]}}, {
                    Directive[
                    EdgeForm[
                    Directive[
                    Opacity[0.3], 
                    GrayLevel[0]]], 
                    PointSize[0.05], 
                    RGBColor[0.922526, 0.385626, 0.209179], 
                    AbsoluteThickness[1.6], FontFamily -> "Arial", FontSize -> 
                    16], {}}}, AspectRatio -> Full, ImageSize -> {20, 10}, 
                    PlotRangePadding -> None, ImagePadding -> Automatic, 
                    BaselinePosition -> (Scaled[0.1] -> Baseline)], #4}, {
                   GraphicsBox[{{
                    Directive[
                    EdgeForm[
                    Directive[
                    Opacity[0.3], 
                    GrayLevel[0]]], 
                    PointSize[0.05], 
                    RGBColor[0.528488, 0.470624, 0.701351], 
                    AbsoluteThickness[1.6], FontFamily -> "Arial", FontSize -> 
                    16], {
                    LineBox[{{0, 10}, {20, 10}}]}}, {
                    Directive[
                    EdgeForm[
                    Directive[
                    Opacity[0.3], 
                    GrayLevel[0]]], 
                    PointSize[0.05], 
                    RGBColor[0.528488, 0.470624, 0.701351], 
                    AbsoluteThickness[1.6], FontFamily -> "Arial", FontSize -> 
                    16], {}}}, AspectRatio -> Full, ImageSize -> {20, 10}, 
                    PlotRangePadding -> None, ImagePadding -> Automatic, 
                    BaselinePosition -> (Scaled[0.1] -> Baseline)], #5}, {
                   GraphicsBox[{{
                    Directive[
                    EdgeForm[
                    Directive[
                    Opacity[0.3], 
                    GrayLevel[0]]], 
                    PointSize[0.05], 
                    RGBColor[0.772079, 0.431554, 0.102387], 
                    AbsoluteThickness[1.6], FontFamily -> "Arial", FontSize -> 
                    16], {
                    LineBox[{{0, 10}, {20, 10}}]}}, {
                    Directive[
                    EdgeForm[
                    Directive[
                    Opacity[0.3], 
                    GrayLevel[0]]], 
                    PointSize[0.05], 
                    RGBColor[0.772079, 0.431554, 0.102387], 
                    AbsoluteThickness[1.6], FontFamily -> "Arial", FontSize -> 
                    16], {}}}, AspectRatio -> Full, ImageSize -> {20, 10}, 
                    PlotRangePadding -> None, ImagePadding -> Automatic, 
                    BaselinePosition -> (Scaled[0.1] -> Baseline)], #6}}, 
                 GridBoxAlignment -> {
                  "Columns" -> {Center, Left}, "Rows" -> {{Baseline}}}, 
                 AutoDelete -> False, 
                 GridBoxDividers -> {
                  "Columns" -> {{False}}, "Rows" -> {{False}}}, 
                 GridBoxItemSize -> {"Columns" -> {{All}}, "Rows" -> {{All}}},
                  GridBoxSpacings -> {
                  "Columns" -> {{0.5}}, "Rows" -> {{0.8}}}], "Grid"]}}, 
             GridBoxAlignment -> {"Columns" -> {{Left}}, "Rows" -> {{Top}}}, 
             AutoDelete -> False, 
             GridBoxItemSize -> {
              "Columns" -> {{Automatic}}, "Rows" -> {{Automatic}}}, 
             GridBoxSpacings -> {"Columns" -> {{1}}, "Rows" -> {{0}}}], 
            "Grid"], Alignment -> Left, AppearanceElements -> None, 
           ImageMargins -> {{5, 5}, {5, 5}}, ImageSizeAction -> 
           "ResizeToFit"], LineIndent -> 0, StripOnInput -> False], {
         FontFamily -> "Arial"}, Background -> Automatic, StripOnInput -> 
         False], TraditionalForm]& ), 
      InterpretationFunction :> (RowBox[{"LineLegend", "[", 
         RowBox[{
           RowBox[{"{", 
             RowBox[{
               RowBox[{"Directive", "[", 
                 RowBox[{
                   RowBox[{"PointSize", "[", "0.002777777777777778`", "]"}], 
                   ",", 
                   InterpretationBox[
                    ButtonBox[
                    TooltipBox[
                    GraphicsBox[{{
                    GrayLevel[0], 
                    RectangleBox[{0, 0}]}, {
                    GrayLevel[0], 
                    RectangleBox[{1, -1}]}, {
                    RGBColor[0.368417, 0.506779, 0.709798], 
                    RectangleBox[{0, -1}, {2, 1}]}}, AspectRatio -> 1, Frame -> 
                    True, FrameStyle -> 
                    RGBColor[
                    0.24561133333333335`, 0.3378526666666667, 
                    0.4731986666666667], FrameTicks -> None, PlotRangePadding -> 
                    None, ImageSize -> 
                    Dynamic[{
                    Automatic, 1.35 CurrentValue["FontCapHeight"]/
                    AbsoluteCurrentValue[Magnification]}]], 
                    "RGBColor[0.368417, 0.506779, 0.709798]"], Appearance -> 
                    None, BaseStyle -> {}, BaselinePosition -> Baseline, 
                    DefaultBaseStyle -> {}, ButtonFunction :> 
                    With[{Typeset`box$ = EvaluationBox[]}, 
                    If[
                    Not[
                    AbsoluteCurrentValue["Deployed"]], 
                    SelectionMove[Typeset`box$, All, Expression]; 
                    FrontEnd`Private`$ColorSelectorInitialAlpha = 1; 
                    FrontEnd`Private`$ColorSelectorInitialColor = 
                    RGBColor[0.368417, 0.506779, 0.709798]; 
                    FrontEnd`Private`$ColorSelectorUseMakeBoxes = True; 
                    MathLink`CallFrontEnd[
                    FrontEnd`AttachCell[Typeset`box$, 
                    FrontEndResource["RGBColorValueSelector"], {
                    0, {Left, Bottom}}, {Left, Top}, 
                    "ClosingActions" -> {
                    "SelectionDeparture", "ParentChanged", 
                    "EvaluatorQuit"}]]]], BaseStyle -> Inherited, Evaluator -> 
                    Automatic, Method -> "Preemptive"], 
                    RGBColor[0.368417, 0.506779, 0.709798], Editable -> False,
                     Selectable -> False], ",", 
                   RowBox[{"AbsoluteThickness", "[", "1.6`", "]"}], ",", 
                   RowBox[{"FontFamily", "\[Rule]", "\"Arial\""}], ",", 
                   RowBox[{"FontSize", "\[Rule]", "16"}]}], "]"}], ",", 
               RowBox[{"Directive", "[", 
                 RowBox[{
                   RowBox[{"PointSize", "[", "0.002777777777777778`", "]"}], 
                   ",", 
                   InterpretationBox[
                    ButtonBox[
                    TooltipBox[
                    GraphicsBox[{{
                    GrayLevel[0], 
                    RectangleBox[{0, 0}]}, {
                    GrayLevel[0], 
                    RectangleBox[{1, -1}]}, {
                    RGBColor[0.880722, 0.611041, 0.142051], 
                    RectangleBox[{0, -1}, {2, 1}]}}, AspectRatio -> 1, Frame -> 
                    True, FrameStyle -> 
                    RGBColor[
                    0.587148, 0.40736066666666665`, 0.09470066666666668], 
                    FrameTicks -> None, PlotRangePadding -> None, ImageSize -> 
                    Dynamic[{
                    Automatic, 1.35 CurrentValue["FontCapHeight"]/
                    AbsoluteCurrentValue[Magnification]}]], 
                    "RGBColor[0.880722, 0.611041, 0.142051]"], Appearance -> 
                    None, BaseStyle -> {}, BaselinePosition -> Baseline, 
                    DefaultBaseStyle -> {}, ButtonFunction :> 
                    With[{Typeset`box$ = EvaluationBox[]}, 
                    If[
                    Not[
                    AbsoluteCurrentValue["Deployed"]], 
                    SelectionMove[Typeset`box$, All, Expression]; 
                    FrontEnd`Private`$ColorSelectorInitialAlpha = 1; 
                    FrontEnd`Private`$ColorSelectorInitialColor = 
                    RGBColor[0.880722, 0.611041, 0.142051]; 
                    FrontEnd`Private`$ColorSelectorUseMakeBoxes = True; 
                    MathLink`CallFrontEnd[
                    FrontEnd`AttachCell[Typeset`box$, 
                    FrontEndResource["RGBColorValueSelector"], {
                    0, {Left, Bottom}}, {Left, Top}, 
                    "ClosingActions" -> {
                    "SelectionDeparture", "ParentChanged", 
                    "EvaluatorQuit"}]]]], BaseStyle -> Inherited, Evaluator -> 
                    Automatic, Method -> "Preemptive"], 
                    RGBColor[0.880722, 0.611041, 0.142051], Editable -> False,
                     Selectable -> False], ",", 
                   RowBox[{"AbsoluteThickness", "[", "1.6`", "]"}], ",", 
                   RowBox[{"FontFamily", "\[Rule]", "\"Arial\""}], ",", 
                   RowBox[{"FontSize", "\[Rule]", "16"}]}], "]"}], ",", 
               RowBox[{"Directive", "[", 
                 RowBox[{
                   RowBox[{"PointSize", "[", "0.002777777777777778`", "]"}], 
                   ",", 
                   InterpretationBox[
                    ButtonBox[
                    TooltipBox[
                    GraphicsBox[{{
                    GrayLevel[0], 
                    RectangleBox[{0, 0}]}, {
                    GrayLevel[0], 
                    RectangleBox[{1, -1}]}, {
                    RGBColor[0.560181, 0.691569, 0.194885], 
                    RectangleBox[{0, -1}, {2, 1}]}}, AspectRatio -> 1, Frame -> 
                    True, FrameStyle -> 
                    RGBColor[
                    0.37345400000000006`, 0.461046, 0.12992333333333334`], 
                    FrameTicks -> None, PlotRangePadding -> None, ImageSize -> 
                    Dynamic[{
                    Automatic, 1.35 CurrentValue["FontCapHeight"]/
                    AbsoluteCurrentValue[Magnification]}]], 
                    "RGBColor[0.560181, 0.691569, 0.194885]"], Appearance -> 
                    None, BaseStyle -> {}, BaselinePosition -> Baseline, 
                    DefaultBaseStyle -> {}, ButtonFunction :> 
                    With[{Typeset`box$ = EvaluationBox[]}, 
                    If[
                    Not[
                    AbsoluteCurrentValue["Deployed"]], 
                    SelectionMove[Typeset`box$, All, Expression]; 
                    FrontEnd`Private`$ColorSelectorInitialAlpha = 1; 
                    FrontEnd`Private`$ColorSelectorInitialColor = 
                    RGBColor[0.560181, 0.691569, 0.194885]; 
                    FrontEnd`Private`$ColorSelectorUseMakeBoxes = True; 
                    MathLink`CallFrontEnd[
                    FrontEnd`AttachCell[Typeset`box$, 
                    FrontEndResource["RGBColorValueSelector"], {
                    0, {Left, Bottom}}, {Left, Top}, 
                    "ClosingActions" -> {
                    "SelectionDeparture", "ParentChanged", 
                    "EvaluatorQuit"}]]]], BaseStyle -> Inherited, Evaluator -> 
                    Automatic, Method -> "Preemptive"], 
                    RGBColor[0.560181, 0.691569, 0.194885], Editable -> False,
                     Selectable -> False], ",", 
                   RowBox[{"AbsoluteThickness", "[", "1.6`", "]"}], ",", 
                   RowBox[{"FontFamily", "\[Rule]", "\"Arial\""}], ",", 
                   RowBox[{"FontSize", "\[Rule]", "16"}]}], "]"}], ",", 
               RowBox[{"Directive", "[", 
                 RowBox[{
                   RowBox[{"PointSize", "[", "0.002777777777777778`", "]"}], 
                   ",", 
                   InterpretationBox[
                    ButtonBox[
                    TooltipBox[
                    GraphicsBox[{{
                    GrayLevel[0], 
                    RectangleBox[{0, 0}]}, {
                    GrayLevel[0], 
                    RectangleBox[{1, -1}]}, {
                    RGBColor[0.922526, 0.385626, 0.209179], 
                    RectangleBox[{0, -1}, {2, 1}]}}, AspectRatio -> 1, Frame -> 
                    True, FrameStyle -> 
                    RGBColor[
                    0.6150173333333333, 0.25708400000000003`, 
                    0.13945266666666667`], FrameTicks -> None, 
                    PlotRangePadding -> None, ImageSize -> 
                    Dynamic[{
                    Automatic, 1.35 CurrentValue["FontCapHeight"]/
                    AbsoluteCurrentValue[Magnification]}]], 
                    "RGBColor[0.922526, 0.385626, 0.209179]"], Appearance -> 
                    None, BaseStyle -> {}, BaselinePosition -> Baseline, 
                    DefaultBaseStyle -> {}, ButtonFunction :> 
                    With[{Typeset`box$ = EvaluationBox[]}, 
                    If[
                    Not[
                    AbsoluteCurrentValue["Deployed"]], 
                    SelectionMove[Typeset`box$, All, Expression]; 
                    FrontEnd`Private`$ColorSelectorInitialAlpha = 1; 
                    FrontEnd`Private`$ColorSelectorInitialColor = 
                    RGBColor[0.922526, 0.385626, 0.209179]; 
                    FrontEnd`Private`$ColorSelectorUseMakeBoxes = True; 
                    MathLink`CallFrontEnd[
                    FrontEnd`AttachCell[Typeset`box$, 
                    FrontEndResource["RGBColorValueSelector"], {
                    0, {Left, Bottom}}, {Left, Top}, 
                    "ClosingActions" -> {
                    "SelectionDeparture", "ParentChanged", 
                    "EvaluatorQuit"}]]]], BaseStyle -> Inherited, Evaluator -> 
                    Automatic, Method -> "Preemptive"], 
                    RGBColor[0.922526, 0.385626, 0.209179], Editable -> False,
                     Selectable -> False], ",", 
                   RowBox[{"AbsoluteThickness", "[", "1.6`", "]"}], ",", 
                   RowBox[{"FontFamily", "\[Rule]", "\"Arial\""}], ",", 
                   RowBox[{"FontSize", "\[Rule]", "16"}]}], "]"}], ",", 
               RowBox[{"Directive", "[", 
                 RowBox[{
                   RowBox[{"PointSize", "[", "0.002777777777777778`", "]"}], 
                   ",", 
                   InterpretationBox[
                    ButtonBox[
                    TooltipBox[
                    GraphicsBox[{{
                    GrayLevel[0], 
                    RectangleBox[{0, 0}]}, {
                    GrayLevel[0], 
                    RectangleBox[{1, -1}]}, {
                    RGBColor[0.528488, 0.470624, 0.701351], 
                    RectangleBox[{0, -1}, {2, 1}]}}, AspectRatio -> 1, Frame -> 
                    True, FrameStyle -> 
                    RGBColor[
                    0.3523253333333333, 0.3137493333333333, 
                    0.46756733333333333`], FrameTicks -> None, 
                    PlotRangePadding -> None, ImageSize -> 
                    Dynamic[{
                    Automatic, 1.35 CurrentValue["FontCapHeight"]/
                    AbsoluteCurrentValue[Magnification]}]], 
                    "RGBColor[0.528488, 0.470624, 0.701351]"], Appearance -> 
                    None, BaseStyle -> {}, BaselinePosition -> Baseline, 
                    DefaultBaseStyle -> {}, ButtonFunction :> 
                    With[{Typeset`box$ = EvaluationBox[]}, 
                    If[
                    Not[
                    AbsoluteCurrentValue["Deployed"]], 
                    SelectionMove[Typeset`box$, All, Expression]; 
                    FrontEnd`Private`$ColorSelectorInitialAlpha = 1; 
                    FrontEnd`Private`$ColorSelectorInitialColor = 
                    RGBColor[0.528488, 0.470624, 0.701351]; 
                    FrontEnd`Private`$ColorSelectorUseMakeBoxes = True; 
                    MathLink`CallFrontEnd[
                    FrontEnd`AttachCell[Typeset`box$, 
                    FrontEndResource["RGBColorValueSelector"], {
                    0, {Left, Bottom}}, {Left, Top}, 
                    "ClosingActions" -> {
                    "SelectionDeparture", "ParentChanged", 
                    "EvaluatorQuit"}]]]], BaseStyle -> Inherited, Evaluator -> 
                    Automatic, Method -> "Preemptive"], 
                    RGBColor[0.528488, 0.470624, 0.701351], Editable -> False,
                     Selectable -> False], ",", 
                   RowBox[{"AbsoluteThickness", "[", "1.6`", "]"}], ",", 
                   RowBox[{"FontFamily", "\[Rule]", "\"Arial\""}], ",", 
                   RowBox[{"FontSize", "\[Rule]", "16"}]}], "]"}], ",", 
               RowBox[{"Directive", "[", 
                 RowBox[{
                   RowBox[{"PointSize", "[", "0.002777777777777778`", "]"}], 
                   ",", 
                   InterpretationBox[
                    ButtonBox[
                    TooltipBox[
                    GraphicsBox[{{
                    GrayLevel[0], 
                    RectangleBox[{0, 0}]}, {
                    GrayLevel[0], 
                    RectangleBox[{1, -1}]}, {
                    RGBColor[0.772079, 0.431554, 0.102387], 
                    RectangleBox[{0, -1}, {2, 1}]}}, AspectRatio -> 1, Frame -> 
                    True, FrameStyle -> 
                    RGBColor[
                    0.5147193333333333, 0.28770266666666666`, 
                    0.06825800000000001], FrameTicks -> None, 
                    PlotRangePadding -> None, ImageSize -> 
                    Dynamic[{
                    Automatic, 1.35 CurrentValue["FontCapHeight"]/
                    AbsoluteCurrentValue[Magnification]}]], 
                    "RGBColor[0.772079, 0.431554, 0.102387]"], Appearance -> 
                    None, BaseStyle -> {}, BaselinePosition -> Baseline, 
                    DefaultBaseStyle -> {}, ButtonFunction :> 
                    With[{Typeset`box$ = EvaluationBox[]}, 
                    If[
                    Not[
                    AbsoluteCurrentValue["Deployed"]], 
                    SelectionMove[Typeset`box$, All, Expression]; 
                    FrontEnd`Private`$ColorSelectorInitialAlpha = 1; 
                    FrontEnd`Private`$ColorSelectorInitialColor = 
                    RGBColor[0.772079, 0.431554, 0.102387]; 
                    FrontEnd`Private`$ColorSelectorUseMakeBoxes = True; 
                    MathLink`CallFrontEnd[
                    FrontEnd`AttachCell[Typeset`box$, 
                    FrontEndResource["RGBColorValueSelector"], {
                    0, {Left, Bottom}}, {Left, Top}, 
                    "ClosingActions" -> {
                    "SelectionDeparture", "ParentChanged", 
                    "EvaluatorQuit"}]]]], BaseStyle -> Inherited, Evaluator -> 
                    Automatic, Method -> "Preemptive"], 
                    RGBColor[0.772079, 0.431554, 0.102387], Editable -> False,
                     Selectable -> False], ",", 
                   RowBox[{"AbsoluteThickness", "[", "1.6`", "]"}], ",", 
                   RowBox[{"FontFamily", "\[Rule]", "\"Arial\""}], ",", 
                   RowBox[{"FontSize", "\[Rule]", "16"}]}], "]"}]}], "}"}], 
           ",", 
           RowBox[{"{", 
             RowBox[{#, ",", #2, ",", #3, ",", #4, ",", #5, ",", #6}], "}"}], 
           ",", 
           RowBox[{"LegendMarkers", "\[Rule]", 
             RowBox[{"{", 
               RowBox[{
                 RowBox[{"{", 
                   RowBox[{"False", ",", "Automatic"}], "}"}], ",", 
                 RowBox[{"{", 
                   RowBox[{"False", ",", "Automatic"}], "}"}], ",", 
                 RowBox[{"{", 
                   RowBox[{"False", ",", "Automatic"}], "}"}], ",", 
                 RowBox[{"{", 
                   RowBox[{"False", ",", "Automatic"}], "}"}], ",", 
                 RowBox[{"{", 
                   RowBox[{"False", ",", "Automatic"}], "}"}], ",", 
                 RowBox[{"{", 
                   RowBox[{"False", ",", "Automatic"}], "}"}]}], "}"}]}], ",", 
           RowBox[{"Joined", "\[Rule]", 
             RowBox[{"{", 
               
               RowBox[{
                "True", ",", "True", ",", "True", ",", "True", ",", "True", 
                 ",", "True"}], "}"}]}], ",", 
           RowBox[{"LabelStyle", "\[Rule]", 
             RowBox[{"{", "}"}]}], ",", 
           RowBox[{"LegendLayout", "\[Rule]", "\"Column\""}]}], "]"}]& ), 
      Editable -> True], TraditionalForm], TraditionalForm]},
  "Legended",
  DisplayFunction->(GridBox[{{
      TagBox[
       ItemBox[
        PaneBox[
         TagBox[#, "SkipImageSizeLevel"], Alignment -> {Center, Baseline}, 
         BaselinePosition -> Baseline], DefaultBaseStyle -> "Labeled"], 
       "SkipImageSizeLevel"], 
      ItemBox[#2, DefaultBaseStyle -> "LabeledLabel"]}}, 
    GridBoxAlignment -> {"Columns" -> {{Center}}, "Rows" -> {{Center}}}, 
    AutoDelete -> False, GridBoxItemSize -> Automatic, 
    BaselinePosition -> {1, 1}]& ),
  Editable->True,
  InterpretationFunction->(RowBox[{"Legended", "[", 
     RowBox[{#, ",", 
       RowBox[{"Placed", "[", 
         RowBox[{#2, ",", "After"}], "]"}]}], "]"}]& )]], "Output",
 CellChangeTimes->{{3.7041252987141733`*^9, 3.7041253445699263`*^9}, 
   3.704125375768105*^9, 3.704125408315999*^9, {3.704125471428426*^9, 
   3.7041254905679092`*^9}, 3.704125691245598*^9, 3.7041257406719923`*^9, 
   3.704125858163032*^9, 3.7041259204539547`*^9, {3.704125958056761*^9, 
   3.704125986081893*^9}, 3.704126045348053*^9, 3.704126129867901*^9, {
   3.7041262253598843`*^9, 3.7041262621997766`*^9}, 3.704127056990655*^9, {
   3.70412728789727*^9, 3.704127337889143*^9}, 3.704127536803862*^9, {
   3.7041276967757072`*^9, 3.7041277086104527`*^9}, 3.704127825281035*^9, 
   3.704127955962861*^9, 3.704128243505381*^9, 3.704128389719001*^9, 
   3.704130211362504*^9, 3.7041304041015263`*^9, 3.704130476904456*^9, 
   3.70443236929219*^9, 3.704432407292313*^9, 3.704432511550929*^9, 
   3.7044325856044483`*^9, {3.704432666025095*^9, 3.7044326864203987`*^9}, 
   3.704432742140444*^9, {3.7044327746911573`*^9, 3.7044328278357773`*^9}, {
   3.7044328871348543`*^9, 3.704432915292272*^9}, 3.704433000000352*^9, 
   3.7044332060732183`*^9, 3.70443326324098*^9, {3.7044333886019497`*^9, 
   3.704433407117433*^9}, 3.704443774951195*^9, 3.704453710205514*^9, 
   3.7112559611438932`*^9},ExpressionUUID->"88e96f84-dcac-4189-9c45-\
a15b01ab8fa3"],

Cell[BoxData[
 TemplateBox[{GraphicsBox[{{}, {{{}, {}, {
        Hue[0.67, 0.6, 0.6], 
        Directive[
         PointSize[0.002777777777777778], 
         RGBColor[0.368417, 0.506779, 0.709798], 
         AbsoluteThickness[1.6], FontFamily -> "Arial", FontSize -> 16], 
        LineBox[CompressedData["
1:eJw93HdcT//7P/CkNKxIkURWQ9lN80rZZVeSopJEJZmFSEhGSSIZvTW8zhIR
yZaRUiiERFapZJRN4/f8fF+P188/bvdbdcbzeT2v6zqvc86rt/fyWb7KSkpK
oapKSv/7///+Bcto0F/PCy6c3dj/8woZ7e5kqr7jBhwio9sDfdUry+CVMrIb
4tAh6Du8SkZPW6cu79thnNyrZXT8YdtIVRN4jYzuDMlO7jIOXiujt757DGbO
h9fJqFessfOlNXCojKoqHibPjoPDZGTxNMq1uwSvl9GqtS2lHfPgDTLKCv8v
1OItvJHtP3nn4R1NcLiMAi4mHGqnZy/3Jhmt0J1dfN0C3iyj8sMdjqfPgCNk
VNj+od+lAHiLjCY5zN+mHA1HyujMYqt569PhrTJ62f/4RKNceJuM9vxMPtW6
At7Ojnfq7+/ajXCUjJY/GLbeVc9B7h1s/JOPnLhvBUfL6NmWSeWhc+CdMupr
rLXFLQTeJaN+LgnNgXvh3TLyHmyfk50B75HRvgXTu1sXwTEyCnO9tLPuIxwr
I6UtzqueaY6Xe6+MTodetPtnCsex8xnl4uk8Gd4nI30vX6sPS+B4Nn7jf1pl
7oD3y2iWfW3RWQ5OkNHgVz/9v9yFD8joQf2JsEU18EEZfXnlHqytOUHuRBkt
PT/tcuMA+JCMfL3jHho6wkkyelLU0XBzIHxYRj814nrqx8JH2PGvuEANp+Gj
Mjpa0KZR9RF8TEZNPi/uuPyAk9n+h63uVtl1otz/yah/3bclmSPg4zL61N1t
6GUPOEVGlpbRH1Uj4FQZpUmOnWPT4DQZLWuc0XvuXThdRg1nTRO86uATMirZ
OPOjqDVJbpmMFvQ1S7G2hDkZWe1WtlWdB/My6nCx/RCdTbAgo6HXA9WXpMGi
jL6eH+zQnA9LbLwFp8XPvsAnZVQQearhp85kuTNklPnVLGjeKPgUmy+7aM/W
PvBpGSU5hE9piIYzZbTL4GyOcSZ8RkZztHMt0p7BZ2U0391m/BKlKXJnySjq
5YHVq0zgc2x862fNzJ8Bn5dRcLeni/xC4WwZ9eEjR09PgS+w8w8/5R9xD86R
UfgBbl3zd/iijLaezvp7p+dUuS/JqMurThEvJsGX2Xrv+OvoqJXwFRYvB/e/
rz0KX2XjfaJLTdVd+JqMhl88TEO/w9fZ/GhOjijo5Sj3DRmZVluNOzsVzpVR
u07r9evWwjdlVNlidGJ1GnyLzbf5pA0ziuHbMlo0odpmYzN8R0acR/t1jWZO
cufJKELjYul9N/iujB5u+NTwPQrOl9GpuNRly8/DBTJafffx6zGV8D0ZTRyx
5ptPl2lyF7L4Dg8dX2EPF8no/bbC0MyV8H0ZNS50s3iRCj9g+V25TXePx/BD
GY2vO/vQWnW63MUyUns4tmWZFVwiI7/eEU5//eBHMuqaOHnRu0PwY5ZfUhZ9
Mi6En8jobt6B+LvNcKmM/myY1updtxlyP2Xb/5iwcu8w+JmMavzX/gpwhJ+z
eMu0f79uMVwmI/p7Oy5rM/xCRrrr7ecaHobLZVT/PGzv5XPwSxmZJ6TGRz+E
X8mo1CvwUtRHuEJGKZtavLLbzJT7tYw8lX+/6dYHfsPiVWvZAWk0/FZGPrpv
y0Lc4HcyuvV5XtuA1fB7Nl/NE7YmxsGVbP8Tdqb8PglXyWj/orCbuwvgDzKa
tvelg/MHuJrFT0TN1lkqs+SukZHzrHFvt/aGa2VkP/XPpbox8Ee2XoVdK3bO
h+tkFOn6xtszDP7E5iN66tclifBnGV1fGBkmnIe/sHgO5rz7PoG/snxjPVbz
8Te4nq2/PYMfXe48W+4GGQU25/Z6NRT+JqMQ7dRZNjPh7zJyi316/14w/ENG
Dom3fiXuhX+yv39oMvS/0/AvGSV66Fe8eQj/llHxK43FnvXwH+bp5wfodp4j
918ZdSqz2KcxHP4nozf7alrZzoEb2Xoy2l6RthpuYut9uVqc00G4WUYH/pzZ
MDwHbpGRRkgXDdcXsBJHDUr/jlxogltx1Dl2TfJcQ2e5lTkq//F4rbU93Jqj
lXrJe5wXwyocHa1LmHQ2GlblqKfnKa2ZJ+E2HLUM0p42uBhW4yg+s6v/tB+w
OkfHg8cUZOi5yK3B0dSrQ8pmjIE1OcoYcLmVpQ/clqPeb+7z7jvgdhwF1a0c
efsk3J6jPwsf9Ap5BHfgSDWw+3XvP3BHjn45JW872MtVbi2OOpide641Ae7E
kf3jS/0fBMCd2f59uz4qiYe1OVp432xqj0twF44qR8z9Jb6FdTja6N1AWzTn
yq3L0YfzdnHJw+CuHG1aEzZTxR3uxlFO8oXa05GwHkdz7/y9nS7B3Tkyzu/h
+O4JrM/RjiUllf4tcA+OlK4c/2dr6ia3AUeT97z8MXs23JMj3a3Joy5shHux
v3fItfbjYEOORni8mOb1CO7N0Qo9y5oTzXAftv8hdwNtBsyTuy87/hmW9rou
cD+Oxu66+oC2wP05+pFIoRcyYCOODjWapW98ARtz9LFV+IW96u5ym3CUfzCn
a4MlbMpRrOproxQfeABH99b7Tz4eB5txNGPT6LdfrsHmHJUNEmfHfIYHcnTb
26tlg8F8uQdxdO7E4gmXHeHBHO1r1ynacQM8hKPvz5qMBknwUI5S1TU2eZXD
wzh6kuHwpaqdh9zDOepi/vXx1dGwBRvP0ct31wTBlhxteU8r/P6DrThqZfTz
pU0JbM3RtBQTc08VT7lt2PpovSLrqRVsy5H+RI/76f7wCI7mP1388O4ReCSb
3+3VHe0ewqM4cp7b5U0HlQVyj+ao1rTmwDAbeAxHNmYmkVIAPJajthZTfm44
DhOL18+rxqaVwnYcFdRZu3Rqs1DucRwdiSt0aDSE7dl4mX/S0h4FO3BkvX5a
hbMrPJ4j0bPi0a0QeAJH3o25nRbGwBM5Wnx7yiVjAZ7EkW3A13r9O/Bkjm7c
mV466i08hSOto4Y7djbDU1k+WjTESFXfS25HjnrVut+XrGEntv7f7zgaMQee
xlGnjcmnIlfA0znKuhjZ62wMPIOjoVUd1LQkeCaL5yfqm5Ly4VlsfI17J8/6
AM/mqDq4eqONqrfcczj66Zw/xLEv7MxR2P5WhXvsYBeWH5qTvJsWwK5s/vwW
tTkcDs9lv7++Nm/xUdiNo1v7gs8vvAzP4ygusKZixwvYnaOiD19mVPyF53Nk
eOxal0XdfeT24EgvaqBl1xGwJ0fBm/+7+NsNXsDGv1hDUg+DF3IUmfKyw8Qk
2Iujm8vafjh7Efbm6IrbT6vpL2AfjnyFwJZujfAidvzK6WM7GSyS25cdz2Xz
H9Zj4MVsvAfX6u9ZAPux9f2rY4ZWBLyEo8uDddNyU2B/dnxnznxPuQUv5WjQ
rOL9mVXwMo5MtHev/azuK3cARwk+fWPczOBAjhY5/8xrcIKDOHr0PKzzxWB4
OUdci6XbqXg4mKNCy6xtJefhFSwe4iM29S2DQ1j89e9jntIEr+SoyUFz+bTe
i+VexVHNrwOmJuPh1RwtcW0zcrA/vIblkzbBm332wGvZ/GRdeXwrE17H8guf
qjW7FA7laF7gIc0O/+Awlh+DSw786OUn93qOIkqtojTGwxtYPZw8X5y8FN7I
0eCa8IfnYuFwjkpmht1wOgdvYvn4fO6ETi/gzSx/6XsaKbVaIncER9P5l327
G8NbODLv5aq0wAmOZOt9kWfY/ZXwVrZ92xanJUnwNpbftbItzG/A2zl633p5
pV41HMVR+s/VXYZ29Jd7B0emFWErV1jB0ayfsI7KLPOAd7LzPfInLGAbvIsj
j8TNoUYn4d0cvTqmM0f9CbyH1Svb3xmdmuAYjnb68mbj+i+VO5b1J+Yflhxy
gvey+VrKKXddA8dxlPe0276Lx+B9LF4dEk5G5sHxHNXrcNUrvsL7WbwotXm8
VW+Z3Aksn7ba1XRpHHyA5eNj1l91A+CDLJ/6DrJISIATORp5JnOa1TX4EMtX
13vn/qmGk1h/ovyvfUXnALkPc7Q873FG5Sj4CMuXAxf2bO8HH2X5y9vv0Zw4
+BhHv4cX2V2+BCdzpPZnd9m4Kvg/juryLrat1gqU+zirT2pbSRwJp7DjdR7y
ZtdiOJXlp/w+s6Pj4DSO1sa++J1yGU5n9a/iz9BnH+ATHO1xGeNuoh0kt4zl
U3HP/X1jYI6jY7e/vdVdCvMcXbeW1Z1NgAWOVuu3H+1/AxY5Ojv7Sh+rT7DE
0RqLqBo9veVyn+RoXdyaMu3xcAZHsyyfj+y7Aj7F+s0bDjMnHoVPs/7wzxH3
TflwJkeeq7ofKvgBn+GIf8P16dIpWO6zHCVtOFo41RjOYuf/6EjlrtHwOY40
ju9TezwbPs/qbZPJvb5L4WyO/msqzAvbDF9g9Wvv2fhnB+AcjoyiX90cdRK+
yNbXx951J27ClzjyWWKarFsGX+aoolN40K6v8BVWn6fsrlVRWyH3VRb/NXzK
FgP4Gtt+XI/+KhbwdTZ+9oYtO6bAN1j/ZvT5spYXnMvRhMibNUlr4ZschTZU
dzSOgW9xNCwv50JWGnybo6snxAD7S/Adlm9dXM6WFMN5HHW/sl7buxq+y+q/
tpZ2fTOcz/q9SeOsN+mEyF3Atp+4VaWdOXyPo2+TE5oPjIMLWT93Iorr5QYX
cTRAt2hr+nL4Pkc9AsbomGyHH3Bk6dn/xYkj8EOOLvSf4Nr7LFzM0aTJNRoH
8+ESjibGVIaovYYfsfqtJXQK+Qk/5shh4yTf0nYr5X7C+tFVm+qG94VLOUrU
uN1/py38lKOvXjNjn02Hn3HUd52prOdi+Dm7Pvpp+tF9A1zGUczgzs9j98Ev
2PXJoNjPORxczs6nYgL//Cr8ko3HtHfbPz+GX7Hrub8Gqr9r4QqOdCzvHf+h
tEru1xy5HKksq9KF37B6ffDQoHvm8FuWvz/M0E8ZB7/j6NPoq72WzYXfc7Sg
rPpi/yC4kiMaZhNQHAlXsXg5uOls4CH4A6s3bzU6/c2Aq9nP9dNV19yCazgq
7pXR+c1zuJYjJ/seF0d8gT+y/F2zO3yLymq561g90Z7+LlsP/sTqU3VQQNkg
+DOr7/1uHKuxh79w5Lftc8v7ufBXjpp1N+kWBsL1HG1eXel/bAvcwNG/hugt
7gfhbyxfpT+pUZbg76wezRs9YP91+Afr5/0dH3R4Av/kKDPolG9IDfyL+emY
9Veb4N+sfrtpJDd0WiP3H44aLT29OhjBf1l/6fV0dqcR8D+OwkN9NP45wY1s
vvZM173nBTex8cidoRWxGm5m8XRlT0yPaLiFo9w3MtOjR2Alnmrdbq1XPg23
4smlbr+h401YmacpiQvPhZbCrXmq+dv2+c4aWIWnT6G9zTc1wqo8PR72fIZL
x7Vyt+GpQjL82LEPrMbTcceU/0QLWJ2n2KjCbqYTYQ2eIkufNUa5wZo8ZfqW
/MpbBrflaVzEkfPVG+F2PKld+f2hJhZuz1Nu6e5R947DHXiKn1m9ePdZuCNP
X/Oj9QfehrV4WtvqvdbJUrgTT/OOe7e0rYY78+R+Nuj45D+wNk8OD0PO+mqu
k7sLT4dbV3xboA/r8KS+yLyvjTmsy1OHha9bfx4Fd+Xp5tXYeRFOcDe2/zlv
PtV7wHo8vVm6d/vYILg7T43lQV/8w2F9nhZVLf4RHAP34Gn3iQ1+c47BBjxt
cn2g2yUD7snTHZuk0lNX4F5sPAdZbjAugg156qyrUxFWDvfmaXTRvWf8R7gP
T+ENauOz/sJ9eUqeu79Vkkao3P14mjHM9fO8bnB/nj58n/HppxFsxJPpt6S3
gZawMU/zM32zrtnDJjxdbPg5pW4mbMqT7hbZ3m8L4AE8fTz3esWTQNiMJ7tM
vZdx62FznjZ7P841iYYH8vSNknSSDsCDeLpa8Du/MhUezFP9zY2lbTPhIWx7
NmeHt7sKD+XpFumXVxXAw3i6H2NWePgpPJyN75VJymbvYQue/JbdCN//Fbbk
aZtBvv2zRtiKp4WfQpx/qofJbc3isbWU87kLbMPTqNeW624YwrY8ma/8LynI
HB7B0w8VB/Of1vBInn43jBgx1x4exdOGse6P9k+DR/PU6vdgdckNHsPWd0hD
7dFF8FgWL4sjY5cuh4mnPi982nYOg+1YPPw5uXr/Vngci59z7T/Ux8D2/4vn
nNABh2AHniZ1WDp5TCo8nqcDX2avHHgSnsBT9y09dX+fhyey9XKqfOax6/Ak
niaXqEwyLIAn87QjdYl++CN4Ck9lOgO/ZpfDU3nq1yP3Y1El7MjT8gVlFtc/
w048vX/v/S3mFzyNp9T0sBkjlNbLPZ3lI72la3LV4Rk8aeQk7TXuBM/kqVdw
zD1/PXgWTypaT+dE94Zns/2fa+++3RSew1OxaUF7r6GwM0/vHJKO6tnCLjw9
HP9n5GmCXXm6Pniifv9J8FyeXva7HrRuOuzGk/HNlUsFF3geTz23jrK/5AG7
s/ExzB4kLoLn8+T8x9YnbBnswX4/qrCraQjsydZTcc+t2evgBWy91W1+3X8T
vJAn+6gy31XbYC82PqEpTqm7YG+envqXFp+Jg314mrm6wTz1ILyIJ9XP1YdW
HYV9efLo032OcSq8mOUHK8eDlzjYj6et7VKTh2bAS3jaQol89FnYn+XP4d/q
b16Al/L01uTGuddX4GU8WWx0GvY6Fw7g6cUHvfTcPDiQp6BnpVN3FMJBPEVX
uS8aWgwvZ+Mx9z/zq0/gYDY/V86+HVQGr+Dp2YnztyJfwSE8icseaV15C6/k
qUTLWvVFFbyK1Z9xmq9f1sKrecrzXVpx+zO8hqehBd528Q3wWpbfayvtJ/yE
1/F06eGdfhV/4FB2vLvO9PZsgsN4yr5tuu6m0ga51/MUHBLm21EF3sDTygM5
RuPU4I08eZld+e2uCYezetFTt5tHe3gTT3P8NW+M14I387R4YuxgXW04gqeq
rfbJ93XgLTz1rvWfurwbHMnTvRvvgn53h7fyFBVm5rDUAN7G5stnuurtXvB2
ntZsr/uo3geO4inkoOlQq37wDrb+1c60dzKCo9nPzTJznEzgnTyNjSwKsBkA
72Lj0bWfZ3tzeDdPOj/tbxUOhPew+Lht+mTNYDiGne/qkXfaDoVj2fhpOhTu
GgbvZfO7ebn+r+FwHE8tBRM+OFnC+3ja+1H03msFx7P12r/02lVreD+rj1Om
DXluAyfwdE3/4/sKW/gAqzf3ito/GgEfZP1HvGfZmZFwIk8p3pNDN42CD/F0
Ny2sm+1oOIn1U/16VFYofJiny8r72q4aAx9h8X5zbfYPhY+yfLf2qLbvWPgY
y99/VKbkKpzM059xFZHtCf6Pp2Wl0TUTFD7Os357d0qQwimsHl5OeLJV4VQ2
/3lhXLTCaawfaB5GGxVO5+lITen1BQqf4Env01GnoQrLeBriWK7eoDgejuVf
atUlRWGerYe+CbF2CgtsvZy1PvxQcX4iyxfex5ynKyzxNOLqvvIrivE5ydbj
p6+OPRTOYPl0xIncpYrxPcXyS/apubxi/E/zdO5zN9NnivnJ5Elb+uv4SzF/
Z3gaXxJa3kbhs2x7E+98bqOY7yyePn/RS/qliI9zLP9ey/72TBE/51m9fVzb
UbSAs1m8Z6gqByni7QKrJ8u8ynsr4jGHxYeBx+k7Q+CLPFUO9YiZr4jnSzyl
VxRse6eI98usvp/RTndXrIcrbPwN+T+3FOvlKsu3A5X29jKFr/H0pF/cymXG
8HV2fgueZnD94Rs8/dObOfVpXziX5Q+PTTN/9YZv8jTwe+VddUP4FluPK9pe
aNsTvs3q/6TQfko94Ds8rf96qXOVHpzHU+sePtuvdIXvsnrZ1GrLdkW+yWfr
5ehgNTtFPirgafboKN1Pinx1j6eTBdypnR3gQraefW2L9drBRWz+69+tS9KA
77P+JNsttZ0iPz5gf999tmOwIn8+5Elr7t6g263gYp6aXctat2tB/i1h/Uds
a1WHRvgRT3EN1f6Binz9mM1nfYjpDkU+f8Kub3YdsN3/DS5l+SvYJTbuK/yU
xcfAWz03f4KfsfW4vNWLBYr68ZytF1e780M+wGWsPyzJP97wDn7B03ftH3vS
X8PlPGVoD186+SX8kidDw7b9Xz2HX7H+d4uB5FMKV/D0enj/uucl8Gue+v/3
5yE9gN/wVB6+d3ziPfgtq4c5LcNfK+rrO54KF2/a1u0W/J7tr2RZH7vrcCWr
p4cnNrhdhqt40q+68sJbUc8/sH7gQNot9yy4mq03rjnO4TRcw+J9X7OxgQTX
8rQ9V31ppQz+yFObPudHHFX0F3Xs93NK1zskw594CvNa1eFFEvyZXR9EPilZ
eAD+wpPPz03cE0U/85XFc/XIINs9cD1Pnq90lXfvgBt4epW/2K4oEv7GU7fB
RepN4fB3niTvERb6YfAPtt7Lvh4zXg3/ZP3R/h19+wTDv1j/FtNwWFPRr/3m
qch9w5vXvvAfVj9vPSpMWwj/Zd6qaeXiDv9j8a2X9P27M9zIU+IJv4rNM+Am
Vs9/5hX+mQI3s3y5PXLfgvFwC09ZmWWqZ8bCSgJN/hT976uiX20lUD+D+xN7
WMDKAn1rWnJ1+CC4tUAaJ9KHWZvAKgId6uGx1qgPrCqQv9o/z1Y94DYC2S3f
cilPB1YTqDxpn2doR1hdoDVKAXq6GrCGQN2n/bh8VBnWFGjBjut6Wo3o59sK
VD9WSynwB9xOoNUvy8dmKfr/9gL1VynjKj/AHQTap7lBs9UbuKNAddFNw9uU
wVoCLW/t+/17CdxJoOrDO7sX3YM7C6T1yWB1zC1YW6BHdWKJzRW4CxuP2rRW
hedgHYFijnk/nJgB6wq01WVQe+kE3FWgheYTt/8+BncTSHKr1hh4ENYT6N3h
6Ysnx8LdBVp58qa/UxSsL9CwkqS3NpvgHgIZrbVLbrsWNhCofSUF3Q6Ce7L5
UJ3Qc/FiuJdArrYm4Z88YEOBVMd9ne/uDPcWqMG2IvqUI9xHoKfHVj+uUVxv
9hXIYllYO82RcD+BxoxVVtYaBvcXKChxzbZ/JrCRQIO6HvUr7AUbCyQWHwvd
ogubCLThbMc9Bu1hU4Ha1fxYebQ1PEAga5diJeW/iut/gVy6praZqrjeNhco
pe2PueuqFNf/Am1e8uZedLni+l+gdXO6W2wqUVz/C6QfXb947l3F9b9AP/4u
GKHz/6//BfLa3n7bubOK63+B9v43t6ctr7j+F8ijreer5GOK63+Bxu1SOlYT
r7j+F6jvsa9WuorPI6wEKhuaFdk/HLZmx+OWsaDrSthGoOYWI9lHP9hWoD0H
Z1mnzIdHCBR/0+3zCMXnIyMF+tS4UDw3Hh4l0PNBe6d1HgGPFkhnavecGYPg
MQLNeuxQFNwHHsvm32N5UIguTGz8/nWPcNaE7QRylOpr9Zrxec84gUL4on3X
6mF79vNT1xdOqIQdBOoyWH9MxjN4vED7g1bq/LoHTxDoyz6pxPAaPFEgpYQm
b7Mz8CSBqOfvLN10eLJA7o6xF94ehKcINHZezwWxO+GpLD8NXH64x0bYUaC/
N6977VwOOwn0PapI9swLniYQt6F4kdoceDqbn2l743QnwDMEKhrpbtLGBp7J
xuuVbv9SU3iWQJF5tG274vO92QLZ/P0+sWt7eI5Ai22/Be5oxueDzgL5maf9
ef4FdhFoi2vPL23fwK4CqX8YMKdnCTxXoPypU4Z0ugm7sfGTXdj9XvF55TwW
X+ohqxLTYHeBhgRbfTdPgOcLdF/Y0z1lG+zB1nNdwa9fq2FPtl5ttY4NWgwv
ECgnaWbvCS7wQoFOd5l7cMwE2EugWt9bXbtZwd4C9dzd6XJJf9hHoLbtDiYH
6cCLBMpr3FnxUQX2FcjySevDU77j8+DFAhX8/dOw8x3sJ1Cs1mTNkyXwEoE+
qmaqZt6A/QXq8b607UHF59FLBapyGz9+QTK8jO1PJbBcIwYOEOj1mrSmAxvg
QIGC/xg/bbMMDhKoSVPvkJsbvJzl60MbV8dOhINZfvs+5j/OEl7B6tMWk+np
feEQlo/7VeVsU3w+v1IgX0/l7lNa8Pn9KpaPh78XGurg1Sw/XC/kN5XBawQa
GPvYuT4PXsvWc0r1l4nn4HXs/MbkXYxMgUPZegto/JsWC4exemPx6qe4AV4v
EH94x89Ef3gDi+fZz+0DXOCNAh0wXzbASHG/I5zVu/Fxv+4MhjcJtOr7zL/T
esCbWfwFekVeVYcjWP4c3KNS5wfut2xh+cgoYqXzGzhSoAEHzbZuLIK3svp+
xzEoJgfextazb/rOHenwdoHSboQPD4iDo1g85qTest0I72DrYZXb4folcDSr
75WuuvvnwDtZ/eiWm9Cb4F0sHkf3XJ9kBu9m+SHWybRFcf9qj0AVjZEqM5Th
GDb+KWND9nzC/a9YNl7a9Dz7GbyXrZe1G48/uAnHsfy0tpfFkwx4n0CXWq36
d/cQHC/Q4cpKb3ErvF+gMPtvpRuWwwkCpb/oe3v0PPiAQMbWLYc/O8AHWfyd
Ur4XOxhOFOjU7IO5vbvDh9j5nlf7nqYCJwm0M2F1sd4X3G88zPJ7yIOizc/h
IwLJ1O/ML7sJH2X5+MKNBqMM+BjL7yVPVfwS4WS2v5fX1A9vgf8T6MGNu6tu
BsDH2fY/FV177QKnCNTob+71jeBUgR7XZT/8NwBOY+vl+antf7vA6QKNmpD1
74vifu4Jln9/XOTKFfd7ZQKZuqqo3SiBOYGebdHae/QyzAu0a8T+KyEnYIHV
zy+BGnZ7YVEgveKkT+phsMTGp8LsfYEPfJLFv9ZIvygnOIP1Dxtefx1jDZ8S
aGqS8b96Q/g0q597VZSOa8KZAqklTA51/I776WcEurjwyOvvLxX3/1k/eXXZ
qaQ8xf1/Fr+DKj3HZCru/7N+9Hit3+skxf1/1h+7qttHbFXc/2f5oWTpkt5B
ivv/AjnXPZ5+w1Vx/1+gYx0OBHvZKe7/s/W3Y7Odspni/j+bT83XNmldFPf/
BVqx+3VibCOeV7gi0PzFsrdlD+CrLN7+drExS4WvsX5nyKPNEWvg66x+qvZL
fTUZviHQ6HkPI+0N4Fy2nnp3bZP5Fc9b3BTI8OORtia34Fusv7zhvoo/CN9m
/XpQfE+rZfAdgeK6X6y6r3jeI4/F3/RA2arO8F1W3zx8bE2q8LxIvkBvenus
rM2BC1j+s+024PIe+B7rX/bbDTnmBRey+h28xCXOEi5i+f9W/dIDGvB9ga5q
tBuR8RLPuzxg9SUsdc/zTPihQOvPuAzU2w4XC9Tn5rJXgfPgEoFKxds+zwbB
j1g825dtdGsNPxbIew9XW/8Uz+s8Yf36ulO+KRJcyvqFDpWyZRHwU1YP22b4
TXOBn7H88uHJ3Klm8HOBejtEmfsowWVs//cc4g48wfNGLwTSXP92WJUAl7P8
O2vTxVmb4ZcsP6/cdL/cGX4lUM2J7Z23mcEVLL87rjR2bAW/Zv1+hps47Cme
l3oj0Msbm2xtFc9XvRXomr3b0oWR8Ds23g5bH3Fu8HuBXmjdUdMeAlcKdGe9
+sHkNnAV639iXDtMf4nnvz6w+I6v+NU7C65m1w9bPpZ12wXXsH7r9ruRFt5w
LYuPBU5HVtnCH1n/sCg/rEwLrhPIvKTL7MXVeJ7tk0Dns9WPdbsOfxZoW3ZS
cf1B+ItA556/XNiwHP4q0N3TrS93nwTXs/pa5DFjmSHcIJDylgU73v/G83jf
WL35nHxvezH8ncXLvPLwWQL8gx3fk7+tJ0XCPwXqatj+ot98+JdA2k9mN2Va
wr9Z/SizMzbuCP9h8aq1OSavGs8b/hUowq5+e3wu/E+ggKnnvXYdgRsF6hU9
LPDUGrhJoGkrtH60zICbWf4LmjBuo+L5yBaBQmv1Dxu3gZVEGhM3yL7lNZ6v
bCWS0fW161Uuw8oipZvM2mJ9EG4tkm3ypvjEEFhFpF26g6uNp8GqIq28pZxd
aQq3EWnccl2LElVYTaTRb1TjPr3B86PqImVt/tZofRXWEKlIMzYtU/E8qqZI
hst7nJm3Fm4rUmBBmNPwOXA7kXQ2mR0ZORRuL9KdJW43VnaAO4h0ZMDrly8+
4nnZjiJNTJittSof1hKpdz+11aNkcCeRBsTqGFlugzuLdCp4yUhPH1hbpNuN
1wqyFc/3dhFpVP7FD3aGsI5I69NepjY243lhXXY8oYc7VL+Eu4p02M7DUuUK
3E2kvY3RfWcegfVEWpMd8/b+eri7SNMPVoVudIf1RVKp6/Nl/ki4h0htJ30b
H6h4HtpAJL8jAzdn/MPz0j1FcnItPWpYDvcSKWirydGbl2FDkW5+Ohp28Cjc
m53vyF9DjoTDfUSaq+2QU7wA7ivSzGEfNW3s4H4izdh+Rv9BH7i/SAMpr+KA
Cmwk0tjcXfE9i/B8ubFIrlu2JgTHwSZs/Hokp/V1gU1F+hmpddRaHx7A9m9o
Pld6jefdzUTqGrdSijgBm7PxWXAiMDsAHsjm+0BxgNNweJBIOeMXrLP/i+fv
B7P5ruw//9ANeIhIZilr30yLhoeK9GjP0Ac+M+FhIp04WVDzVE/x/L9IuZ+8
vwlv8X6AhUgPGorFchG2ZOvj3rmHAathK5G0wiMM3MfC1mw81u6aKtOAbUQq
eKDfeeZjvL9gK5K4IsxobjI8QiQ13aaRl5fCI9n8GuiobLSCR4mkZ+cxKEkZ
Hs3Ws4FsifYDvG8xRqQ9+9QXVB+Gx7L5bqm+1M0fJpFuzexgkmYF24m0rJaf
slMFHieSsYdvfkEJ3gexZ8ffavkk3+Owg0iJbtuXugXD40UaMVO9+MRYeIJI
kY7/9J06whNFUu2oXzu1Au+vTGLxv/r9s5RT8GSRDFSOb525GZ7C5ntSyA7X
mfBUkZQ6eIRn9YEdRbJaNqfF7zvev3ESadZhh9QVd+BpInXINGhVnAhPZ9vT
f5WxbRk8Q6SAxiN2sWPgmSJxc/c7feoEzxKpXttscXIl3h+aLdKgvGaD9Bx4
jkg1fp/aNO+BnUWqvtXzDO8Nu7DtlbY/LbOGXUX69D5u76928Fy23jZ/eJv4
Fu9DuYnkPjvHctcFeB7LfzdNut6Pgd1Fagko7eLlC88Xafyq2kv2o2APkbZx
PQ6t1oY9RUqOuGzzsxbvdy0QSWi4YHQ7F14oUqE29/lNEuwl0trU+/qOK2Fv
kZYsMLZt7Qj7sL+3XFrcpj+8iOWfadrLXZrx/pqvSLvr/I/UP4UXi3TPPOrd
00zYT6T5B+ffV98NLxGpZO/FqsjFsL9I0aku5yfZwUtFGpJWfMelB7yMbT/z
yvGTv/C+XoBI2lppDx0fwYEipb3RfDn8FBwk0uucsBneu+DlbPsdt2Y99YOD
RfLddWtfvAO8QqSelnWrEhTvH4aIFB+e+768Ge8rrhTpyUCzAP9yeBVbv0Zm
CSMuwqtF8uzyqWZ6IrxGpC4Nt79za+C1IlmusaXxzvA6kaZ5NLv0s4BDRZp0
UPnWeG04TKRDLss78w14f3O9SLrKJ4ucSuANbP1q+EUMPwNvZOs/OTbHbR8c
LtLfmT7K10PgTSLp7w2o9p0Nb2brrV3U7ykWcIRIxWrvrgXpwFtEmqfZKfH4
J7zPGinS84tZzm9Ow1vZ/jcOe3J4FbyNxXPfouEPbeDtIq3bGRO7sQnv20ax
8WnjpJaaC+9g53vk9MWxO+BokUrb2xTMmgbvZON1YbTrC8X7vrtE8pjQGPns
Bd4H3i1Sk3X8ysmp8B6RNoxuO2XgMjhGpB5L55lHDodj2XoavYSmNOL95L0s
HrZ0OhlxG45jx9/OPMkkFt4nUvmEnUPGuMHxrJ9JaT50oy+8X6SvLz1bnfmM
96kTRHIbELWvw0X4gEhLTT3CSrfBB0WquFdSpT4LTmT5r11Nm3TF+92HWP3a
eUZT+Ij3v5NEuqrs0rdrDnxYpPa8VuTH7fARkU762HgYOcNHWXxWja660xc+
xurt2YzZhQ14fz2ZxeNvq3LLXPg/kb67pGYr74OPi+QS87bnMG84RSRnNTXH
m8PgVFZPJ08KO9caTmPrz0WlSu0J3r9PF0mqul6YcwI+wfJvonlgwTrF+/8i
hf7ppWY7VfH+v0i9th97odJT8f4/60+inpoPrMf3Bwjs998Yjcm8BYsibc3X
mbM3EZbY+vBzz8oPgE+y/srnZfp8OziD5TPP08GTdOFTIsW6dvPc/RHfh3Ca
9WctOy4Y34Az2fb/pN/TOwif+d/527/3Unz/wlmRnposmtFiD2eJdObE6AX1
3eFzLF47WHhZN+D7Hs6L1MqgXPYwH85m+f/I322Xj8MXROo4dOv0v6FwDuvv
uhx1i54FXxTpR17i3yVm8CWR7l/4E52oAl8WaUJx8MKur/D9FldE2qn88un7
bPiqSJeuTZmqtA++JtLLgG+6/gHwdfb3uaMSe06Eb4gU0u/CQMM+cK5IGV97
Wwc24fs7brL4uLZQR/U5fIvlz8NbB3zIgm+z/nrIneed4+A7rJ/6tC0qKhDO
Y/Wxz9RDDlPguyL163hz9WRjOF+khx+vbU1QgQtE8qmzHmyi+H6TeyL9sXKo
ULoOF4pU97iXUq9jcBHLd4eNmiM2wPdFMtd6PMHUHX7A4ndM7qQuI+CHIjns
41aO04OLRbr+3zybs7/x/S4lbL19u6O++Bn8SKSzd364zrsAP2bzW6CWFJsI
P2E/L7FwUA2FS0Xyii0ovOgGPxVJ3cJMPDUCfsbqY+9C13f68HOR+uy0cHRu
IrnL2Hy1b1RWrYBfsH7DNf9X/XW4nM1f1gyZfir8ktXL1FmxEdvgVyJ9WZI0
qO8SuIL1i0mNKkpT4desn0hzju86CH7D+gHXHe7+neC37Hrt7u/rNTVj5X4n
0rlrto4rM+H3Ik2NOukdFApXsv7q/iCtMju4il0vfU/wPqcJf2Dz33TOv+XR
GLmrRWod5madfRSuYf118NiKF35wrUiyCd3WBgyDP4o07L8tukuaRstdJ1K3
cepPi+7Cn1h/8qX74yP74c/seCd0Mnu8EP4i0otDff+FDIS/suvd/CW+6/6O
krue1Su9R7vf5cENIkVpDjxwNgH+xvpFc13ugw/8neXzby214cPgH+z6N2ZA
9LpW8E+Rlp8/nvHo4Ui5f7Hrje220bH/wb9Zv+G4a5IYDP8R6YBng4GRHfyX
raevO0a1dIL/sX63st9zy3cj5G5k/T03Z0B+FtzErvdaz19yYTvczMbn+5Ai
ZTe4heWbHev2y8xgJYnmn4v8l95sK3crib5aOdo1FcPKEg1ZuuKElA63lqhh
oGXg2VBYRaLut9Y915oGq0oUlJUz5FYfuI1Emmc6XCz8ZSO3mkR9I/tdNS2C
1SXKrh0RVZYCa7CfJ/T2erUO1pRIRc3ykMV0uK1Ef2Lcw8v7w+0kemir7PWk
0Vru9hKpF+jF93wMd5DoVKb2kmwR7ijR+44VFsmRsJZEN05XTn/iDneSqEcn
jU5uFnBniZoXJRebtoe1JXpyPLhuQpWV3F0kOrHr7JVT12AdibTuaKb6HIJ1
JfKrjvjntRLuKlF1wk5jwQnuxraf+GfHSBNYT6KjyiqROq3h7hIZOo0Ks35l
Kbc+G4/I2Mf/5cA9JFrrP+7PjATYQKIzGZ9nTFwB95RoVo/N4yOd4F4S7Ska
Ok5lAGwoUaT/rrP5beDeEvl7eao9emchdx+Jng27KfW6Afdl8ZKh2+XUMbif
RNftfmVs3gD3l+jShHFf4+fBRhK9cu7kWG0DG0u0/mi29causIlE90ddM531
c7jcphLr/6sOLX4CD2Dj98Og1cUs2Ewi05Ctz6fuh80luv3G95j+KnigRKqq
NoUmc+BBEploJr4OsYAHS2TRZtK8P13gIRJNCzHPufRjmNxDJYo7OTk8pxQe
xvYXecOsIRseLlFp1kMH30OwBYvf6EKnzuthS4lCvQwLf8+Hrdh8T506odtY
2Jqdb9pL++DesI1E5llrnJRUYFuJPs7KrcurGir3CInOxq+R7uTDI9nxBs/s
1ijBoySavF73it9eeLREXxJ2m2isgsdIJBPW11S4wmMl2rdMiP04EiY2/zrl
opkhbCfRTOv7D5JV4HESrdxoFTOxZojc9hIVRlwP63MfdpCoPrntgCFn4fFs
+0Xc0OBEeIJE/dd2M3m7EZ4oUdnCu2nbfOBJEr3b1YnmTYYnS5TZyyp+wWB4
ikRZrgtsEnTgqRKNrrVK+PFrsNyOLN79s+/1ug07sfiNf+/E7YOnsfM5Z+ga
sxCeLtFBzR39igfBM1i83a37vrxpkNwzJfo+/JH60kJ4lkTbrgamXD0Mz2bj
bX5INXAZPEeiKTeerV01EnZm+WftLHrcFnaRaM6Ie7Jd5QPldmX5Zkjq70Mn
4bkSDWhTEt4cDrtJ1Gbcu6gLM+B5Ej1Ia/DO6wO7S/RmN7dwwA9zuedLZORj
9eh1HuzB4q3j7A61SbAny09rrP3GB8ELJGr1N8miwQ5eKNHfNqfvf9GBvVi+
4QxjR9eaye0tUUKvtsVlV2EfFq/RzV/vxMOLJFoW+cuxlT/sK9GS1/MdosfA
iyXy9mi09uwC+7Hj9Vbbual2gNxLJFqV1/FY3XXYn81vmsrztIPwUonu9hl8
XBYEL5NIaf5gz+/j4QCJUkf8WbfTAA6U6NqiYnf/H6ZyB7H8aD4lZG8RvJyt
hygybUmHgyWa2+H556xweIVEjS0bhmW6wiESmU1/uujbEHglW+9Zxb/CNOFV
LF7vxnlOfG8i92qJlvZZ037uVXiNRLXh2mFSIryWjfenofoOK+F1Eu1QLVjS
cxocKlG8vnL5CFM4jK337WZfElXg9RLlvL1mYPPaWO4NrN56eb7vehneKNFe
vfzr1olwOMt33m+HHlwFb5IoYqiQbTkT3szOb8vIR50HwRES/b6a32ZQW3gL
q0/Djz3ZXm0kdyTrB7br3OpxB94q0fYhR12/pMLbWL5Uy9RtjoC3SzT++rMd
kxbCURKd35JudX8MvIMdf9gpPsYAjmbzFRIfEN3YX+6dEu1a9VXz6gt4l0Ru
Qb6dzC/BuyWyKY9p/ygJ3iPRjFCVmDNhcAyb3x8ufQrmwbESbTjV3l1vJLyX
1fM1afnJ+nCcRLozopU8GvvJvU+i5dQ9fsZLOF6iYwapOmFX4f2sPvm4GzxP
hhMket5+EQVGwAck+rXuto6VD3xQorbjAy2Hj4cTWfyTuc0iY/iQRDXOWdl3
NeAkiTQ2H5i2sK6v3IclCrlBiQMewEck0unTOMT4DHxUouLTteecE+BjEo3d
qXr73Do4WaLP77o3TZgP/yeRc4/CJnWCj0t05MEuv3994RS2v6+HXxiow6ms
vla1bVxe10fuNIk6Z5xfVv8QTmf9Vmu7+8fPwSckGrmz693NSbBMovLGgOY9
m2COrRdvm675i2Beoknjh+cMnQILbLy+Pt2VNxgWWf04ucB6pw4sSTSu441F
of96y32SxfPwjCv738AZrF5rx9e9yINPsf7pWfyRaRnwaZYPTXaF1u2HM1n9
3K4+5Nx6+Azrb05NC+S84bMsn/+cWXF7MpzF8pt03qL9UPgcO56dD3qEd4PP
s/Wof2RiNyU4W6LwwXm+Lz4Yyn1Bop5O6SZ5D+Ac1n+aDR/3Ihu+KJGrWRff
rv/BlyQaWLbXYf0O+DJbjysS9rdZAV9h+cPjtEaOG3xVouEFWm77xsHXJKo0
32azzwy+LlHS01DPC13gGxJ56n1prdHYS+5cls8HOpyruw/flGhdXqCdfgp8
S6K8iV27718N32brpVTvjMtk+A7LjydDN3obwHkS9V7mU3++vqfcdyU6t9h0
6+w7cD6zlt1J68NwAYsXZ6r0DobvSZSr8SL98Xi4kI2/62v/3fpwkUQ/rG1O
RtcbyH1fotZfX9fdy4MfSPQhru7ErGPwQ5YfosLnGayGi9nPe+VHmTnCJRK9
7N/29Ia+8CPWn63b46z1r4fcj9n6yfjvX2UJ/ITNf3aSUZMAl0q0Yvdjd+dI
+KlEThWy3p/d4WcSeRUHtNyxgJ+z+Tq9dmNFe7hMosBs3f7WH/TlfsHi5Vns
5qLrcLlEg7f11E9Jgl+yerKtfnPWKvgVu14qMBmrMh2ukOjAtEfv9prCryXa
0lDX5KYCv5Go15L5Bgsqusv9VqIq/fqS5IvwO1a/+nud1j8Av2f5c+zESSUr
4EqJUq4aDrrpBFcx75v685Mp/EGiiVNVrGa1gatZfTNcFPnlrd7Y/wcdCksF

         "]]}, {
        Hue[0.9060679774997897, 0.6, 0.6], 
        Directive[
         PointSize[0.002777777777777778], 
         RGBColor[0.880722, 0.611041, 0.142051], 
         AbsoluteThickness[1.6], FontFamily -> "Arial", FontSize -> 16], 
        LineBox[CompressedData["
1:eJw13HlYjd3XB3AKoVIKSYYyD5U06CnRShOlDCXKEEkoZaiQQlJEyJQSEuHc
U4ZkKEMSJaJMiYhkDCkKGfLu33u+5/nnuT6XOue+9157rbW7BwO/JVPmK7Vq
1SqibatW//v///+3VEYGHrcnx2lq2/6/l8nIvZn/beoEL5fRzwO/Nq+IgkNl
ZLQ9af/kM3CYjPa5VTy4UQuHyyju5emnD/t2kXuFjA6NPTkzega8UkbLmlRU
b+2BV8mowwlh/5m7cISM1um7FI/p0FXu1TKq+bDII9gBjpTR3pSgFoqGo2RU
dH//7ouX4DUymnjAtrqqGV4ro8jcw7mSZTe518lotqX+z4Er4Gh2/MrWKyee
hdfL6NH5Az0GN8ExMroYZnory0JH7g0yalUzPLRhBRwro5LJfdu/vQDHyehx
09/oXb/hjTJ65WRY+XNMd7k3yShvTaqu3gY4XkaDR9x0+F0Eb5aRiXZ54H51
Xbm3yOjunT2H/nrACTIK+7f7T7/98FYZrZk24rBmDbxNRoX3ZVk3hvWQezsb
f50+Mx3D4UQZPWjIvbszD94howFfBLvMjnpy72Q/38P66z4veBcb34qqfj4Z
8G4Zta9x0a+vh/fIaOi8SMvZtj3lTpKRj3Fx3vHt8F4Z/enT3LWkCk6W0dg9
Ew6WDe8ld4qMPrXelXduPbxPRkfPWHyOfginyuhs+pSDIwb3lnu/jNL9C9xu
R8EHZBTtZbZh0n34oIz6XhleXDC4j9xpbPwHW2UNioYPyejcs4eP11bA6TIK
NZ/4+U13fbkPy8hONDzd3gk+IqMFq1tr8KFwhozm9/069+Zh+KiMjrS6335h
GXxMRh5+hgGb/8HH2ecfc3tpNNxAbpmMXBdOqPbyhTk2v4Vaj9vugHkZfT62
wMwmHxZkdE3tZ9Dvr7Aoo24Jc345DOgrtyQjrcyRM3tMhzNZfERpaa9JgE/I
SKVTytGQPPikjKx6rk+t/wafkpEs83hMmyH95D4to99FHb+Is+EsGc0wfhX+
fg98hsXbsLTTF2/D2TJ6GfCdBin3l/ssW6/XvxYajoLPyWjq5KbaO6HweRkN
NL8+XS0TviAjvVO7r354C+fIKGWo5uMFBgPkzpXRC5uFU+NnwhdltOGOV/OE
FPiSjPqZGsWdfwhflpGh9/O84s4D5b4io4W/lMPjJsJ5Mrp692vYp23wVRlp
383d0+oOnC+jnOUjTxSoDZL7moxilLqkW7rBBTJyefbCbfZ2+Do7nuJO6VZl
8A0ZTfNoH3tba7DchWy99RjxqasXXCSjZtOm0h6p8E0ZXY+6P+xZFVwso1zl
ea1n9h8i9y0Z/fVZMO1AIHxbRjuby6wOnYZLWHwmleQENMN3ZBQbVfK50W6o
3Hdl9L52V4NrAlwqI9NZNm+DH8FlMqKq8V9n6g+T+56MTk0U7fQWw/dZ/hOL
24oX4AcyGkI7wzu1M5T7IcufLyPvOHvCj2R0U2P/RO8MuFxGIb2P2Dt+gx/L
6PKY+u/qDkZyV8joRELqpbNJ8BMZJSit+DzmPfxURpeCDd6Lo4zlrpRRra1G
53+J8DMZtZmdeN/6DfxcRsnlFQfmjhoud5WM1DZqvw3fBb+QUdqxuUNX18Iv
Wbwfbgy/YGAid7WMRj0I8T7hDr+S0dZx19vpR8E1MirLGXKzkwC/ltHx0e9r
IyvgNzL6cW1u3kKVEXK/ldGSyK77ykfC72Q00uLo3cIA+L2MIjIe5lgnwx9k
9G5P8nmzm3CtjIbrqA0+0wx/lNG2jRtCcoeZyv2J5bP4uAaX2fBntv4aHvQI
2AnXsfy8O2Sa+g34C4vPhr06Y5vhenY+rx7cbWtsJncDyxddmr55z4O/snhd
2q017YO/sfW+PCM0pxRuZPl7kk9JUTtzuZvY/GhNTFw8Bv7O5ju2zp5fAf+Q
0egOrcPXnYR/svl3zTxV/x5ultF/d1fHt/S1kPuXjMw9PXcKs+DfMpoyaMu8
7ynwH5Y/LR6m1jyE/8roQHvP8tDOI+VukZHzjr0XOHf4n4xaFyW927AVbsXR
9IG5aiq34dYceX6pfGjW0VJuJY4C7R3qVV1gZY6+qJ3Q2rkFbsPRz2ynb9dv
w205enXsxARe/T+523E0KqX5me0kWIWjx9yJ+Vt2w+05mjfyprjlMdyBI/3Y
MyvH9rSSuyNHkQaTks7MhVU5Gqb95cELGazG0cDLk9sV18HqHGklcErLRlrL
3Ymj5qk7jzxZC2twFBDbtaDNTViTozGvZQ6NnUfJ3ZmjyaP6qgozYS2OErZd
+zuIg7U5Uu02WGVpI9yFo5aGiV1j7Wzk7srRwtU7dQMS4W4cNbiktu9eBetw
5N+46Ol+o9Fyd+doyzS3Ld/WwLocjZU96WZQCvfgqI3Gu/UDDcbIrcdR0+8t
ZW3D4J4cLWmnpZpfBPfiKG9Vs41PT1u5e3N0fvn7sAfL4D4cbTzGXTe+Cetz
VOaRqH9eg+Q2YONZp9/61ii4L0dOPzZ3nrwQ7sfRjs+357glwf058nLw/5d3
DR7Afj/c+R9fDw/kSHxUGarWx07uQRzNNWlc9t4NHsyRWZ9bGrZr4CEc7R34
079zJjyUnf+O0C1znsPDOHJV2phq1Gms3IYcHSgvPBVhCxtxZDqkS63jMtiY
o4cZCf67M+DhHIW03mA7rxw24ahxXPT+cx3s5R7BkXBlROr20bApR+Zb5s/+
tAw248hZs7XaveOwOUdnW34UjX4GW3A0pYP9BTMtB7lHsvn1KlfOHgdbcrQo
Nfl+3jr4P47WVHm4TT8PW3HENWUfXPsFtubIMnVkndlgR7lHse+30AuMmAvb
cPTGbc7oSfvh0Ry9T8vak/MIHsPO797cg+c0neS25aiqyiNu3ASYOIpX/7l6
aTxsx1HWPqvM4TfgsRx9+77MdZOSs9z2HA3J9olbRbADR8V/Wra0WQc7cjTi
vLTV8ArsxFH6mDe5DX9hZ460L7g5TR0zTu5xHGW2OuQ7fR08ns2PeZLln6uw
C5u/kqoWO+Xxcruy8Z6q+naoEzyBI5ULEb0ubIbdOFLXdXpUewd2Z+vRzXL0
dS0XuSeyeHshxjpOhyexfHd849MlafBklt8aegQ7vIGncFQ7tnvgdUNXuT04
mrA3vKU+DPbkqIvtTK/bl+GpHLWbqHXQU2WC3F4c3dr2+s+2yfA0jnq3aBxa
dQCeztZTvSB2fQ97c7QgY9v4AHM3uX04OrfEOi1oPTyDI+8NN+4MLIVnsvkb
dOlXSi93uWdx1H+PqlPBYng2G7+J7+4evwT7cuTQ62SWg/pEuedw1Db8oVra
bHguR2rb8r6fOQX7cdT1x5OCgtaT5J7HjsfVp3brMNifo/8qzH6enQrP5yj1
TVS4bTQcwMZnRqsPQ0R4AUf7vxhXhJfDCzmK669Z1E9pstyLOErrYPafuTEc
yNH222mSzAcO4uijWkHG2k3wYjY/HRfuz8mGgzmy3p6m4f0KDmH5iD+5epbm
FLmXsPxirza1aAy8lMXPCpuuycHwMo72ZN8dfucAvJzl21tOOoElcChHBYKa
TcgfOIyNt/oMtaeGHnKHc2T8wagxcxa8gs3XVZNZtdvhlRztviadSLwKr+Ko
0+0Vbmlf4QiOev33fH+3AZ5yr+boflpS889pcCQ7nplCgWMCHMVRRMeFnn+v
wGvYei1xUdb/Bq9l+Xb7x/4nBk2Vex1HF3Q/d+RmwtFsffT5oNxpF7yexVO/
WTNeFsExHB2enuzdpwXewOrFwgz72+Zecsey9WRiOeN1EBzH4iPwUFVgBryR
1afpUnvfSngTR+N90jTztafJHc+RUoLW0J0T4M0cGXh9iS2Ng7ew+q852S0q
D07gaFnSCjG5Gd7K8uPHzAID8+lyb+Oo81c612MJvJ2jGAO/QzECnMjRei/d
ZO+38A6O9p0zOX2or7fcOzmqEQz+evrCuzg69L31xogD8G42np+XTlF/Cu/h
6OLtWH/N7j5yJ3H0e+SFnBgveC9Hhu8eu/gnwclsfa+rVz37EE5h45li8yms
ywy593GUoqxdnuEJp3I0beyjE3ZJ8H6ObByqvNzL4QMcrZy7jC/WmSn3QY7e
pvFRZ7zhNI6SbBYdVj0AH2L5f/f4mntVcDpHw8cntG/Xd5bch1k/96jdfdl8
+AhH9kt6/T7Hwxmsn5kgWJnVwUdZfHo1ju5pNlvuY2w+RqVnLVsFH+eob+MR
G7MrsIwj9zzzyDltfOXmWP+57bpKswvMs/ry+WP4n52wwOr9ynkegU9gkSOr
F7+1D2vOkVti+cM/LzffHM5k/Zvau8pu3vAJjq4cnm6avgY+ydGcXfXhs47A
p1i+ebBmhnsRfJqjOp0re5Z/grNYfp7qU1bcea7cZziyO1yT42EJZ7N+YXZZ
s8Ys+CzrN29GWLTEwOdYPXykq9Gbh89ztGJp8YAlpfAFVg97ruva0ATncOTy
QX1lRk8/uXM5Wlfe/2WcPXyRozOJ7jXJgfCl/81ng8aTnfBljvTyJ30dlwNf
Yet93Fbtdy/hPNY/qGc0Z7WfJ/dV1p8FhQ2STOB89vlLr/W8Px2+xlF+lLlX
//VwAUcjvXzcjvDwdY7CpZOrXO/DNzj6qpru2uc3XMjRToeEkb36+8tdxOLZ
/tZxBzf4JkdPfbPbJa2Ai9nP9z52WT0dvsXqy0IlkxPF8G22nizt88K/wSUc
5eR+L57Xa77cdzgyargtrnSG77L8e2Hf5VPL4FKOqj0XTO10AC7jaPHS8MLE
QvgeRybbneeaN8D3OdL8nhn6Wy9A7gcsHrqWjXvtBD/kaKKX5ZC6ZfAjjmYv
eurT/SBczvqJdkMM/G7CjznqYND98q1vcAXbP8QbB0/us0DuJxyVt90V3OQC
P2X1t7LLz7Mr4Eq2Xq/YO+w6Aj/jaLRV2KbNd+HnrJ+KeNCY+guuYuszPvzy
jYEL5X7B0Y9P/podPOCXHB05ldXDfx1czfYfdzeqlIvwK3a8LSatZlfANSze
a6wMf7dZJPdrtn72hZ2WRsBvWH+brJm9bDb8lq33etFrfAL8jqOj7+bnml6A
37P5qmhoMXwDf2D1JEgYa6kVKHcti8eex45MsoU/snreodB61WL4E0fdlB4O
yNwHf+ao8M3WNXWFcB1HuSNzfUY1wl84yv7i+GiXQZDc9RwF7ZjYptEdbmD5
3deuZVYU/JXtf56/qSjl4W8sfuav4cc9hhvZfvbXg9iiNovlbmL7IfNp61xN
4e+s3ngYZj7whX+weh/q1Nd3G/yTo/n3or5+yoWbOcowOTwi6j38iyONcXu/
qXYLlvs3O1/7gAn77eE/LD+P9540ZBn8l/WzqmpdzqbBLWw/PmmjNLoE/sfR
qpjJw681w614ej0sMctuUIjcrXnyX67hdtETVuJpyeoF3YxjYGWe3lxQGbTv
JNyGpxnDpqT8fga35WlS6KlYz45L5G7HU/cyXiXDElbhafq3n6Pf+sPtebov
HnbstQvuwNMhv3ZjnPPgjjxFBfx1nvcJVuWprNW3sRfUlsqtxtNVoUrdsh+s
zpMUtS850wruxNMOsSpUbxKswVNatZdldACsydOVAUdWVkbBnXkqOTD3tuFu
WIunx33tboXysDZP+3NbqZ/Kg7vwdODeGqPqR3BXnlymXSps9wnuxpPfsS9h
+krL5NbhyfW/DY+MusPdeTpn0W+TsTGsy5PN1etD+jrAPXgK7XZidnsfWI+N
d9Tamy+XwD15OvbZQlWMg3vxVJBsUxKwH+7NU3yPwCzt03AfnmZuVws4XQjr
83Tb/csO22ewAU+Z8XOrLjfAfXm6t8Xm9zCV5XL3Y/FR8SFpc0+4Pzu/Pwtn
l4+AB/DUt9fUdlrO8ECe1k6sJZuZ8CCeNPmOBZ7L4ME87dW0t5+xER7Cvr+k
NGLifngom9/SdP0Rp+BhPM3Jn/Xt33XYkKed1xedvPgENmL+9Vbbvw42ZvFz
Laf6p1Ko3MN56nE2oTJCBzbhaeKsuzfeDoNH8FQsXQ6wJdiUfZ+R38YNnrAZ
T8pfdtVlLYTNeQoz/RF4Jwq24Mnpnkrx/R3wSJ505mlWXDsKW/LE6ZssOngB
/o+n3nE+E/1KYCuePmZO8+38ErZm8RhxfYnwDR7FU8oCLW8jlTC5bXiabbGp
aV8PeDRPS8nGoN4IHsPmQ9Yrd7gdbMtTe6MPh6Z7wsTT5FeG2YELYDueTBId
n85fDY/lyfb1zB/jt8H27HyXLvjaLR124Knr7L7ZJVmwI0/Df2gOCroBO/F0
5muE5dfHsDNPyxL8H8ythcfxlDE3qTbnDzyep5DBCSG/OoXL7cLiXT9ySj8D
2JWnbF+3BHMzeAJPbrUpGsaOsBtPe/YdeqwxDXbnybB8/PMnC+GJPM3t37fn
1tXwJLY+YiftHLgVnszij0saxR+Ep/C0tZWTXpeTsAdPQQcdTBdchT15qqj7
u+HIPXgqTzJvv66Fr2Avtl6El5/ufYOnsfnzn6NV2GaF3NPZ/NSPSjzSFfZm
+eaYdciCgbAPy0+XtlzsYgnP4GmK7sVYwRmeycbvX3bF4OnwLDZfwtmixIXw
bJ42FjrPe7EK9mXrr8Lmis5meA4bv9jjn/7bB8/lKbyoVNmeh/3Y+ugyssfI
HHgeT2d9Y5y1imF/lu90Y44+roDn87RAS99143s4gKcjnrO8ev+EF/BU+n78
q0MqK+VeyOI98a+qqg68iKe6kB0NvgPhQJ6OntDOSrOAg3g6pbkluMgBXsxT
/uqXDk894GCerCLeej/2g0N4qs1xKr2yDF7CU0L0ups7ouGlPA3uWrnILRFe
xtM444UVjQfh5TzZTftqtUmCQ3kq9PiV3eYiHMbW5/oTS4OL4XCeZlnX7Ml/
DK/gKdFU1aX1W3glTyOeD88xbIRX8TT67gdVB6VVckew89X3XuysCa/macOL
Xm0te8ORbD5CJ7XWNoSjeLqsvXprpRW8hid72233dzjDa3kq+q/qn+lUeB1b
r1v17K75wdE8fdvnVDBmKbyezb+hdIZbA8eweq/93LZVAryBJ+07x5McU+BY
Nv4j1GpWHYPjeHI2G+OVmgVv5MkhfU8vIQ/exFNj08YFXAkcz+J59DG/pCfw
Zp4uNu4YvewtvIUnj3bfB9p8gxN4ar69we37P3grT5v13744pBYh9zaeNq27
omalC2/n6ZfpQaVrA+BEVl93/PpibQrvYOvd3kT56Bh4J08/xeWBf13gXWx8
HG55OE+Dd7N+oq/65/Xz4D083YmsmJe5BE7iaarTljfFkfBenvhX1oceb4KT
WX14cu5y+W44hf0+tyq46BC8j6dFx4485UU4lf37h58ma8/D+3na4l2536EA
PsCT91lbp7934YM8qeaLPtxTOI31Q5HDlZ3ewod4WrjId1F5A5zO1tsX93Pe
f+HDPDVc36JV1n613Ed4eh6ifdyqC5zBU7+KaSl7+8BHeappHK75bih8jKcu
kY/Nho2Ej/PUP/P94Hl2sIzVK8tpXRInwBzrx/oE9Tg5DeZ5elt0cXaBHyyw
eqM8rE1JMCzytHrMS8PiVbDEU9wF+1+5G+BMnmLuNW89vB0+wdO8RVVt1uyD
T/K0Zkqr9W5H4VM8+ZYf6KN9Ej7N+hk3vZY7OXAWW+8321utvQ6f4cmrVPtT
v1I4m6cbhu1N857AZ3ma9uBW/0mv4XNsvsumPi+vg8/zFDslO9SjGb7A+pHr
LS03lCPlzmH9bZNXknEnOJf1T7Neu27rDl9k/UNA2chXfeFLPG1/NHaRkRF8
mac8m9lNIZbwFZ4+x9p8Om4H57H43PRx1iNX+CpPi3MXef+aCufzpNVw5FPX
OfA1nnQNg/sPDoQLeApcG6c2Igy+zvKR8raTJmvhG6wevWurMygeLvxffzPJ
tcsuuIjl3x2cx8/98E1Wr3z6jnxwDC5m8W3A/Th6Er7F6tfqH/uDc+DbPKkU
pQ0wKoBLeGp77VdSTQl8h6dhvc0/7yiH77L+xnL0UIuXcClPnR6XupR9gMt4
ilQLcvX7Bt9jP68zedDHP/B91q8HxFUEtouS+wFP4/lb06o14Ic8tf6RfsBd
F37E8mc7h4NZfeFynpKjeHd1Q/gxT+/c1h2dbQFXsH7CfOjO42PgJ6weWV9v
+8YZfsr2S9P1vupOhitZfhh2ysHRB37G04BL2bUB8+DnPJnNVi1buxiu4knj
qOOLreHwC1avFma03rkWfvm/9d+5T8ImuJqnXXrDekfugF+x/eEF89dz9sE1
rD+p6TPV5gj8mp3v+ngPdRF+w1Of+9lXH5yB3/LUQS8pKvES/I71nwsL5tMN
+D3rv+Zv8H57B/7A1qPHNbP15XAtT56aOqWaL+CPbD3ZXmuT9A7+xFN13AlJ
vR7+zJPPm6UHV/+E61g9NRovVbZaI/cXnlYk9M006QDX8xQwYs/yiM5wA9vf
9Xx156wu/JXV36a/298YwN9Y/6MWH9t+KNzI9idhZZG9TeEmnjpaVdAga/g7
T/9lTUnrOxb+wfqBn8dnabrAP9n+K6zBqX4y3MzqeWJbg2ve8C+e/kYvOR03
F/7N9pujV1yyXgT/Yf30xl5tq5fCf3ly1xnstmoV3MLTj++6U1tFw/9Y/Ly3
frZqE9xKoOq/KenV2+HWAlm7q/pa74WVBDpbYv4g5iCsLNBH+03nc4/CbQRS
C3O6US3CbQVq9EzI/pEFtxNoZ5SzzZ8cWEWgp/w4rS9X4fYCJYfZfCwtgjsI
VNI3e3XaXbijQGcyBof6PIJVBco71RKn/AxWE2h014R5+17B6gKt7qlzUe8D
3EkgzUFvrLd8gTUE4hdY7HjdBGsK5FDksmDoH7izQBsalgTNUFort5ZArTb/
cVrZHtYWaEKsT8aaTnAXgWadUR0S0gXuKlBR8Ml143rA3QSyDWzvrqYP6whU
d0XJOmcA3F0gH9Xc9+7DYF2BNt1e11JiAvcQKP1hdW+zkbAeO97fpz5Fj4J7
CjS+RqXjOYJ7CaTaPLn7fUe4t0BBe6ZceOgC9xHIwtFwy+WJsL5Ab8ctNNrq
CRuw4x/SQuQN9xVowKYZ857MgvsJLL8tNp3mB/cXaHjwYdecAHiAQMNqfrv+
C4QHCtRmllbZ4CXwIIHWGeuFWYTCgwUaeb3xQf+V8BCBVsYaJ3xfDQ8VaHt5
ZwthLTxMoOmTxMW2MbChQIM7PCw5GwcbCdTUeVS92mbYWKBjnZcsc9gKDxdI
q+372hmJsIlARn07/5iyCx7Bxvf5FJMhSbCpQIUavUZUJcNmAq2ybdi9LBU2
F+hw2+Bvrw7AFgLJ9njWjjgEjxTozoyD2rMPw5YCzS1a1XFBBvyfQFd6+gZO
OAZbsfWxtEepugy2FmjohXsPBQ4eJVBanXb3fgJsIxDnVWOxQoRHs/i+c/V2
hgSPESjb/PxKMRO2FajPp4CKrSdgEshuTudtzidhO4FmHj9qUanwWIF2Dypa
7nwKtmefP73mTYLCDgL9jTIbwSnsyM53+Z0f+xV2YvG56cTzAIWdBVo7qWhT
e4XHsc9PUDkQrfi+8Wx9/V2Uf1dxfC4CfZ/SKv2r4vhdBWpp/e/lR8X5TRCo
ff9i41zF+bsJVOn2x3yWYnzcBSqbHZX+UDF+EwV66bSuj75ifCex9ZufMtdW
Mf6T2XpXKtQxVczPFIH1ixGNP9JhD4G0046JO9JgT4GSPhR//b0fnipQTfaf
aKt9sJdA6x1+dBq/F54m0JIy/WlDd8PT2XrYu6/rc0U8erN4uuPYfq4iXn0E
6reqou5sPDyDfZ9W1ZbKWHimQA09iw7di4ZnsXiJ+vo1OQqezfLJ6fOuxqtg
X4EK3iwN3aNYf3MEunwj1uJWCDxXoPnGS31LF8F+AnU5Xno1wx+eJ1BU+sJh
zr6wv0C3E0xDcxT5Yj6bv6O+Ib884AA2X1vnN3VwhxcI5Cq0rXnnDC9k8zN6
apc9dvAi9u90Y2EnRX4LFCjw55BrXuZwEIvXCdfaBBvBiwVafnuMzuSBcDDL
l0tvvlLqA4cIdF1HxSNGB14i0DJukFepBryU/XxD9bMPKvAyFm8Wa5/e+4d6
sFygbQFPHTb9gEMFclZd0qWjop6ECZRa7uHg8xYOF6j3a/v7K5/DKwTSST98
xe8hvFKgvtNWq+ndhlcJdGDx5vz0fDhCoE6Wo95+Ow+vFqjb+pNxXU7AkQJt
OXExU0lRf6MEOhj7KeTKPniNQNP2bHrmnAivFeid01a1Q7HwOlYPE7J1rkfA
0QJ59gvXPR8CrxcoYM/f4avmwTEsP52xjFKZDm8Q6MmjQoP5E+BYgSIOtHPe
SXAcqy/+HbpuNYc3CqQ/Ze/5qYPhTQL5th40q04PjmfjX/Z6pJcGvFmgjLJj
q7YpwVsEsvT4MH1PE/q5BIFG9XyoGfQe3sqO19zwWedKeJtA5OvZHK/oJ7ez
8TV35svy4ERW36p2Dv9wGt4hkPFa9/v3M+CdAlWY9X66LQnexdbbg767eij6
490Cedn+dI5YBe9h8bs401VYBCex/Kpz+Uumoj/fy36/V7vNsa5wskAxOwtC
jG3gFBaPYbG/RMX+YB+rN4P7xf/tCacKNHnvpfB+6vB+gR61kfXr/Rf7kwPs
eE4sbPz8CT7I6r3qiQm7n8FpAtlX2u7upNgfHRLo5IefJnMuwuksPyVd3BEv
wIcF6q67oE/8PviIQDeTS1x9Ffu5DIE6f83Y2GklfFQgx3nRY/fOh48J9K32
+rfvHvBxVq9jUzRHjIVlAmUaP9V0NIE5dv43u4SY9YZ5gUKuLs/4owoLArU9
dNrosGK/LLLvC+yaYPBOsf8XyO/djFFrHyr2/2w+L53MO5+v2P8L5BG6P/Xu
CcX+X6Ct8/9MLNiv2P+z80lo8t8br9j/s/Vt+cp3XLhi/y+QlD/u5pO5iv2/
QAm97wx0dVfs/wX6tahf24PWiv2/QCoLlepKByr2/2y9/eka/FpLsf9n6ym1
oVNlC/7eckEgwwtKc7Nr4RzWb1tsaFhaDuey+bgXNLHzNfiiQL+TAzruzYQv
seP3y8/6lwJfZv2Px5wn7rHwFYGKg09pxCr+PpUn0NhBqe8O+cBXWX7UC/t2
xBHOF0i82XRjmwl8jdW7OUO/ztGDCwTqmTVPtVc7+LpA942Njl2rx9/jbgj0
XMnWY0olXCjQtUnL+JIbcJFA9fEnR5megm+y+vbq48ENqXAxyx+NWv75sfAt
1j+u/GfwKQS+zfLroJCgNt5wCduP3Gt40NEeviPQvS3v6v4p/j56l/W3HYMm
vu4Glwp03MY1/kIruIx9XlPLsDW1+HvsPYGOVO4rMX0I3xfo3Pr8308uww/Y
+IpHXEJl8EOBFtx5O/7fDviRQKbn+M1rV8PlLL+tWLKvYR78mNWLlT3ae7vB
FSxeiqvnnR0JPxFor8zZWkUffsr6FSvN7hM7wJUs/238b/O2r/h7+jOBQg9/
7l5QCT9n8aATO7n+Olwl0JuEJZe6noBfsHyVav3KLBl+KVDWp7UurtFwNfv8
hOeRMxfBr9jnL/nxe8EUuIbtv1wDJoaMgl+z/nrn2eYl/eE3bD2fmbEmWB1+
y/LV4TMzFnzH9Y93AvWP+95l9gv4vUC7siwGT7kJf2Dx/cxT2+E0XCuQ3vo2
Huap8EeBem275NdvA/yJxaf9+UudF8Of2X7F69OTf55wnUDNdmqmdaPhL+zn
n0WOej4Qrmf9T+9JQXc04AY234YuFnk/cT3qK+uvtz1QPVMNf2P7zSO/fPlb
cCMbj4lLDh85Azex/dyrdWMOHYC/s/5lQLejh+LgHyyfn84efTQE/inQreCw
8MxpcLNAbuOUsi8S/Iutx14H55QOgX8L9PWRdvV7LfgPG5+sgn3t/+D64F/W
P93a+9n4DdzC4vGS0piZd+F/rF7Gq3zccR5uJdK7g8Yed9Lh1iLpaG950HkL
rCSy9ZNdNDsUVhYpw/Hu5uyZcBuRbJ6tX67tBLcVyXDAv4rI4XA7kTpf+6tV
1x1WEenJw0thgYrrse1FejlDeXLDR1yv7SDS2TP6zTGP4I4iHRn9+VKfPFhV
pOFDb9cWcbCaSEEBstLIXbC6SB3EX+dGRcGdRNoi3apVCYA1RLINEs+8nAhr
ijTpyNXphVZwZ5EyPfP65PSDtUQauvLLhBx1WFuk3eeM+hX9wPXxLiL9mP65
5lU13FUkTSvrUrUSuJtI75/m9nM8p7j+L1JtSlbvremK6/8imb1X/lO9RXH9
X6SwM6bfncIV1/9F8rod4HTRV3H9X6SsoJD+ti6K6/8iTXx4tfC+ueL6v0gP
G6P9VvRRXP8XiRsaPWxoR8X1f5FUNe086xpxf4K+SPtm/FIveAEbiORfui+e
uwX3FenEyKKvaWfhfiKVLnsXcTwd7i+SdmIfl7wEeIBI+vXTtn9YAQ9k8xFp
u3SAHzxIpMHl7t1D3eDB7PtO3M68/x88RKScdiVeDv3hoSLl7bD676YGPEyk
KT2Ej5e+434QQ5GOLwj173QXNhJpgGN+r7hjsLFI846Om26wBh4ukm7f+Ck1
nrCJSHptS8fdNoRHiDTMySH8SRvYVKTQQ581Oj3H/S1m/4uXc+6LzsLmIl24
v3L+x22whUjNhX/j9gTAI0U65aL50t8WthTJMTbi8Mzu8H8indZT/x7ZgPtx
rER6NfekSsEt2JrF78qZLSOOwqPYeCwf3qp4DWwjUnDMohHx0+DRIn3sFJG9
ZAQ8hs1/eSthnSpsy9ZTuxcmF97g/iISaYKbeYDuVdhOpOp3gfMzUuGxLD9w
o8d5hcP2Iq3+cWWg6STYQaRnhb46lsNgR5EWxH03nt8OdhJpg1Jh9KVq3C/l
LFJr19jeoy/D41i8R87t/i4FHi/SmU2d1uSGwS5svf0o8D4/CXYV6WryuNzn
hvAEkZ72/skZdYDdROpSWGwse4P7vdxFUnvk5eFyDZ4o0ir96p46h+BJLJ4i
vXeoR8GT2Xj0CDht5A1PYef3fmHMypGwB4vfsrg2H7VhT7b+6zjL+AbcvzZV
pNfXtvaYWAp7idRv7FXBNhOeJlLXt9Jrb8X9cNNF+nbsQMHBRbC3SD+r8+xU
x8E+LF+NMZt+ZCA8g+XH4Lb//NrCM0VK/GRj5PYa9+fNEilceF4xpwCeLVLH
o3XfDx6BfUWqCFoX2SYGniPSuiOZ3nvmwnPZ/MwWNrjZwX4iOUTn1Q43gOeJ
lPTHc92o1rC/SAPVvpssrcb9hvNFOjDZq+5OPhwgUtRHr2OeivsVF4gkhKva
t9kALxTpcPOVM8/mwYvYeN/5+eq5AxwoUm//9RdVBsJBLF+1WzDIRwVeLJJb
rJLmo/e4nzKY5cuS37NW3YJDRJq8yr3ZXoKXiNTeyb3Ycju8VCSTaDHbYym8
TKRkr5WHk6fAy0VKGDA4XNkCDhXpvnSwS7IOHCaS+sgB/lN+4X7RcJHKhDXO
Fs/hFSItS608bHsVXilS7PDPU5dlwKvYfHWtcry1EY5g9dJ9hodLILya5aMf
e30b3OBIkdJbTXDNGwFHsfG7n//9TFd4DVsvr0vtSptxf+xalj8cqlU7V8Hr
mDV+mkVcg6NFuvz0VIqKDF4v0n51p+6XEuAYkdyNdu/YuxTewOqtbvcXe6fC
saw+Wv95eckajmP9Q3rn0Pb68EaWz7tWLItoC28S6Uvf6ByNj7g/OJ6Nh1Ld
gNtl8GYWn5sv7RLPwVtE0lCmylMH4ASRNjfHP30aA28VaVRzQNCQRfA2kYop
aOGBifB2kXYGfBTNRsKJrJ+pV9b80hPewT6vOjXkrjK8k60vc7/D92pxv/Qu
Nh4eT9f/vAfvFunaas8PYxX3V+8RaXyXplOn0uEkkezanTttFw/vZf1R08Lr
TUvgZDaekTn5JdPgFJG2egyPKbSF94k0c7VJ1atBcCqLj7HKJww04f0idfIt
K475ifvFD7B+q+Zoh3bV8EGRrEeGOYrFcBqrxy26U5dnwYfY7/+boTljP5wu
0tf6j+7zY+HDLB+5LHq/Ixg+ItKvNvOyn3vBGSKtmei9xZXgoyIdssuzezoE
Psb6uzV/Tm/Who+LtOhOSJb3X9xPLxNpdlZQD5d3MCfS83q7fJ97MC+Shcao
tQkXYYHljzsHBj87Bous39kjJE/Yobj/n81/5fEjz1Yr7v9n62/jQ/2t8xX3
/4s0Z8yqDz6TFPf/i1SY8+TBuFGK+/9FIhXH81MHKu7/Z/mjWDVofWfF/f8s
3z1V25bcjOcPzjCfGTp2URmczeLL0OHoShl8lvUT5eR3bS18TiSrxt7DxnvB
50X6c7gpU9UYvsDy07vv+zq0g3PY/OUvSxtbheclctnn93wYeO4cfJHlzwLp
hH8ifImNl22mrttC+LJI3QVxxhI7+Aobn4ij/W/3gPNY/zbyUv85jXh+4yr7
vBF2asZ34XyRGvQzE8w5+BrrBy4e9wiNgQtESnNS7lo7E74u0nrtm9EplvAN
kc41Dxu3VgsuZPFwNaXn/s943qSIHU+MdLLuJnxTJP6f9ZlVR+FiVi/r3Z/8
Fw3fYvVt7LCHxjPh22y9ek3w8vkPLmH5ZNgirYtd4DssX8eHXZzUgOdj7rL6
3CWtjd5duJSth6Ueh3VFuEykntZ2jhPi4XsijejmeTRrPnxfJL+jOcsn2MMP
RNq1vNpf1wB+KNKmN2uG6/7D8zyPRHqsG7fJ9TlczvqBSyP6nroIPxZpbpXy
WadUuILtD3LymzpFwE9YPxSxKrX9dPipSBH1Ud5mlnClSG8mLv6wvRv8TCTT
B4at9b7jeaTnbHwC6qY9fgRXsfh3Gnas4Cz8gvVnKVz6iyT4JZuPlhVKw1bA
1SLtMPgWc8wLfiVSjHXhU3dLuIbFS+LbawO7w69ZfqpPbjRsxvNUb9h8Dlk8
ZO5T+K1I48Ls9Qouwu9EaqmaEDvlIPye9SdZ7fporIM/iNTr7pjjP+fAtSJd
aav9qJM9/JHN57KGgMkD4E+sHuen6FxVgT+z+InrnuFTi+fD6lg9XH7vhv4d
+Aurr3y4jdYpuF6k3E/trxvvhhtEmv/ipe6KFfBXkYrMj/1+5w1/Eynl1cRB
saPhRrYfmGA0w8UAbmLHH/RsqnVb+Dvr5xvcyz0+4Pm3HyKNDS7ev/cO/JPl
4zk185Wy4GbWn8zc1Lh3L/xLJBWdbyqekfBvVu+jzs+xmgP/EWnbpQt5To7w
X5E2TjV+GzkUbmHx3isjqUID/sf6W4emxJlNeJ6vlUSfpnslq1TCrSVydXAN
eXIVVpLotpP0+N5xWFmiqPqje+u3wm0kGqOTHWIRCreVqKZY7JfuDbeTqJRO
R5gQrCKRdomNxduBcHuJnl3R1ctXhztIxE8PqL/aiOcXO0r0Rty9+k0lrCqR
f8z8dcYFsJpE622/Xt8vwOoS6V890tloF9xJomX/mRq+ioA1JLqvcaIydy6s
KdGC3PB358bDnSVqu9Nap3wErCWRsuyfafcesLZE09J0ldcowV0kyokwntTm
I57f7CqRbbBFTeYDuJtEf6QVcRGXYB2J5lsntFpwDO4u0YmTM3uvUDwfqitR
dYcB/PGVcA+JApaFBP2cA+tJpNRa2yTIBe7Jzj/B5lqLGdxLohZf/89ZveDe
Er1Q81izSQXuI1GIgf6YqAY8v6ovkXfdiD87KmEDiV47jI69cQPuK9F3c8cM
3VNwP4kG3EoduC0V7s/ioehZZZ84eIBEE/1+7Li3BB4oUa8//boc8YEHSTSr
8r3ZTkd4MHNN97w0E3iIRD6uD2Jv6cFDJdrkucGziwo8jI3Hvxd/I7/i+V5D
ieyufpzUugo2YvFs2tjraDFsLNHROzst/M/CwyVavFu20O4wbCLRnht+8aO2
wSMk2rfHOmBKBGwqUULZlwdx82EziY6nbM14NBk2l2h1R3+Z3RjYQqLo+s5Z
xUPhkRL1X7p6b7AObCnRjPPFg4zawP9JlMmHWrVvwPPQVhLVbTU71PIctpZo
zllVI83b8CiJUkY4nre5ANuweAlfohV7DB7NxlNljvbbXfAYiQoGmib6KZ7H
tpXo3mqnGc3BMEkUnDvWTZgB20m03avzqPDx8Fj28/2qf3lbwvZsfJUHzJs+
AHaQ6Nb23S5LtWFHiXZeHBh/WPG8uJNEH7Qs3z5+gefJnSUKn1RzI+0SPE6i
63bls5P3weMluvJbZ27+CthFoudvzdb09IRd2fxr/OfPjYAnSHQwPLvIXwN2
k+jSrFzvyZ/xvLu7RFWHKkuCb8MTWXz/GPIwh4cnsficOrKfRTw8mc3XUM2Q
FwHwFBYPlxwWXXCEPST6FlZVnNcf9mTzaezv2KQMT2Xjt7Fi5/QaPJ/vJdEP
o5z5H67B0yR6aNmyUnYEni5RTKBu9K4Y2Fuir4lNFoKf4vl/icIKmybXjVU8
/8/i7V7j1tn9FM//s/wT6JD+SxmeJdGx3ZLjtdd4n8Bslr/eBVqevQH7snxe
O8LkwXF4jkRr/QZ/1IuH50p08fD7fomLYD+J2r9Yt9fQFZ7H8tum4H/fDGF/
9u87j+i96QTPl6j7vWjuXz3ehxDA8rX703n2D+AFEpkk16ueOgsvlGhKtzBf
xxR4EZv/hRt6KUfCgRKpZwttP8yCgyR68ufV4+8EL5bIeO1OT8P+cDDLf602
2WxWgUMk8jP/N0n9I97nsESiCe3SPS7chZdKVPhnVbstWfAyibITlQxj9sLL
2fdv6LUpfTUcKlGDnVbl69lwmES/rXZ8dLeHwyUaZ5kZVTUIXiHR0PzXU3ar
wSvZeKzUMQtuwPspVkn0ecmWV0HlcIRE65LeDky8CK+WKLXdf4Xl6XCkRNbh
nzeO3QhHSWSx6fHw+0HwGmbLwfFxk+G17PtGLp820xJeJ1GWOzffqxcczfLD
jZ6RoYr3a6yXSLgaPefMB7x/I0YiPa6mqmsZvEGi0G1Zeann4FiJluw4X2J3
EI6TKMJRt6xjLLyRxVNPnz1NgfAmicqLp71uPQWOlyhIckkYbgVvZvFhdcNz
rT68RaKKeWfU6lTgBHZ8HXzWrf2C94lsZflpplfE8MfwNokcJx0sapUHb5fo
TJtIy6/H4USWTyx27VVOhHew8+cqs8xXwjsl4lKP+cT5wrskOmmye2aTM7xb
ItP3+zfFmsB72PpWURVNdeEkiVprrdv7rzW8VyKrkR90P9bifSrJ7PhvbG3b
9ABOkejc8ZYhvS7D+yR6Wtx/+rzjcCrrxw5ZzC1KhPdLNGzb+W7jI+ADEhUH
RLu894MPSmT/OvvuUcX7XdLY+tC7Gb52JHyIrZ8fq7XC9eF01s+cr1wZ3xE+
zOLFzzHiQiPeH3OEjc8439o2L+AMNj5reh4KLoaPsuP3vBj09Qx8jPV7L673
350GH5coKVjt0MTNsEyijPYnTw4KgznW7/3QMtTzhXmJOo1592GICyxIlNyr
X56HBSxKtCalbUyKPixJFNvYpcNPVTiT1ecxvYct/4H355yQaFupeV67Gvik
RFfLTh84exc+xf79mtn+tbnwaVbPlNJ2zT0OZ0nUzbP7jNm74DPMAZ3uhK2F
syUaPXt4/tFA+Cyrp3ODNeu84HMSOff+u3uSPXye1ZfpUweUDIcvSPRyuXHa
nJ5wDuuf/q2vUO8A50oUOG7LiQdNeL/QRTa/1fm/Tr+CL7HxMatJ5krhy6ye
abyfc/4SfIX1P1YdRlTxcJ5EF/5drumZDF9l/VzhRc/QWDif/f6BJt9qxfuO
rrF+8+7+6gBfuIA5Qu+csht8XaLJfXrnnreGb0jUbvTmWzGD4ULWbz9fc92/
G1zE1qfZ9LhZbeCbLL6Gnaxd/BXvYypm+auj5/1dL+FbLD+0TO5Rehe+LZHW
lc/pBpfhEpZveh9z2CLCdyR6fML4dftU+K5EqzwiZh+Mh0vZeqwWdzmvhMsk
MsjtP0clAL4n0djAiOPPPOH7bD04rnAssocfSLS0be9eRabwQ4lcFvHqzwzg
RxJtfrjxR9vOcDnrR754X3RoBT+WyHz8b6uUL3ifVYVEl7+v9Gz1An7C1odl
509Rd+GnrJ/QsXmlfgWulKiV1uHuZxTvx3omkds5vWWLD8LPJZo3IfeO1Ta4
is3X6suaeor3a72QSHqf3FMzGH7J6smnzw+6z4KrJWoakqRroXg/1ytWz2hP
mf9ouEaikUv6PpMZwa/ZeNrJ+rT0gt9IVGaeu3ZBJ/itREcC+j6vacH7wN5J
9J9Nee/QL/B7ibw0fg/q+pJs/w/lp2Rc
         "]]}, {
        Hue[0.1421359549995791, 0.6, 0.6], 
        Directive[
         PointSize[0.002777777777777778], 
         RGBColor[0.560181, 0.691569, 0.194885], 
         AbsoluteThickness[1.6], FontFamily -> "Arial", FontSize -> 16], 
        LineBox[CompressedData["
1:eJw13Hc8Vv3/B3ClTamIlEqlIUXRrSlv0lKKhkLLSEmipFA0iUqDNg1FZyZp
KqM0rVSUUCG0SJOG6Pf5/ryu+5/78XzIdZ3z+bzXua5z9HXxnr2spZKSUkBr
JaX//f////PhaGijbu/VX5zN/99rOLpzdEm/kF/wWo6uvA7uEqvk0mxfjpz+
JX673Q5ex9G+XpNz33WG/ThqUSrzXbXh9Rx9b1q7x7IvvIGj8xWTtmzQh/05
mmz6fffFEXAAR9ODPK59GQMHcvQw+XqH/yzhjRyNa6u+N9ga3sSRyYTcabmz
4SCODhxbMrmvExzMUdFi9z2BrvBmjgaGn9Er8oS3cNR/wx8ts3XwVo6qowO9
z22Ct3H0wdh+ZLcQeDtHSfXvvMMj4B0c9SlJMlA+DIdwZJzlsmbbSTiUoy1u
udZtOXgnR4fvfrt94AIcxlHqpKayvtfhcI4+2kxJunYL3sXRfz1n05xMeDdH
kQcfH/rxBN7DkUbvs6nRxXAER4d8ijKmVsB7OWpadymxoRrex9Gw/mciL/+A
93O0yG3qOt9G+ABHq35vdB7dxrXZkRxdc5vsrqwGR3H0pbBqb4EWfJCjvQMe
vZN04UMcLb0qBIXrw4c5ar/dcZGXMXyEo4ldGqLmj4OPcrTLr9RwqhV8jKPT
Cw6PM7eBj3Pk3OLjg/H2cDRH91zKy2kJHMNRB8PbR6avgE9wtPmD6q+Fa+CT
7HhUwrr4BcKnOJqjPep71Hb4NEeOOUvl5D1wLPOYfTPeHoLPcKTbtL9C+xR8
lqNpvoFb5/JwHFufN+dMD1+E4zl6lpGsXnoDPsfR4/pT+kZ3YY6jY+oHwkNz
YZ6jCqHzpKrnsMCR6aHPXtPLYJGjdrY2mskfYImjbzOO2Rp+h2WORsw7aCT9
hc9zNKXG7r5RG7dmJ7DjTx4zOEUNvsDR1B/tPGy14USOykvyY2r6wRdZvA9t
+2L/UDiJo45nPIzMTOFLHE3y73X9qzl8maOCX7E7E6bBV9jxt392yXcOfJWj
0ls/Zlssgq9xxLeK3ai1HL7OEQ1+ZVXvAydzdPRQl/uvAuEb7P0CO2o92gHf
5OhnYDvbB3vhFJa/XnHhmUfhVHY8mp9fFpyB01i9+eHq+kGG0zlyaVNr2vYa
fIsj+9gPawxvw7c5yp820GhJNpzB8j3yffixZ/Ad9u+Va068KoXvsnrTatlO
g4/wPbaf+S1dt/+A73PkF/TVpqoJfsDRn5cly+zaL2v2Q45U4j89fKAOZ7L6
4PXs0NTecBZHXTPvV+cPhrM5ilm66aOHCZzDURetsUkdJsC5HPU1yXO9OhV+
xJHP/qO6XnPgPBafhds6GC2GH3Mkp6la/V0BP+Fots20LwW+8FOOXgx9Y5wc
DOez+v5Xe7gQDhdwNEt6pBp/EH7G6kHZxlr5FPycowhns4ZbIlzI0dzQJw7l
V+AXHO1Jih7R6TZcxNHM5+fEKTlwMUcH67lPEYVwCUfxKUp65W/glxx5dMzY
YFELv+KokEtQv/Abfs3qaZZZ/yGt3ZtdylGPihNPkzrDZRyNMb82c5oOXM76
TY7hvU+D4DccxZascDttAlew4/uw28nZHK7kyNN3e/Hw6XAVR3lPWnZVmw+/
ZcejFWby1wV+x1G3xsVrfq2G37P1zj3bpLwR/sBR45LJan12wh85CtLs+GJa
FFzN6vebI3t3nIJrOFKzc/XIk+BPHNXEZp8ach2uZf21VG3l4bvwZ44WtJjX
Qv0J/IUjTS3h1OlX8FeOLvi12WL+Ef7GkdVn+9ef6+HvHN1W2/DzovLyZv/g
6O7SMe1DO8N1HJ275DF7VS+4nqOXax53XTYE/snRq+//7fYZBf9i88arZY17
reDfrJ5tM5Zv2cF/WL2z9i9pvQRuYPVtUN/Hi1fBfznK/TfocXYA3MjRJaOY
fjY74SbWb5Tj1SoOwv84sh4XUhZxBlbiKfjQyVKbRLgFT6sd/Bb0T4Nb8tTw
4dKRTjmwMk+ljobVasVwK558O7yNHfQebs3TlwkdVe3r4TY8LXnQYWN0qxXN
bsvTg1NBFr+6wu14mnCULq3qC7fnKb3Ja8BvI7gDTz7TXWtPTIBVePrw6O4y
JxtYlf2+y9bKEQvhjuz1uz+/29cT7sRTzDc7F4NAWI2nnvuLtGeFw515yqwS
p0UchbvwpPllqd1bDu7KU577zwOO12B1nn56P/L6eB/W4KnRNmHq4edwN56u
987eufgtrMlT/cqHBybWw1o8nfyc8mhSG49md+fpvqkpv0wT1uZJ3Xx8+NmB
cA+eJunMe/3PFO7JU35kWLeNU2Adno4nuJ7stgDuxd5/zt8PeSvg3jwZZf5Y
KQbAfXjyH7/5UPwuWJenSDPn0tvRcF+eepv8TP8nw/14GndvVOKSNLg/TzPN
rw15kwfr8eTyTpR2lsMDeNpmXZNo+x0eyJMU9DfZrPXKZg/iaczstlNnacGD
eeoY9PZViD6sz5NGop7Sm3HwEJ62xyn95zYTNuCptptPq47O8FCekuV+v176
wsN40ivcEV0QChvyZLg/Y+OPY7ART1bqWYPMzsPDeVLeNHP4hVvwCJ6ibLMG
TS+AjXlaXL/1TJf3sAlPa9RCTZX/wiN5+pR+ZaNuZ89m/8fTiuJbKiv1YFOe
Pn7V31Y2Gh7FU67t1E07bODRPM3Ln3bM3gUew5N13MjA+RvgsTytL3l/e+ce
eBxP2Q19u72PhcezeLf17xFwDTbjyULfJXBcLjyBxV/tyFKjCticpxbaA+vs
f8PE0/Jf01deVFvVbAuevi48WWs+ELbk6WKXnybKZvBEnioMu9Y2zIGteKqm
vU+HeMKTeLptUXN0/zZ4Mk+n3fb9GXYcnsJTzsWUJOUkeCpPqT7Hg7tmwdN4
2r3UqJfTG9iap0E3nWe9/gNP5+mQcn1hjLpXs2fw9DwmYuORobANqx+D4pXy
JsEzeVLiIo2slsCzWLwt3/70pz9sy9McPuDKx0jYjtWvDtbnep2HZ7N8TD66
7sADeA5PJ2Y9/zr5DTyXp2Pbxn+d0AjP4+nbxqwpgd1XN9uerfd3yvltAs/n
Kbyh1/y0WfACnvaHH8146Ak7sP0Toj9qh8GObP9W3JaT4mAnnhb62ryPug0v
5ClowaDgtNfwIp4uby+wNfkLL2bx/WqN1Xdt72YvYeuhcX7Cv1HwUp4eRqYO
XGAPO/M0UmtRVdM62IWt55d0tx9RsCuL1/I9+8dcgt14ijtVMC/vKbyMp66/
2529+g1256nk4W8T//Y+zV7O6rHu86w0bXgFT+1DpuwzGgJ78LT5WfeGrLHw
Sp6KXOWwA9NhT546z61P2r4QXsXTxvvr62K9YC+e+GyTnJpgeDVP0/peuuS2
H/bm6cK174M7nIF92PE0uQuvLsFreDr6+0NS6T14LU8ePdLudH4B+/K0s3yr
45qP8DqW3xP161s0wn4sX5/VdbujtqbZ61k+XFs95ko/eANPh2csKHvxH+zP
fi5JuwynwQGsXpZEXL+6EA5k+ZEz+eMaH3gjTzs0R59eugPexFOHDfmO24/C
QSye1A8cL5bhYJ5OBVaVut+GN7N6tnyUNPg5vIWnp5OebdKthrey/fD/WDBT
aW2zt/E0auE6k8vd4O08HVAf1d3OAN7BU58OSS0HWsAhLD/MNdaazIdDefK2
G14V4AXv5KnlZJ/i39vhMJ5eaWfmXToOh7P875RgyV+Ed7HjSVFOLHwI72b9
v7LrQcsyeA9PjzpuXPnhJxzBU/kLvYQcNd9m7+Xp5oCRRTWD4H1sf+t/u1kT
vJ+nhJ5vM6sWwAd4Whrvvzl9DRzJU9/eJn8Ld8FRLN8iwq8YxcEHecqwyu/z
IBU+xNPr9eMSThbCh9l+xVx8evUrfISnsviiRjXVdc0+yvpJQ8NJcSB8jCeV
WXX9d1rAx3n6z3zg7/iFcDRPn3Ndwtv6wzE8/ZLLzeQo+ATLD2eD4IMX4JM8
rZvQPvFWNnyK7SetGzXiPXyaxVfK9vVvW/k1O5an+b+dcsv6wmd4olM6x3XN
4bPsfDTyRp9bCMfxFHtjrvLaQDie9W/NeXY7jsLneCosM/B/dRXmeJI7FGYF
PYN51s+FymPLfsACy9/SpSaH1Nc3W2T97uKdN6omsMSO9/XrLzmzYZmnAjn7
7LO18HmenJJfTBgUBSew9cja0DLjEnyBJ5s4g6HnCuBEnvZ88qvPr4Mv8mTZ
/d7R6Vobmp3EUxtnlykdx8CXeFItXWKi7QRf5klfDt3lHQRf4clx0KQNnU/D
V9nx2J/Q/ZsBX2P9xkNdNH4LX+dJZ1mMyeX2/s1O5mn2zz1FW4bBN9j7B4Rd
PmoH32T50N+nqMEPTmHr4z/bQTwOp/Jk8MnRIi4dTmP15N7t4x8q4XQ231HK
ysAOAc2+xeaHplVJ9sPh2zwFpBesDraHM1j9dL5z9Osm+A5Pt8wy9RLPwnd5
anoxWPlGFnyP9YtPD/uofYPvs37/YqDLBe3AZj9g671i2vnjFvBDVh80Lpc+
9oAz2Tx+2jHfLhLOYv3P+NCiXjfhbJY/RRqzTCrhHJ567XvhG9VxY7NzWX5f
7hdlNgp+xI6nq7f3CGc4j52/k8f91bvhx2weNKm0rbsCP2H1KPtxxt0y+Cmb
B9uOyn6psqnZ+ex66T9DDbNRcAHr/y7PLatc4Gc8fZ80+2fBXvg5m0+zbueo
3IQLWb0fZ+YQ/g5+wZO5+pNhNhpBzS5i9W9t4HN7C7iYzT9WesXxq+ESNn+r
xN8YEwO/5Om9a+qPLlnwK9Z//9NSMvwFv2bxc2zSrIiBwc0uZfu96d4so3lw
GU8hv5s81HfA5TxVekxpMeYS/IbFt1ml76k3cAVPVeGdek7uurnZlSwfnX9a
D7WEq3g69y5ntt1a+C1PpkNubbp8Bn7HrucyVDrNy4ffs3yJCeqv3XJLsz+w
+etIwMX4HvBHdr1pYJYzywSu5sk1KlZVawZcw+rFsJ7tG9zgT2w+6Zc+ryEI
rmXx4DFth9YR+DNbr1H99WYlwl9Yf8jxyIjNhL+y9Y2r+9CpAv7G1kfFpf/h
v/B3nu5261Znqrm12T/Y+X6fUvHFCK5j8Siq+dyZBtez6+fB7j0TXOGfPL1N
N3FNDIJ/sfnpy4I7mUfg3zxdO3H9yu+L8B+e3kRZJpnnwA2sPnk1GUa/hf+y
/p6jeVqlxbZmN7L58HPlhv094SZ2fXbw70B9U/gfux43Ha3zzBZWEmj9kXt3
ozzhFgKdiDHe4xYKtxQoYn3gy8mxsLJANprqvcemwK0EGl3955pZIdxaINP3
99XsvsFtBPqQmxju23F7s9sKdOhafFjcYLidQN3fz11dMRFuL9DBggnRRkvg
DgK5rLy7OiwQVhFoQYTplE+HYFWBNHKqti66CHcUyGmK8cYXOXAnge5mRu9d
9B5WE+iH6lPNGuUdze4skJ/+Pa/tfeAuAi0xvFrTbxzcVaDjr6bUZNrD6gL1
2rXv7oa1sIZAlzQG5hrshbsJlNBqzKIqAdYUqEtydPbZe7AWO74LL1a7l8Pd
BTr/0vLE0EZYW6BJmm3P13UPaXYPtj6hZj9ujYR7CuQ9uOFhhC2sI9C8Wa5b
nVbBvQR6MjjZVz8M7s3202pNff1ZuI9AJpoTl95Jh3UFmuUztt3eErivQDvq
H06y/wn3E+jp1kKfnuqhze7P1suvsPylIawn0FKlgq/HrOEBAj2auv2PnTs8
UKA7wfPtW22DBwnk8HTf0sQT8GCBZkyf5jcvGdYXaEvwvq/fCuAhAtX29jIJ
+wIbCPTX/e8xDdWdzR7K1nv+hpAjg+BhAmVlTZnfeSJsKNCGeVprgxfDRiz+
fr0eUx4AD2fHH1OvPvoQPEKgwrl6y7clwsYCRa2SotOzYRN2/iZOPT+/hUcK
ZLXvhF3nlmHN/k+go9NDpH69YFOBhg16eWTAaHiUQDtjhu/sPgceLdB114rq
P17wGIFCpJFjc8LgsQJ9a2v3fvdZeJxAazQWrx6TBo8XSOVh6OSCF7CZQHJA
209O3+EJLD6ixpTldQxvtrlA7t9OnjYaDJNAz7/XJAZawhbMQ7QOJy6ELQVK
uuVQ+Hg9PFGgik0Tm4r3w1YCNfmmH34kwpNYPizsbSTdhScLdC+8zwKf1/AU
gaaE/Y7r9QueKtBkZxcpqcuuZk9j+RJ8RNnIALYW6JbhsqmRVvB0gcyeDtN6
uQieIZD9qS9qqhtgG4HSO9k+67sfnimQedUR1V4CPIvVi9cZixpvw7YCxdRt
9s0ohu0E8pkzqsHzOzxboNKCTvG/VXY3e45AbUbV9vfUg+cKpF2+bdit8fA8
gX7OnBj4ay5sL5Cmztp76l7wfBY/F3Rzu4TAC1h8hY2Y/S0GdhDI0NCx+5XL
sCNbj3S9tw45sJNAxwZ83VFWAS9k+1Nbd2tqA7xIoOi75BHZdU+zF7P6tffq
rFR9eAl7fVP1aZkEL2XH0/XD0KvzYWeB+jacerZ9Newi0AjldbrGIbCrQJav
fD/diobdBLr4IbjP8CR4GesHXyxjNj+E3Vk9CBkz48JreLlAX/vE90j/Aa8Q
6MXziLqEDhHN9hDIrjA1N1gXXilQcUjqYUNT2JO9/ty8yWnT4VUCXbOufj7M
GfYSaOvkG5ZB6+HVAu2v3R8m74a9WTwsXSncPA37CDT30BtevAKvYeu5Y3hE
QBa8ViCdf32WDC6FfQV6Nk1lyLXv8DqB/vMvaBjQbm+z/Vg8hL6uXKcDr2fH
O7LNr7PD4Q1sv/nj1pesYH+B3uXP+3FmARzA1ufEXDXfVXCgQCuKO13vvwXe
KFBg21kdr0TBmwQa+0J/+CAODhKoxZ66iYE34GD27zUsVifkwptZf1bNfn6n
DN4i0MNgf+7Gd3irQCk7pqtGtdnX7G0CjbrsYGKjDW9n9WlFxowPBvAOgU6X
x+1aPgEOEeiqmWbfh7ZwqEAnbbQmq7jCOwU6MnnXiBF+cBjLj9mDe43dCYcL
lNq43mrgMXgXi989qZV1IrxboGUGf8YLKfAegRa2L4ygR3AE6wf2p7RTSuG9
LD6HjNTT+QrvY/1O2BIwvMX+Zu9n80XrAPd77eEDAsU/MW6c0RWOFEi9faTL
gx5wlEA3xuinjOwPH2T9McVk+CED+BDLp3f7qt6bwIfZ+o9MVh4+Hj7C6suK
jKSVVvBRgUouzOp5bAZ8TKDH1/e735wLH2fzzsOxaU8WwtEC9c/ZNuOlGxwj
0FQPrfElq+ATbJ5o1/P6o3XwSYF2lfequboJPiXQ4ZbdWx3cAZ8WSHB0Heq+
B44VqM/tKweGHYTPCLS2qYfzx2j4rEDKz2sfxJyF4wRq16Xwu5UEx7Pz353a
tSIJPsfq9cSs2RtuwJxA4SsXvWmRAfMCNW5q/2VbJiwI1M0hQvzzGBbZfi96
RB4vYInF566n5Y9KYZnlm3QjxeAdfF6gMcEpSltq4QSB6qp1XmXXwRcEKho/
ZKtaI5zI6pmDqc70VgeafZH1b7UDr4JV4CTWn523/RC7wpfY8RVb7c/Thi+z
/X//r7RGF74i0JBpGV2VB8NX2f57b5rf1Qi+xvJPqeFlD1P4ukCqtuVPdMzg
ZFYfPp11624F32DnO3L7nY7T4ZtsPqwJ0Wm0g1MECv7ke+LtAjiVHf/zx75Z
S+A0gS4/eJ7Du8PpArU3WPNsqxd8ix1P2Kgb89bBtwXq4LqC09sIZ7D9Hlj5
sHYrfIfNF90HW18Og+8K9Md5mr3fPvieQGpaX7SMD8P3BZpuPzv5Ywz8QKB+
3kZup87CDwWK08y2sBXhTFYPhPeBjYlwFqsv/vdHcdfgbJbv+tqnbdLgHNbv
e7Qt+XIXzmV+3V/tQDb8iM0jaZ4uhk/hPIE6zTT/8/AF/Fgga5UlDUtL4ScC
VXd6F15fBT9lfmidGV4D5wu0L8f2ZY/vcAGLX7FTlfAbfiaQ58vKVqOUIpv9
nJ3/9cCFGW3gQoH8N91QmdERfiHQHtfcEQXqcBHLnyytT4494GKBwpb951Sm
C5eweA+pO+o2CH4pUJrH/Ix3w+BXbN7lQ795jIRfs/g5WTixeixcyupD/Z08
Twu4jMXPuHcJ1VPgcoFsgxt+rZwJvxFoncrzux/mwhUChQ53G7zCCa5k84Q6
P/qtM1wlUKtjV9q7rYDfsnl16YWE8tXwOzYvZt0Zs8QPfi9QffchKS83wh8E
un24z2THbfBHlr8llW8Lw+Bq9no6N+V5++AagbbtLo/LPwR/Yuv7JLLELgau
ZfU8quXCx2fgz6x+qjkNnyXAXwRafP+G86ML8Fd2vWph/MvmKvxNoJWVt//k
psDfWT9/Ot975h34B7teqcl1zMuE61i9LXt3y/YxXM/ibbpd3NPn8E+BPn6O
bjPvFfyL1eM2E94XVsC/WT2P3j/V6SP8RyDH1o8GlH6BG1i98O0c5PoT/itQ
4i5b6/eNcCO7XujrFubVKqrZTWx+UWkc/r0D/E+gB7+48QFdYCWRhvhnn/mn
BbcQaXVLziG0N9xSJN0Bs+07DoCVRTLJuLnnoAHcSqQry4XPPY3h1iLFpF/1
OTsabiPSb615SgbmcFuRLipnRyRNgtuJZKkxsu3YGXB7kXh5i8Pt2XAHkV5+
8vOZ6gCriDQw9bxp3hJYVaR1lYcPzXOHO4pkYePnV7IK7iRSV3uX1KW+sJpI
mhNt5lQFwJ1Fasxs6OmxBe4i0sbkDg3VoXBXdrwptU+9ImB1kdLG1u2ojYI1
RHoze9JXr+NwN5HM6srqq0/DmiJVdD/nu4KDtUT63MnWquI83J0d/3d/q4WX
YW2RBo+Pnpl/A+4hEi1THz/1NtxTJDGlb9WNB7COSIXTa3QNHsG9RPIv23Lv
aAHcW6R5Iws55RK4j0izRuZHe5bDuiJ1Wj5l3eN3cF+RnHx/tjSuhfuJNPH+
8e77f8D9RfJ2KN3x8Q+sJ1LSsVWaFi0ONnuASK+83h6PagsPZPG1+Mvr8o7w
IJFmvhyeYKABDxappzw336cHrC/SAK+u3S/qwkNEaj/JcFLNQNhApFIxqF+/
YfBQkZbPqV4/2wQeJpLhhI3tgsbAhiIVVcyMiTWHjURSDhHq0yfBw0UacfxH
ceF0eIRIPm53VT7YwcYi3Tz50vr7fNhEpNOz/nOoXwSPFOnCzX/1X13h/0TK
3iBVVHnApiw/oqtfPfGGR4lkqpFy9oofPFqkGo3l3/ZvhMeINEfYFeq6FR4r
0iW33jrDdsLjRJKGB6z+tAceL1KrsfNHx0XCZiKNayg1sTsKTxDpjJvc48cJ
2Fyk//rmxu85C5NIw349jughwBZsv62zd51IgC1F2iU6zu12GZ4o0ocDF2K3
JsNWIrUZFqX/Jg2eJJLbxNVnTO/Ck0V6O8o2IzgTnsLiQ7d+wo1H8FSWj7+e
5L7Ph6eJZFTeRa9DEWwtUlMIV9/rNTxdpPc7Z/3pXwHPYPHd+lhFz/ewDTte
40/urT/BM0VKbHVkdNlXeJZIzrVZqnI9bCuSr5xwZEUDbCfS5H7OEd2UDjV7
tkjTrVqeSWoFzxHpkdrNcPP28FyRWu679+tmR3gey+93684O6grbizTbz2zC
Nk14vkh93qcEZfeAF4gU6ZOhqdwHdmD14JN92uD+sKNIC3Xv6Y8fBDuJlFoV
28nMAF7I6p13QT8DI3iRSNs2n9RpYwIvFskqPi4p1xReItISv/rorWPhpSId
ua25v+8E2JnVr2zlKectYBeR+vuYB+hNgl1FWmtbWBo6FXYTqUXNqpEF0+Fl
Ij24YjZCdRbsLlJrHYMDhrPh5SKFbc9QGzcPXiHSk5GTPEYsgD1EOjgm0bGL
E7xSJD39u7HFi2BPth9vVBv3LIVXiTR3xAeDwa6wl0gBSyNrpWXwarZeF/u3
6b4C9hZp363YkatWwj4i7c5sYcavgteIdLRweEX2anitSIsKetQ894F9RTLY
eLFX5lp4Hfv3Q79POLMO9hOpLvarlst6eL1I5cEv1rTzhzewfpb+XfNQAOzP
6nmrq0/bboQDWLxcSVuzdBMcKNIYpbLbJ4PgjSJtTdSLzAiGN4kUWvIsKXsz
HMTe33VLXfIWOFgk9dl/hkZshTeLtPnf8mGTtsFbRGroZpFTrvBWkZ4umVfm
sh3eJtJSjycWDxXezuLnm2VWlx3wDpGSDU/MNVc4hNXjZ+NTbRUOZcffWF0+
SeGdbH/uV8X2VjiM1fPHRa+KFa8fzupX0OcNgQrvEmn4n4dzGhXHt1ukGz1D
7V0V3sPy++99d1lxfhEs3lcmrHqhOP+9It3pXmn3TrE++9h6xR5uUaRYv/2s
Hk0LWnFesb4H2PFFFq1zU6x/pEgH9vlrNgXCUSKtaH95QqBi/w7+rz/7lr3Y
AB8SKd9+6Bdtxf4fZvOSY4WrmSI+jrD5ot7AZKIifo6yn2cOnm+giK9jIhU4
7s6q84KPi8SlRIWf8YSjRZrxRS1yhAccw+Y1baeKM+7wCZGKAxYG1yvy4SRb
n9Ghy4Y6w6dEUqvLj7FaDJ8W6Ydepr65It9iRcogb3UdRT6eEckxZY5LyVz4
rEjjH4XoBtnBcSIJrQ86tJgJx4u0ITG8xwpr+Bxb7y41ay5OhjmRDq+45v3K
EubZ7+c4DahR1B9BpP1FyfGvFPVJZPXVuE/rJEX9kpgLLR08jGGZzR/zLJKV
DeHzIj3POWq2VR9OYPubpaf0Rg++IFJJ6x46A3XhRNbva1sk2PSEL4rUts/V
/AWKep3E1pt3kqd0gS+x+jR+8YIeqvBlkf6M9fz9uA18he1/9KokzxbwVZFO
pm/nPir6yzWRMvu2arJR9J/rIgV/8Xp56AuczOrt7hUrMz7CN0Ra8D7lcX4l
fFMkm6pZY7IU/TBFpGObdfLiX8CpbD3/DEtzfwqniZTw7ZhJxxw4neX3osBF
x+7Bt0TyDHq3UiUdvi2S7a2vu12vwxlsvY5Ef429CN9h8w/l594X4bsiBW5Z
NeepYp64J9I3xx5X78bA91l/SV0x5OQh+AGbLwdcrVq8F37I5qEJw3q3Vcw3
mSLtCE7rcGQznCVSr3Ttik7+cDZbrydc6WofOEekad12jLm2As5l80in9UPe
L4UfiXT2z8eaFg5wHqv33p9vtlLMd4/Zev0YnP9lKvyEzZ983ur7BD9l/eUd
lx0yGs5n/bmpYaDRcLhAJL+yQ2kZg+BnIuW9u/6Y+sDPRRoU2zNG0IQLRXp9
unxJo2IefsHqq9shp/Gt4SKRqsz75bn/xXxdLFK1w6M/m77DJSKdujyyz+aP
8EuRPCabB3kp5vlXIk3t19d+6gv4NZtvEm2r1fLgUpHMf20NvnsPLhPpfsNp
O/cUuJwd34Ccc3VJ8BuRdLJn3lorwBUiLUuLLnt1Cq5k/j3FetRhuEqkew6t
afMe+C2b53xPtLq6DX7Hzm99TXGJP/yeXZ+NeNn662r4A5vndJY8rHODP7L+
udtz2UdHuJr1l5r6Pnm2cA2bD3S+jo2bDH8Sya7Y/LfHeLiWne/MGyd0Fden
n0Xqfk7P8+Eg+Aub53IN4px7wV/ZPDPBeXdNV/gbm4cqTF092sHfWf/t1eD1
QnG9/YPNzy8KPo35rrj+Z/3hRrre3veK63+RNHzC5j5TXO//FKmzSmaaWr7i
+l+k3kFVcWYPFdf/rF8PaTd1Sari+p/tX2TvD+uSFNf/7Hw0nz8M5hTX/+z6
7fHRQUGKzzsa2euH7ZrkcwBuEqldeojLglD4n0jdnnRP+0/xeYuSRJ+Nth9p
5wO3kOjy5aRhT9zglhLdbmeRvs8BVpbo6IA1u6wUnw+1kmh39dDcz5Zwa4nK
HrW8d2AU3EYis+j+F4YMhdtK1NJm6cMbis+z2km0QWmwjWU3uL1E1vUhAbfb
wx0kmne+T/joJny+piKRUheTa9w3WFWi5SkHJ6i9gztKFGGX4OBdAneSaG3l
JsuHebCaRA8D9hn3UHxe2FmiR0dbuy67Dndhx/clQlWU4a4S+aguW/7+NKwu
UZv+cyXdQ7AGW7/qC2pzwuFuEvXaNz97cxCsKZHRmUsa3BpYS6J3plf6Zi6D
u0vU4U/BoLcOsDY7X5euC5ts4B4S1dV++9bFEu4pkYffVt2+is+Pddj6Btt0
HzoE7iWRbeLKjia94d4SzbD2MTZVfH7dRyIN0T/5vzawrkTLynULRvzB5+F9
JaqYH3ZpiOLz834SnQ+wDdN9A/eXKGRtzDb157CeRKU/Oj9VzoIHSJSlWhD/
NRUeKNGIpj1DX12EB0mkauh28H48PFiiVZrKKgnHYH22H1YHU6Mi4CES+bvc
ebFhK2wg0bHJqWGOfvBQiZ50Gf57nAc8jP3+7OnzdBbBhhIlmdx60GALG0nU
dOF2YLHi+5fhEp152uro9dHwCIl+NNyaengobCyRk1HiFV9d2ESiQSvU2tpp
wCPZ79eddDNsB/8n0fabk6q1fuH7JlOJ1CPu385XfB81iq1/tsOx/Q/g0RL9
+XgmdeYFeIxEFq62AZ2OwGMlan9eR/NxMDxOokO2eS+j3OHxEu1qMOvmOBM2
k8gg1qZNf1N4gkTHz36vq+0Fm0vUts0o/bTWMEnUhxtRuf8Tvv+zkEje3mXl
8mewJTs/pR6NFqnwRIncxse/1o2HrSRqsXzArFYR8CSJcnQH7q1ZB0+WqGep
TXHRQniKRB/sl6zJUXz/OVWijJqx++8OhaexeNcvW5uhAVtLxJt6z73/F9+3
Tpdo3IIh3o8r4RkS9V+34W9ZDmwjkXi4fOSvy/BMieyCethqnoBnsXjQ+7tj
XAhsK1GYw672K7xgO4muzPjRNWYePFuiAv3DzwrN4DkSbUn8s6PnQHiuRAfz
Xs5Z3gmex+qLpf66m/X4ftuexeMIJa3upfB8iRY+uboq6AG8QCK/1kVx1Rdg
B4kMWxvUuhyFHVn+/hPXV2yBnSTqcivS08sDXsjyYb7Db6XZ8CKJ/t26PP3k
WMX3/xJVhUdHTOqv+P5fIpvAyR/qVRTf/0t0fbxxWNIP3D/gzOpJm75R/q9g
F4lOTdAxnnYfdpVo/OD1e/QuwG4SHdiZ/bDDUXgZ6wfWrTv+3QK7S9TPyDH4
lwe8XKIgD1sLpTnwComspqUHqCvun/CQaPbrx9bGA+CVEjnEKBcu7AR7sv7U
aEBRP3F/xiq2HgPWc8/KYC/2fsHLh+llwatZfC4q+xp8CfaWaGlML423MbCP
RI5jbyQ5hMJrJNL6kVhd5A2vleha6aKX7g6wr0Q/W22JVZoIr5No1I+x87mh
sJ9EX526aztpwuslCo9p31JHCd4gkaujx9CPH3D/iz/Lp06NF+/lwwEsnw/W
SwmpcKBEj6/XGcdz8EaJ9DPaLxEOwJskSm9ImnJzIxzE+s/4SuWSZXCwREdW
thLb2cKbWT63/DLLaiy8RaKJh/502KsHb2X9cuqXz1Wd4G3Mc7XUZ/zG/UTb
JRqyeUTYrQp4B1vPQ0EuEx/BIRK9Kb9+ueA6HMrmhTO6B9Yp7l/ayfr1Rt/2
/ffCYRK1fvfNsMwfDpdob7xbV9kV3sXqn77G3dCZ8G6W3//y5/iMgfdIVDnu
3+MVenCERLOKA6191OC9LN8GXHsU+gf3a+2T6J7mRU+5Ct7P8v3qd8Pyx/AB
iZ75HxswIAWOlKjzEZuF/hwcxeqXh01pcSR8UKLnaR43ZgTDhyQaOrTd71wP
+LBEKS565xbPg4+w+A6yy2ki+KhEmTY3/RKGwsfYfMANkr26w8fZ+wk//ce3
gqNZv2upX9VDcT9cDOv3pvN/t3sJn2Dx8zoltc1D+CSbF6pHjtW4DJ9i+V46
bv2I0/BpiX6pfPVfvAeOZfF2X2tatD98RqLJZ7t/eucGn2X1M66lp5UdHCfR
aJ89DxPN4HjW7zd1Uxk2BD7H4tGMG5WsCXOsHtvWz56nDPMSece5Orf4gvsN
BYlWn2p0T30JixIFWm5dHp4JSxJ5TndyX3YVlll8zBXc7RT3N55n/bt2rKfN
fjiBvV9G5HqHIPiCRHqn3+3yWwknSuQSM0CMnQ9flOiO7udnr6zgJDaPNp1Q
G2IMX5Jo0yarBaF94MsSrXRPSPymCl+RaE43F23vP7if8ypbj4DYyIZ38DXW
D3p76hx9Bl+X6L7JxqtWd+BkiUzDZixtcRG+wfrzXm3tRyfhm6ze278qFffA
KRIV7pl76UggnMriaXXTgYMr4DSJzt3pFRiruH81ncXn42SPNCv4Fvv51FOL
q43h2xI9JWf7wX3hDLYf2o4z/dTgOxLFecoTnzbiftq7Es39NtHEvAa+x/Zj
zXPtlGL4Ppsnj1Z+n5oJP5BoePWN1Kpr8EOJ/h5b6xt5Ds5k6+f+rfMsxf29
WRLt3PT5QM8dcDar9zNrv/5cC+ew+cZj4tBKZzj3f/ORxvgyW/iRRO+tF+jU
mMN5EnmNLnrQ1gh+LBEtHTnGpDf8RCK1CSUrVyvuV34q0QQbjfnJf3E/cz6r
/08afqrXwAWs35zeMSW4BH4mkX2Zv/mvLPi5RGefBhZtvQEXsnl3X2u1niL8
gp3Pfa+iO8fgIoniA96M2BQOF7P+e9Ori1UAXCKRr1udT08P+KVExlnjprV0
gF9J9J9fWeSvqfBrNj89XTq5aTRcyubLqu4L1fXhMlavv0/MGaUNl/+vnjTu
9WwPv5GoZjPFJPzG/eYVbL59/7Fa6SNcyd7f96afSzFcxerbpTkj8rPgt6zf
e4/WnHMTfsfqj+XTnm8k+D1bn3Grx2yJgT+weh4wwX1YBPxRoshMx2MfFPfL
V7N4Gn878/JquIbVxzv2tXuXwJ9Yv81417jBFq5l+RI3+LO3BfxZomE+V6+v
N4a/SNTVXstuT3/4q0R76GZCogb8TaKxS/8+qGgNf2fnd61P1ICfeB7gB+v3
Z+a1Wf8erpOoxOWG1rMiuF6iJafsUy2z4Z8S7fvU51NaCvxLogd2v2OmJcC/
Wb27dSnjzSn4D8uvE53m7joAN7D4GH19Mm2H/0o0ffrM/a384EaJUn0WDyx0
h5skOn3KvenaAvgfu547/awjZw0ryVS3XcU6bjzcQqYzGo78BUO4pUxdprfu
nakLK8tkmzrx9JeucCuZTDqZ6w1sDbeWac2VwRPya/F8RxuZqqcLKusVz3u0
lanlzg7RI6/D7WQ6tYWedzoBt5fJ6qA+12ob3EGm4iH7fnZbDqvIFLF94EXL
GbCqTBUBB1J3jYA7ypQ5dUmbWk24k0z3rTv6rfqL51fUZNp9re331ornWTrL
5LNY9LjxAO4i04zFFhnh5+GuMp0sbv/WNwpWl+nleeM0/wBYQ6ZO2q9Mji6B
u8lU5tNr+NNJsCY7/gcN0QOHwloy6Rxet/RQV7i7TAGLA9x7/8bzOtoyNdp+
PXy7FO7B3u9jcnHwfbinTN+iuB7252EdmWLHhJpPOQj3ksn1nbbx7I1wb5nS
FvYpWe8C95Gp6vSM/lemwboyfY2y+646Au4rU0LQC5Pg7nA/mfoeD81tpwT3
lynu7F9eVjy/pCdTiWNhgkcePECmoaqJD8yvwQNlGqHe66XhKXiQTHlOSQWm
O+HBMvUqb3F8vjesL1P/ITEaB+bDQ2TadLfzsApz2ECmBym12TaD4aEyfdK4
V/S4MzxMptOj+5uv+o3ntwxlcvQ+VtnnDWwkU/qM5KTqLHi4THxvzci8S/AI
Fg8OkzyzY2BjmQa1LB1YGgKbyPRGM/h8B294JNv/ulvvbBbA/8mkkTYtjbeA
TWUqTE7T7mkAj5Jp+7WsN3Ea8GiZ/Fb1ajm5Cc+zjWHx+cRzadM7eKxMk4J9
3uY+gcfJdKBlzabLiufhxjNPiFdNiofNZLpz3SP4/j54gkwh3zre/BoAm8uU
fcNLMnGDSaYFm1eN3jMTtpBpQEyddcNo2JL9XPibvaU/PFGmyAdBcTqdYCuZ
xI9BqY9+4Xm/STI976eidKQCnizT4srx8/wewVNkyrAZec4jGZ7Kfr5K56Vv
HDxNpvObh5RF7YOtZWoYezI6MxCeLtOV1hk/NdzhGTKtHFv9ys8OtpGJ3AJH
1YyHZ8rUdWPJpw2D4VkyOfQO/dhdA7aVadejRs28f3g+0k6maQOeLjxeDc+W
aaLqqfjAQniOTLe/qZZ434HnyvSrxZO3ARfgeSy/bc8nHY2G7WUa3XXN4Jyd
8HyZHuf8GqGxDl4g06Lthsk+S2EHmXa8bc+Xz4AdWT3cuv+9+xjYicVf5TM3
pYHwQply8hvaJHSFF7Hz8zRO9v6H50sXs/iacX3ZpBp4CcuvO8X1hkXwUpm6
faqzH3ofdpbJqHSdj9kl2IXVi8wnw1wUz7O6ypSkczjgeATsxvKNd5zwNhBe
xur57Qfuk1bA7jLpLjn06to8eLlMe8ftjjCbCK+Q6e+3Lc7Ph8MeMt3VXWy1
rTe8UibnTT36WqjCnjKZ16W+6foHz+uukqkgd+m6n+9gL5kuXTG4XfsMXs3i
8c38y7/uwN4yDRxiNKZbEuwjk5KW6jir0/Aamfq0dIwP2QuvlWnfoEOuRZtg
X9bPblo7m3vC61j/UdLedc0B9mP5vuBCpsVUeD2zwyOV16bwBlYvS6eM3zMA
9pdpZO9/k2dowAEyrUh8r9VbGQ6UyUzsEN3iG56P3iiTFrcppb4M3sTO98Xy
FY15cBB7vW5td3dLh4NlOl55rrN5ArxZplUR8VUBJ+AtMpXq+tbf2wNvZfUy
9IBR/03wNpmWhR4MOuAJb5epqKBvbmcneIdMN3t87RBrDYfIZPEvu7/lWDhU
ptXD97b6oQ/vlEnFc8Dxq9pwmEzDth14Et4eDpepvXvlEa/feD59l0xrh1gW
O3+Ad7N6o1oe4l4E75Ep2b992MZMOEIm+06aj04nw3tZPsf7TnouwPuY7WJL
eh6H98u0ZNnw4DW74AOsn6y/26MwEI6UyWCp+qkZnnAUiw/Lql9PnOCDLH9D
NTSXz4APyaRZFlGpYgYflqlphu3sW8PgIyy/u3nZ7OiteP6fzQc5be/OV1M8
/y9TkK193FglxfP/bP0fnH45VPH3A6JlunrawsnwDRwj0+TI+E7m+fAJmfYc
nl61+C58kp3fx7u5EVfgU6yedbhyNfscfFomtwtP9nY/CsfKNCHnjdW6cPiM
TB/CMh68DoTPsnphvqjNglVwnEypfhc/ly6C41m/fpm3dv0s+ByrB5NLgnta
wByrJ/HtlPOMYV6mn61O1e7XgwWZDm/9OdxZExZlCp0clGzeDpZYPw45v2Ho
H/y9B5nl12otp0E18HmZ1A0Xzhn+Gk6QybLU0HbKY/iCTLPD51qsyoATWT5p
xmmeugxflMnTus2t0nNwEpvHUv2GGR6DL7Hzz2+auWs3fJnVg/PpGj+C4Cvs
/Azer/b0ga+y+licbPPFBb4m04XanbHb5sHXWX6PvebYbyqczOaP/mkeeWPh
G6zfHtdLDx8G35TJtPOO6Xa6cIpM5St3/hugDqeyevf3Y3bbNnCaTNsCNsXW
/8Lf90hn9fJjjzXfFH/v4xbr7+euGjS8hm+z/LW0y+j8FM5g77ercYDJPfiO
TMrrSqe4XIfvytRPY6j2SQm+x+a5SP3db0/C92XK1THaNy4SfiDT5tdxmidC
4IdsXv6irK4SAGeyemr73C9kFZwlU+DTq8NVl8LZMulr2P13ag6cw+aftc5+
E6bAuWzebbj85sNY+BGLHxd971hDOE+mnV9l1WWKv8fyWCan4AnnR2rCT2Ta
uvCTZecO8FOZDG2L0n8q/r5Lvkw9thprVn+FC2Qa7DVm9Mcq+Bm7niqe0L2u
CH4uk3fOWV7lEVzIrqfWFJUMy4BfsP7c3TnO6SpcxPJdL+fHQREuZvWm4WZ6
0Um4RKb1v8t/6kfBL2XKd/u3L2Qn/Ir1x0VVgTUb4ddsfshbJy32gUtlerjs
pMZLN7iM1f+NLoKbA1zO8q/Tk4W/bOA3bD0S2vc7YglXsHhcM66GRsGVbD0r
4xLqDOAqmfb/jVp4RRd+y+bRdu4fNneD37F8OLtz6rwO8HuWP1M/FK9s8jb/
P1ltUSs=
         "]]}, {
        Hue[0.37820393249936934`, 0.6, 0.6], 
        Directive[
         PointSize[0.002777777777777778], 
         RGBColor[0.922526, 0.385626, 0.209179], 
         AbsoluteThickness[1.6], FontFamily -> "Arial", FontSize -> 16], 
        LineBox[CompressedData["
1:eJw13HdcTu//B/ColJRZIatQdkMJkd6UmchMGR9KqCSjKJSMRISSlNCS+6yQ
FkoaSBlJy04yQjYt63d9f73uzz+fx/OROudc1/Ue132fc/Scvea6tlVQUPBT
VlD43////7/1MtLLKv4u+7jL6v+9QUYpYwtH7G6CN8oo2PjkkVWKu1u9SUZn
La8OmNsR9paRD/GfJveEfWS0cuf7pokD4c0yosfaM6YYwVtktKq65N1cC9hX
RnvaF1Svngz7yWj7C940yB7eKqNzBjM+CovhbTJar7xZ89EqeLuMBlqop3Ta
CPvLaKhNU/EsfzhARveOjnSP3AfvkFHL5dzIN0fhQBmVRKUvsoqFd8po9DGT
S3ECvEtGM4ucr6plwLtllDM6aL1/HrxHRjYKtY+a7sBBMsqOKG/j/xDeK6OT
n3O/tH8FB8to/O0+52M/w/vY+T/2mjzhF7xfRv8p2Ga/bren1SEy+hY6t3dk
V/iAjJy2jl03uy98UEb94/OvdBkKh8po779ctWej4EMycvjefXXKRPiwjJ5v
zXp4yA4+IiOVzRfW+DjCYTLKrFPXdXWFw2VkPqFJZdkG+Cj794fEIcv94QgZ
3azZcMhjP3xMRm7bOavAY3CkjKr7X5tyOh4+LiPOdUzyjWQ4SkaD6/ntDZfh
aBkp5mXnGN+ET8ioOXaEv/cDOEZGAybfzct7Dp+U0Y6rgZE9PsCnZKR2eaKy
XyN8WkYWz/v2qFUManWsjOr6jn+0sDMcx+a/Y9nc8t5wvIy2jDM9vHgInCCj
80H5UfWj4EQZJW7/4xc8CT4jo11XtlgOnw0nyejYpKcfHy+Gz8rIqubjsaNr
YJmMfEODaaEPzMno0e2TTf13wbyM4rpZFDUfggUZjRwVdPVxDCzKyD3/6osb
HCyx9ehrOSErHU6WUY9k35or+fA5GR25/Lfiegl8ns3/2q2DHj2FL7D52Xax
pvEdnCKj2z/2d9ZrhC/KaFmaQu58pb2tTpVR52emv8O7wGksf9gvK33SF06X
UezgR7ZGw+EMGR0e09s3dCycydbPvhznhinwJRnNqdzcw30+fJnNV5/eZ+tW
wFdk5KF9tsdGLzhLRu/zR/i384ezZXTjx8cXSSHwVRl9fmw9xz4KzmH55/D5
J8pn4WsyKjtbHnozFc5l+ev6Vp/wPDhPRqEjDsW5lcD57PdX6PaZ+QwuYOs9
ZU3z2A/wdRk5v7hubdoM32D5Keuy2hiV4FbflFG7a9+XTNOCC5kvTZ2+cgB8
S0bebqnPD5jARTLyM1s2/JoVXMzySX70xL928G02H6kvR0xfAt+R0eoZNQpx
7vBdGd3t717c1g++J6M2tQEnNgTDJTIy+jFrZ/0x+D47n/FjDm86A5fKSP9R
YXm7VPgBy4cvrzifzYPL2Hob9G/63PtwuYx2NqXGqFXDFex864a6lXyEK2X0
L6auIO43XCWjV2FJVwM67Gv1Qxm5/py1xk0HfiSjhnUqlcuHwI9lFN88qKfr
GPgJy6dXyGbzVPipjD486ekesRB+JqOrbmmnrrnCz1k8jrT91ugNV8togTBv
m+Ue+IWMDO4HzDxyFK6RkWH3K35fEuCXMuo617j7sotwrYwOxM8Y+ygPfsXs
mvJjRSn8Wkb7TOyWNb2A37D5KZh64OQX+K2MNv5RD5ulsL/VdTJSqLUN6tgZ
ficj46hG/6f94PdsvlZOC7tkBH+QUXRGdkWCFVzP6rORjnPMbPgjy0fCOruE
/+BPMjKd2eV8phf8mcV/eOLpJzvgLzJKd+tq1vEI/FVGtyYcD54dB3+TUWmv
yymxF+DvLJ7z7G7/zYV/yOjrja0f15bCP1k+S8sweV8DN8jI3rQ4ZfM3uFFG
SfqlwV0VQ1rdJKMrVePuXe0GN8uo7eD7sb4D4RYZNaUJ3a1Hwb9k9FCd5vSZ
Av+W0YPqpWtUHOA/LJ7Mhvu1WQP/lZH/acO4Dn7wPxbfWya36IfAChw56Zw/
Yx8Dt+Eool/7qwckuC1HGqfmrKi6CityxK2qO29aAitxpDnnSGHcC1iZI4fN
6wv7foPbcfR3m1ZJsuKBVqtwVP144187LViVo5mDX/n8M4Dbc8QvN1yYPwZW
48jRdGdu5Ay4Azv+bN/K7UtgdY6qLva+4r0O1uDIrPF1aEAg3JGjosQs7xPh
cCeOrm1vCLt1Bu7MkUf5ivbtM+EuHJ16Ov7f4iK4K0eDm8ZF5T2Bu3F0WT2k
eewnWJOjUeVF024oHGy1FkdTDbtLLt1gbY5sNqjO0DKAu3Pke+X89Mdj4B4c
FVuefHDRFu7JkVvEE/XYZbAORyPVfunGboB7cVT6TnVM6h64N0cWhce2PTkO
9+HI/Va6Vg8R7suRXn0bE7ccuB9HNCu66V4prMtRhlv/qOmvYT2ObjjcGfeo
Ce7PUXt1+84B6qGtHsDRptCvk8bowgM5ihu2s42qGazPkd2FJVs/ToUNOLp4
cP3TusXwII6Otx3r0OIFD+ZowbQCnf574CEcWXPnHJZHwUM5sjwxwipdgodx
9KSqnaJeHjyco63ukRWJFfAIjq5fvPfO8j1syFGI29hNn//CRhwtiW5KutTt
UKuN2Xo8UpgRPRg24ej2nV+Pwy3hkRzVPwqadmYubMrReMNvo+6ths04etTk
9rizPzyKo1V1qZ5rw2Fzjla/NRtcI4NHc6R878skr6vwGI5U2x9o1C6Dx7J4
GjU18GEdbMGu71z7Hml/4XEcNXRb1MJrHm71eI5Mrjq6XBkKW3JkNeDh4dcE
T2DXP87q6jAH2IojleunhoR6wsTRrsCkbmp74Iks3teIVxJOwJM4SsmXLXNI
ga3Z+Iwyp8G3YBs23teOxWlVw5M56hLP5fVrgKdwdLpny8bEdkdaPZUj+4X2
3OSu8DSOvq3OTmjoA09n413gvSdjCDyDo8wMhfVBo2Bbdr29x+xzmQjP5OiK
uvUXezvYjq2vgOjbdo7wLI7SnrSd4OQKz2b5KOSYx+YNsD1HOp4Zvgn+8ByO
/pvZI+T5fnguR2Otsq4PjYTnseP/+WAXnADP5+i8vrXtj3PwAo42+555uSEL
Xsji95+lhcIt2IGjAYODfWPL4UUc/blvdX12DezIkcIkL5sun2AnFo89XHRf
tcCLOZrT/9yOWyphrV7CUa+Bg0JyNOGlHCUcfbv6ph68jCPT8TMmvjCE/+PI
+cG7Cerj4eUcvfOO3T9jOryCo8M6O2fELISdOYqvrxb+usAuHB0NnVLuvQFe
yVGo7ZYvfwJgV46WTXAfcuIgvIrFg70tP/0EvJqj2SN9T6hz8BqOvowJGFSb
DrtxZKzfY9vdAtid5eeKYbm3S2EPtl6qC/WeV8NrOdqmrXdb6RPsydHrr4ff
Wv2G13E06E1owmG18FZ7cfT71MVBP3rA69l665OS4DkI3sDm7958q9+j4I0c
KXoGDImzgTexelCrG+o4D/Zm+VRpQuRgZ9iH5UPj2vUaG+DNbLye609XDYS3
sHhW1bXteRj2ZfMdWJ9Ap2E/djyDxO0ByfBWjkarLFAqy4a3cVSzRHXVhDvw
do7ubEi7m/sE9mf50sNytdMHOIDVm59eyzr8gndw1Lf89/MytaOtDmTra4G3
ZpoOvJOjTuLEodJQeBdHX3XP2mZbwLs5MpqQlvhqBryHo9qCGUv1F8NBHBmG
dUoM8ID3cvTGzT32yzY4mKOVcTu2bzsI7+PIM2Hoyn6n4P0cTXBr2vE0GQ5h
x7+j13wxBz7AUZ+soKaEEvggRyPmJJ6VXsChLD8/Pjrs/lf4EFsvF5TOayhG
tPowRyuUTRa5asJHONoQ/MSuSh8OY/ns59QMl9FwOEc3w8wy1abDR1n+9Cvz
ueMER3A041WBNr8WPsbq88wOOXEBcCTrB3w7Hk49Ah9n8+URItUkwFEcSVNC
xwxLh6M5mq7sNf9IIXyCo8bhxbpdHsMxbPxXeF9NrodPctS9dvP0Vf/gUxzd
+9Wu1qLrsVaf5sh/boBsmD4cy1GO4bzUMWPgODb+XOf+zrZwPEeyG7M6csvg
BI6yg4UwtY1wIkcBdVev7w+Cz7B8dKv7Nf1oOImjyHumx59L8FmWLy03Oqfl
wjKO1l/qNEpWDnMsPyj16Z9ZB/OsPl7ePO7Vb1hg/c2n7DDDLpGtFtnfq5lh
FqkPSxzNijA06WUBJ7N86q577Oos+Bxz/lYPfxf4PEeLDprkOPnCF1j9ryk6
tiAUTmHHS5zT7JkAX+ToSFeHT4mZcCob7y0vfBvvwGkcTbrpErPmJZzOfn9B
zsLGRjiDHS9iuJCocbzVmRwtrpx41HMAfImjnvovNBaMhS+z/k/fWNNpNnyF
rQf16NPbXeEsjm6dvZSYvQ3OZvljy+IeOuHwVY5OvPX+HMHBORy1iequM+Ia
fI3lqwLP4JcVcC6rdwUpA9Pr4TzWr6YaPDujGNXqfFa/TLqcSNGBC1g9tr4w
6YkJfJ3Fn4t5tt50+AaLdz7/3Z7l8E2O7g53kpR84UKOXgbUvIw7DN9i/coK
bXdHGVzE0c/4/b0Nr8HFHCUOi37Qtwq+zdGHqe7Owz7DdzjK134VO08lutV3
Wb8zXlhyvB98j+Wjou5rGkbDJRx1dbI4vN4evs9Rge/dk8pucClHwhhzx/Sd
8AM2/lo7QnacgMvYfHeb/8MlFS7nqFz/n4PzHbiC5dPHK723voYrWX2a1aad
9BeuYv20++ubDd1PtPohu961aeucTOBHrD5cj79YOQN+zPpdE6/JHivhJ6ye
T/So6h4AP2Xj0XW99tPj8LP/9R8vkzNT4OccJa1KmSLchqvZfOcsCE59Db9g
/Zjng25l/+Aaju6/TQtV1Ylp9UvW//zRiphnBtdylKsSU5A6C37F1pfflozB
bvBrlm8L1ild3A2/4Sg1qXLS7NPwWzY/d6OVFC7DdRy1e23xuKAMfseur7lq
zolP8Hs2PjaGjbvan2z1B5bflp6e5z8QrucoKN/40z4r+CNHw++esE1ygj+x
+VCx+VTqA3/maOkr24Udw+AvrD9/eLiNkwR/5WjnkxSPtEL4G5vv6f069qmF
v3M0xaDH8qN/4R8c/SjMqNTWOdXqnyzfPm98dXYU3MBR84v8X5PmwI2sPjz+
tv/9WriJo6zo/36f3Ac3s5+Pe3vV8QzcwpHY23e0bi78i6MY3V73Pz+Bf3Ok
tvRvfWEj/Iejst6BX2XdTrf6L+v3rCysDhvB/9j4fNUw97eFFXial21ktmE1
3Iana59NI913w215GrG4V+aaWFiRp03Lln9xz4KVeNo7Q+nE+ipYmacXXU6p
+X2H2/GUM8Xl+O5Osa1W4WmVK0UcHgar8hS6+tm8k1Ph9jxdj00ZxLvAajyV
PuqyPH0H3IGnvjlWM3NjYHWe0nz8LIoyYQ2elh5s71tSBnfkaV1HhzkPPsOd
2Pl8btlXpxzX6s7s7ycu3vW6G9yFp9FOzy5X68FdeXJfYFVeaQR34+ni9yaf
YktYk6db8ydZX7GFtXhq6tbnRZIjrM1+rrn0y8HVcHeeNFekdPfygXvw9EE7
udl2N9yTJ2nl/bEDwmAdnr6GhW37cRruxZPYbZXzNQnuzdNj/nbY7itwH552
Bs1JpltwX57UfeIXNVTA/Xg6o7V/9JlaWJenHyqKn6Z/hfV4umpAum//wv3Z
v796YeM29fhWD+DpRI5GSDsdeCBPLj9WdNg3CNbn6ZBxt5P/zGADngI2fahZ
OwkexFOkev/dJbPhwTztSllpMGgpPISniJAXGze5w0N5+jXStnPaFngYT0PE
D2fr9sDDeTIYn1jdORwewdP76Q0uw2NhQ56yu2k9t5BgI56eLn/VNO4ybMyT
do92y41uwiY8/cytuaZZBo/kSeejdONDNWzK0/J9m/ql1cNm7Hw76m73bIZH
8WSVtPtA93YJrTbnybfHsr8pXeHRPHlcdt07vh88hqfhfWZXZgyDx/LUNas8
XncMbMHmzy3nlJ8NPI6ntul1O/Ls4fE8TdCZ+a9xCWzJ07EuSuW93eAJPMX8
WpBp5ANbsXirzXQx3gkTT046VRF9Q+GJPJ3iTqu0RMGTeCqOtNyafwa25ilL
bYS05QJsw9OVsebLembDk1l8G/rOlRXCU3iKW+E5U68Mnsqzevm1c/BzeBpP
uq9sVj18B0/nactQLU2tn/AMnoJDAmrHKyS22pblm2ldY2d3gGfylPDocVc7
bdiOp1ST5eqj9OBZbH1Wi04qw+HZLD81zLxXYA7b8yQrXjzWfSI8h6f8Df5e
LbbwXLZeer2d7L0QnsfT9JErjlYth+fz5DxlhvFAD3gBTxl3ohscfeCFPGkl
vczz3QE78LTDa4FX4H54EU/nkvOfrT8KO/K0O+Xkx+mnYCeWfxc1B3aQwYt5
Ght+dFv6BXgJyweX7uRPvQIv5an3+WTL/AJ4GU+WZW/LB96F/+PpzeWKjV6V
8HJ2vZe3KSZUwyt4Gm+zzzu7DnZm61d9fnrOV9iFJ4s/NRlcC7ySJ+7Pc4+t
imda7criOSj+lqk6vIqdf5shBeWa8GoWX8p95i3tA69h8etwZ8NdfdiNp0nZ
w3T0DWF3nr5z5dNWmsMePHllKv4OmQCv5cn7Z6Rp9BTYk82XkvrXQ7Pgdex6
OgeMXrsQ9uKpQ0RiB5Nl8HqeBv25vemZK7yBJ9c+z7Zs8IQ38rRvs73eR294
E0+flhhvs98Oe7P19FUzPGY37MOTSqOu970QeDNPvbb9NX4XBm9h62HFk0cf
omBfVn/zXXdWxsJ+bP0PvzWOPwtv5al/dlLflcnwNp4qNLUnqqTB23maPTo+
K/wK7M9Trvk4rl0eHMBTw12r/i6F8A6e5lR4TuHuwoHsfE68HFlZBu/kaUUP
LZWPj+BdPOn1KK2tr4Z38+RgOPJDxWt4D8vHiaeJ+wAH8dRsma+68iu8l+Xj
xn1u7RvhYHY9kT1Don7D+3jaOPx+eJe2Sa3ez9bL/jHJ3ipwCE+GB1SV8tXh
A2z8nXUKmrvAB9l8XVvVvXd3OJSns2//Gg7pDR9i55/fbqyeHnyYHb/4nKuS
AXyEp5c/Rrx5MBQO42n13qz6g0ZwOMs/VfukkWbwUZ4uaGQ5Xh8DR7Dzu7Fy
yCRL+BhPf87tmCNNhCNZP9P/jariFPg4q9dJM4OnzICjeDJdM055yyw4msVj
pkp2xFz4BE9uHndfxy6EY1h/MXnN1Sgn+CRP3ed6BuxYBp9i4zN6oOt8Z/g0
Tz1CA891XwXH8lTSr1dUkRscx9NDy2HL3T3heLZem3ZMblkPJ7D16eIX7OcN
J/J0s7LNqrot8BmeTg4J1pu6DU5i6+vz95ZjAfBZnkzSONOKnbCMp2UWPhrK
QTDH+q/MsGL9fTDP6od2VPLoA7DAU+Mo/2aLQ7DI8qtJyFejMFhi/RW34JF2
BJzMU7cOV398joTP8XTp/bPgrGj4PDvfuZ2q/E7CF3gK7//EYFgsnMJT7YbG
rJJ4+CJPtk1WT1afgVNZPgk4X/T9LJzG+sn5jnc28XA6i8cK58F1IpzB06L3
v/vPOQdn8nQ6bmmb8xfgSzw9z7us2jYVvsyTj9+EgBnp8BXWn7XtINuXCWfx
tMRl6K3sy3A2T6NGhBq8zYKvsnifraiimgPnsPz5bdS5frnwNRa/S+KXG+bD
uTzNeHXI2ew6nMfq0Y+OTSY34Xw231rfVw66BRewfkzlVr1mMXyd5bsPJQ9a
bsM3eFLd9Nvx0V34Jk/jhr27fqEELuTJuLBiwc5S+BZbL7viZtmWwUUsng7l
fulYARez/uow+d+phG+z+jX0stmeh/AdnqJjbR3MH8N3edq66eTA2ifwPbbe
Rtx7EvIMLmG/32971ohq+D5PM23S29x5AZeyeq7f+MH1JfyAp2+PB2f+qoXL
WH+sFRkb+hou56nn+Pcver2FK3jacHxYxtk6uJL1R+EZjobv4Sqe1NTGKqd+
gB+y44nJX80+wo94qlvj4JD2CX7M+vnf2Z4mX+AnLJ/5n/GQvsJP2fwodwrW
/w4/42nyOrOfJ3/Az3lqo73jfdcGuJrVh9zgE8GN8AuegoK6jPnVBNew+lKi
/NOzBX7J+olN69u++AXXsuu5v+3InD/wK1Z/O3vey/8Lv2b9nkfce1OFs61+
w+p9SFDXpDbwWzYfjTEbtRXhOtZfnPIy36cEv2P1Z+WxfS3K8HuWD6pk4Z4q
8AeeBtRa+9eowvUs/pOU1y9Ugz+y/dTcoLA7HeBPPD0bOl/FRgP+zFNSUPPP
7I7wF3a+Xz8Hju4Mf+Vp2KqE4tQu8Dd2/SFuP0y6wd/Z/rfj/r4XNeEfbD/a
Z8QaM234J09Dn67+fKk73MD6T2WjUquecCNPm8MdhxTpwE08vfI/1XVBb7iZ
9XNRoWdr+8AtPGn4HP/j3Q/+xdPiVW2M2uvBv3n6d6zOPq4//If9e0MrX4uB
8F/W/0UXX6rSh//xlPdQT993EKwgUPln8V6vIXAbgTa6nr6RPxRuK9Dwp796
eA6HFQValRteqWMIKwmko/Fb7Y4RrCzQnEEn8gJN4HYC7bl/XGmsKawiUBvj
t09/mMGqAsm+09w0c7i9QP+CB3hsGQOrCaS85sHwCRZwB4Eu7VkQozoeVhdI
vO57udIS1hDobcztfZwV3FGgdtlx7QMmwp0E0nimMc7BGu4sUI/YDzpmk+Eu
Aj3ZU5GkORXuKlCoytCqpmlwN4E6XlfjX8yANQW6k7dE885MWEugKWW3OmfN
grUFetw5OyLZHu4ukKvnmmOJc+EeAiW53mh3aj7cU6AvRUeeRC+EddjfT5it
fGIR3EugfcazvU85wb3Z+Sqf7X5mCdxHoFeWo54lL4P7ClR1l0+5shzuJ1Dj
V//AYmdYV6CCjBbTZythPYHqTo1N/7YK7i/Qhv8M6tXc4AECGRQGXtP3gAey
+T33XNPaE9YXSLPbufvOXrCBQFumj67cswEeJJCDXawKvwkeLJCq4fvJJT7w
EIEso/6sb9wCDxXo+vbE1Xpb4WECzSo/qGK3HR4ukHvg/BFbA+ARAsVM35XG
BcKGAt1qCd3ycBdsJFB29MvZ7YNgY4E+Z9dojQuGTdj1/H0T57kfHimQz0Hb
wrgDsKlAsRVuy8pDYTOBhs6Pt1A9Ao8SKNHbyWh8OGwu0K9otU7rI+DRAplM
GCMmRsJjBDpstKO8MgoeK5Dt+win9jGwhUA2He3Ux52CxwlU+OVUpkcsPF4g
3RlJQ2LiYUs2Hn8lw6JEeAI7fhvj8J9JsJVAkxdV99XlYBJIGiE7PU2AJwq0
qEPa43USPInFn75vTPg52Fqg0bkXuNQLsI1Ah9I8ikovwpMFClHSuF6fBk9h
431o/jKlTHiqQKaVLkt7XIanCWT3siBocBY8ncXrKI8Ys6vwDJZ/qgpWjL8G
27J8szUlxioPnilQl3PHO0wogO3Yehm+fNPoG/As9vdH74wYVgjPZvHYTslY
pwi2F8h59oF2irfhOQIdK3N8+PoOPFegqe0dXfPvwfMECrzbzzPqPjxfoMhB
zedWP4AXCPS954d3RuXwQjaegVeffqmAHQTSa2GjUgUvEuhHtdarxY9gRxav
1qY+yk9gJ4FSWjwzzz6FF7P1ce7aGqvn8BKBTjdoTC2phpcK9NzPpPPCGngZ
W49d/uwsewn/JxD/w8Zp6it4Ofv7ta8XpryGVwh0edGdUV3ews4CLcz8lbaq
DnYRqHn7sfCUd/BKlg/Wvzj49T3sKtDuu7OdDerhVWy8NoSUzv4IrxZowZ8N
0Z6f4DUsnhqG+O34DLsJ9LK6r3HQF9hdIPPpGgEBX2EPFs9VqgM8vsFrWb6a
tLt6xnfYk83/5HnefX7A6wSatCcr4aXcXgJNdN4w/MRPeD07/u3EMusGeAOL
5/o2i6vl3sjOtzIvaG0jvEkgp+6y7h/k9hboxuj2FU5NsI9AKwc93pUl92aB
zI5Kb9Sb4S0CbR945eYsuX3ZfMnevQuU24/Vz14V3RPl3sryU3xJj3S5twkU
v+RDeobc2wWKNvh3SSa3P8t/ZlJ9sNwBAo2LdOntIPcOgV4f99DUkjtQIBXl
1/F58vPdyfLD9PvhS+TeJVDb9V0zXsuvdzdbf222Plki9x6B1mQVlOXJxyuI
1bfBses15d4rkF/H1D3z5eMdzPJ7VnztTvl87BNo7mAN55Py+dsvkEvziYpE
+fyGsPwyt0kzSj7/B1h93/us0Ve+Pg4K5Hi6i8MU+foJZfN50VNdQb6+DgmU
2v/FtyT5ejwskO9JrzejP8BHWD75bXk9Xb6ewwSqVzjg3k++3sNZ/a/KuOT9
Bj7K6quvzeF0efxECFTz7ElJjTy+jgn0V2Xm0uYXcCQb3+cHe/2Wx+txgXY+
y/38Th7PUez648xz8x/D0QLVmrt7730InxDo3sJ2P80q4Rh2/KWvh90rg0+y
+BvaVWluKXxKIP+bt9xy5fnqtEBH6jfP6CnPZ7EC/VycHbFEnv/iBOql4jEm
5CYcz/oh7WCDBHk+TWDxfm3KnDO5cKJAaS1dpCPy/HxGoPVtdw1bfQVOEsjz
0vIbg+T5/izLf49l6x+kwjKBBncN1F8trx+cQEHVVs9ey+sNz+rZYvfwWTws
sP6uPJni5fVLZPVz5stXz+T1ThJoRaGKv9JpOFmgE7ttVLVOwOcEOqpcu7eT
vN6eF8hIxb7lexh8QaBdNj1c8+X1PEWg3MFvirfK6/9Fgd4s3mHcR94vpLL8
MDI/hpf3F2kCVfxJ6KYr70fSBTpvMyQuUN6/ZAiU8GjtjNsb4UyW35+E91ZY
B18S6FNMsV4/eX91mdWTNTNWDZb3Y1dYfbOe2djrPziLzbe/Wm2zI5zNxmti
9ph8ef94VaAspXBVn9lwjkD761Jcusr71WsCWSiZLTlhA+cKpBbfV1lD3i/n
sfhzcd7oPhbOZ+tnZeWli/L+vUCgA5Zmn16PgK+z/KSoOURpMHyD1W+LukAN
+X7kJttfXGzWaCvf3xQKtNzD5V2NFnxLoEeOHUckd4KLBMo3Tf7u0h4uZutl
+KVF7eT7xdsC7RXW+Eb8lu//BWLlyaujfH97l/WXf2yXeH+W7/9Zf3njyJKb
8v14iUAN1pGHleT7+/sCfXuro2Uk/7yglMW7xR6NKeXy/T+L1x2Po6fLP88o
Eyh57vUnY+Wfj5Sz+J6666f2Nfn+X6D7e9+3r5F/XlPJ9gubV46Pkn/eU8X2
P4teXRgv/7zooUBDmt4cuCf/vOkR+30Hz292J+T7f9aPLm9qnxUu3/8LNO3k
niYt+edjT9l6/BH0atlu+f5foHSf2h/H5J/HPRdIQfe7fdYm+f5foLuXfHRL
POT7f4FmCuEHSl3k+3/279+XXclfLN//s/z+Tq8qYZ58/y9QxpFr7Tfayvf/
AnW3mbLd2Fq+/xeo24/4Rc8t4DesXozVKNo2En7L5mO7RpOq/PPWOoFaBnl1
3iv/fPYdyx/1Ey2/94Dfs/zevoK37wx/YPmdT915Wv75cL1A22bEf3n6F58n
f2TjZxzZX70B/sT6x/os6+Ef4c+sntW5BVq+gr+wfK3WX5mewF8FaloZ+tf0
AfyNXf8H3+ieRfB31t/aPGj79Rr8g+2P4s+svpIB/2S/f1brp4/88/oGli9d
nR8OOAM3sn56xdMJ10/ATQKNSXqzwEH+/UAz60/rv814Fgy3CKRdEWC7MAD+
JdBqvS5B+fLvI36zeO44Wr+/B/xHoLKLOx19VsB/Beq3cffsbAf4H+sPtt41
a7SDFUTqs+CjuYEN3EYk/13uu6dbwG1F+jbo+tQVxrCiSOrF61I8DWAlkRy1
H3xc1xtWFmlq1pShrl3hdiItm6UZYa8Kq4h0jLwWmfzF90eqInEvNp9R+QG3
F8nAwzSp7B2sJtKswRHBx+TfT3UQyfS4p69dBawukv3ZLWd+FcMaIg1uth0T
lwt3FKnCYuXycRlwJ3Z+/j2m3xXhziL1TzrVd2E83EWk4hpFjcpIuCs7P5NR
ZHcQ7iaS7bfvtVk7YU2RrLc/GtB/C6wl0sri+cMC18LaIs0fzutXroC7izRB
6aPlQAe4Bzv+YdVY95lwT5G+Z6Zt4uXfR+ow//B780L+fWUvdr1G5/W6yL/P
7C3S+TTf2Rby7zv7sJ+PLIxeIv8+tK9I9ZcXDvWVf1/aT6TkkuShofLvU3VF
strZ+3qM/PtWPZEeBmX1O/Me7i9S2iqPVWer4QEimV8oy00ohweKpDTM2SG6
CNYXaUmfGXNDcmADkbQidj/ySYUHsetPLdZcwsGDRRrXMXaY5Sl4CFtv7awn
9wyHh7L5NMva92UvPEykLffu9i7YBg8XSX9g28Fh6+ERIll2i7vv5AobitQp
5Px4XSfYSKQUjaawmlmwsUg7pig0nLaGTUSaFq5xaJH8+/eRIg04OWBHxxGw
qUhCs+KnXD3YTKSAuyP+eWnDo0R6sO5ZZa8O8u//WXxpq0df/4f7A0aL5HLI
y839BzxGpEUf/Dw03sFjRfpr7Zif/Ay2ECl8Q+MR2wfwOJEaHjQ3v5HfrzBe
JEXNvH6BWbClSO2b1wzsfgGeINIQw1tDpDOwlUibdNbPsYqGSaTMDCn7fig8
UaTPq/ccXL4LniSSxrPMmk+bYWuRhn7Je7rNA7YRSe1A1SmV5fBkkc4demsT
Ph+eIpJmzomvvabDU0V6Kc4rOGMJTxOpWTB8NHwkPF2kL3lt5qYZwDNEGhG/
ZOa4XrCtSNdi9r3J6wTPFOl+wr4J05RgO5H2W/fceK8J96/MEilUduH0/I/w
bJHSjwfUPK6B7UWy2LnWYUUlPIfFo3+fPnXF8FyRbjt+muV1DZ4nUuHZn6qN
qfB8Nn75iqt3cPACtp4/JOxRPQUvFOnrrO7+4fL7eRxEstP7z6PPXniRSHsv
jHTnt8KOIpG/UoS5F+wkkt78Noo3XODFIg1061w6fxG8RKSr3mXd38yEl4p0
4cHZL74T4WXs+hPivTXM4f9YfL07lp04FF7O8tmlzjXj+sEr2Pqf6dRSIb8f
ylmkEovNuhtVYRe2voymVuq24H6qlSKdsbxSu6IWdhWpLP/icdkdeJVIR15q
6X5Lh1eLNEx3ojAxFl4jknKOmkvkPtiNrYd++Zu/bIDdRYoyNu5ivxj2YOux
6PjSdBt4rUgRvTL26hrCniIV6RZkhHWH17H8q7Kxe/s2sJdIY85+Ld37Hven
rWfx9bW+Y4dyeINIChsPNBy7Cm8UaWzOhguDZPAmkYwb81xyj8DeIu2b0nv0
8q2wj0ie/8Xaq6yEN7P60eZdRbodvEWkugDteo/RsK9IIZNuZA7Rg/3Y8RZ3
W/pZDd7K8n+7uH/ZP3B/3zY2fhMP5oc/h7eL1DR32631t2B/kRa7HjV1uAgH
iHRCK0B/ykl4h0h+HdyuWe6FA0W6GNau/4T18E6Ruhof8pzqBO9i9WXq1TxH
G3i3SO8vVFn6GMJ72PUu5hRO9ICDWDx83jn4Vlt4L1ufG63K/tXjfslgkTp8
sOk7sQreJ1K5SqDBwTx4P8vvRWtUa0Q4RKQXw9q+sIqED4i06sHjW1wgfFAk
m3SN57084FCRzt6fZBG9AD4kklnF+UZdgg+zeHrcwzh1KHxEpAOdS3/P1oLD
RFrnm7W58R/uPw0X6V2kbQb/Hj4q0o0Re8tWVcARIjn9aPPGMBc+JlLBnDql
tiIcKdLwHg1TXhyDj7P+auL2/KJAOIrNr7Q8NMcDjhZJ53nfqzkL4RNs/WTf
WlU8EY5h47NAJbZmOHyS1a+TvbYq9YBPsfpjVN3BVBE+LZJXrxurPT/h/t5Y
1r+dfhyX+giOEynnU2GR8g04ntVvxdIfLhfgBJHyHSpN78XAiSwfpC+IsgmG
z4j054+7aeFGOIld/5f7WguXwWdFim6qmf11Oixj/eCPqK9Ro2BOJL5tuJqd
HsyLNNqug6ChAQsi6Va8fv64CfdPi2y8rc5mpr2CJZZ/4n0mxdyHk9l6md0/
9FA2fE5k+wXdpEMcfJ71l3UHjsdEwBdYvag32JAeCKeI1LHj0glP18IX2fXW
TerQ2RFOFWnF8OO19pPhNBYf7gUPTpvA6SI9efO0trkPnMHyxcokPWc1OJP1
Iz8PRFY14P71SyJVFSXPdKqFL7P69q/S7n0JfIXlB6/dicHZcJZIg7ZXLxzJ
w9ki9a65tf79MfiqSLmBJc3nd8E5Ik0cad6yywu+xub38Hc/lyVwrkjZeRcD
58jv388TaZR9uZadufz+f9avfFhHCwfI7/9n68fCXsWzs/z+f5H6Jv1ZH/YH
zw/cYP3egPTdBe/hmyKpKK6brPgQLhRJO/NRlv0N+JZIm0+vrBcvwkUiZd0z
f6oZBxeLdOWp2ZEDofBtkU6dUdDoLH/+4Y5IQV1aFiasge+yfuqV1cZJC+F7
Ir3yu+D8xRouYddz5P0wyQS+L1JP9VmlPv3gUpHmZv1eYCd/XuMBO7+eT7JH
/sLzHGXs97uEqRq8g8tZPs8JGTeoCq5g+yGjZgfzG3ClSPP0yv6blwpXiXSy
oGJ+QDz8kNW7jUFjMg/Dj1g/ssVQ/a8//Fgkw2uv789dCz9h/UvM/uB0J/ip
SHf98o0NpsPPWL2NUbx7ZjT8XCSj+weWmBjA1Sx/D11VfVsTfsHqxyX3Bd6K
cA3rT8ytcoZ+w/M3L1k/k+fQ8/MLuJadT2ija14J/IrViwiTxPgc+DXbX0x5
V3I4GX4j0p1xZe8PnITfijTnuc+3YwfgOlb/dYa+Tt4KvxNpoUrvvDI3+D3r
14/Z7lFxhD+I9NEsdPj0aXA9Gy//kMyo0fBH9vcq8/s3GMCfRNrT66DHCm34
M+ufrLsdfqwMfxEp+O+SkBU/8fzUV5F8lk5xangFf2P5Zl3Qr6hy+DurL894
9+nX4R8sfo72OaOSBv8U6dYc/TNliXADy+d2NauSj8KNLP6K7OoidsNNIq1O
sR4YsgluZv2loZ92qAvcwvp72nXl1Dz4l0iBdqUdsq3h36yeXc1UrjOF/4gU
uWdVot5A+K9IU658ql4jf97tn0ht9SdlXFWCFSSaXWyqp/sTz8u1kWjdNt9e
R17DbSX6s1wWq1EJK0o0L8iCi7oJK0l0YOlhI5NMWFmioXPeGlXJ4HYS7aI1
iSFRsIpEKe377LHdD6tKtEq94XbPrXB7iSykIu+f7rCaRNml832fy58v7CCR
ufu4++UzYXWJer5R3fzQEtaQqFuGscs7Q7ijRC9vdgxT0YU7SZT/623TyC5w
Z4mSZO+PerSFu0jUXtloccp3PC/ZVaJwKXOq0mu4m0TT1TbOXVkJa0p0vNTc
u7QQ1pLop1dxku1lWFuihQHPqh8IcHeJrE00eq0+CfeQ6Eph7WzVQ3BP5qaH
mzN2wDoSxf03d98G+fOkvSQa8TZx+1gXuLdEC0w7z+y4AO4jUUn7ok+fp8B9
JVp5+fOS52PgfhKpBh479GgorCvRuc9Z22p6w3oSfZ2zoHdDR7i/RD5qk9d0
bwMPkKhX038Ok7/j+dqBEnWtWFuz4zWsL9H+YwP/3qyCDdjxb4xM0imGB0kk
vBp1b2s2PFiiq/nX1r89Bw9hx3u4YM/yeHioRL3jNyi8OQoPk2jYt8CnW/bC
wyX6PudNJ20/eIREfe2aw3I9YEOJNG+3c9qyDDZi62vFnP8s5sDGEvVI6hLd
3gY2Yefrv/nvK3N4pESKG5P23hkCm0pU1HJlcG5v2EyiJXeLn1zrBI+SqHbI
i8jbbWFziUSDv/a1P/H89miJclv6tVF5B4+RyHfq2NPmT+GxbP2tMO+3sQS2
kOjTsd9bL+fD4yTa5OPOqWfA4yXS0Vp02oOHLSUauOD4vMqT8ASJWgb8yJl5
BLaS6EKuWdW93TBJtPt3z6NLtsATJXLe9t+7n+7wJIkOfc+6f2IZbC3RkLU1
VrZzYRuJFLb5j1CZAk9m8blz7JF7Y+EpEhm/vbIsfoT8+X92/g6Jh3foyZ//
l+hi05Geblry5/8lqj/b9/vS9vLn/1m8OdzSz27B+wRsJTr6vv75g5fwTIkc
Ykr+/iuG7SQa3e/IRutUeBbLZ5nTB52KgWdLlBbVTU1D/r4De4mc5rRRPboW
niPR5xEDOhotgOdK1O/k3vY1lvA8iX4dMH/LGcDz2d8rGRextxO8QKJMv1N/
/JrwvoaFEpmOXdF5dw3swNZz+oHL8cXwIhbfr3XfVKTCjmz+1g7c3e8U7CTR
pXfR/gF74cUS/Z4XlP/NC17C8uO0DxO2O8JLJWr6r7RaxxpeJlHA9gnh94bD
/7H56DXO+rg2vJzlm7jSam8FeIVEJmc7Llgtf3+Gs0Q/rNscWVcOu0i0Y3GW
f0gOvFKi4uo5HbI42FWiZb2f6SschVexfPPL94qjP7xaIq9pkzMKV8NrJKJG
13Yz5sJuEnVyVox6MR52l8jw4IxFBwbBHhKpr/A0m9EVXitR7LeEnn3+4H0l
nmw9ZAz6qVgHr5PIIM8y7e8D2EuiQW1H2GjI34eyXqLJ263DjXh4A8tPARUH
XCPgjSw/PLXse34HvInlP73n5uoesLdE9kV9C7YvhH0kmrDJ64LCJHizRHu7
Ta0/PgLeIlGWwcCVk3rCvizeXh5UVlCG/djPV3bKuf8F75fZKlFh7cRtaU/h
bRIpPckfKt6Ct7P8MWbslbQ02F+ig/vmdy+NgwMk0tC7a6QQCu+QyM525deJ
fnAgq5eer6ZHusI7Wb031hv0Zw68SyJZcuPmzRPg3Ww8D84a1HYYvEeikBHa
BnHd4SDWD5RMW2GvBO+VaNKF9ze7fsX7gIJZfJqoTX77DN4nkXfztaK7xfB+
iaq1jaxvZsIhrD71DYq9fwY+wPKPXcud+jD4oERHzpRe1tkBh0pk2cFxvtNa
+BCbP7d3IaIjfJit7+tvbDtOhY+w+FuSG7TLDA6T6FrhFwPV/nC4RFFqf/vE
doKPsvFI9XOc+gfvc4qQ6PV3hVsKH+BjEvXPHL/o9kM4UqKbWTVNZ2/Cx9l8
8heijqbBUWy9D9lsEJYAR0s0slEtLFb+PqoTEh3+Pa8wJwCOkejy8kmXPq2F
T7L8dbpsrtFi+JRE7pFd9gZOh09LVJPQdeLL0XCsROe55o3zDeA4iWYOaVCr
0oTjJYqZZ9PkpggnSDRWc8RQjW94f1eiRHP02x3Jlb/f6wybrz4je+4pgZMk
+i9QN90hBz7Lrq/Ibt64ZFgm0Z5t1rWGJ2FOoi9GUfNHHoB51h/Gfo6cvBUW
2PintESvcYNFln+CttjFLIIliU7uMIl/Jn8fWrJEw+e1CTIaDZ9j+VP9bt0R
A/i8RMq992W30YYvsP53qemXncpwChu//s82dfmJ97VdZP3DuPjRF17BqRKN
+sMNW1YOp0m0beYw6nUdTpfodPxa17fy98dlSGTT5dqB/EQ4U6Itc3clSkfh
S6xeXB9wKmk3fJldv09ft+RN8BVWfw1+NRa4wFkSfbO3t3g3D85m+WVYvm4f
G/gqy2fn2p78zwzOYf16ZOnJCwPha6x+uv3u1ln+Pr5cicr9ln3zV4bz2Pp/
+2Jwy8+9rc6XaH7SVm7PG7iA9U++xs59quDr7Hp/aU69XgjfkOhu/LRpfpfg
m2w9pTcvHM/DhRLNXbxypcYJ+JZE68MerKiXv7+wSCI9k5P0aBtczPqxTwbf
ytbCtyX64PBm9dOl8B2JrlcuPvptFnxXooRk7VXaBN+TSKsptXSqCVzC8g//
vHBvf/g++/shsy3KusGlbHzG3tUZoQw/YP3doOGLIxrwPsgydvyIWR9V6+By
dv1hAwtCHsEVrL41ifd63oYrWf33/NImIxuukmirY4fZ/52DH7J+6N0ATisO
fiSRh6rXv4dh8GOW75YaTeV3w09YPpuSvmGv/P2ZT1l8VizbsH41/Iz1B7eP
j1ntCD9n/Wbko8vutnA1W7/TxLdbLeEXrH+JiE87bgTXsPxzd1m3PD34JTve
4/CGhm5wLasX5r/sx7aDX7H8VOesta8J7xt9zfZjgQnmte/hNyw/q8fJZjyD
30o0q+fsxTklcB3rH2UXbCbk77H6P06+xCs=
         "]]}, {
        Hue[0.6142719099991583, 0.6, 0.6], 
        Directive[
         PointSize[0.002777777777777778], 
         RGBColor[0.528488, 0.470624, 0.701351], 
         AbsoluteThickness[1.6], FontFamily -> "Arial", FontSize -> 16], 
        LineBox[CompressedData["
1:eJw93Hdczf/7P/BkpCE7VKhEWRERUi6hjFKyomGUlL0jIRT1jqwQConOaykt
hUqLyirKSIpSIiNaVvJ7fr4e5+cft/utOue8ns/rup7X87yG7vL1DisUFRQU
drRXUPjf///3b4OMbu/YfOVBf9mk//NGGV24fufSTSN4k4zmjjmxOMkc3iyj
8yMLX6TawFtkJP70GfzYCd4qow5/zjnWr4K3yWhZ7rRNOj6wt4xCVE7ucwqC
t8vI8dK1k1Fh8A4ZnTqTn/xDBvvIqMFIq2lxMrxTRtovaxfduwv7yuiqfWC9
1TN4l4xmBdveL6yGd8so5d75ryub4D3s9cJr16m15/7ZT0YrKnmH9B7wXhn1
KlrC7dKH98noQ9uzvjNN4P0yerX6a6n+VNhfRju92hepzYMDZKSZF7BO0R0+
ICOnO4a32m+BD8ooSuPaHQ1/OJCN95eas2NC4SAZvVaUWS+/DP8no83HHr0I
T4SDZRTpMdOpOgc+xI6vsssrs6fwYRk9+KvnebEaDpFR7MJDat2b4SMyqh7s
9uxEB/6fj8ro4rK8J3q94GMy+nmuRj3DAD4uo7ZG30+vHgefkNGYoeN2DpwB
h8ro3OrmO58XwSdl5HE8MCBnFXxKRj497HP5nfBpGb2xuBEWcQgOY5/f3Ezp
YgR8hv1cz1EnLgY+K6Mfn8K/Fd6Gz7F4DIkM/FsIh8uoX2PHhomVcISMLnXa
axHUAJ9n8VqUtb2qnfDPF9h42B2Pna0BX2TxEJX+NdcAjpRRWje9mfbj4Usy
WtjhUn7NTDhKRl37jNgV4gxflpFN3zubpq6Dr7DXH7g6RdkPjpbRgcOjncuP
wTIW720mrsmKgjkZuR282pyUBPMyOhGYqnwjFxZktKiES7hfAosyKstKU/zy
EZZkNFTNob1OK3xVRlLbvPxlXcR/jpFRXuBh1wQ9OJblX0/tJz3GwNdY/uf9
GHXAGo5j8b0+8YjSYjheRquOfWwOWwMnyGibt5X3hD1wooymT9jR/9MxOElG
3e9Pab16Gb4uo0F/N+r5JcPJbL7OlZ5dfg9OkdEMV/dt88vgGzKard6S7fgV
vimjTvvPH1/TVvrnWzIKi5/77agGnCqjgLQRdXcGw2ms3vx2OKdqDqez8VOq
bbfcHr4tI+OHw83y3eAMGdmdcrOd7A1nymhIr7KZ9/6Ds2T01PeHpft5OFtG
WT460zrHwzkyeu/4YOn9O/Ad5jZ+V8JK4Lss37s+0PP+DOey/Hpr+96jzdV/
zpPRtajY9p494XwZ3VvE/eczGL7H6kHL7wPnzeH7Mqry26lSPAd+IKM+Ne0G
annAD2VkMnv/u80+8CMZFSnWuZaHwAUyMjxqe35xFFwoo6bCuMT3yfBjGYUr
TIwPfAA/Yfn9oI9sQgVcJCMDjwNRrU1wMZvP0HvJxSox//xURjp3Jjam9oef
yahCd7JXsgn8nPnCDIOcGfALGY3s8czirStcIqOtVlsyemyBX7L5aZeR6hgE
l8oo38Rtaux5+JWM+n7q6dk7ES6TUfSe8+NC8+FyGSmcfXxX7zX8WkZr7Y4P
yGmE38ho8agnS7arxP5zhYx0PY8dmqQDV8qoJa38Zp+x8FsZKac//93BBq5i
9SWHW6q0HK6WUXrPw780t8PvZBRY/+jl5BC4RkYdY3O7+V6G38voe+7rhPyb
8AcZ3fkRUjDkMVwrI+85zt4XauCPMqqzKU81aIU/yWjP5rIXy1Su/fNnGbmW
FCXc6Al/YfXlh8l2LV24Tka3HD4aHRwGf5VR4sIPb1pM4W8yylk3+LTvFLhe
RrmKMYs72MENbDwO7TU5uxhulJHRxevDx3nATaz+NKy0e7MRbmbxuC7l0vFd
8Hc2/yOLRtoFwT9kVBP5UVHjJPxTRpO9zfVqLsK/ZDQtUy0sS4J/s/FvurKW
S4FbZCQ0u0hhOfAflv8DjrucKIRbZbTPifsv7BX8l/29Wmdz7j2swJHZOPPd
WY1wG44K9sUvrFGI+2dFjhrHfn+i0Qluy9EX+/Cf9n3gdhwdOmD29ORAuD1H
mnbe66uN4Q4cDfr46/EkC1iJoxurfTpcmQl35MjqRrxGz4WwMkfqZ73UjrrB
KhwZpKz91nMDrMpRQ/SpgmhfWI2j1pqca5ZBcCeOfOoqzn84CatzpGT4Jurc
JbgzR6lNN/MdY+EuHBWmbNPUTYW7cjSlQOdiYx7cjaOvJwvci57C3Tmq9ry0
Ka0S7sFR4qXMovg6uCdH/c+5Hk9ogTU4unk5IeW2cvw/9+LojHK7Oc814N4c
dVYKX/FrANyHo8V5hQqDjWFNjoYsVRjuZgFrcaSceayRmwVrcxSS2LjslyPc
l6OFjyP3LPSA+3EUvl7TMWMz3J+jXeHvm0z2wjrs86lecEsKgXXZfHUsESeH
w3oczVg+oaSEhwdwdNxlffOuZFifo6xzw9SN7sADOTrXYcTQ2ifwII6uJps5
xr+BDTiaX97/4oEvsCFHYVHXOq1sgQdzNFDtvjhXJeGfh3D0/fncAJve8FCO
KpeYXpkzCB7GvMFLw80EHs7RC/3qt36WsBFH71Ok3qI9PIIjm2X5tytc4ZEc
bdGcVaW/FjZmn897+rEtO+FRHLVdW/64MAgezZGx1si48WGwCUfZxzwmxEbD
Yzjqe+LaduMkeCwbv7mW3hnZsClH/Oj5k52fwOM4mrTToLJdBTyeo8mqLe43
6+AJbP67aD71bYXNOEqIeWBu0ynxnydypHd1uWCoDZuzv+9tNKjbUNiCI7eq
/akdJ8CTWPwG3dquNgMmjhwjjDz6OsKTWb64jTtqthK25Oi+yxjFldvgKRw1
vdiXeyEAnsrR2rW7P1aHwtM4WrQ3YMf4y7AVG5+sRt+zCbA1R7fDDdooZ8PT
OSqJ9u4a8ASewVGnzhNvqFfCMzk6/yevbfQ3eBZHKg3rWma2SfpnG47y+/vE
/OkC23J0LMl4YLoOPJujJaOerz40ErbjyPfylcOeBNuzelJTeNLBHp7D0YdX
/kdmLoUdOLp+qirAfgM8l6Pn+5X93f3geRyZhiiePHAUns/ib3RR9vWL8AKO
Tp3epNV0DV7IUUvQvejJmbAjR3eDrm8Ifwwv4qhjqqJ/+0p4MUflpas++tbD
ThxN0z0Tp9j2+j87s/HoP7DiVHfYhaP408f9x+vDrqy+zLCPrjWBl3C0POa6
vTANXspRVUqHkO0L4GUcee/29Jy/El7O0YLyDx9oO+zGUYTWLm2zINidoyNr
vytPPQuvYPEc0DnVSYQ9WD3u6DxxXyq8kiNFRYfQ5IewJ0dnraY8/F0Oe7Hx
f+T8dfZXeBX7/Q5XOsS1Sf7n1Rw5qf3qrdcdXsPyra7zyEv68FqOgorWzTMe
C6/jaJPGxpACa3g9m/8lk9/5LoI3cKTKvXAbvxreyFHRmBb19rvgTRylBJrV
vQ6BN3PUdeIX1XsX4S0cNb80XpMdD2/liJPVaDzIgbdxVDM/vlvVM9ibzX9y
wwrVD/B2jq643tOw/A3v4Gj20M5DAzul/LMPR6OfOnBl/eGdLB+Wlp6wHAX7
snoSGFl/fSq8i42/1uz8CQvh3Wy+rU21H3nBezi6VuZSt8EX9mP1cd8qqwFH
4L0cpRcL+tWR8D6Ocv3UD19PhPez17PV33c6F/Znx9ejV4fAl3AAc7ygGfgZ
PsBR7NtxmacVbvzzQZY/PWN+Xe8OB7L8NDqQWz0IDuLoiUW+gf4E+D+OzI06
am2yhYPZ8c1bdLFgKXyI1Uel+dcnboEPc5Sk3c3pxkE4hKMYF71D087BRzgS
P4VYVcTARzmaerH4wKEs+BhHfvZvpls/g49z1LO3amDXWvgER3FBGpM+/oFD
ORpTYuhZ3PXmP59k6/HPvJYHA+FTHFnGvmwqHg+f5qh72NlZn2zhMNZfGJxt
6rYcPsNR1LlbtdO3wWdZv1IxXDfkP/gci8cdniGV5+FwjjxnGhhYJcARHE1Y
7/E6JRc+z/qbPy7ChFfwBY5WZe/yuf8Vvsjy6bfn5NXtb/1zJIun1m91fTTh
Sxzt/txz23MjOIr1B3N/ZEVNgS9z9DCnPGe3I3yFoza+w7w818LRLP8+u4Qv
3QfL2Ps7t5u58jTMsfxbk+nsK8E8R1KMZfqFTFhg/YyJ+cLHz2CRxU9vr85d
P8ESR/7ddj10bZP6z1c56qc4xPumBhzDkUaAxrcBw+BY9nn+e9nv3GT4Gkel
H39V9l8Ix3HUQ7W6X/waOJ6jmVtr4+fsgxPY+nto4u7W03AiR2Xj37umXIWT
ODK58th4TzZ8ncXPr9gnDiVwMkcjTJS1R9fBKRwd+DG8pn/7tH++weqrzxi1
PlrwTY481v9c1s8YvsXiQ71b+ghrOJWjDvpPGm1c4DR2vMZTSrZuhtNZPl/U
NReC4NscWaiXfP1wAc7g2H7UL9vkOpzJxs/7+b7/HsBZrF8ynfy7thLOZutL
VNb3+T/hHNZPLmidfL9z+j/f4Sj6mPGlmYPguxz9HmL8umginMtRYKhHusdc
OI+jOYoP27ZdBeezeh/7ZSPnB99j/QtV5i84Dd9n+w+b6fc7xcAP2P6j7QyT
hznwQ7Yefj+WGVoKP+LoY6d5Ru71cAHrx8Imm5gp3/7nQo72HjoU3EcHfsz2
G5+qalvHwk84MnTwVvpoCxex+RA/hpa5w8UsHjXdpz3bCT9l/YCKb37xcfgZ
R6Ge1oUvePg5R/t6OShVZsAv2PEGXtD8+hwuYfEVKCQq1sEvWb26NOq2WtuM
fy5l458a3vmsOvyKvd9q/36DNeEytr4VaKTfGAiXs/e/lXZ7ljH8mvVLY3Qa
yyfCb1g/1mvA0M3T4QqO9ud/GN1xHlzJ1rs+z19FLIHfsvpmFNIwejVcxdb/
iIap97bB1Rw9OmEUsXQf/I6jEwOF3ObDcA3r71I0jhw6A7//Xz+6Ok33CvyB
I+vF77WuX4NrOQow6rV5Rir8ka0nYx/9V5oLf+LoT6HxkDVF8GeO9kjXe/0u
h79wVKei3yewFq5j65PuqYZuzfBXtt8657f6XJvMf/7G8mtM3FTdTnA9G+99
DpaXe8MNHL28+2WQvj7cyI63eVPixRFwE6u3xcZSHzO4mSPt4TWPQqzg72y/
bXzr1d858A+O9OunnVzjAv9k+fLjeHKxJ/yLrU+t+orjtsC/WX7e/jnq1B64
haOVXw8r1f0H/+HIxa5iouUpuJX1QwU+R45Ewn/Z+l295tYzCVbgyeXzIt9e
KXAbnnrHbj88JxtW5Kn+dxjv/whuy1O6p2HwtRK4HU9Keqafiqvg9jxZv/Q9
8K0O7sDT+ccu3Tv8hpV4WtFcN6tbh6x/7shTbV+FDz27wso8vZrXK6qLNqzC
U6iV3yhFA1iVJ+6mjV2tMazG03sDp7i8iXAnnqY4O3eJsIbVeYoeVzJgpQPc
maeOfuOiBrnAXXhqSsmZVroS7spTvE58lv8muBtPfWP1H+vtgrvzFDRkrGHS
QbgHT94zW3abHYd78nTqfcihpHBYg6cqC/WOA2RwL54GjuK5/XFwb/b7sqiB
z2/BfXjqU+08tu9dWJOne7/mH59fCGvx9M1k3Lc9L2FtnlaeLFUJr4L78uQ7
1/Y0/wXux5PZsmezuR9wf566N7WpPa2Y/c86PNVoXNbdrgbr8rR/xJuY6Rqw
HpvPMyNmKevAA3iyNPa8dmMwrM/ipyYrbNFoeCBPJTaV6e8nwoN4qutfUuZh
BRvwtKloZFyRHWzI0/WuXxuNFsGDeZo6PnLF9uXwEJ5ynjhmxK6Gh/Iktd7K
Kt4CD+NJ5WWHoTW74OFsfEu6pbw7ABvx1KrhMrjoCDyCp4owtUlSGDySpwv+
P25sjISNefo+PcZpgACP4in3uve7jHh4NE8LVZb1nXkLNuHp7FuLnPRseAyL
92GJF/o9gMfy1O2z6VavYtiUp8kqWqoXXsHjeBpTf9jwdhU8nr2ecfTJ/E/w
BJ70G9y00hthM54er0zeH94CT+TJoteBM+7tcv7ZnKd2va4ZaqjBFjxlGfZs
vdYdnsTT4bQzNSZaMPHkVz40MVIPnsyT18/c0d8Hw5YsP4/uMh1jDE/h6XLB
5mNO4+CpPE3/87nHqknwNPZ6T+1OLbWCrVh839b9aGELW/N07F2P2nbz4Ok8
jTJWWh2/GJ7B06A+StbWy+CZbD6WLnTMXgnP4mknt8ln0DrYhqfKcvX/NmyB
bXnyOK6zItIHns3Tc+3y2hQ/2I6nUinr9/UDsD1PR4Ye23HuEDyHp+o/C6w9
jsMOPP2JXDejVxg8l6cIg30rYiLgeax+7D+8b2gUPJ8n+4w3gSEcvICn1W31
lj+/Ci/kyWer3c/2CbAjqyetGRM0U+BFPBm/HtyjRxq8mKfAAWe3NGTCTjwN
/7rHJuUu7MzTaZ47vPw+7MLTtKbJQ+sLYFeexp982WdlMbyEp5C+bnaZL+Cl
7Of+RtkKZfAyFm/B9WsHVsDLeQpvlzdjRDXsxpN7/RCHfh9gd5YPe37tr/8E
r+CpbfH2MvEr7MGT1d2ZrjMb4ZU8Gbl7Kz36DnvytG3xytKxv2Evnm6OrSrz
b4VX8ZQc0KtHSps7/7yarU+PgvwL28Fr2Hq0Utf0kRK8lifTkbpj4lTgdSxe
tQ2CdnSC17N45YdMMugCb2Dvb7DT/WY3eCOrFx/SlEb3hDfxdMj+07hjveDN
LH7i5yg/7QNvYfV3aFBwqxa8lacOU3YWdeoHb2Pr4y6nZkUd2JunrneuqJTr
wttZfUnXMrwwAN7B0+/vmSutBsI+PKm1vnpbNAjeyVPwgi/J1oawL0/bneMU
Lg2Gd/HU2Kb3q8oh8G6eHL2tvVSGwXvY+psSmtd7OOzH09O/flrqRvBetl7o
XfevlXsfT/8VKhrGjID38zQpe8GQRSNhf57WPEqP+yh3AFtvXy+tXmEMH+BJ
+53351y5D7J8vmLX0HUUHMjy35t0p8odxNbzr8IlV7n/Y/G3tyFqmdzBPI1t
2uVgK/chnpZ84F7pyn2YrZcj8ze+lr9fCE/LBg20PCD3EZ4ufa3brSH3UZ7o
+tTFR+Wf/xiLnxxdpUb58R5n9Sra7cZkuU/wpGOScWWHfHxCeXp2OLNNuHw8
T7L+pVtmW14+3qd4mjmjsvLiUPg0T/3TOj3fL5+fMJ6GPv3Y20E+f2d4mnfh
dYWqfH7PsvkNbbMmTj7/51i+z9Ost5THRzhPPZ0jYjPk8RPB+qX4qDdD9ODz
bL0PfZe5Vx5/F3gq6nHz6B15fF5k9S5DKbhZG45k/Y/pjLoe8ni+xNPonH0t
OvJ4j2L1st68XlOeD5f/V5/8u7SV58sVFm/9Sk6XyPMpmtX/yDH55+X5JuPp
TkObdw7qMMdT2eYuI5tVYZ6nG0PCPgQqwwJPG1xGzFeV57fIU4bu3aRd8vyX
eHJtvDj7jbw+XOXJwWGu2+i/qB8xPDnNv2nq3QLHsviZ972z9BO+xvqzA6tG
PmmG49h8xl4t+9AAx/P0Kz/EuUFezxJY/U5Vqf/yGU5k61GP6W9f1cJJPPW6
c2xrWg18nSe7L3O+HK2Ck1l9F9VOLJTX1xSeNtYs5ruWwzdYfTSv3nb7JXyT
rW8vXScvew7fYv3OJr/Z34vgVJ7+GrWt2lsIp7H8uXHOus1DOJ3Fw+Sm9K35
8G1Wj49KR17fgTN4Shky669FFpzJU/4Oy7mh6XAWi6+/7wpf34Sz2XoVyvZr
yXAOT/uSX7kslq9nd3ja81rre1AsfJentDcvH14T4VzWby4+PahABuf9L59O
TauWr5/5PF3Ueb2u4QJ8j9WzsePe/TwH3+dp/jHduh+n4Qc8ffxd+ODrCfgh
+zzXhmdVHIEfsXzv/6Drg2C4gK2fuR/+xB6EC3n6ouGVd3g//JinR8sfxq/Y
Az/hyfzt2FbTnXAR239ku35s5w0Xs59POnHzwSb4KU9f7yeIR+T9yTOe9OYN
b7VdBT/n6eru5q9KHvALdrztD2WlyfudEpafWp+vrXeBX/KkWnH6Z99FcCnL
x+qAkjx5//SKp+U3DQ9vsIfLeHp30sO+pw1czuJf4bRrsjX8mqcnoXvqF0yB
3/CkXGBv1WgBV7D17/2lE0cmwJVsfcvd1H3wWPgtT3xTv9YMeT9YxeLzmnvw
wuFwNU82ii71nwzhdzyVv9/htVcfrmH97/H9g3rqwO/Z+hZ10pWT96Mf2PuF
aFuZ9YJreXrd8qTLo27wR54SLW9/W6oOf+JpbvVIrUZl+DPrT0ampx9sD3/h
6WXJ5E7abeA6Vt+SXoyNk/fPX9nrbX+9yvoH/I31y/99fV7eANez9eN9hehd
Bzew/rl7dvduH+FGlm/dS81i3sFNLL4ORNvZVMLNPP28+XTHpzL4O08FVTOr
QkrgH6y+ze+dMvop/JP1I/d29y0thH/xNDL/o1mAfD/xm6c85R/jR+XBLWw+
vq0wr5TvP/7wNKSvzuqTt+FWnlb9MK2ZJd+v/OXpxMqq4vbJsIJAo3f7LciW
72/aCPRj2n+H/WNgRYGOh0aenSHfD7VlP/96IKJbNNxOoNKDmkmv5fun9gIt
G+H091oE3EGgMT4rzhw4AysJVF2y6cLSk3BHgdYVvhg26RisLNB0447Oeodh
FYH4jYesVIJgVYGGdVRt/90fVhOorNQy9r0f3Emgo1mqzq99YXWBMtUX6JZu
hzuzzztsSI9X8v1jF4Ge23HTKzfAXQXaN7zjk89r4G4C6d8Ly2r1hLsLdH1u
xtCeK+AeAuWrtfQ1Xgb3FCjd6g3n4AJrCNS0unfpDvn+tpdAc/qszIqeD/cW
KNo6enXJHLiPQKn+uZVdZ8OaAg2aWDzKfiasJVBu5y8rQuX7aW2BLMkuoNwS
7st+f+CsM0aT4H4CqSfN5v3N4P4CnepbceuNqXz/L5DF6svPLE3k+3+B5k1e
0CqMlO//BUqLLBzbZ7h8/88+X47K/sP/f/8v0DcFzWqlQfL9v0Ddske5BurJ
9/8C1Z/kv6j3l+//BTo4ofHkOS35/l+gLwWCg1Fv+f5foKuqQXq5PeT7f4E+
7l2v6NFVvv8X6PEf9y8q6vL9v0A/P5yuSFKR7//Z++UteeahJN//C1SVZnG3
bzv5/l+gvgPf8i8V5Pt/gfImDt4R8QffjxgLFFymPdTjFzxKoBFTfieZfIdH
C6RYbdJZuRE2EcjDdf3Qt1/hMQKVexxszfoMjxWo38vjO7la2FSgAwWVoSdq
4HEC+WW2n+gv//5mvEAGOfnLfCrgCQJtvW/RvLUcNhPolsKN99tK4YkCrTIo
Mtj1AjYXSOyyMTLwKWwh0Nx+WZZnnsCTBJpVPOVHTAFMAr3ZnnM1/wE8WSDf
7BWzP+TDlgLdOXMhp1MuPEWgpy8tf43NgacKdHic7wv3THgaO55+z61Pp8NW
Ap2JppGP5N9vWQvU+ZzKDuUb8HSBFgV86TjjOjyD1Yt7Xe4eSoBnCtT1SdtT
xdfgWQJ1sLjvohMD27D6YPi6zQYRtmX5vWmERzYHzxaoTstgnWY0bCdQy+XY
li1RsL1A/feYND65CM8RSMs/eqzJedhBoKk79lwJOwfPFahL+B1dhTPwPIHM
xnU+tOoUPJ/VI6sDOc9PwAvYzzU+CdbH4IUC3f0Z3u9mCOwo0K82oa1Gh+BF
AiXdWjc4OghezOpj84Zd/eXfNzqx+D0W+OKsP+wskLLtnN6998EuAnlG99Y8
vQd2FahdfMXNXvLvL5ewevPX8/kZH3ipQGF+hjZ9t8PL2HhtdGqK3AovZ/E+
UzHWYDPsxvKXezcvZgPszuJ9+oWsMevgFez3m08Upa2GPQQ6u6eNm5UXvJLF
Q+yfWQUesKdAjZN2ejm6w14CZRTYnqpYBq9i8f18+NVVS+DVbL06lxrY4Ayv
Eei0VmBb38XwWoF6t+38o60jvI79/GgOBc+H1wvUfXePlK5z4Q0Cva/0GHfa
Ht4o0Kiu+uFas+FNLP7XpqSdnwVvZvFrGeatMwPeItCGg1MuX7SCt7L8Fmf0
6z8V3ibQDRvbjHOTYW+BYr4ordCYBG8X6PcV25oQ+ffXOwS6drOLXvsJsA+L
V1rxdbspvJP9vcx/eK0J7Ms+v9njRMdR8C5WvyJLluWMgHcL9H2Sc5fhw+E9
bDwvzQw/PgT2E6ji/oOKRvn363tZfdk1NW3uQHgfW8822KvG6sH7WX76FXAd
dGB/gfzvvt20uC8cIFAbsclK0IQPCOTz5rpicy/4oEAT5g30N+8JB7LjVwvh
/brBQQLF/jwy53Zn+D/297H9nH6qwcECvdUIuGKkAh8S6JiSZ5clSvBhFj9P
8nb+1w4OEejiLaW8a23gIwJ9cnn39HErzkccZfmh+N+Bz/LzE8cEuly+61bb
n/BxgRqskxb0aIZPCHTy/uEJ/RvgUNY/jH88Q/8rfJLV33PJKwd8hk8JNKPn
B2/tWvg0+7xJe1w718BhAhUbKyu0vIXPCDQ4JHBy5Rv4rECm8d4ds8rgcwKZ
1+ZNOPcSDhcoed779LXP4QhWbyam7RxfDJ8XqMRFdGwthC+weNEKNU99CF9k
60vE826b78GRAg18OT9TLxe+xOL9xPpR9+Xng6JY/RmnZL8mA74skHRzb7sO
afAVtt7Z5k4IuwFH/69fmVqudx2WCTRbfP/ySjzMsXh+MaSvbizMC6T3vP3x
UBEWBNIp/DVIgYNFFo+Du95zuwxLLN9yn3ndvghfFch+wtKmbhFwjEDDX093
dj0Dx7L5+RwfEnkSvsbya6v1rlfH4DiB/swe26dzCBzP8rFxzLzx8vNrCQKt
XLhfx+kAnChQ7bmKDVv2wUkCdXp4ZlzAbvg6i5/dPqsP+8DJLJ7dn/85tA1O
Eajj88Cq/ZvgGwJ5zfnYY9M6+KZAh8rK/Reugm8JZLLt7hATDziVrbfOB/8o
LYfTBHqyLLDxifx8YrpAkYPilE4ugm+zfmW214jZ8+EMNp/8afdWezhToCKH
yItXbOAsgcLzPcumTIezBRr3y6ZnyRQ4RyCNqYZTVkyC7wh0f4vd8vcT4Lus
3t86um75WDhXoMUnR7kXGcN5LL7j6ieZDYfz2fg8avf3jCF8TyCl0K4X6gbA
91l/uGxMv4n94Qesf9T667NHE37I6kv9usQbPeFHrD/Racqv7QIXsOOVNtzq
pgYXsvVe2yjIWAl+LNACo3ejrRXhJ6yeBqamzv2D88VFAtl4WAxc+AMuFmjo
1GXr5zTAT1l/Fbg3wvIL/IzVH8Nl8UM+wM8FcrEbFKdcBb8QKOLPoojX8vPV
JSyfpXc+Ugn8UqDALxqzNxTLz/+z+VUL1RpaID//z9Y7zv39q3z5+X+BjBZ8
vBGQIz//L9Alqj458Lb8/L9AK7I996XekJ//FyhbtSpgZqL8/D/rt5O1ZAUx
8vP/Ajl5D/48i5ef/2fzL/ksuR0lP//P8rtTQfsh5+Xn/wVytDF9HxwmP/8v
0Inr3TtXH5ef/xco9E23/WPk1wO8Z/lvM9J210H5+X9WLzUStqXulZ//Fyjx
/DDlhp3y8/8C0URvdV359QafWHx/TDxqtUF+/l+gm21nn3VbJT//z+rdx7ox
293l5/9ZvhcHr/N3lZ//Z/u5LfPtAh3hbwKNzcl8u98BrheoR2aAqbcN3MDG
z/jkguVWcCOrJ6t0bacR3MTWH60wA50JcLNAcX0u1dePhr+zejJC71bacPgH
y//60SF+BvBPVv9Dh+ww04V/sfnJPBL0RX59x2+BPvvoPTzTA24RaE/D0znm
8utB/rD42lo4sEQJbmXr3bRVC9e2gf8KpNl3UW1DE64vURBp3NGLWq3v4TYi
qc/1WfqzFFYU6dSors+rH8FtRaqZ8iEiOxNuJ1KforKi44lwe5FKFvYPmyuD
O4j0cr2xSoezsJJIXPn7GcIhuKNIK054edMeWFmkwwn6CXkbYRWR9onP+k6R
X2+jKpLS1IAXsQtgNZE6pe1q13kG3Emk0M8O2UvNYHWRfD1Lx14ZDncWSSN6
xN5X/eEuIl0axeV06AZ3FcmmonSAfju4m0hZbc9nmjTj+qHuIhlGt2SMew/3
EGlXgcW0kS/hniL9vlO5UesBrCHSrYXhq36lwb3Y8RrMnfswFu4tkk+Ljn1o
JNxHpIxe9gF2J2BNkXoGL+r11x/WEqkp9O2QqG2wNhuvv7erzDzhviI17Kv1
yl8E9xPp+5CDr2fNgvsz336zKlt+PZaOSE9GrTQeaQTrivRTNcbxeH9YTySv
slUdarvAA0QKTt681FQR1hep8GLaIZ8GXA82UCTtLk5xCVXwIJGqvXwaK5/C
BiLd2ePu2zEXNhQps9vO9fop8GCRFBxNG8fy8BCRPu0xNKaz8FCRUibV21Aw
PEykOS6z1pn6wsNFCjJvuTVwLWwkUviWMmdVV3iESB8dn3m/nw2PZK9/unR0
2iTYWKRpDz8nB42ER4k0Wbv30Nm68GiRut5fl6jSDTYRKeFNp523FeExInnn
9Ipe04Dr+8aK1P1NgnO3KthUpANTOt29VgyPE2nZrDnK0+/A40XqOCPG9kUS
PIH9/XCHm8uiYTOWnyZe26pOwRNF0jqpzS89CJuL1G70sR3PvGELkebZvVO3
8oQnifR0ksnRWEeYROo/KFi/+wx4skgx/Lf6DeNhS5HaJrrp5Q+Gp4jkOOJx
iZYmPJXFX642eanA00SSrmr6xv3C9ZlWIokuRxIba2Frkco9jLqMLoWni/Ro
7JmkNffhGSw+3rncj7wFz2S/r9rs/USEZ4n0IOhORes52EYkd88+IwwOwbYs
HsVBB2b5wrPZ8YxQ7rRmDWwn0jf/rA+BzrA9i78n4ywv2cBzRJp9c8zElImw
g0gHzVf8uTcMnitSb36e+FIbnieS1d6Nq2vU4Pkijd3U0e1bC66vXSDSsClT
k398gheKZPRw2OE/8utxHUVqabyirPAQXsTGl1s3RyENXszGr7x/UKsEO4lE
EUOf/gqHnVk8t5YuajoEu7DXn+Rg9sUXdhVJPz8gonoNvIT9/owpl0ud4aUi
5d8durnQBl4mkmpywvCcifBykWJ19b5fHwa7ifQu/Ug9pw27izS17zvLs2rw
CpF07perBLfg+mgPkU7vV1y78xO8UqTLS7jg1a9gT5FsVZsCnR7AXiJdaC05
MCsVXsXq3c0eMjMJXi3SYDUj1WHh8BpW72x3FGsfgteKtD6pu766L7yO1d/z
bzUV1sDrRXpWfrqk3gneINKVPjK/d7PgjWw91LYbWWoGb2L1xSy04+Oh8GaR
lK/T4DwteItIn7Wr4jJU4a0ijU97knnzN65/3yaSR5eB269/hL1ZfRuZ3JBQ
Cm9nn8fWcG7CfXiHSEtHvkxMvCW//l+k7Qlfx6aI8uv/RVplO+d72jn59f8s
/sIudb8bLL/+X6RNr2fxhTvl1/+LdD5uy9Oy1fLr/0X6sq1d0mcn+fX/7P1U
L7kr2Miv/xfpuEuCgsZE+fX/Ip3r6nLFaJj8+n+WH4b71s3Ull//L9J+Idvb
S01+/b9INxz9XgW34H6GAyy/XYuT4z7BB9l4qZ7RL30FB4rkF+Ju3vEhHCTS
8sQg7fFp8H8idY7t9WrtVThYpLelJSejI+BDrH4eXej29jB8mK33tUUu+rvh
EJHyLtue91oHHxEp6ctu8wRX+KhIe6aXzW1jBx8TaYTbmZ9zJ8HHRZre7oKV
OAI+IZLd51AHJR04VKS/d1+ZeHaBT4q0sMuJdo8U4FNs/e565MW4b7if5TRz
4fJcrgIOY/W+k1NN3yfwGZHemO+ZHZYFn2X5c+RYt94J8DmR/qtVnxERBYeL
1OGXkZJhKBzB1h/TqmUp/vB5lk8/StfO3gpfEGno3t2TalfAF0U62quuNlh+
/08k6++01fxHW8OXWLwaru9XYQpHsXgcsPZhqCF8WaTidRqXZ/eBr7B4UDRN
UleBo1k/eGpB96e/cP+STKTHD1MKIz/CHMu/JS5/t7yCebYezVSIm/0QFlg/
p6j53SgdFlk9Fl5X9oyFJRbPVlMC2srvt7oqUsHPhi/f5fdjxYgUZuE6smEv
HMv6PUNpUdMm+JpI5pfv+LS6wXEiNd+wj1KfD8eLpFccVznQCk4QKbKD2vSp
pnCiSImOkyu9DOEkkbp1bbh9qg98nfW/bffV3VOBk0U6Vqm+p0ML7mdLEckg
xMd3xmf4hkipqzyaTpTDN1k9STL5Xl0A32L92suORyZlwqls/X+Sm38xHk5j
6+PW3onK8vvv0ll9rnBb7HMSvi3S5kdP8+oPwBkiOTc5q27eDmeyz79WHP7b
C84SqZe6qVmwE5zN+p9n4ycNsIVzRCq1iZ+abQHfYfFT67Zg9Uj4rkjRfs93
a+nBuSw/LjjlFXWH80QqUmxvHtoezhdpXUvMO+fvuN/xHluvyn8/Gv4Bvi/S
otXz/3YohR+w9dPis9/7B/BD1q9Ypjk/SYcfsePpFXgu5xpcIFJccMm025fg
Qpb/ykruWaHwY1aflEa2PjwAP2H94W4L7crtcBGr/4tr7rSugotFMv0kKOq7
wE/Z/sD9ackcO/gZy/fJexwCJ8PPRRqdd3hz7mj4hUjWPglTOsvvZy1h/XnQ
hvwl8vtdX4pk4tBd9Yb8fthSVp8epqhr/cH9sq/YfkLV9mVAHVzGjlcM3vyz
Ai5n64udwputxfBrtt/QVBr4+y78RqQ6nYfWQTfgCpFWv7O31ZHgSpECi5ZP
yDgPv2X9dMyV7l7H4Cr2992PlGn6w9Vsf/ZlZfjTbfA7lp+fbead8YJrRHJt
O0LZwxl+L1JlcVG6mR38gdUT02fbNS3hWpEmctETFMfAH1n/nBGs1GAAf2L7
lWuXKj9pwp/Z8Se/flTXCf4ikn+oesFvBbhOpB4diqq7NOL+7K8iqUzge46o
gb+x/LB6t3TBS7hepD/nU/IPPIQbWP37z9AhIwNuZPU7rHeLYiLcxOp3d6v8
2TK4WaSonTNuRZ2Fv7N+p/5UUZsQ+Afr7xJ2d/faC/9k439wuG/JFviXSGdG
X1Wf6wn/Fkn4UnX/qRPcwvr9x2cSl9nBf0T6MW19frMl3CrSBN8alZNj4b8i
pT112zFxCKwg0d8FA3t+7gu3kaiwp215dFf5/f8SrZa9KvZqL7//X6JPh6//
GPMTzwtoJ5HVlfMzVD/D7SXyPjIh98MbuINE+jrdNj4uhpUkCsw9YpWVB3eU
KK1FwTo1FVaWyE52auPta7CKRIMDV9y5fxlWlSgn0mNyRRisJhF3wbvq7yG4
k0Rm5k5XDfbC6hLdF2+cddwKd5ao5ruOeNwL7iJR/dr2ZU9d4K4StW3NNNJz
gLtJ1OZC2HlvK7g7c1z8kGcT4B4S5bnqPjYfAfeU6EZr2ZGYAbCGRI823XM3
7A33kujLwThbUQ3uLZHrPOvppm3gPhK1Hzr3cthHPN9CU6JDfTIeFxfDWhId
T77RfUA6rC3R1Ns/3ffL4L4SKfTqktF0FO4n0QN/t/4+PnB/iQYuHbWrizus
I9FayxNFKbawrkQ7k7ZqbzaF9djxvbk0Z5IuPECiApP0NX1VYX2JVHtarezU
hOeJDGTj5xc6obP8eSODJOp2/fVrPfnzSAzY8ZZPsJ+eABtKNFk45b8nAh4s
0YfmzK15B+EhEt1bu0p7wCZ4qER1en03HnGGh0n0x9h6TSdreLhE5xeN7RBh
DBtJpHeyj6mFNjxCIjGxzfevHeCREsU3VJgnfcPzXIzZ/IYcbRv8Ch7F8sMh
d9KmXHi0RFtM9WtXxcMmEqVWD/61JQIeI5GnDa08GgiPlWjM0CTDtM2wqURH
zqeO+e0Kj5NoK78xYOZMeLxEr9OeqYtj4AkSbZzyLE9bFzaTqFJ7inBBDZ4o
UejQEn70Dzxfx5zl52Pz9BdvYQsW75sVykMK4EkS2TSf/Tv/FkwSeU3c1MdI
Bk+WSPfyM91eJ2BLiRL92nXuugeeItH3E/rPtVbDU1n+BNhsMF0IT5NomtOe
QrcpsBX7/Q9XP18cAVtLdNMmOe2LFjxdouZ5XmNtO8IzJJrx2882tRHPP5rJ
4v2R8MOsAp4lkbRs//AHD2EbiRKST1esuQnbsvyKWaHSTwbPlmj6KueI1ydg
O4mCb7w6EucH20vUy2/88xNr4TkSLdJM8Twgf/6Tg0RfM4+OD5I/H2quRKu+
frEIN4HnSXQ149va27rwfInG20m36tXhBSxeew/qO7YFz6daKNEFR6eDQR9g
R4mc3MzrPj2DF0nk0zZhxtIceDHLlydhwW/jYCeJPh7N5LddgJ0leru7OazP
YdiFHf+177YPfGBXibat8E0L8YSXsHrhOPrV0gXwUlYvemaft5wKL5No+/R7
P0ePgpdLdK3LmwoTHdhNoqpZobOmqcPuElm/Wz90RQueN7aC1b9BTVtDa2EP
iab8utC/6AW8UqITFu+0dXNhT4ksVcct350Ee0mk/uvv29ooeJVEiuuiTnkc
h1dLtK9k37pvfvAaiRa2/bUkeD28VqLTM5cuMXGF10l09EPHZZ9s4PUSJZlO
WZRgBm+QaEft4olBQ+CNEvWdH9a6tg+8idUTGYUu6whvlmjvsFPf3L7jeXJb
JHoe8EJl6zt4K6uHH6YWh8qfR7eN5d8iDcts+fPqvCUKrwqYriB/nt12iSqe
3SudFQXvkEj5h+bXK8dhH4mWZQg71PfBOyVac+TqmoCNsC+rNxXz01SWwbsk
erX/6ZLz9vBulo/5LtOJ4D0Stdzqv/rrCPnz/yTqbm+TGtNf/vw/if4L7TFy
Z2f58/8kinjL35z/F88P3C+RUTcLe4s62J/F6/m21Sav4QAWn2XD144vgA9I
NGzIt1ezbsMHWbx32m+4JhYOlCh6rebUsxfgIFb/kusGPDsC/8fmU9k8tb8f
HCzR6MUWbbw3wIfY/EUZ15QuhQ9LZKG8cPnsOXCIRAEK3zweTYaPSBS7deoH
p1HwUYl06sPKmvXgYxINyRw37kJ3+DirRz02fp7XDj4h0ZlBx7/1aor+51CJ
7i6pG/e+Gj7J3n/b6+Q7z+BTrN4dTV1+LRc+LdHwlVXDuRQ4jOWfW0qnqzx8
RqLM9Ijm9LPwWTbeV/68KguGz0l02G5akvIuOFyikAHvNluugyPYelI4v1Pg
Evi8RNmr1be9tIcvsHg4HHJpvCV8kY3PqkUHr4yGI9l6+K25d7+B8CWJlKoa
ZkVpwFEsPuoqeozpCF+WaHneQs+in1f++Qp7/8nfJuz+CEdLlOFut3dMGSyT
6N1/vUf+fARzErlv+mGWnwHzrJ9ccPHMlXhYYPW7Xa55yGVYZP1JvWHf/adg
iXle4DD/QPiqRCNHXl16zAeOYevTxhUxwho4VqIVCgEqha7wNVYPCqq92syB
49h607gy02IKHM/63+vf2geOgRMkOhW5fliZAZwoUX5Y8WALTTiJ9avv+jQI
avB1ifrbTNo14O/lf06WaFfPWWmyb3AK+/wDZ3KmVfANFo9K9qOLnsE3JZrX
sm2uTz58SyJe7c2fYalwKnu97gkGH2PgNJbPj/rdTYyE0yVq98HxUVAofJu9
X6fzY1YdhDNYv/bF+Nt8HziT1QeHJc02a+EsFo+Dtk+wWwpnS+S892m881w4
RyK1xOfztlrBdySaMO9dzzPj4bsSrbTa8DF3GJzL8jXv4702OnAei4edz3ir
7nC+RAfXJ+061QG+x+r/4J4Tv/2M+uf7EvWMCXq54DP8gNXHwzGzc9/AD1n9
rRkUYlkMP5Koy9aIkLxcuEAikxM50xbdggtZf2m1gG+MgR+z/LTqEXv2EvxE
orK/uTazTsFFbH8Tabm9w39wMduv9HMxeLALfirRmzE/7MI3ws8kerGjpWbb
Cvi5RF3nLa52WgS/YP2pmorFLFu4RKLcB6rvp06GX7Lj51eWTB8Dl0rUKXJ4
x4WD4VdsvqK3rlrfFy5j623UkuZjXeFyicq3d7+U3h5+LdFc5Uy3pp+X/vkN
64fGXTQe+wWuYPn49WubvZVwJevfBvy+9/QZ/Jb1G0/U95vch6tYfVfz14m4
DVezevHt5pnOifA7lj/JWtXBHFwj0QZJ42fXCPi9RL5j9R9EHrs06f8BPX94
IQ==
         "]]}, {
        Hue[0.8503398874989481, 0.6, 0.6], 
        Directive[
         PointSize[0.002777777777777778], 
         RGBColor[0.772079, 0.431554, 0.102387], 
         AbsoluteThickness[1.6], FontFamily -> "Arial", FontSize -> 16], 
        LineBox[CompressedData["
1:eJw93HlYTt/3N/CQkkQkoSgkkRIhY63MyZh5KFMZooSiOUpSlCgkyqei+0wi
lUwVClE0IJSSIQqZSork2d+f9/34x/W6qvucs/dea69zn312v7VbbR3bKigo
eLZXUPjf///3z1VGZU6Zb2R0wfL/vE1GASqmYXNs4O0yEmNSXVsXwTtkFLVO
9XjGathNRj2y2qh4bYbdZdSr18bCqTvhnTJ619SjvvceeJeMYn7W+TQfgD1k
NOX2I/dXx2BPGVkZXnpXEg97ycjmT8izBxLsLaPj5jYLSzJgHxl9qGpZW3UL
9pXRwV68WtMD2E9Gpj3X2PV6DvvLqHzwxBVT3sK7ZcSlrFT3/ALvYedn+C4o
4xccIKPRfZRv/22f8s+BMhpm1lA6vyu8V0bKA2pzz+nAQTLaccUwWsMQ3iej
6tKWZYFmcLCMfrhc0vhjAe+XkRR87uHumXCIjPLHWEV1XgyHyqi9+NQ5aQ18
QEZGWpUOM5zhg/9rv7yABg84TEYnVDWKhb1wuIz42ZbLNkfAh2Sk+7tUf/Qp
OEJGZ8OdJqpy8GEZXTt4WPqQCh+RkWvAB+/H2XAk619F7fS8fDhKRm/EwjV3
n8JHZbS95/UDRW/gYzLa8DFmwtsv8HEZZd019mvbAkfLaPa8icuNOlz85xMy
amtwosy+Oxwjo4nvtFRi9eCTMmoxPP6leih8SkYK/r+Pjx0Lx8qoYatpp+ip
cJyM3DwMF7exhU+z3+9Q4e9uD/8noy9+cyIbnOB4GS0aujfGbxecIKNbNgdP
a+yFE2XUrZ2PlBoBn5FR39Vb8+1j4bMymrs4RElTgJNkNPN6/YbSS7BMRput
XzYn5MCcjEZEBt7xKoJ5Gd3pqPvMrgIW2M9/NY6Z9QEWZfRgz5L6qT9hSUYr
j0Z2tVFM/edzMlrQrBi3oiucLKOvlp0Sd/WFz7N4uqNudNoIviCjhSm7qWQM
nCKjJx+K6tSnwRdlNLmv78QVC+BUGSWlK49LWQ2nyWhZaXNdNxc4XUY37d6s
2+0NX5LR74rlSc374QwZucT8yfY7Bl+WkdPerde6nIGvyOiA+YpEKQW+yvq/
cVvAomz4moxaz25e1/EBfF1GD/OV5ueXwZkyWrq/w+LoGjhLRnpRE3y3NcLZ
LN7HuxcvVkz75xsy2rXigN2MbvBNGfVbaT90mh58S0ZDTR7PmGcC58jo7dTn
mesnwLkyMj+++ljITPg2O/7hdRWXl8J3ZOTR+3Vsw3r4roxsD7x+PcEdzmPn
I2zLOBwI35PRRS7BoP4wfF9G/r0PjV/zH5wvI+Mfi9u8SIYL2PmF6AWuy4Qf
yGiOb8+Cn/nwQzZ+7217H10GF8qoT6pj1bRauIj5ttmtNk1wMYv3B/2i7yml
/3OJjFaUejvHacKPZDS9X9Ts3frwYxmZ9cuZvNUMfiKjLu4bVmyeBJey/Pyq
+rTbfPipjAbM5nUOrIafycjhUv+K5K3wczY+ht/79NIPLpPRt5e9lvQNh8tl
pPXx+CCnWPiFjFR9CzblSHAFG69Xpw0ech2ulFHy1ZPb4vLhlyz/BKyfo1cO
V8loUsv0/PMf4Ffs87+8q5/1C34to5TmL49+qlz6ZzZT2oVo7rrQC34ro50l
XWp3DoarWfvnnRplMxZ+x66/++6NxtbwexntUQ8M67MMrpHRjctuF7Q3wbUy
qpINrhjkCX+Q0XpVH91JIfBHGWXE2AQ6nYA/sfEU5ts9nofrZFQY0VJZfQX+
LKPIrMufx9yHv8ho4GHZ3Jgy+CvLd89z1Dp+hL/JqOSi2qj9v+HvMkrzCC3u
3injn+tltOTKlC/ndeAGGakNmRWzzBj+wfozJr2yqwXcKKPKdzF5z+bAP2Xk
+LG3Q/IquElGJu7LMo+4ws1svh3pXxW0B/7Ffi5deR58BP7N8on++PToRLhF
RvEx4/wvp8F/ZBQi1U9+fxtuZfPRwaQuA5/Cf2W05tPxz9tqYAWOdnxSr3vQ
DLfhyE95ldZY1cv/3Jaj7X8feabqwO04ysm7rTfRBFbkSMc9vGepJdyeo219
Djr7zYeVOOqRrzd09DpYmaNeqy+u/uMGd+Aow0/QerwPVuHo/daddlej4Y4c
KagEW1wQYFWOpkbMu5t+He7E0cH/ZirmP4TVOCpU/drmaxXcmaOz17MK9Ovh
Lhy5HjPftqn9lX9WZz9fWPk7UwvuytGJjWM9+w+Bu3HUobT4x7EJsAZHRzub
+WnPhbuz9sn/0PfCGliTo9bq/W8XusE9OLpocrpcJRjW4ujkpJvqhSfgnhz1
X7U34owE9+Jo3kj/DaHZcG+OZqVbJ+wugbU5+vbOZ3ZwNazD0UPpontcE9yH
o/ZRQYPuqF79574c2ZyK2NraF9blqKrVZfn0EbAeR4vqrzX8NxXux9p3ezcb
1WVwf44O/ejktG8LPICjsNFT7bvthvU5CqpdMPJ8JDyQo7c7i5pWymADjlJT
5l3WvgYP4sj3wEb/jw9hQ47Vb/zygtfwYI5+xSYuzmqEh3C0z/e1/82O1/7Z
iKOhsV9eP+kLD+XojDTv4O8RsDFH33cE7x8xHTbh6PW2rm+9VsDDODLdtUF8
vBU25aibxZ8Plnvh4Rw1/KHz16PhERyJv2MUbc7BZhz9p+n888NNeCRHn226
RZ0qhUex851S+W7VR3g0R+/u67SMVLj+z+Ycxdp0rdLWhMeweLBpjOs+BB7L
rv9pyxRdS3gcO16TTeX4hfB4dr0aCrucNsETOApYMERb9IMncvRFsaj0TyRs
wVHpl9r0tTxsyVGLsC73eRZMHFXX9u687jFsxeIvtzKutRaexFHEb5cA6S88
maMjpt65WzQz/3kKR7W6Ca6WRvBUjjo/dD2ibwVP46hjyppROkvg6RxxJeUO
Bs7wDI68Pw4fOjkQtuZo1a74Y9tPwDM50r41/3zaediGtc8n2z0qd+BZHF39
dEpr2wt4Nvs8/86+H7/DczhS0t5y3UMl65/ncpRcYl/VUw+ex1HlyB31+aPh
+Ryt1eupcGQ2bMuRR0Ss+mYHeAGLh9Vmw5Z4wws58lGqcVx8BF7E0fHJsqyN
PLyYo4EFYyaH34CXsM+rtvhz5ym8lKPc5pGN3b7Ayzj628/FfLtS9j8vZ593
VuP+2z7wCo7itw7IcBoFr+RI39NFWXE2bMdRueHxnAsOsD1HCbIuDa4+8CqO
zg/uGT8lCl7Nkf3QzBIjCV7D0WjuSYRBLryWI2PzNm9GvoDXcZRiklS0uAF2
4KikdJfpNKUb/+zI4v+h4wOnbvB69nkL3Sad6Atv4GhUl7IjxUPgjRwdqBVv
apjDmzj63VBevGoy7MRRiM2YO+lz4c0cldVsitdcCW/hKNOn3tF/I+zMxsNo
0x71brALR+Ghtmmue+CtHKXXrZ3UFAa7cuQeZnErJAbexo7/5+iogTJ4O8uX
rz7G3k+Fd3C0LjSyxfMG7MaRUcR5W7MHsDtHWx1M4xufwzs5iiwrqcl5B+9i
86XQd8jJetiDo/oaB0cfhZv/7MnGo29WzAY12IsjywMd76/sDXtz9LP40/cV
g2Afjlw6FXR3HAn7suu3KjLxsIL9OPqo/sry6BzYn6P5DYnTrq+Ad7Pj+3hZ
1W2E97D5Y99uE8OdcABH/qtDVZ0D4UCO0hr7l16LgPdyNKAm5ED3ODiIo+mx
KYa7RHgfR5cXTBTeXIaDOZrd37/T8jvwfna+P9xtyh7BIRxZBeWvdXgFh7L5
zrJkdtNn+ABHZiMClY+1wAc5UnnrHTqx461/DuMoa1hL0WctOJz1b9e3j/mB
8CGOHLemHHIxgyM4mlvu+2uCFXyYnc+sFjXNufARNl8/3nmrcSUcydH6mQVd
XjvBUax/vzvXlXrAR1m+72tn+2QffIwjPs9wVEUUfJzVEwM/HvicAEdzdMFs
+iyVFPgER+1mrN9snA3HcDQo7EfF8gfwSTY+9w6IPlwOn2L5OSA2rLgWjmXj
RzcspXcTHMfqtfNHG7co5fzzaWaxeE5ed/g/Vj/1LRKHDoDjOeqreqT1xHA4
gSPd4mBzdYITWb4KD592aA58hqMtu+t6a9nBZ9n8Zr8gUbYZTmLtd/XRA/KC
ZWz+WfY2+PV+mOPoxuHlWQePwzxHtvEb7SyTYIHlM7WT836lwSJHDq1PAjJz
YInVSydsK/eXwOfYfLju1KyVr+Bkjr7Gh18y/wqf56gic76i9l/4Akd7pKV9
lDrn/nMKq0+W29c06cAXOXqgvc6m3ghOZflXTzD6MQ5O4+jNl0vOrdZwOkfX
38/80XkZfInNP7fXnjXYCGdw1GbEyNVTd8GXOdKyM1LevA++wvJJdI3X8aPw
VRZPbSxO3j8DX2O/P8p4umIafJ3l507VK6fkwJkczVyXfSW0BM5i9dcXi3FP
X8HZHE3UU7s6+Bt8g6Odqk0aAQq3//kmq382f+1X1QW+xdEGUTlzsi6cw37e
4pwpmcC5HN0Ndv3V2wK+zeqDhF0zw2fDd1h/6LUPVLKD77L56MJFj8AtcB5H
JvNM/yr6wPdYvVw0qTb0AHyf5ZvttzponoTz2fx+9IRJogAXcFTgkzNk1FX4
ARsfxjYF9+/BD9l8t3rmq3XP4UKOsiNqRivUwkVsPtFZfuJ0E1zM0c3gl4+s
Otz55xIWb4W5F95pwY9Yvf5mdXPYIPgxG+9DNXeam8NP2P0Mzf78ehpcyuav
M36GEYvhpyxeUg0/WKyHn7H8mvD452d3+DlH4xM1Nf8Lgss40hwYomh7FC7n
aKH502DFs/ALls9UU1dlpMEVHFF0uY1TLlzJ6pVVOqp9HsMvWT24cM6Kwjdw
FUcb3y9t3l0Pv2L3g8PM4oe3u/vPr1n9YVGt9qob/IajpKiQ5vD+8FuW3y7P
6TN+BFzN8kujx/BqK/gdO9/JDnUH58Pv2Xw8eZ/yiDVwDYt/b9dRj13hWo5q
EkuMduyGP3C0pr9vXOcI+CNHS8+to6TT8CfWX93+yxl7Hq5jxxvk/jwvC/7M
0d4X80cseAh/4Sja97Hvswr4K0fPNR46La2Dv7F6/PtUWUkL/J3VLxt8q6Z1
yvvnejb+j9ffStOGG1j8+2/6pW0E/2D1b693w33GwY0sPoSrGk+s4Z8cvbQI
tjZYBjex8TDR0mfrRriZo3MmJgsv7IJ/sfuLhBaPmn3wb3a+lumHtY7BLaye
qr83ZeJZ+A9H02b2GrMsDW7l6EpdvfrmHPgvix+r/m7bS2AFnuoHfWi/9RXc
hiermu5Oq7/CbXm6PPrH5Gl/4XY8DVzlPFqv871/VuTJIuLHmzoduD1PG6cn
fE42gpV4GvliSNPacbAyT4pGX+NVrOEOPN20axeWsARW4altydDlxuvhjjy9
0q7neTdYlSdn/QQdrUC4E08K62xt3Q/DajwFmX79kHMa7syTaDZ5X9tkuAtP
ytU/ckyvw+rs/IfETp5zH+7K0wjlG2eWP4O78fRj3ct9i97BGjzFvvMNsWiA
u/N06eWgWZpt7/+zJk97Zni7PO8C9+BpQ/GwiNA+sBZPz/72nW9oBPfkafTy
WfMvjoF78XTmvzpTw2lwb54Odd0REbIA1ubp1OVD6qWrYR2e8u5Y2aq5wH3Y
8b+XNZp4w3152lvZ4b9x+2FdniqCKr4MOwrr8UTS0/2dE+B+PGnN/6hWmgz3
50ldP7T/vmvwAPb3zaJT3zxYn6eXlk9D4x7DA3ma7DzYUOkVbMDTMddVNQvr
4EE8fdCq3BbaDBuy8bDj6uak9vn/PJgnP+NbvlxXeAhPHasC50X0gY14WrBk
SZjdYHgoT7aFjpVdRsHGPEX1u/g5iWATnlZX6zn1nwUP42nH7t1/9iyBTXlK
NTi8+PZaeDhP5nmd9D85wyN4KvyYrNnoAZvxNMx9wovXgfBIdvxFBwZfDIdH
8dRXP/TCuhPwaJ6uxk8f+DMRNuepsu+vCVuS4TE88feVkm9dhsfy9PFtB9Nf
t+BxPP159My72wN4PPt9nUgb1afwBJ4Sx59e/rYKnshTmf0lx9gPsAVPLq21
Q0Y3wJY8eS8QNiX/gYmnVVLB6/bKBf9sxdPC2MNLJ6jDk3ha3kkMn98LnszT
I61JM6f2h6ew45e2zNcygqfy5PGtnctdM3gaTw80OmxcNAGezlPcyOmqN6fA
M3hySj+s33E2bM3TvCVzA0wXwTNZfLbf22BmB9vw9Hz741ndHeFZrP0PhdoX
b4Fn85Scf6LVyQ2ew/KHWWK7V97wXHZ9y5unmgXC83hap3nm9JpQeD4b750d
Pm0+DNvyNFTvkoptNLyAp/TQ0lKN0/BCnhq+5oxMOQsvYvnJaJLSEAlezFNA
zYthfhfhJTw90flw/NxleClPNyYdNLicBS/jSWNT2u3YXHg5y4/q+mvs78Mr
ePJ67vKuuRBeyVPPP7+nuD6B7dh4O6HscrMMtufp/v3EhXUv4VU8XYhgM8Jb
eDVPM4NVTJ/Uwmt44jYP7X74M7yWpxmukVGD6uF1LB7X7D8X/RN24MnwmLHd
29+wI081l3wTOyo8+Of1PPWYZROgqghvYO3Rn/68U4Y38tTo+6JXrCq86X/t
s/OlcRfYiaeETuZLTnSDN7P+mKdz8KUmvIWnlUsaQhV6wc48zbK2W9uiDbvw
NKBfTv9HfeGtPHWKs6vc2w925alYyYTvqg9vY77ZEu1pAG9n+eLm4tvXDeEd
LF/fCZ1ePgR2Y/29M2nck6GwOxvfs3ZcE0zgnTx9X7mjZoUpvIunkO8Vr2qG
wx48TWp/6t58M9iTp+37p+QcGwl78VQd2bMhYxTszVPt+r8B6aNhH576TQ+I
PmQO+/KkNz7PftoY2I+ngvjDbcrk9mfzocwseeZYeDdrn5jIyGi597Dx0Lv/
6xy5A3hyHFaaXyB3IE+B4wz3psq9lyf3/E7kIXcQT9FLv4zSlnsfT57PpdhT
8uMHs+udFn6hRX6++3lK+z2JHy93CE8r2pfnLJNfXyhPa+fcnLhEfv0HeDK+
mr5opLx9DvLkO/CuzbcRcBhrr3mz14TL2zecp9z0189U5e1/iOWXafaNm+T9
E8HTvV4PWjl5/x3m6Xj7LWPuyfv3CE+b9OM/3Jf3fySrT2b9sEuWj48ong5s
V3uxQz5+jvL0UPHMee3+8DGe7IwD9JN04eMsH3f2DNboA0fzFPN5uYFDb/gE
T7eWNcyN1oJj2Hw7uv3CC93hkzxtfTQ2UOoKn2LzXfWAYWGd4ViezgaZCbby
eIrjSVXvwvQ/8ng7zVPrqpQVYfJ4/I9db/ee49u1geN5MlUPHr/qD+I5gfVn
u5Wp8c1wIsvvi7jm+z/gMzy9axy8vvwbfJannFFT5j+qg5NY+4c1aaTK84uM
xbvHS2XvapjjaTj1CzZ6BfPs/AtcPuW+gAWeznv9OjL9GSyy+PviWpr6CJZY
fvvyrVtHeT48x5ObhcrZmfJ8mczixVNW634bPs/TkbbaFgdvwBdY/qzuoBB+
DU7haVm+Y5j3JfgiTy31LlMWpcCpPO0anhioLc/vaTwZfbvGP0yC03l6PDNJ
c2s8fImnub18DP6chDNYvaTjO97zGHyZp8ODOqS9iYCv8LRzYdSXCQfgqywf
WQuzg4Lgazx1CK4wzvSHr/MkZd3+8tYTzuSpeULT95YdcBarx1e0Od7eBc7m
SWhjP/7vBvgGu96R7pYf1sA3WXulHG57dwV8i90PxJW/OSqfj3NY/TPRdtKS
uXAuT32u3/ZRtYZv8xSuWvzt4iT4DovfvEd/Z8vn/7s8+Y/6pFgxCs7j6e3U
b/arh8H32HyYsWXzM0P4PosXOhr8/+uNfBZ/92eoc9pwAU+jbimtVdCEH7Df
9/7wbE5n+CGrn0+fLYqU1zeFPJmke50pVICLeJqeYX6+7S/UQ8Vs/GSb2hjX
wyXsfiFnXMncT/AjnjqvS4p1qoYf83SycJySXyX8hKfuWaYOofL6rJTN5zuM
u0QUwU95yn450f7QPfgZy38lxbL98nrvOYv/CRlWPtfgMp6WhmjucUqDy3lq
6rjp6oJz8Auejnr7WY1Jgit4+hbhsqnnabiSxfPZE3sbjsMvWb7ckfi2IAKu
4ulFjUtZfAj8iuVzld6XdgTAr1n9Udt8Z5I3/Iblw+vHVnRxg9/yZNAgu/l8
C1zNk6WX+rQER/gdT92ay0Zusoffs/l5/OjnJvL6u4bVD6e3+dbPhWtZvMQ1
O2XMgD+w/Ldp4QcvK/gjqw9i+k62GAd/4qmoUfl6GzO4jqde1kUxt43gz6we
mTtFP1Qf/sLqu6xxp+bK7ye+8hQ/7/DUHj3gbzy1bx68trIz/J3Np9o1Izhl
uJ7Vuy/P/dyhADewfByz7IuV/H7mB7t/mpqzpNt3uJHVt2pXnas/wD/ZeGpq
43ztDdzE7gePzY+IegE3s/nk0dyu257Av3j6+eCw4fyH8G8WTw+j1UbdhVvY
/Z1NUaPODfgPu39SPNhL5QrcyuZfEyWhOQX+y5P2JbvyzwKsIFBSVNTLmkS4
jUA3xoS/f38KbitQS9vOAz7J7xfbCfTiSfqNH+GwokDCFcXPivL7y/YCnY1c
9LTXHlhJoG9fK2QjvWBlgRrfSiGLdsAdBFr8mz/rswVWEWjJxKgBgiPcUaDy
mW2GVNrDqgLd37eysudSuJNACkveOSyfD6sJdHJXalXCTLizQNVrpB3fJ8Nd
BIq4c9DCeiKsLpCH9pvVstFwV4EeTVBv7mQKdxPoSb/p+l6DYQ2B7p452Pq5
P9xdoDP2GQmbdeT3/wK1ObZ1yFdN+f2/QBeshiX7yL8P0BIotO+kqV1V5Pf/
Aik/v90+Wf79QS+Bes4UFBe04PuF3gKdvpuySKER1mbts3+b6qUvsI5Ay7Vt
zd1q4T4CqdQfqh33Bu4rUGq7CcM7VsC67PjuE3Rel8J6Ai10mp1xqwjuJ1Bc
aZvOkvz7kP4CebvkDonLhQew9jj7rMeJLFhfoDW5K8pOXYYHCqSpNs2Hvwgb
CDSieXPbbAkeJND3ff7bKpJgQ4HOnez6QDEeHsyu1zNSa9RJeIhAA62X2roc
hY0EOpV+zPfCIXioQLGxTtG/Q2BjgS6Xlv43dy9sIlCh4t1IyQ8eJlDg3q7O
3TxhU4Gmb/IctGcHPFygmPAL15uc4RGsPa4vG+i5ETYTKPllx2Vt18EjBbJb
MHdOlB08SqCJJPwyWQqPZu3V6YRtiS1szn7+6qi132x4jECZE3uXjJgBjxXo
Q2J8xZdJ8DiB7G2llekT4fFsfHa7ZRE4Bp4g0KXe7tuXmcETBfL741BtbgJb
COSUYrW372DYUqArZx+OU9OHSaA7H6rr2+nCVgKt3+x9om1veBKLb/P/uqto
wpMF2lcVNFtLHZ4i0O63e4yMVeGpLB6Gdj06UwmeJpBxTPnWrW3g6QJVJWb8
d7IF3yfOYH/fLlm18Cdszdp7+59IlXp4pkDizr46Np9hG4HaTbgbFFkLzxLI
0f9Lyuu38GyB3gQ93j2mCp4jUFj/P8VR5fBcgVLuTdz7sxSex6435br7avn3
ofMFSmj9EVj4ALZl+as1+8CUe/ACgX44z92UnQsvZO1xZ3yT5Q14kUC1cYEa
d67BiwVK73L46PwMeIlA+foWS19fhJcKNHzp85EeyfAyls96DFHUEODlAulY
u8ddlH+/u0KgsV/3lC+Oh1cKtOJq7JG/p2A7gbKF+BgpGrYXaFJO4z27KHiV
QEVpMY3dIuDVAnke1W/MPwCvYfnl5L3Y/cHwWjYey9fcmhEIrxOoTxfnMZ38
YQcWj4u0Hpd4wY4CHW9jsenUTng9Gw9r3PI3boc3CPTqYIeH5i7wRtZfwzpM
UXGCN7H5aNlUhQpH2EkgvRkrnlxcA28W6JBZ6tFQO3iLQB17hmg4yL9PdxYo
3uernuUi2EWgLebPD2nPh7ey/jPuPqJ5FuwqUL+uS58/nQFvY/HcfdqSjCnw
doHexbn4Hid4h0Cdfi7q4zEBdhNo2TuPDsvGwO4s3hbPVx83Et4pkGv1ciVt
U3iXQB22a13/LX9e4CEQH6vR7sUg2FOgAVM/StcGwF7s8z/PPhCjC3sL9HdI
O1cP+fMHH4F8vnweukgL9mXnX6EZZaoB+7F8vCd+V8cusL9Av/e85V93hHez
/sq1/3NZCd7D2tvv5pSwtnCAQOpj621XteJ5SKBAfe9r/Db5Be8VyGDUbvWW
H3CQQLI9pevvfIP3CdTFr7k4TP58JZjNn9u6G9jWwvvZ/JEZZ65RDYcwb1xV
XlQFhwoUfMr1XegL+ACLR7XJJlbP4IMs3ubG769/BIcJ1L5Han58IRzOxusa
hYc2+fAhNj9Gu63/dgeOYPPjgTVbjtyCDws0e31Ahon8+dERgRyCWnXvXIEj
WT6y2OK3NB2OEsjs0COx+gJ8VKDmtAt7nCX4GJvPLjY+/yKDjwvUO7ProS2J
cLRANpG13m/i4BMC7ch+470wBo5h+elWtVP2UfikQLaGSwbqH4ZPsfEVPGB/
wEE4VqBuG6+7lgXDcQKd76GdaRQInxZo7qpbNjv94P8E0jW78fuKJxwv0F7z
81KjG5wg0FrLyxZD5c/nEln7JEceWb4ZPiPQ19uhIXvWw2dZfq/waB8vf76X
JND7oIKayythGRt/R/b3uLcE5gQarTV1e7EtzAtUOcW0qng2LAh0e0KXqfdn
wCKb3/Is9l2dDEusvlBIC0mwgM8JVPKiZVTAWDhZoIeXaPuykfB51l4pZGA4
DL4g0B6NpeM+D4ZTBLIO8zku6sMXWf9vsRi0WhdOFeh1Zt4j1d5wGpu/7V8F
J3eH0wVy+V1jMqMLfInVf61lac9U4Aw2Pl1nK61WhC8LtO6Wq3plK56/XhFo
ZWSXm7bN8FWBDFeEK2XJn89eY/mh88dC3c/wdYEGX7jeyaMGzmT1+fMR5+68
hrME+miqmaBaAWez8fbo1otpT+EbApWmD5/rUQzfZPH9s+7j6Xz4FhsPBr2S
Mm/DOSzed2/aVpwN5wo0qO/gSeVX4NsC/ac7Sq08Fb7D+u92y92ic/BdgSKD
d2+8LoPzWP7RmV8dGw/fY/HpHz7K/SR8X6C66nfzJsmff+cLZJVxdFj7Q3AB
O58da+9n7ocfsOs/frr3lgD4oUA7/Qf3VveBC9nfmzvm8PLn7UVsvp9v2XXs
VrhYoA0Xh/zN3Ch//s/uTxbrhoxZK3/+z/KP5gmRWyF//s/qd4dj6zovkj//
F2hXh+PJm+bIn/+z+eVpTOjV6fLn/wKVrdNrVLCSP/9n8ZQ64OuEcfLn/2w8
1+p4uJjJn/+z4ze0hh0dKn/+z+5XxowecXGg/Pm/QG6jZY65feXP/1l7jTg3
uEC+XqGS1avlPXffU5c//2ef/8lk83UV+fN/gcYUJ9WdaSt//s/ylw3fMfA3
1kO8ZvHavfD24gb4jUDP/HQH6NXBbwXq3KvLoJfVcDXLtwv8SiMr4XcCddW7
PNriKfxeoKwY19mVhXANu18TcvTc8uBaga7zZhl/b8AfBEpU5bT2XIE/snzU
fot1Uwr8SaA/o40XOsrXg9QJNHTxL8u8BPgz+/wyK81+8vUjX9j4EItebI2E
v7L7yaKi02ny9SbfWLzo5W34Egh/F8j95zELPfn6lHqBTGt2mkx3gxsEWrSz
2cpBvp7lh0DzHyjt3eUAN7L5y/vF390r4Z8CqQ3rdHP3QriJ/dzN69HOWXCz
QDW77CavmwL/Emj73fF9pk2Af7P7154fnXVHwi0Cfep8aNIXI/iPQNvaR3Pp
A+BWgVY9v3luuzb8l9XbGd1WG2jACiIN+Pj8QVFHuI1Ic84nt9/eFm4rUnqb
rT06/sJ6oXYipeyy6HJCvn5IUaS+mkF/+9bC7UX6qv+58WQVrCRSscaG9urP
YGWRzGf1He9dCHcQya17AFdxB1YRaZ6Lpb15FtyRuYmc96fDqiIFFJ17VyTB
nUSq9qgpV5evj1ITyTIzzH7GSbizSGtjduzedQTuItIrA25BXAisLtJPH9cP
13fDXdnPz05f8ki+PqubSIv2VUivXGANkQYWaLa+d4S7i6RfoWT/biWsKVLr
naaXLxbAPUTSNnU4nj8T1hKJt/52/KIV3FOkFbd2/jg8Bu4lktXVppxNw+De
Im3OkGmNM4C12e+ffKnYrg+sI9L0Ewb/5WrAfUTqaTy01a8j3FckA408sxFt
YF2REql5UeVPrH/TEyn+xVvPwM9wP5Eej32S1q8a7s9cNEbnSjk8QCTV8fG3
reXr7fRZ/5vcuvMoDx4o0u9drqOWZMMGIi37/d+gx+nwIJHypA2pMyXYkJ1/
ROPnqwnwYJEWZpz6qn8CHiKSn+Xth/sPwUYi7ZrfePpdEDxUpLN6RV4WPrCx
SCM+qu6M2A6biJT0y4t7sREeJlLjmfaDB6yCTUXSnSN0dlgEDxdpsZOP62kb
eIRIqbsTHZ9YwWYibTNZ3l5pDDxSpJdD6tYPN4FHiXTV5mr8En14tEhrQoc9
8OgNm4u0V+W+wlF1eIxIZ7Q1F0ry9Zlj2fidyVdmtWD95jj2czujywXf4fEi
5TraND2pgSeIFJOTc6msEp4o0mmzparlj2ELNr6fPVZ7eh+2ZNdjrVb68AZM
In07We596xJsJZKym67WRQmeJNI9jczsWPl61ckiPXI6FRYUDU8RqYMhF70p
HJ4q0pSCgibrvfA0Np6zft428IKns79f1aOngis8Q6T1+prKpY6wtUgKfKXA
rYBninTwwXJtj/mwDbv+QmfXKdPhWSKFbfh5U20iPFukhrfFgx6PgOew8Tu3
+MpxQ3iuSFohtw4t7QvPE6nI2elmj+7wfJHUW/auL1GBbdnne+YeO/AX640X
iDTpVNGmST/ghSK9TZv6s/EDvEgkz/LUxXwVvJhdb5+408tK4SUijb/gWatc
AC8VabTeOZu0m/AykUJDDlXYZ8DLWf55sOGS8jl4hUix+ZvrkhPglex8T2ef
WBgN27HxX+5W0hQG24tUVxCSfFK+fnuVSMcya6ZM9IRXi+Q1ZoNU4QKvYedr
e/u3jwO8VqSgRslaezm8jvXvsBTp8lzYQSRvr9njF02FHUUq61Wt+m0cvJ6d
78ZbIw+awhtYe5r1KDAwgDey9tf4+f6GNryJHa9gddzyrrCTSGaiWfsGJXiz
SH0+mo0Ia5Gv/xdpi7bKeIPv8vX/Ii3fP3FU9nv5+n8238gmjl5aIV//z34/
aMmCbyXy9f+sv8ZdjQ/Nk6//Z/lrpfto/Sz5+n92/l4eBln/f/2/SEMjj+xb
ysvX/7P8cmzb5vo4+fp/kezexdeGR8nX/4s06HmYplGofP0/i+dJvu3y/OXr
/1n+/RN119Ed9hRpt2epu+Jm2Euk/Jm6/c+shr1FKskyrJqyGPZh+Wh7cM47
G9iXjcePwssQK9hPpMvmFdNN5O9X+Iv0dP+kLo+HwrtFOlf+bIZ3f3gPm29O
7VLW7wkHiETzCu0eqsGBIj2x2mTv1Q7eK9KONXPM533H+yBBLP8p75t7vgLe
J9LK1lODu92Dg0Va2uRY65EG72f5aebai29OwyEi9d58U2Z7AA4Vydl19afb
O+EDbLzF3UuYuBY+KNLDerO6K/L3X8JEKsgKqBs3Fg5nfz9m6u0b+vAhdv36
l47aqMMRIvl7XvMv/433bw6L1F/lXaLre/iISE6jtvVXfQRHivT97CRtMQuO
Eqlr+w/n5gnwUTY/3vqv+fdR+Bgb78+s+5zbAx9n+St2m7mDMxwtUvCR2ev7
LYNPiPRx3PW7b6fAMSL9/TXFM9kUPinS4SataD8d+JRI3dp2tlrUAY5lx/Pi
IkY04P2nOJHsZ3ZN7FEFnxbp0+PeUW0K4P/Y/Fdv6V+fAcezfPs90f9TIpzA
8s+Jbhc+HYIT2fFNFIwavOEzLD6DQzq22wifZflEy21jr4VwEqs3OpjYmxMs
E6nW9qGi3VCYY/mmvLt7aE+YF+lUtNPdbEVYYPNl2iuNP1/x/pnI+vPaqO2T
KmCJxVdefvOhe/A5kU5eunizOh1OFunussSqyQnweZF2pis4C+HwBZHcxz/z
6eUNp7Dr7fR64OEN8EWWn8bv8e0qf/8uldXHPXOjYwhOY/Wnu8PBocZwukj7
W+5uudsLviTSbE+FOZuV4AyR3owomNyzHu8HXhapmY6tefgSviJS+LudV8MK
4Ksi9fpitmbxFfgamx86W200TIKvi/Rh8o1X7SLhTJFkFgEva/zhLJEc7ijt
eLoFzhZpwUDfc4XL4BtsfozKPV08Db7J6lNpy/IKM/gWq3cfp9d914NzRLqU
fnhTt85wLhu/aYkV43/jfc3bLN86WC3bWgPfEWld2x0fpSfwXRb/3+sTGm7B
eWx8jjMLn3YBvsfm77YLryXEwvdFytYyGaNyAM5n+WLTnG5eHnCBSFzUz8U/
HOEHIg1b21/DewH8kNVfC/wWqFrBhSK1Ndyun2QCF7Hz36hzxEYHLhbJ8NsC
7rcKXMLiw4/bfukn3q99JJLG2HUt3vL3bx+zeJkePG/WI/gJy0/LSzwH3YRL
RUq2yAxQOw8/FWmai4976yn4GRsPCQorf4XCz0W6svGnZRtPuIyN94v5QzQ2
wOVsvnJOGmi6CH7B7p+0to5dOhmuECltQYHLgeFwJav39ug/vKcLv2TtuSBu
lUZnuEqkGev7GW1swfvRr9j91dPFY/I+wK9FWvKSDzd7Dr8R6caGGaOEu/Bb
Fi9nB5gNvQRXs3x44Wv4lTPwO5FsdAbPtY2E34tUGqnq1bgHrmH5duspzSRX
uJbVs3OSBq1ZBX8Q6UHq1fRBc+CPImXFjLjdPAH+JJKSxrAVT43gOlY/Pj/h
c6M3/JnFw+eBJukq8BeRto+c55behPfdv7L4abN6wc338DeRfmRuKHxWCn8X
SWXX1E+/5e/T14tU6ZV4bki6/P1/kb7UNfVwPCN//1+kuLWhRmKk/P1/Vg9t
dfrcEiB//1+kwOlea5dvl7//z+qJWU6hOWvk7/+z60+6unHMfPn7/yzfll37
e5nk7/+z+4MVh+ZPNZW//8/mS13D1RW68vf/2fma2Rjv6SJ//1+kfrMjrpr+
xX4Gf0XKsF+r8ukzrCDRuYEK2qmVcBuJlmX6fA16CLeVyN/kRqhDFtxOohut
wR/mJMOKEo3P3qA+NQ5uL1FozL2WaeGwkkTvX30+v9APVpboyImvg11c4A4S
BSjecIq0h1UkGjZs0PbcOXBHiU563rNsYwmrSuSlp//IehjcSaKjt8ON4nRh
NYmm/xw/o7UL3FmiThljDZ0U4C4S2f/ddv/VV+xvoS6R0wzR2PEV3FUijU4h
8xqK4W4SdbA+OPzQLVhDotuK3QtHpcLdJXpcYDeoJhHWlKid+b4xSVFwD4mS
VocouAbBWhJ93zLZd+pOuKdES9pukww2wL0kenvn/AGNpXBvidLK/Xp2soa1
JZq/xHKe+jhYRyLD7JGmekZwH4l++gelj9eB+0o02XF8xVo1WFeiq12mnDna
iv1O9CRKdtqm/PgL3E8iNz2vdn1fwf0luqn2K2pHCTxAIu207Zcf58D6EhmL
Nk5W6fBAidS6Pkq6kgQbSBTdPNFpYjQ8iB3/BXehIAQ2lOi/dj13bvCGB0v0
rWHXJTVneIhEqlWxztn2sJFEesozjvvMg4dKNMuw77Cpk2BjifKrU0x7jYRN
JKoe6n+8aSA8TKIepz7Zv9GCTSX6894m4LkKPFyilZZlLWW/sV/OCIm6J9+4
974ONpOoq3/3t39fwiMl0o99Om1ACTxKIqX6pk/zc+HREg24v7D4wCXYXCIf
w/TPRRw8RiJf4xLLfifhsez6nW2zfcLgcax/5uRveOMPj2fj3f6m2aLt8ASJ
Fpzn+pQ4wBMlIuNq3eVLYAuJpjXeH1lnDVtKlHo+bvGBCTBJNLT8qP/IYbCV
ROFDnvI1/eBJEtWVeBXKusOTJQqqDP2wTRmeItEd33Y/pv3CfkxTJVqz5FGN
QR08TaLNT8uzu1bB09n1+n7bofwIniFRw+AXrcp3YGuJLJyWLNe4As9k55fb
bfdgCbaRaIvCxU0zT8OzWHy6PVDfeQSeLdHvGd9dpCB4jkQ1txN86zzgucxR
i0eP3QLPk2i9iveRQ6vg+RINcdxx4Kt8vyxbidx1TvReOQ1eINHUXhPGlsj3
21oo0cU/CVW2xvAiiZwdVTtWyvfrWiyRp4GQvEO+n9cSid5EiHc15Pt9LZWo
8JzZnKzf2A9sGcuHvvbjd8j3C1su0d2RtH+EfD+xFRJZe1Ybt5TCKyWaE7tg
YNF92I7l17L9G5KzYHuJLA/61B27CK9i8bpR90JIErxaIseMFdy+GHiNRNlh
moVh4fBaia4pGPU5HQCvkyjDzu3A1Z2wg0Smq3K7VTnBjhK5rqkRu6yC10u0
9Bg313oBvEGiPWPyGg9OhzdKFJPZPqZsPLyJ5Y8O2iNGmMJOrL2OZ2ZE6sOb
JWq5Gjfgb094i0RR1ze7uKnBzhK17f4wor4N7CJR2ZHNgT6N2M9uK8sXR95Z
dPkIu0r0VbfymvhSvv+fRJmDP3+f/1i+/x87X/78izb35Pv/SXSg8PK2a5ny
/f8kejg0VvC7KN//j7X3izp/G5l8/z+JZOLYD/1Oyff/Y/PHZLXXbQ7L9/9j
5ze3ftXHIPn+fxIdPuO2stJLvv+fRFbrexaVbZXv/ycRb+KQWuUg3/+Ptcfw
F61flsn3/5No7bp2Yoe58v3/JKqIXnFhyBT5/n8SScmOyovHyvf/Y9fPx3Oh
JvL9/yR6VxZ+MG+AfP8/iY63imKXXnCgRPdW7Wpd1RneK1HcTxffK+3gIIma
e/ebNOb7+X/ex/LludScLhVwMMvngw+7Nt+F90vktzF97I+LcAirL0p11NvF
waEScWLu2/4h8AGJhg8UuYVu8EFWf9wonBW9Cg6TyMjV7FbdTDhcogdPnjUv
HA0fkqjJLfftg35wBJt/a1t2LFWDD7N6p/eB6Iam5H8+wo7v4jU54S0cKVFx
yzPHNUVwlESvMzO+Dr8OH5Xo6fUhTzQ4+BjLX9OsFZWj4OMsXnuYbFXdDUez
eAz+qdRvC3xCoi6Zd69PXwrHSORdkrvHfwp8kuXzdr2m55nCpyR6Vfr9T78+
cCzLF9ZBxw+qwHFs/DQqt+/QeO6fT0s0aEKGedRr+D+JOm98rDe8EI6X6NTz
symV1+AENl8O3lV+ioMTWXvPOnFo81H4DKunrq7NnhkAn5XoyqFhK8dthZNY
fXJhzZJxK2EZmx9rVyfMtIY5ibZ1O2myeTTMs/w8bG/dyQGwwOqxiGNFL9Rh
USLlT7b3jFulf5ZY/gyie+Ef4XMS2U6ru/n3GZwsUWBZ3Zndd+DzEvUpqljX
NQ2+wNo3ZdXXlHg4hdUX/fpMWHsIvijR3IY7Y/r7wqmsPp6t+eybE5wmUf/0
u6rFS+F01n8jz97OngZfkijSyedn5kg4g9V33IDI/P7wZdZ+Sp6hNerwFYlG
e6wt7P5X/OerrH58/2DBvDr4GptvpqeonCyHr0ukI3R803APzmTxsbCq2O4y
nCVRbgnlPUmCsyV6ojb58sqj8A2JhBVKUd8D4ZusHo68OPv4dviWRBN0PZ7O
XAPnsP5RixigNg/OlchAf4J+pQV8W6KBdXfyM43hO6y/8wM7STrwXdYfSoXP
OFU4TyKXSrUBab+Ef77H8t+x5IoHtfB9iSbtM/z94xmcz+Z/gxbnoXlwgUSL
dFMNt2XADyTKW1TVJzcJfihRzyZdGngMLmT9HaoVEBUEF0k0uN69tKs7XMzm
/331w2Id4BJ2v6Fuu2f0QviRRCPerMysmAw/Zvmuoqb0iBn8RKJ5no9vLBoA
l0q0s0jZxUADfirRC8GtWLEd/IzVR0E9Kr9+5//5ORu/J7/v+/AaLmP1wGet
7G8lcLlEP+ae9lTKgV+wv98g8oapcAUbD9c2TlqaCFdKVHlJzfxoJPyS1Uup
ZV4vA+EqNl5+92pj7ga/kij4sW7mSQf4tURi4MwEtUXwG2bbtmcOToXfSrTi
2JX0nqPhalafpn66n2IAv2Pno9//6RIt+D2rV70/POjYAa75X3xUJdxv4iz/
H41tnHc=
         "]]}}}, {}, {}, {{}, {}}, {{}, {}}}, {
    DisplayFunction -> Identity, PlotRangePadding -> {{
        Scaled[0.02], 
        Scaled[0.02]}, {
        Scaled[0.02], 
        Scaled[0.05]}}, AxesOrigin -> {2989.0625000000005`, 0}, 
     PlotRange -> {{3000., 3700.}, {0, 0.22832641556703517`}}, 
     PlotRangeClipping -> True, ImagePadding -> All, DisplayFunction -> 
     Identity, AspectRatio -> NCache[GoldenRatio^(-1), 0.6180339887498948], 
     Axes -> {True, True}, AxesLabel -> {None, None}, 
     AxesOrigin -> {2989.0625000000005`, 0}, 
     BaseStyle -> {FontFamily -> "Arial", FontSize -> 16}, DisplayFunction :> 
     Identity, Frame -> {{True, True}, {True, True}}, 
     FrameLabel -> {{None, None}, {None, None}}, 
     FrameTicks -> {{Automatic, Automatic}, {Automatic, Automatic}}, 
     GridLines -> {None, None}, GridLinesStyle -> Directive[
       GrayLevel[0.5, 0.4]], ImageSize -> {450, 270}, 
     Method -> {"CoordinatesToolOptions" -> {"DisplayFunction" -> ({
           (Identity[#]& )[
            Part[#, 1]], 
           (Identity[#]& )[
            Part[#, 2]]}& ), "CopiedValueFunction" -> ({
           (Identity[#]& )[
            Part[#, 1]], 
           (Identity[#]& )[
            Part[#, 2]]}& )}}, PlotLabel -> 
     FormBox["\"Constant Ionic Strength, abs/disp mix OFF\"", 
       TraditionalForm], 
     PlotRange -> {{3000., 3700.}, {0, 0.22832641556703517`}}, 
     PlotRangeClipping -> True, PlotRangePadding -> {{
        Scaled[0.02], 
        Scaled[0.02]}, {
        Scaled[0.02], 
        Scaled[0.05]}}, Ticks -> {Automatic, Automatic}}],FormBox[
    FormBox[
     TemplateBox[{"0.001`", 
       RowBox[{"-", "0.005`"}], 
       RowBox[{"-", "0.025`"}], 
       RowBox[{"-", "0.05`"}], 
       RowBox[{"-", "0.17`"}], 
       RowBox[{"-", "0.25`"}]}, "LineLegend", DisplayFunction -> (FormBox[
        StyleBox[
         StyleBox[
          PaneBox[
           TagBox[
            GridBox[{{
               TagBox[
                GridBox[{{
                   GraphicsBox[{{
                    Directive[
                    EdgeForm[
                    Directive[
                    Opacity[0.3], 
                    GrayLevel[0]]], 
                    PointSize[0.05], 
                    RGBColor[0.368417, 0.506779, 0.709798], 
                    AbsoluteThickness[1.6], FontFamily -> "Arial", FontSize -> 
                    16], {
                    LineBox[{{0, 10}, {20, 10}}]}}, {
                    Directive[
                    EdgeForm[
                    Directive[
                    Opacity[0.3], 
                    GrayLevel[0]]], 
                    PointSize[0.05], 
                    RGBColor[0.368417, 0.506779, 0.709798], 
                    AbsoluteThickness[1.6], FontFamily -> "Arial", FontSize -> 
                    16], {}}}, AspectRatio -> Full, ImageSize -> {20, 10}, 
                    PlotRangePadding -> None, ImagePadding -> Automatic, 
                    BaselinePosition -> (Scaled[0.1] -> Baseline)], #}, {
                   GraphicsBox[{{
                    Directive[
                    EdgeForm[
                    Directive[
                    Opacity[0.3], 
                    GrayLevel[0]]], 
                    PointSize[0.05], 
                    RGBColor[0.880722, 0.611041, 0.142051], 
                    AbsoluteThickness[1.6], FontFamily -> "Arial", FontSize -> 
                    16], {
                    LineBox[{{0, 10}, {20, 10}}]}}, {
                    Directive[
                    EdgeForm[
                    Directive[
                    Opacity[0.3], 
                    GrayLevel[0]]], 
                    PointSize[0.05], 
                    RGBColor[0.880722, 0.611041, 0.142051], 
                    AbsoluteThickness[1.6], FontFamily -> "Arial", FontSize -> 
                    16], {}}}, AspectRatio -> Full, ImageSize -> {20, 10}, 
                    PlotRangePadding -> None, ImagePadding -> Automatic, 
                    BaselinePosition -> (Scaled[0.1] -> Baseline)], #2}, {
                   GraphicsBox[{{
                    Directive[
                    EdgeForm[
                    Directive[
                    Opacity[0.3], 
                    GrayLevel[0]]], 
                    PointSize[0.05], 
                    RGBColor[0.560181, 0.691569, 0.194885], 
                    AbsoluteThickness[1.6], FontFamily -> "Arial", FontSize -> 
                    16], {
                    LineBox[{{0, 10}, {20, 10}}]}}, {
                    Directive[
                    EdgeForm[
                    Directive[
                    Opacity[0.3], 
                    GrayLevel[0]]], 
                    PointSize[0.05], 
                    RGBColor[0.560181, 0.691569, 0.194885], 
                    AbsoluteThickness[1.6], FontFamily -> "Arial", FontSize -> 
                    16], {}}}, AspectRatio -> Full, ImageSize -> {20, 10}, 
                    PlotRangePadding -> None, ImagePadding -> Automatic, 
                    BaselinePosition -> (Scaled[0.1] -> Baseline)], #3}, {
                   GraphicsBox[{{
                    Directive[
                    EdgeForm[
                    Directive[
                    Opacity[0.3], 
                    GrayLevel[0]]], 
                    PointSize[0.05], 
                    RGBColor[0.922526, 0.385626, 0.209179], 
                    AbsoluteThickness[1.6], FontFamily -> "Arial", FontSize -> 
                    16], {
                    LineBox[{{0, 10}, {20, 10}}]}}, {
                    Directive[
                    EdgeForm[
                    Directive[
                    Opacity[0.3], 
                    GrayLevel[0]]], 
                    PointSize[0.05], 
                    RGBColor[0.922526, 0.385626, 0.209179], 
                    AbsoluteThickness[1.6], FontFamily -> "Arial", FontSize -> 
                    16], {}}}, AspectRatio -> Full, ImageSize -> {20, 10}, 
                    PlotRangePadding -> None, ImagePadding -> Automatic, 
                    BaselinePosition -> (Scaled[0.1] -> Baseline)], #4}, {
                   GraphicsBox[{{
                    Directive[
                    EdgeForm[
                    Directive[
                    Opacity[0.3], 
                    GrayLevel[0]]], 
                    PointSize[0.05], 
                    RGBColor[0.528488, 0.470624, 0.701351], 
                    AbsoluteThickness[1.6], FontFamily -> "Arial", FontSize -> 
                    16], {
                    LineBox[{{0, 10}, {20, 10}}]}}, {
                    Directive[
                    EdgeForm[
                    Directive[
                    Opacity[0.3], 
                    GrayLevel[0]]], 
                    PointSize[0.05], 
                    RGBColor[0.528488, 0.470624, 0.701351], 
                    AbsoluteThickness[1.6], FontFamily -> "Arial", FontSize -> 
                    16], {}}}, AspectRatio -> Full, ImageSize -> {20, 10}, 
                    PlotRangePadding -> None, ImagePadding -> Automatic, 
                    BaselinePosition -> (Scaled[0.1] -> Baseline)], #5}, {
                   GraphicsBox[{{
                    Directive[
                    EdgeForm[
                    Directive[
                    Opacity[0.3], 
                    GrayLevel[0]]], 
                    PointSize[0.05], 
                    RGBColor[0.772079, 0.431554, 0.102387], 
                    AbsoluteThickness[1.6], FontFamily -> "Arial", FontSize -> 
                    16], {
                    LineBox[{{0, 10}, {20, 10}}]}}, {
                    Directive[
                    EdgeForm[
                    Directive[
                    Opacity[0.3], 
                    GrayLevel[0]]], 
                    PointSize[0.05], 
                    RGBColor[0.772079, 0.431554, 0.102387], 
                    AbsoluteThickness[1.6], FontFamily -> "Arial", FontSize -> 
                    16], {}}}, AspectRatio -> Full, ImageSize -> {20, 10}, 
                    PlotRangePadding -> None, ImagePadding -> Automatic, 
                    BaselinePosition -> (Scaled[0.1] -> Baseline)], #6}}, 
                 GridBoxAlignment -> {
                  "Columns" -> {Center, Left}, "Rows" -> {{Baseline}}}, 
                 AutoDelete -> False, 
                 GridBoxDividers -> {
                  "Columns" -> {{False}}, "Rows" -> {{False}}}, 
                 GridBoxItemSize -> {"Columns" -> {{All}}, "Rows" -> {{All}}},
                  GridBoxSpacings -> {
                  "Columns" -> {{0.5}}, "Rows" -> {{0.8}}}], "Grid"]}}, 
             GridBoxAlignment -> {"Columns" -> {{Left}}, "Rows" -> {{Top}}}, 
             AutoDelete -> False, 
             GridBoxItemSize -> {
              "Columns" -> {{Automatic}}, "Rows" -> {{Automatic}}}, 
             GridBoxSpacings -> {"Columns" -> {{1}}, "Rows" -> {{0}}}], 
            "Grid"], Alignment -> Left, AppearanceElements -> None, 
           ImageMargins -> {{5, 5}, {5, 5}}, ImageSizeAction -> 
           "ResizeToFit"], LineIndent -> 0, StripOnInput -> False], {
         FontFamily -> "Arial"}, Background -> Automatic, StripOnInput -> 
         False], TraditionalForm]& ), 
      InterpretationFunction :> (RowBox[{"LineLegend", "[", 
         RowBox[{
           RowBox[{"{", 
             RowBox[{
               RowBox[{"Directive", "[", 
                 RowBox[{
                   RowBox[{"PointSize", "[", "0.002777777777777778`", "]"}], 
                   ",", 
                   InterpretationBox[
                    ButtonBox[
                    TooltipBox[
                    GraphicsBox[{{
                    GrayLevel[0], 
                    RectangleBox[{0, 0}]}, {
                    GrayLevel[0], 
                    RectangleBox[{1, -1}]}, {
                    RGBColor[0.368417, 0.506779, 0.709798], 
                    RectangleBox[{0, -1}, {2, 1}]}}, AspectRatio -> 1, Frame -> 
                    True, FrameStyle -> 
                    RGBColor[
                    0.24561133333333335`, 0.3378526666666667, 
                    0.4731986666666667], FrameTicks -> None, PlotRangePadding -> 
                    None, ImageSize -> 
                    Dynamic[{
                    Automatic, 1.35 CurrentValue["FontCapHeight"]/
                    AbsoluteCurrentValue[Magnification]}]], 
                    "RGBColor[0.368417, 0.506779, 0.709798]"], Appearance -> 
                    None, BaseStyle -> {}, BaselinePosition -> Baseline, 
                    DefaultBaseStyle -> {}, ButtonFunction :> 
                    With[{Typeset`box$ = EvaluationBox[]}, 
                    If[
                    Not[
                    AbsoluteCurrentValue["Deployed"]], 
                    SelectionMove[Typeset`box$, All, Expression]; 
                    FrontEnd`Private`$ColorSelectorInitialAlpha = 1; 
                    FrontEnd`Private`$ColorSelectorInitialColor = 
                    RGBColor[0.368417, 0.506779, 0.709798]; 
                    FrontEnd`Private`$ColorSelectorUseMakeBoxes = True; 
                    MathLink`CallFrontEnd[
                    FrontEnd`AttachCell[Typeset`box$, 
                    FrontEndResource["RGBColorValueSelector"], {
                    0, {Left, Bottom}}, {Left, Top}, 
                    "ClosingActions" -> {
                    "SelectionDeparture", "ParentChanged", 
                    "EvaluatorQuit"}]]]], BaseStyle -> Inherited, Evaluator -> 
                    Automatic, Method -> "Preemptive"], 
                    RGBColor[0.368417, 0.506779, 0.709798], Editable -> False,
                     Selectable -> False], ",", 
                   RowBox[{"AbsoluteThickness", "[", "1.6`", "]"}], ",", 
                   RowBox[{"FontFamily", "\[Rule]", "\"Arial\""}], ",", 
                   RowBox[{"FontSize", "\[Rule]", "16"}]}], "]"}], ",", 
               RowBox[{"Directive", "[", 
                 RowBox[{
                   RowBox[{"PointSize", "[", "0.002777777777777778`", "]"}], 
                   ",", 
                   InterpretationBox[
                    ButtonBox[
                    TooltipBox[
                    GraphicsBox[{{
                    GrayLevel[0], 
                    RectangleBox[{0, 0}]}, {
                    GrayLevel[0], 
                    RectangleBox[{1, -1}]}, {
                    RGBColor[0.880722, 0.611041, 0.142051], 
                    RectangleBox[{0, -1}, {2, 1}]}}, AspectRatio -> 1, Frame -> 
                    True, FrameStyle -> 
                    RGBColor[
                    0.587148, 0.40736066666666665`, 0.09470066666666668], 
                    FrameTicks -> None, PlotRangePadding -> None, ImageSize -> 
                    Dynamic[{
                    Automatic, 1.35 CurrentValue["FontCapHeight"]/
                    AbsoluteCurrentValue[Magnification]}]], 
                    "RGBColor[0.880722, 0.611041, 0.142051]"], Appearance -> 
                    None, BaseStyle -> {}, BaselinePosition -> Baseline, 
                    DefaultBaseStyle -> {}, ButtonFunction :> 
                    With[{Typeset`box$ = EvaluationBox[]}, 
                    If[
                    Not[
                    AbsoluteCurrentValue["Deployed"]], 
                    SelectionMove[Typeset`box$, All, Expression]; 
                    FrontEnd`Private`$ColorSelectorInitialAlpha = 1; 
                    FrontEnd`Private`$ColorSelectorInitialColor = 
                    RGBColor[0.880722, 0.611041, 0.142051]; 
                    FrontEnd`Private`$ColorSelectorUseMakeBoxes = True; 
                    MathLink`CallFrontEnd[
                    FrontEnd`AttachCell[Typeset`box$, 
                    FrontEndResource["RGBColorValueSelector"], {
                    0, {Left, Bottom}}, {Left, Top}, 
                    "ClosingActions" -> {
                    "SelectionDeparture", "ParentChanged", 
                    "EvaluatorQuit"}]]]], BaseStyle -> Inherited, Evaluator -> 
                    Automatic, Method -> "Preemptive"], 
                    RGBColor[0.880722, 0.611041, 0.142051], Editable -> False,
                     Selectable -> False], ",", 
                   RowBox[{"AbsoluteThickness", "[", "1.6`", "]"}], ",", 
                   RowBox[{"FontFamily", "\[Rule]", "\"Arial\""}], ",", 
                   RowBox[{"FontSize", "\[Rule]", "16"}]}], "]"}], ",", 
               RowBox[{"Directive", "[", 
                 RowBox[{
                   RowBox[{"PointSize", "[", "0.002777777777777778`", "]"}], 
                   ",", 
                   InterpretationBox[
                    ButtonBox[
                    TooltipBox[
                    GraphicsBox[{{
                    GrayLevel[0], 
                    RectangleBox[{0, 0}]}, {
                    GrayLevel[0], 
                    RectangleBox[{1, -1}]}, {
                    RGBColor[0.560181, 0.691569, 0.194885], 
                    RectangleBox[{0, -1}, {2, 1}]}}, AspectRatio -> 1, Frame -> 
                    True, FrameStyle -> 
                    RGBColor[
                    0.37345400000000006`, 0.461046, 0.12992333333333334`], 
                    FrameTicks -> None, PlotRangePadding -> None, ImageSize -> 
                    Dynamic[{
                    Automatic, 1.35 CurrentValue["FontCapHeight"]/
                    AbsoluteCurrentValue[Magnification]}]], 
                    "RGBColor[0.560181, 0.691569, 0.194885]"], Appearance -> 
                    None, BaseStyle -> {}, BaselinePosition -> Baseline, 
                    DefaultBaseStyle -> {}, ButtonFunction :> 
                    With[{Typeset`box$ = EvaluationBox[]}, 
                    If[
                    Not[
                    AbsoluteCurrentValue["Deployed"]], 
                    SelectionMove[Typeset`box$, All, Expression]; 
                    FrontEnd`Private`$ColorSelectorInitialAlpha = 1; 
                    FrontEnd`Private`$ColorSelectorInitialColor = 
                    RGBColor[0.560181, 0.691569, 0.194885]; 
                    FrontEnd`Private`$ColorSelectorUseMakeBoxes = True; 
                    MathLink`CallFrontEnd[
                    FrontEnd`AttachCell[Typeset`box$, 
                    FrontEndResource["RGBColorValueSelector"], {
                    0, {Left, Bottom}}, {Left, Top}, 
                    "ClosingActions" -> {
                    "SelectionDeparture", "ParentChanged", 
                    "EvaluatorQuit"}]]]], BaseStyle -> Inherited, Evaluator -> 
                    Automatic, Method -> "Preemptive"], 
                    RGBColor[0.560181, 0.691569, 0.194885], Editable -> False,
                     Selectable -> False], ",", 
                   RowBox[{"AbsoluteThickness", "[", "1.6`", "]"}], ",", 
                   RowBox[{"FontFamily", "\[Rule]", "\"Arial\""}], ",", 
                   RowBox[{"FontSize", "\[Rule]", "16"}]}], "]"}], ",", 
               RowBox[{"Directive", "[", 
                 RowBox[{
                   RowBox[{"PointSize", "[", "0.002777777777777778`", "]"}], 
                   ",", 
                   InterpretationBox[
                    ButtonBox[
                    TooltipBox[
                    GraphicsBox[{{
                    GrayLevel[0], 
                    RectangleBox[{0, 0}]}, {
                    GrayLevel[0], 
                    RectangleBox[{1, -1}]}, {
                    RGBColor[0.922526, 0.385626, 0.209179], 
                    RectangleBox[{0, -1}, {2, 1}]}}, AspectRatio -> 1, Frame -> 
                    True, FrameStyle -> 
                    RGBColor[
                    0.6150173333333333, 0.25708400000000003`, 
                    0.13945266666666667`], FrameTicks -> None, 
                    PlotRangePadding -> None, ImageSize -> 
                    Dynamic[{
                    Automatic, 1.35 CurrentValue["FontCapHeight"]/
                    AbsoluteCurrentValue[Magnification]}]], 
                    "RGBColor[0.922526, 0.385626, 0.209179]"], Appearance -> 
                    None, BaseStyle -> {}, BaselinePosition -> Baseline, 
                    DefaultBaseStyle -> {}, ButtonFunction :> 
                    With[{Typeset`box$ = EvaluationBox[]}, 
                    If[
                    Not[
                    AbsoluteCurrentValue["Deployed"]], 
                    SelectionMove[Typeset`box$, All, Expression]; 
                    FrontEnd`Private`$ColorSelectorInitialAlpha = 1; 
                    FrontEnd`Private`$ColorSelectorInitialColor = 
                    RGBColor[0.922526, 0.385626, 0.209179]; 
                    FrontEnd`Private`$ColorSelectorUseMakeBoxes = True; 
                    MathLink`CallFrontEnd[
                    FrontEnd`AttachCell[Typeset`box$, 
                    FrontEndResource["RGBColorValueSelector"], {
                    0, {Left, Bottom}}, {Left, Top}, 
                    "ClosingActions" -> {
                    "SelectionDeparture", "ParentChanged", 
                    "EvaluatorQuit"}]]]], BaseStyle -> Inherited, Evaluator -> 
                    Automatic, Method -> "Preemptive"], 
                    RGBColor[0.922526, 0.385626, 0.209179], Editable -> False,
                     Selectable -> False], ",", 
                   RowBox[{"AbsoluteThickness", "[", "1.6`", "]"}], ",", 
                   RowBox[{"FontFamily", "\[Rule]", "\"Arial\""}], ",", 
                   RowBox[{"FontSize", "\[Rule]", "16"}]}], "]"}], ",", 
               RowBox[{"Directive", "[", 
                 RowBox[{
                   RowBox[{"PointSize", "[", "0.002777777777777778`", "]"}], 
                   ",", 
                   InterpretationBox[
                    ButtonBox[
                    TooltipBox[
                    GraphicsBox[{{
                    GrayLevel[0], 
                    RectangleBox[{0, 0}]}, {
                    GrayLevel[0], 
                    RectangleBox[{1, -1}]}, {
                    RGBColor[0.528488, 0.470624, 0.701351], 
                    RectangleBox[{0, -1}, {2, 1}]}}, AspectRatio -> 1, Frame -> 
                    True, FrameStyle -> 
                    RGBColor[
                    0.3523253333333333, 0.3137493333333333, 
                    0.46756733333333333`], FrameTicks -> None, 
                    PlotRangePadding -> None, ImageSize -> 
                    Dynamic[{
                    Automatic, 1.35 CurrentValue["FontCapHeight"]/
                    AbsoluteCurrentValue[Magnification]}]], 
                    "RGBColor[0.528488, 0.470624, 0.701351]"], Appearance -> 
                    None, BaseStyle -> {}, BaselinePosition -> Baseline, 
                    DefaultBaseStyle -> {}, ButtonFunction :> 
                    With[{Typeset`box$ = EvaluationBox[]}, 
                    If[
                    Not[
                    AbsoluteCurrentValue["Deployed"]], 
                    SelectionMove[Typeset`box$, All, Expression]; 
                    FrontEnd`Private`$ColorSelectorInitialAlpha = 1; 
                    FrontEnd`Private`$ColorSelectorInitialColor = 
                    RGBColor[0.528488, 0.470624, 0.701351]; 
                    FrontEnd`Private`$ColorSelectorUseMakeBoxes = True; 
                    MathLink`CallFrontEnd[
                    FrontEnd`AttachCell[Typeset`box$, 
                    FrontEndResource["RGBColorValueSelector"], {
                    0, {Left, Bottom}}, {Left, Top}, 
                    "ClosingActions" -> {
                    "SelectionDeparture", "ParentChanged", 
                    "EvaluatorQuit"}]]]], BaseStyle -> Inherited, Evaluator -> 
                    Automatic, Method -> "Preemptive"], 
                    RGBColor[0.528488, 0.470624, 0.701351], Editable -> False,
                     Selectable -> False], ",", 
                   RowBox[{"AbsoluteThickness", "[", "1.6`", "]"}], ",", 
                   RowBox[{"FontFamily", "\[Rule]", "\"Arial\""}], ",", 
                   RowBox[{"FontSize", "\[Rule]", "16"}]}], "]"}], ",", 
               RowBox[{"Directive", "[", 
                 RowBox[{
                   RowBox[{"PointSize", "[", "0.002777777777777778`", "]"}], 
                   ",", 
                   InterpretationBox[
                    ButtonBox[
                    TooltipBox[
                    GraphicsBox[{{
                    GrayLevel[0], 
                    RectangleBox[{0, 0}]}, {
                    GrayLevel[0], 
                    RectangleBox[{1, -1}]}, {
                    RGBColor[0.772079, 0.431554, 0.102387], 
                    RectangleBox[{0, -1}, {2, 1}]}}, AspectRatio -> 1, Frame -> 
                    True, FrameStyle -> 
                    RGBColor[
                    0.5147193333333333, 0.28770266666666666`, 
                    0.06825800000000001], FrameTicks -> None, 
                    PlotRangePadding -> None, ImageSize -> 
                    Dynamic[{
                    Automatic, 1.35 CurrentValue["FontCapHeight"]/
                    AbsoluteCurrentValue[Magnification]}]], 
                    "RGBColor[0.772079, 0.431554, 0.102387]"], Appearance -> 
                    None, BaseStyle -> {}, BaselinePosition -> Baseline, 
                    DefaultBaseStyle -> {}, ButtonFunction :> 
                    With[{Typeset`box$ = EvaluationBox[]}, 
                    If[
                    Not[
                    AbsoluteCurrentValue["Deployed"]], 
                    SelectionMove[Typeset`box$, All, Expression]; 
                    FrontEnd`Private`$ColorSelectorInitialAlpha = 1; 
                    FrontEnd`Private`$ColorSelectorInitialColor = 
                    RGBColor[0.772079, 0.431554, 0.102387]; 
                    FrontEnd`Private`$ColorSelectorUseMakeBoxes = True; 
                    MathLink`CallFrontEnd[
                    FrontEnd`AttachCell[Typeset`box$, 
                    FrontEndResource["RGBColorValueSelector"], {
                    0, {Left, Bottom}}, {Left, Top}, 
                    "ClosingActions" -> {
                    "SelectionDeparture", "ParentChanged", 
                    "EvaluatorQuit"}]]]], BaseStyle -> Inherited, Evaluator -> 
                    Automatic, Method -> "Preemptive"], 
                    RGBColor[0.772079, 0.431554, 0.102387], Editable -> False,
                     Selectable -> False], ",", 
                   RowBox[{"AbsoluteThickness", "[", "1.6`", "]"}], ",", 
                   RowBox[{"FontFamily", "\[Rule]", "\"Arial\""}], ",", 
                   RowBox[{"FontSize", "\[Rule]", "16"}]}], "]"}]}], "}"}], 
           ",", 
           RowBox[{"{", 
             RowBox[{#, ",", #2, ",", #3, ",", #4, ",", #5, ",", #6}], "}"}], 
           ",", 
           RowBox[{"LegendMarkers", "\[Rule]", 
             RowBox[{"{", 
               RowBox[{
                 RowBox[{"{", 
                   RowBox[{"False", ",", "Automatic"}], "}"}], ",", 
                 RowBox[{"{", 
                   RowBox[{"False", ",", "Automatic"}], "}"}], ",", 
                 RowBox[{"{", 
                   RowBox[{"False", ",", "Automatic"}], "}"}], ",", 
                 RowBox[{"{", 
                   RowBox[{"False", ",", "Automatic"}], "}"}], ",", 
                 RowBox[{"{", 
                   RowBox[{"False", ",", "Automatic"}], "}"}], ",", 
                 RowBox[{"{", 
                   RowBox[{"False", ",", "Automatic"}], "}"}]}], "}"}]}], ",", 
           RowBox[{"Joined", "\[Rule]", 
             RowBox[{"{", 
               
               RowBox[{
                "True", ",", "True", ",", "True", ",", "True", ",", "True", 
                 ",", "True"}], "}"}]}], ",", 
           RowBox[{"LabelStyle", "\[Rule]", 
             RowBox[{"{", "}"}]}], ",", 
           RowBox[{"LegendLayout", "\[Rule]", "\"Column\""}]}], "]"}]& ), 
      Editable -> True], TraditionalForm], TraditionalForm]},
  "Legended",
  DisplayFunction->(GridBox[{{
      TagBox[
       ItemBox[
        PaneBox[
         TagBox[#, "SkipImageSizeLevel"], Alignment -> {Center, Baseline}, 
         BaselinePosition -> Baseline], DefaultBaseStyle -> "Labeled"], 
       "SkipImageSizeLevel"], 
      ItemBox[#2, DefaultBaseStyle -> "LabeledLabel"]}}, 
    GridBoxAlignment -> {"Columns" -> {{Center}}, "Rows" -> {{Center}}}, 
    AutoDelete -> False, GridBoxItemSize -> Automatic, 
    BaselinePosition -> {1, 1}]& ),
  Editable->True,
  InterpretationFunction->(RowBox[{"Legended", "[", 
     RowBox[{#, ",", 
       RowBox[{"Placed", "[", 
         RowBox[{#2, ",", "After"}], "]"}]}], "]"}]& )]], "Output",
 CellChangeTimes->{{3.7041252987141733`*^9, 3.7041253445699263`*^9}, 
   3.704125375768105*^9, 3.704125408315999*^9, {3.704125471428426*^9, 
   3.7041254905679092`*^9}, 3.704125691245598*^9, 3.7041257406719923`*^9, 
   3.704125858163032*^9, 3.7041259204539547`*^9, {3.704125958056761*^9, 
   3.704125986081893*^9}, 3.704126045348053*^9, 3.704126129867901*^9, {
   3.7041262253598843`*^9, 3.7041262621997766`*^9}, 3.704127056990655*^9, {
   3.70412728789727*^9, 3.704127337889143*^9}, 3.704127536803862*^9, {
   3.7041276967757072`*^9, 3.7041277086104527`*^9}, 3.704127825281035*^9, 
   3.704127955962861*^9, 3.704128243505381*^9, 3.704128389719001*^9, 
   3.704130211362504*^9, 3.7041304041015263`*^9, 3.704130476904456*^9, 
   3.70443236929219*^9, 3.704432407292313*^9, 3.704432511550929*^9, 
   3.7044325856044483`*^9, {3.704432666025095*^9, 3.7044326864203987`*^9}, 
   3.704432742140444*^9, {3.7044327746911573`*^9, 3.7044328278357773`*^9}, {
   3.7044328871348543`*^9, 3.704432915292272*^9}, 3.704433000000352*^9, 
   3.7044332060732183`*^9, 3.70443326324098*^9, {3.7044333886019497`*^9, 
   3.704433407117433*^9}, 3.704443774951195*^9, 3.704453710205514*^9, 
   3.711255961664198*^9},ExpressionUUID->"c78c3ce4-2086-4c1b-9475-\
2e621d4f0c64"],

Cell[CellGroupData[{

Cell[BoxData[
 InterpretationBox[
  RowBox[{"\<\"potentials = \"\>", "\[InvisibleSpace]", 
   RowBox[{"{", 
    RowBox[{"4.3841627085608454`", ",", 
     RowBox[{"-", "110.8831399944686`"}], ",", 
     RowBox[{"-", "216.39620933697103`"}], ",", 
     RowBox[{"-", "251.98777270599754`"}], ",", 
     RowBox[{"-", "291.3082828954637`"}], ",", 
     RowBox[{"-", "192.88274692240466`"}]}], "}"}], 
   "\[InvisibleSpace]", "\<\" mV\"\>"}],
  SequenceForm[
  "potentials = ", {
   4.3841627085608454`, -110.8831399944686, -216.39620933697103`, \
-251.98777270599754`, -291.3082828954637, -192.88274692240466`}, " mV"],
  Editable->False]], "Print",
 CellChangeTimes->{{3.704125298179174*^9, 3.704125344411668*^9}, 
   3.7041253756152287`*^9, 3.7041254082554502`*^9, {3.70412547127028*^9, 
   3.704125490130281*^9}, 3.704125690792883*^9, 3.704125740184306*^9, 
   3.704125857714781*^9, 3.7041259200140667`*^9, {3.704125957588685*^9, 
   3.704125985610099*^9}, 3.7041260449015512`*^9, 3.704126129398274*^9, {
   3.704126224891982*^9, 3.70412626175703*^9}, 3.704127056367972*^9, {
   3.704127287293944*^9, 3.704127337478319*^9}, 3.70412753618108*^9, {
   3.7041276963348913`*^9, 3.704127708151855*^9}, 3.7041278245174503`*^9, 
   3.704127955521902*^9, 3.704128243045807*^9, 3.704128389309948*^9, 
   3.70413021100817*^9, 3.704130403571268*^9, 3.704130476491234*^9, 
   3.704432368963723*^9, 3.70443240704883*^9, 3.704432511351885*^9, 
   3.7044325854081907`*^9, {3.704432665825642*^9, 3.7044326862288017`*^9}, 
   3.704432741937208*^9, {3.704432774481423*^9, 3.704432827641267*^9}, {
   3.704432886909294*^9, 3.7044329150773077`*^9}, 3.7044329997934427`*^9, 
   3.7044332058773737`*^9, 3.704433263054037*^9, {3.704433388401898*^9, 
   3.704433406912621*^9}, 3.704443774566596*^9, 3.704453709715599*^9, 
   3.711255961695879*^9},ExpressionUUID->"b022c5a1-be3c-43a4-9e46-\
f40aecc293b4"],

Cell[BoxData[
 InterpretationBox[
  RowBox[{"\<\"Debye length = \"\>", "\[InvisibleSpace]", 
   RowBox[{"{", 
    RowBox[{
    "3.0313906029605433`", ",", "30.313906029605434`", ",", 
     "47.9304939149324`", ",", "47.9304939149324`", ",", 
     "30.313906029605434`", ",", "3.0313906029605433`"}], "}"}], 
   "\[InvisibleSpace]", "\<\" nm\"\>"}],
  SequenceForm[
  "Debye length = ", {3.0313906029605433`, 30.313906029605434`, 
   47.9304939149324, 47.9304939149324, 30.313906029605434`, 
   3.0313906029605433`}, " nm"],
  Editable->False]], "Print",
 CellChangeTimes->{{3.704125298179174*^9, 3.704125344411668*^9}, 
   3.7041253756152287`*^9, 3.7041254082554502`*^9, {3.70412547127028*^9, 
   3.704125490130281*^9}, 3.704125690792883*^9, 3.704125740184306*^9, 
   3.704125857714781*^9, 3.7041259200140667`*^9, {3.704125957588685*^9, 
   3.704125985610099*^9}, 3.7041260449015512`*^9, 3.704126129398274*^9, {
   3.704126224891982*^9, 3.70412626175703*^9}, 3.704127056367972*^9, {
   3.704127287293944*^9, 3.704127337478319*^9}, 3.70412753618108*^9, {
   3.7041276963348913`*^9, 3.704127708151855*^9}, 3.7041278245174503`*^9, 
   3.704127955521902*^9, 3.704128243045807*^9, 3.704128389309948*^9, 
   3.70413021100817*^9, 3.704130403571268*^9, 3.704130476491234*^9, 
   3.704432368963723*^9, 3.70443240704883*^9, 3.704432511351885*^9, 
   3.7044325854081907`*^9, {3.704432665825642*^9, 3.7044326862288017`*^9}, 
   3.704432741937208*^9, {3.704432774481423*^9, 3.704432827641267*^9}, {
   3.704432886909294*^9, 3.7044329150773077`*^9}, 3.7044329997934427`*^9, 
   3.7044332058773737`*^9, 3.704433263054037*^9, {3.704433388401898*^9, 
   3.704433406912621*^9}, 3.704443774566596*^9, 3.704453709715599*^9, 
   3.711255961701296*^9},ExpressionUUID->"6a5307a3-36f7-424b-8f5c-\
605a693a55c8"]
}, Open  ]],

Cell[BoxData[
 TemplateBox[{GraphicsBox[{{}, {{{}, {}, {
        Hue[0.67, 0.6, 0.6], 
        Directive[
         PointSize[0.002777777777777778], 
         RGBColor[0.368417, 0.506779, 0.709798], 
         AbsoluteThickness[1.6], FontFamily -> "Arial", FontSize -> 16], 
        LineBox[CompressedData["
1:eJw123dcT+/7B/AKyfgQaSCiskdGiUSXJCSyZ8kIlVFGJVFkJ9EgDSvjTFEy
EkUhVJTRMpIUSZkllfrd39/7lX88no96v885933d13XdnXN6r3CbvUpFSUnJ
u5WS0v/+//9/7hw9uRizZ9bnaRb/740chZ4+L6e0s1V4E0fVCwfQaiN4M0cq
WV3ESXPgLRzdC+03a6kX7MHRyO7vo69EwZ4cZd/3qTa/C3txlKdSm9aiFN7K
UcEWjU2t2k5X2JsjrZZ2rpZG8DaO1JuqtJPmwj4cJRk3lLltg7dztLvDJKvl
Z+AdHA0Sl5488hD25WjUzwvL6r/Cfhw9vUb/zmvMUHgnR0tSepYEmsG7ODL7
Uud/dTnsz1EPU/sZXQ/CuzmaXHT8RvIVeA9H+quzhp/Ph/dy9HbCJ5MnSnYK
7+PoUEmv0cMHwPs5OrM3SCiYBR/gyH2fu9L9bfBBjrxPFFz9fg4O4GhH2uWx
y7LgQxy5rbykrvEHDmTX33l47h71mQof5khbKdIqpg8cxFGG9rBOH8zgIxyV
dm70tpoJH+XonYXPncer4GCOWtYd6rbJBw7hKEHPP3tcMBzK5md/D70hHBzG
UbuNgdZ0Bz7GkX/d2v1eL+DjHCkFPtJ/UQ6Hc2Q1uefiOUqzFD7BUa/Ni9xq
teAIjrarczGpQ+BIjoaGtjeNt4KjWHw+SN+YvgSO5qivZuRxlc3wSY6unbhR
vjIAPsWR3qb0yxVn4dMcLR/ycUhkInyGI8Me0YJbDnyWxWPCD+d15XAMR9+L
lsQfVZ6t8DmOHOc/zHzTFT7PEVUFN80cAV/gaPWXsJBKG/giR78ndX8avxLm
OIpvKKs7sx3m2fjNHLbi5jFYYOtR7eL0v7GwyOLr2vrWTo9giaNFJQaFtcWw
zNGGhW/Ub9bDlziKsAv+c1ZzjsKxHM1t8i+8bgRfZutni2+rP1PhKxw1ZG98
sMIJjmO/3yNtTZ0vHM/RUueZZskR8FWOZrxzOxSbACdw9OHNNyHjGXyNxYeK
dqlmBXydoy6jzgceVp2r8A2O0i4//T5CH77J0fjfk1aojocTORKyh49QWwzf
4ujkjBHxoz3hJOYYR+MTIfBtjhK72LTrdxm+w5FFyd+DpRlwMkc1Pb+1ePkZ
TmHrY1fvrJ+t5il8l6O7ZkpmlgbwPY5uX197OpXgVI4u1EfP3rIUTuNon0mo
sGA7fJ+jnrkRdesi4QccGW3aFJ1wE37IUcWquWVD8+B0jrZt/Gr0php+xFHM
dPuc213mK/yYrZfRZgY5I+EnHP3zPOrbdQ6cwZHOqzfmxzfBmRxN1VC/OTkE
zmLxMPuwzdB4+ClHCzcPsLN5Dj/j6MD6gb2jf8LZbHyirHUNNRYonMORsdL5
6A8j4eccafjkNebNhV9w1L++5HRLT/glR+8XFxc5h8OvOLKZq6TbKhHO5eiq
3ZErBYVwHkd95g5pKGuA8zmy0/rgMERvocIFHJ0u0jW5NAEuZPnR5Wrxaif4
NUenpPdpi/fDbziyPjXR/KAIv+XoVtVb6WcW/I6jbxc7bwn/ARdx5Jl+vsZL
c5HC7zk68eLasbAxcDFH3e3uX610gD9wVDdEvLrbHy7h6JVxVO18Dv7I0Usb
g7I1mXApR8+TDN9f/wGXsfy2NtfGSnuxwp9YPqq5F6A+Dv7MkWXhgpa6K+Fy
jtZGa2iuOQh/Yeuz646BPy/DFWy9hW4R7+TCX1m+fGJQ//gfXMnRo5R6f+0+
SxSuYvG6Jp6/aAt/4yjZil54bYG/c7Tl91uXQ9HwD5bPLii/LL4P/+Rooo+9
t08l/Isj0/d59xZq2Sv8m6MxKSGa2yzgapbP5HdvipzhGlZ/q813BoTAfzgq
PrPEedttuJajxjmdGy+XwX9Z/Bk4ioM6OShcx9HM6StzK8fC9RzpFjlW1KyG
Gzg6ZxE/e3II/I+jcb/PeRTdgRs5mjTo/J2UcriJo5xRkWGfNZcqrMRTmvsI
p8WWsDJP23/oH9d0g1V4anOwX1i3aLgFT+an/qW7PIZb8jT7l2NUiz9wK57K
7VS2fjZ0VFiVp4SOh9N15sCteQo/duJX2C5YjaefMfwqhytwG566hfTbv6kI
bsuT1a0ry1xbL1O4HU/xB1PGW+rB7Xla4UKdJ5jC//E0Iym64xo7uANPT50M
1yasgTvy5NK53aIBO2F1nl5oxHV+eALuxNMN80+ZAXFwZ54OJy675vUE1mDH
P3y8KbAE7sLTRftX7540wJo8JVqZ7RuutVxhLZ5y+Mv97xnB2jxpl5fXek+F
dXga3dZpgP1KuCtPc6bZf12zA+7G02she/PJcLg7T//m+PxoiIN1ebqg9uz4
vky4BxuPVb/CzD7BPXkq6X1Pt6vKCoX1eMofnbxUvwfciyeVxq6H5o+Ge/O0
treQc20OrM/ThtPFy8kNNuDp2slc15oA2JCng8bG3fMvwn14+nBrS3hpKtyX
pyG3gjroFcH9eNpbmH59Tz3cn6fr+XZ3tHRWKjyApzF3Xs94ZQwPZPE17mz4
3VnwIJ5qWs9Oy98AD+YpolHrX49AeAhPxYsOuR0V4KHMiTeshqXDRjwZ6P93
8d9HeBhPmsWOt2tVnBQezpP6yg+Xe/eGR/D06rsev9UCHsnT6kV/Mv45wMY8
Ld5/bELcdtiEp83K7kNDo+BR7PrmW9w4dws2Zd/n8bfpQwE8mqeG8rphs/7C
Y9h87l7hXqWzSmEznrzlstxbo+GxPPX0Vdl7fSFszsZXwy6yeCs8jqcvi3aY
mEfA43la8txuy8NE2IJ5dNjmnYUwsevp2sPOtR6ewFPs/KTee3RXK2zJs/7T
tNXTcfBEFp9B0zpPcYSteBq/NmrZz53wJJ5OfYxVzYqBrXn6tf5L1/z78GSe
nk84EKvxCZ7CU71DcJ5fmzUKT+VJY33uRd3BsA1bn6c+D/4yA57Gk9+Gzt6f
N8K2LF8tnBmhfQyeztOuL64nvG7CM3h6lnnLW+0NbMeTq0GnWU+a4Jk82c3W
6nfHwFnhWTwpf1JqUTwZns3TpNrDX0zWwXN4qvb6W5x0FJ7Lvs+rpmLTNXge
T5MduTZLCuH5PH3rdtxsSxO8gKero+XtyYYuCi9k+bJxYOYYG3gRT589zxmU
ucGL/3e9VT5px+AlPOW6G2bmJMH2PGndONam0wfYgaf+nVP77VJzVXgpTw+y
ZuroG8GOPO0IUsv4NQ9exvLXwPQhNdvh5Ww9dXhtPOA8vIKn5Y/F+4EZ8EoW
H3Umqb1+wU48LQs10SjttlbhVTy1M7WLKrCEV/NkrfqfeaMrvIanbWtfvZwd
CjvzNKXig2VeEuzC6sPfscsPfYRdecp8Kaq5/bdO4bU8Vay51tF/FLyOp/Um
x2zuO8Lr2XqbZnTI5CC8gV2/Vfuzr+JhNxavs2cuOv8GdufJacFV37Oq6xXe
yM6vs3dB5jB4E8vn812M+i6BN/MkL3w08dJeeAvL7ydW5y+/AnvwNPH0+NiJ
r2FPVt9eVG6frbpBYS+epqdM/Xd4OLyVxdcK39Jqe9ib5Y8OrcsPHoC3sfqz
hLs5NQH24WmhuZOKyXt4O09exjs2TmvvpvAOnhbErYoNHA37svHZn7y01gn2
Y/XnuF2foGB4Jzv/UOWY6cnwLrZ+WuZvHFUB+/PUeMlD27C9u8K7Wb7hho++
pw/vYdfLj161aQy8l6feF/qsMZ0J72PzP16jlfoaeD9PUTMiWjbsgA/w9NXZ
0KA+DD7IU0DRLcP/ZDiAzceMs8+Gp8GH2PcN8ytxLoQDWb6xcu8Z/wM+zFP7
1yrj/muzUeEg1n9YjKrz7gUfYfNh492x1hQ+ylMLTcF4vx0czNPOpx179VsD
h7D6mLJyX54vHMpTmOvDbieOw2HseovSgpxj4WM8fRw4O2TKQ/g4T0JD9gvT
d3A4T382tFEaVQOfYOu3aUiqZYdNCkfwlHWlMM2hLxzJ00tHzUv7xsNRLF9Y
zDC8Mx+O5knN9WCukht8kqeTA3stn7UfPsVT9Kt1K2NPw6d5CqxbvUP7JnyG
J70jW6YHZsNnefoetta9fTkcw+rnr9Bd4cqbFT7H6sVBoduQbvB51g9uePci
cwR8gfULm95O9JwGX2Tnm53Z1N8J5lg96DYr6uN2mOdJ1/4ozx+DBfb9XiY3
t8TCIk8/7mxeNCUdllg+SGnbzeA9LLP1sMBmX8u/8CWedn/TGvC10xaFY3ma
36rqUMFA+DJPw0u/jMqcCF/hqdRWEtLs4Tietkx54JbiAcfzdPvOwg4pQfBV
1i/3m66WysEJPC2tnViUfhe+xtbHvVMa2QXwdTaeJ/YaFv6Eb7B++k7lkdJ2
Hgrf5Kmv25nnPwzhRJ6qOlg6N46Db/HU2m1RRtsFcBJPT1Yt8NByh2/zdPzE
qXe9DsJ3WL3cdch3QAyc/L942p5hlASn8DRg4muzkS/hu6zeHDeYMLISvsfy
u3HVLCNVT4VTWX75UVvUVw9OY/2b9TCHrqPh+zzZjo6zVJ0FP2D5NGRi3VcX
+CFPqpv1fmb6w+ks//3XP+JCFPyIp6mtzjh4JsCPeRr0d+Sl8VnwExbPY1pV
/yuFM3iqu5xw9mojnMn6++/r9Ry1vRTOYv2798+CJiP4Kcv3OhfMj02Bn/HU
1ftYfM/lcDab77eHLkZ5wzlsvVd32d0uBH7O4rfwcPx6EX7B0+ORw07fS4Vf
svlZ2/Oq6mv4FevX/nNfaP4LzuUpyGL83+Xttiqcx+q/7ZUmTwM4n/XbM9Ry
t42FC9j+5fPlsnVz4EK2XrUnRduuhV/zRBrc8q674Tc8bRzbIuZ5JPyW9d9d
PjzyioffsfidYWyp9gQuYt+X7bhtdzH8nif/LNt3n2vhYla/X296barurfAH
nnqplRW59YNLeGr1a+Xio+PhjzwpvV5268Q8uJStX6mL+4F1cBnbv/zb/3Xp
bvgTy4/qZ892j4Q/83TryjCV5CtwOcu/HZt2TUqHv/B0JiD/WNxbuIL1K4sj
ryr/hr/y1NY21cak7TaFK3kq2jU/e1ovuIrNd7LnI6tR8DeeLhmrxurZwt95
8pg++t/r5fAPnt6cih7p7QX/5Kny3sDsmkD4F08d/02fMzcG/s3TobTv44Nv
wNU89Wh9QOtSJlzDjreopyNXDP/h6e6bpaf9auBath9tOO1o0s5H4b9svf6q
HPBID65j46ejGWBqDNfzdKRS+m/3FLiB7Wd+61qJ9vA/5klXkmV3uJGn8x/D
1AP2wE1s/b0qfzrhBKwkkOOnh0dfSLCyQONK7VpbpMAqApVU7L62+zncQqA1
Keajz5bCLQWqi107NLwWbiVQ6/peY1a1266wqkARVSH1bXvCrQVKEA27HxgG
qwnUImadxRtLuI1AR+6bdW49D24rUMyiUxZqa+B2Al3dX+FRtBVuz77/wN1V
gQHwfwItC2ib2iEa7iBQrVlbWn0J7igQ17ggPCQZVheof86nXaHP4E4CbX3W
/rbze7izQDNctrfs/APWEKjj1Fm6R5R3KNxFoJlP/0sv6gRrClSV9Su1hT6s
JdCPnOrcuuGwtkB7Rs7Puz8B1hHond+R4OWz4K4CKUcHvspeBncTyGe84NHZ
He4uUFuNeOu+frCuQC8PfNRrHwT3ECh8WlVhWjTcU6BTzl/nTJdgPYHG9nJ1
4RPhXgINdnJseJkO9xYooKXR9+evYH2BLA+dHxhTAhsI9DX9R6jlD9hQoOPt
Za2ERriPQE91H5+uaeercF+BNLOjerbtCvcTSNUle09VH7i/QOWna56eGwEP
ECho7LKvAyzggQK5FbR8uXMaPEig+WbndvIL4MEC6fqYfzuzEh4iUG56Bz1X
N3ioQGOeHunU0gc2EmjD99VPNuyDhwkUarbGTgyGhwv0r/tB/no0PEIguayk
KJSDRwrUW4tTtoyHjQV64aihe+82bCJQWdBmi07p8CiBOg/R9B2RA5uy+aij
r4av4dEsvkxHnvn8ER4j0KhkjfgdVbCZQC41lWM//oHHCuQQyS/SVfZT2Fyg
7PJbA/q2hccJtLPbnnxlDXi8QAumhHhf7g5bCLSIv2JkZAiTQEtqF+ntGgxP
EKhm2+UNF4xhS4EO5rtNijaHJwqkUVaZucoKthIoZW7rYSq28CSBpk3rHrVx
Dmwt0OMKJfOExfBkgbqn/5vwZDk8hV0P3X571RmeytZP8YQJG91gG4E+Xig9
reIJTxMoa6T1UOftsK1AHpqkH+MPTxfI+GNJ/JUD8AyBdDau0wkLgu0EuvXZ
ONA2DJ4pkHl17JTCCHiWQCd3zvEfdxqeLdCmd++neJ6H5wjkV/yzw14BnitQ
cMkbDddYeJ5AhnMKwvtcheez4xU2vb5xA17A8u3Rsfq9b8ML2XgaTbi0/C68
SCCVJXvvet+HFwuk9HPEGZdH8BKB3rr0Dh6eCduzn4/LyM95BjsIZLfG6o7N
C3ipQN1+D9sbnQs7CpRxMskrvQBeJtCcXYFvMt7AywWaUppSLxTBKwTy1nrb
Y8UHeKVAXouzDv3+CDux+dj6KGr5J3iVQJ+DgrOEcng1W49N0f2yKuA17Hh1
T39mVMLObH38sdh68RvswvLTPGNlhx+wq0B9O3fJ+/YTXsvm9+SKiY6/4XUC
NaZfPyJVw+sFOvoivtWrGniDQNpRDVWv/8BuAklvTI7drYXd2c/P/J6w+y+8
UaCbt5PGG9bBmwQa6fvr5blmbxbosPOH6Sr18BZW73Qv/rRotodAcQsHt3do
tie7Hv3BJYua7cXWVwu9u6OavZWNh4dZxa/m7/cWqGKpixzc7G0sH0x+qKne
bB+BrF6eOufWfL7bWT5LXXL6SvP17BDY/mnuzBfN1+srUGaHrf/ymsfDTyC9
iMmVyc3jtVOgYp/sVQeax3MXyx8/L8rGv2B/ls8uv1e93zwfu9n4nemYOOo7
vId9f5Z568NV8F6BLjuWGKd/hfexeLxXsaf0C7xfoO0lF8d8/gwfEKjg9OOw
Z2XwQYGsxzrnRTXHV4BAf1v/nDC9Of4OCeTZd0iXj83xGcjq46oRh5e9hQ+z
epIbVZtaCAex81u0K6BdPnxEoAdxT33MXsFHBbLd4q028zkcLFDLkutrbZvX
U4hAu/xri4ya11soq9dZn0/VNa/HMIFKVZ2L5QfwMYFs9A8WWafCx1l/9Cwo
+1EyHC7QjVOfv4xIgk+wejh2mNPe5vwQwfqhx3033m3OH5ECRS+Mn/TxMhzF
1sOW111+SHC0QOKjJ+qfOPikQOmfHro+PAefYvGsP2LOkeZ8dlqg8b4H/k6I
gs+wetsmP/DdcfisQLFqeWarQuAYgSqDrxvlHobPCdQu0TJ8+EH4vEAX3BdG
e+2BL7D+q/1HZ94PvijQjoKiPve3wdz/xm92/RMPmGfxZGunfscdFgT6pvQz
IHItLAo0NGvZ0ZWrYUmgpdmPrXSa64fM6qffioybS+BLAqU9X209aT4cy+r3
QZ28OzPhywLN80s+qT8NviKQqeb5xM2T4DiW/67oTI2zgONZfE11c3k9Br4q
UMNI5dE/R8IJAl10X1tcPQS+JtDydbHry/rB1wUqnPahOq03fEOgZ9d7hwQ1
1+ObAl0pOLjIWhNOZPVvq9mKig7wLZbvNeff26EGJwmUY6hy6F9z/b/N+sm5
a5671qM/uCPQtrI44cFvOJmdj05n/Q7N/USKQD1P3Z5m9Qm+y/rnwRUmzu/h
ewJ10Hxb5V0Apwr05Hvebu/ncBrrvxz6K6/JgO+z63mkv8nyPvyAHX+GYXG7
O/BDgXafC12Qdg1OZ/Go8eGtcyz8SCCnoECfhovwY4E29nxr6HsafsL2I8M+
PK0MhzNYfF+MjJl2FM4UKGSA3/nwA3AWq79fu+bn7ISfsvjqokZ1W+Fn7PMj
6t+qb4SzBdJ6eCte0wXOESj/ZZ9kteXwc4GcQ4ybyhfCLwR6qFm3OXEm/FKg
4b0udvWaAr8SKPnXvq/6BOeyfG3W7vNtUziPxXNDmuokIzhfoHvcasukvnAB
c/9noXo94UKBLNRVfm3UhF8L1Clr6IL49vAbgZJ+x11/3wJ+y/Ld2LFj/tWh
H3/H5vfp5Zutf8JFAuXtSO2oVA6/Zy7wGlZWBBez/uBOh/a3cuEPLB+qtQj1
yYJLWL5YqX5t4H34Izu+vsny9FtwKZu/Qdf2zoqDywQ6+1tX/TEHf2Lnc8yq
csgp+DPrD8tmt9kZBpez/JNw1y4lAP7C6ltLe6liJ1zB5tt1mmorL/irQO23
dLJptx6uZP1k76OOjSvgKoH0t7Q3ercQ/sb2Ax1HnBFnwN/Z+ZZrRa60gn+w
4/XpL6mZwT8FehWyUi3SCP4lUI8vxue0+8C/Wf83WnnFrm5wNesfh4oD8zrC
Naz+mYV80GkF/xHoU8KZDdZ12E/WsvEwsL7q+A3+K9CqQzvDnD7CdWw/mF9U
PbcArhdo0vyAW8Oewg1svzxhwoM/qfA/gXydVtUKN+BG1p9k1ZtMluEmgQ6F
xjs+OwMriWR5rXS+5TFYWaRy5fMNpw/CKiIt0E0Y/nkH3EIkm6CI3G6b4JYi
9foWkWG6Gm4lkqH2iFkWi5v3/yJViHmlw2Y07/9FkmO6rmnfvN9XE+mXhurV
HJPm/b9IKdcPcjsHNO//RfI+5KHftUfz/l+kM6F7lKPUm/f/Iv2LWq6v2rJ5
/y9Svc6lFYv/4O8RHUSa3KXFmfAvcEeRvgxSvnnnLawukl2M7YHMbLiTSO38
TlSlpcGdRapJkR6duw5riOQTueb3WgHuwpyZZacbDWuy821QTUwIgrVE+tTf
pYPJLlhbpKg+vkNPboZ1ROL6ta39ugruKlJ6D0MVw4VwN5GG37HebGkDdxcp
xKn30CnmsK5IfbkkDZOhcA+RCmZ5tWrTC+4pUitT7dK0TrAe+76WD8NWtYB7
ibSid48/lb/x96jeIplGDPpmXwbrizSkzY5l8XmwgUhTInoZVT2CDUWaX3fZ
Qv0W3EekPq7zvXQkuC+7ntt5SarRcD+R/rqE/yps/ntaf5EGnjrd6tgOeIBI
d6bzBcYb4IEiDbbpufDWUniQSPELBrr2sYMHixRnefOvhwU8RKSHT29oyEbw
UJFUT6fsT9eDjUTavVg2e9QRHiaStYNB19gm/D1xOJv/TXHq3t/gESKNzc/p
OKAIHinSKsvqVslPYWN2fpkHSkyTYRORxpc1RBy/BI8S6bBpZvfCaNiUrZdN
/vYqgfBokRK7pc3s6AOPEenehJlVSq6wmUjOgzsNzlsIjxUp/KuOSshk2Fyk
K2Wyy/BR8Dg2HxOnOVwzhMezeLSNy++hAVuI1DGhON9VGSaRtNMG2kd/w99/
J7DjL+i4Of4tbCmSg9ih26UMeKJIXnNsrAMTYSu2fur/q7fj4EkimY3vOK42
DLYWqWzU5s57/eHJIm349MK/xg2eItLQnZPCbR3gqSJd8l+yeL8NbMPiM2VI
/kVTeJpI3YY49JQMYVuRPE7omId1gqeLtGlgb8sVjfj7+wyRlt9/aqlZAduJ
NHpYl9mX8uCZIqkY7t478D48S6QnWjN/B16BZ4u0tmzejZfR8Bx2fbZdy5UP
wnNFmtAr80IXD3gey6dzNta1b76/MJ/lz4n9n36xhRew+FyXFxQ7Gl7I8kHG
72ULDeFFIu0/L7t+7ggvFinXs+TF0nrc71gi0vME04dJZbC9SDcntFjflAM7
sPNLsK8ecAdeytaTvU7QWB52FMm/w+M1xqHwMpGaxLsJXXzh5SKd3qAuvHGG
V7DxajywLXAOvFKkJONbywzHw04iWV35GXa+P7yK1YeeFrP/04BXs/ixdnm1
9B/uL60Rqeh5jX3EJ9hZpBGXj2y5kwO7sPxUba6Z0Xy/ypXNt8Fk39QL8Fo2
Xgvyfp07Aq9j+Tk+M8nNG17PxvdMYo++K+EN7PzevV+Rbgu7iXRw3IjcOaNg
d5H29pl8P0MP3ihS22dLfYzawJtEGmaxeJpf8/27zSy/Nd3Ym/Qa3iJSh5Aj
Oz7ehz1EMhEC99ddgj1Faqn95e+/47CXSAd2rRv8zQ/eKtL7l/ZbnzrD3iJt
8fQfHT0L3iZS7JgejxeawT4ivdUq2t/SAN4u0gurxdmn28E7WH71yWoa+Bv3
Q31Fur1msN/FN7Afq7eJz+M6P4B3snjNcm1wuwTvEmnhv9L7yc33Y/1F6vx4
y6amHfBuls9TfNePWA3vEUltbKTewhnwXpFcynb/ch8F7xNJ0tKat6MnvF+k
bz8s4naowgdYvLo2eGyqwv3mg+zz7ad2ts+FA9jnz+vWmCXDh0S6ccshpONF
OFAko0/5CwsPw4dF0m9pejvKAw5i+cbsl9FcB/gIG5/Kmf1bToKPirQrYFY3
eTAczPJjcfUK2y5wiEgf1OfuKq1vvv/Pzt9vQqNXSfP9f5b/v3yb1TKj+f6/
SKGR2tUB8c33/9n8xHxd1j6y+f6/SPnKXToe3NV8/5/lq6QT3soucIRIA0re
d/OcCUey9REds/5T8/MKUSyeOhV8nacHR7Pfd0rUSFWFT7L+LZpzGFyF5yFO
sXwSPMj62Cv4tEiOOaVT/t2Gz4ikHryn2Ok8fFak45E3D2UegmNECpo4MM14
M3yOrW8D11anFsPnRWpvk/BHzRK+8L/+qu6zxwD4IusnamPmlKrDnEiFSQkr
L3/H8yU869/4dvWRKbDAxu/75mVBQbDIxuuv474AB1gSSXeD59Kjg2GZ1Q+/
HQVn6vE8zCWR/nOy/nT7CRwr0omOEZ6lEfBlNt6GvTy6u8BXRNo+YN4zx9Fw
HMvnKuvdr7aG40WaFWtlqZ2H53muinR19owhgRfhBJHcjvrqaHjC11g9GWRW
Lk+Cr4s0Q9lq92JN+AbLJ/bSI91SPH90k81PdFTk7wQ4kfXHJ66XftgD3xLp
e5K21+e5cBI7X4teA1T7wLdF2pY/6KV5NZ6XusP641G7Zhx+ACeL9PWT5bra
Y3AKW18xy5p8V8N32fzXHMjrbQrfY/nHuXtqcWs4lc1ffbeAlHw875XG8k/P
3rVJAnxfJAONWc/ztsEPREq+Nu2Nhi38kF3PXYM89x5wOpvPrbN3favC82qP
RIrIko8fvQs/ZvmpfGH23BD4Cft90/sfzZ3gDNbfvorYP3UUnMn6H79EFx81
OEskv/KhY140P3/3lNXf6gLrWZfgZyLZ34kLqfGDs1n+srjyOG02nMP6hbAz
RxL7wM9FUnpluze/Fs8LvmD1yXjrlN6Z8EvWvx0t2Bx2Gn4l0jIPrdMjNsO5
bH4OJi9tsIbzRLrgPtnqZzc4n31ep827Lt/wPGQByyceZjec0uBCkcwvVi34
EA6/Fin4UOdJQevgN6ze3HVVcpkAv/1ffQpW26wFvxPpd9WffLkCz3cWidQ4
+3251j34vUhj6s2uxh2Hi1n+LPR6uWMd/IF9/qN3gI8lXML6oeVKJDU/n/qR
nW/CBfv/vuH51VKR9j18bxXzAC4TKfOB6mLXaPgTm2+z6XWrNsOf2fl6Zu48
ZgOXi5Q9x3/S3+bnb7+w77OddzL4L57XrWD9TKF24dIc+Cvbbw4OtFne/Lxv
Jcs/PZ3NInbBVSJ93L/op+pi+JtIz7La3hRHwN9ZfMT3e7qnHfyDxYf7ii3H
PuL55J8i8dren97cgX+x/LJ3wIol4fBvFg9u7/t22ghXs/npU2PfaAPXsP5/
9XITgz7wHxafK63e+TXh+exatn/x+OXfpRD+K9Ic1YZpxQlwnUiVFwc5lh2B
60XavDC8yGAt3CDSq8aYyghr+B9bL41q3BR9uFGk1S0/9B3WiOfTm9h+8Zu8
d2YhrCSRbcn8AuE6rCzRk+0TTcxDYRWJ0vXnia3d4RYSOXtXW7efDreUqN/3
Hto2A+FWEu1zXWZ4r/l5fVWJerR4X/HhiaPCrSVqcXNO7+v7YDWJepuaV9Vb
wm0kGhl8qeZqE94naMu+z/D7vHe34XYSxZR6T/HZBreX6IHwJi1gNPyfRJU3
7RPb/8H7Dh0kmhvWQkv5OtxRIrOn8alrPGB1iQZ/H3WeTOBOEknrFkcdqsb7
GJ0lMomo3TPlOqwh0aVL6mZeXnAXic4+zD+iPQbWlKipLHvBgHq8L6IlUcCf
V47yHVhbogV3jTed2QnrSHSz8Pa8VlZwV4ncT7zIKmwNd5PI6N2+yF6ZeL+l
O/O301tzj8K6bH5q53s2zIN7SLTx2SS/kO5wT4kyyqyuhRfjfRw9icZvt3vQ
jod7sfnYFLyoagPcW6Ljk7y7WoyC9SWq+PRY+PcP7w8ZSDTdU5YHPIQNJUrI
uXcvNQjuw46vYbzv0QK4r0Spb9PDzHrD/dh87qvcq1OB95/6SzSr+/Nvy6/B
AyT6a+6+WmsnPFCiXs/P+JhMgwdJ9D5oUEqyFjxYIuNZeclxH/A+1xCJPGdu
U+1wGR4qkajXttcLH9hIoo+HN+5TmgoPkyhSyb4mTAsezuLHd/Czox/xftoI
iU4f0gz/FQ+PlMjS88zz27tgYzb/0u2WX2fCJhLb3zyN3dkLHsXG93rKzG3f
8f6dqURzatq65N+FR0s0+1DWlshgeIxEe9q//JayAjaTaMADfu4UY3isRB+C
z+qObH6f0FyilgcqU/zy8b7hOLYeV8dcGyLB4yV6m/V4s3nz+4wWEh223uAm
zYJJorZteN1tfeAJEhmECVXcX7xPaSlRbZvMBcZP4YnM86Ie9zwHW0nUTvdD
wuqt8CSJ9gY+PtduBmwtUc0Ppzn/GcKTJepb6vrAtQ7vl06RSOiycLVB8/un
UyWi8MExo3jYRiItJ8+P5/zgaRK5HVtywnUBbCvRZc/z/QOM4OkSOTk8aFJW
g2dI1H7G5/057/H+rd3/1nfNwNpEeKZEj8acne0RCs+S6GfUWucp6+HZEs24
Hv/KfTI8R6JzgddbVPWG50o09YvVDd+/eB95HovnuIGHH12G57N485+z5OZq
eAFb75vqf9n2hBdKpPJty4C9uXh/epFEfIunex2PwIsl6uO8sqlwCrxEop1d
dUJqVGB7Nl6BmZ3j7uD9bgf2+RVX57fxhpeyfJqzdGSjMezILGT5Bv3A++fL
JEpuu7VjYiy8nK3n5CW3t6+DV7D1YabmkD8QXilR2gzx8ZNyvC/vJNGyndqv
ZwvwKjb/6gWubi7wapYv4kbN0RsIr5HI7gu5La+wUdhZonVDXkcaX4JdJNpw
8kF8uBvsKtHV/RfDDo6A17LvD9bQa1MzVeF1Ev0XFTlc8xa8XqKwsGF/ZF94
g0Tjxnq2ejYRdpOourX7uG1tYHeJTn5/suvSsykKb5TI78uS62uOw5vY/LTq
d5dzgDdLpGO5eu+6PvAWNh9Dj1YmVE5W2EOiX2OWFvtdhz1ZPsp5bpPpB3ux
+BproRkxFd4qkenYqUNKNWBviX5s/L7z8jtrhbdJlH0ktKlGgH1Y/plUHXHL
A97OxqOJLP9OgHdIFLeh49e4DrCvRN1zXQNLXk9S2E+iVgNedD0swDvZ+e9+
tOeSF7xLok3rqhImWsP+Ej2/cyRlhia8mx1/4rmzWR+tFN7D+oG8c4tSEuC9
rJ5uCP2kvxfex/Lvz3+2f+bB+1n+qq0PHNsPPsDiz8pErqqdqPBBiXr2K7nS
MQMOkMg8/nnMyZPwIYlSHqw+FO4OB7L+5XeER8NE+LBEdy2VNmRow0ESrU99
5N/iq6XCRyQa0jol7dxd+CirL9tsLaVjcLBEugHenbquhUMkOnqratJXgkMl
Oh9cXW2gDYexn99xNEqpnKDwMZbfuhm2uHMfPs7iL77LGd1oOFyi0qfuBm83
wyck6vpMR/43DY5g9dw9aPEOQzhSopWNv2cu+UcKR0lkuKLT1eO5cLREp/Rs
Lg69Ap9k+cKYm6UfAJ+SSLko5627E3xaohGzu3h0tYDPsPG2XTSxezf4rESH
Ri34+uWLhcIxLB/orPWeEQOfY/G/f+cRx8XweTb+LVaH6mrAFyTSlwwrd2eO
V/iiRN88GluH7YM5iYZPXzd72gSYZ/3AVu9FfMM4hQWJrFz3ccJNWGT9jpLd
rukesMTq2X91y0JGwDKr/52K0zy/myt8ieV7l8MD/8bCsaw+u13T0dkAX5Yo
1nuM5vMh8BWWz5J6iX2qxiocx9af5nGnTpfheIkS0z++DHWHr0q0tL1HkDQC
TmD19+yjfguqzRS+JtESEy+zYzfh6xLlpQ9c6bQdviFReWXUhDSCb7L10SZo
65VWcKJE89dnXBqYMUbhW+zn63sHDAuGkyTavtI+8e4C+LZEZ2IrvhX0hO9I
NGnFrS/bykYrnCzRLu1q25hYOEWify7lWTO84LsSaYzL6edH8D0238ueao9o
C6ey/m1gmcPql6YKp7H1ovrvdrfT8H0WD39y6qa7wg8kuqFVV9RoAj+UqKzl
G9PBKnC6RGNnS9kvn45S+JFEwz6s9PkTBT9m/dOkB+1CXeAnLJ+oz1h40RTO
kCjTwNRsmCqcKdH++g2HjV6ZKJzF6ktl2LBz5+GnbL6df7cM2AI/Y/l52M6q
D1ZwNsvvedxzWRPOkajR6e+WsjJjhZ+zfmmsbnnQTfiFRMUqSj0vBMAvWb3t
2qtVfwf4lUSh2b4hWsPgXNZvnz9z260FnCdRa8/920fkjVQ4nx0v7VKWgwQX
sPF5rxz73Q8ulGhC/+IeX+bCr9n+wVyj19SB8BtWX0wfJLZXgt+y9fFpz8+R
uSMUfifRJzXzl3dkuEgidd9Ba4Xd8HvWfx0pe1C9GC6WyHvAjOqzI+APEq3u
Htj+Ulu4hMWjfYfeWiXDFf4o0e5Z/jZvkuBS1u+8vXu6MQwuY/H2X/z47Rvg
T+x6nTtPnjsF/iyRz+r1BXv14XKJfHU8ddT/DVP4C+u/9qsM+JkHV0i0uVPr
EYOuwl/Z/u9ZsP2tILiS5b/GBy9OucJV7Ped8+7nWcPfJDr4ppWjkwH8XaKs
MydeTFSCf7D89f6q9OWWkcI/Jdr223DUdw/4F7veV22uHR8O/2b19tPzyDeV
QxWuluhCynOHuyJcI9FFO5Ot5Az/kWhNrz9rlvSFayXqdPxNbMfSIQr/lejI
sOO3lpyH69h41/YrGecE10sUkVyucs0QbmD1Ia9SSikdrPA/Nh4+hZvtObiR
9W9+xb8OusBNEkV3ufnIejCsJNP5iKCQ4G+DFFaWKcJDrdr5KqwiU2HjyPAM
L7iFTM4b/A1umsMtZbr8PmXyEBW4lUwXlre7NuDRQIVVZdqk+kxPDoJby1Sg
cdPi6jxYTSYafvnZuB5wG5k+8tmHbUoHKNxWpkXXnMbmX4LbyeTn0P9eqSfc
XiadUfONNhH8n0ztjqoX+7SFO8jkJCedVX7VX+GOMs1c9sxC5Qyszj6/51ng
9rVwJ3Z9G60c3EzhzuzzR64eKGgBa8iUWxlenpjdT+EuMi2oWuzQ8RSsKdP2
Btv7+WthLZn6zD2lrGkGa8v0OndBfaoarCNTq29zIovz+ircVabJ/qZP3Di4
m0xaP12913nB3WVKHqgRkTsZ1pWp2722PS7pwD1kOtHzdX1VeR+Fe8qUknRt
aFQSrCdTg/P6uCuH4V4yFRkuXTV0Gdxbpkb71nM1RsL6Mpm1GRq+VBU2kCnh
aqhJx0JDhQ3Z8Y54jjaMhfvIpNf/kBTtD/eVybtHTbTXArifTNe+TeqRMBju
L9PcvHUWs1TgATKpybd0ZuQbKDyQxUN+7l0hFh4kk7j01qyVe+HBMk0tET55
28NDZDryzOjs15HwUJl4b63Tt9rBRjK9c1jRsqREX+FhMhk42dY43YaHs3gc
aR5tcQweIZNFcKrepg3wSJmUckLl+smwsUz5tv7ur3vDJuz6Po2NVG/orfAo
9nM92T4yFzaV6Za7+VevOHi0TFPWq/rxgfAYFr+JfacPcobNWHxl3zjaNBEe
K9P8t5l7DXvB5ixeI9a5RjT0UnicTKpjA30dCuDxMlW7tW3pfh22kCl8pTg+
OxQmmeJyOmzZsRGewOLD8FqFpx1sKVPN2e9VSUPgiTLbn5U+mtYetpJZPWlz
eFqunsKTZPp+qv36kDDYWqYMw4znrnPgyTIdWnBzxYvO8BSZeugn3X/yvKfC
U9n8tu1z3i4UtmHxdTMjbtlceJpMmoEvTjZowrYy/Rdj3kM/v4fC09nnR579
/CwSnsHWi2dhUsulsJ1MKt1r56X0hmfKlPXG1LuxVFfhWTJtGfLvy10Rni3T
4++PNrdyh+fI9MRueNETE3gui5czBfUdG7orPE+mZ8tco16kwvPZ+docDOkS
AC+QqXxzzs2cWfBCmV4EZXxu0w1eJJP/8LKmpA/dFF4s016zDe/KJHiJTPaT
9q856AHby7Tx8iCLGAvYQaa80grrYW3hpTLp7+t6fcSrrgo7yvTIo3E7fwZe
JlOs7qGgo+vg5TIt3mr3vnw0vEKm3RZbXK+2glfKlKid0O/rcx2FnWSa93qu
ZugZeJVMf773GsltgFez+ItftrvfOHgNO5/PL9pqtIed2fq2lbKdX2sr7CLT
oMH+7/pJsKtMgW0Wkp0PvFamw4sDWr6bBq9j8zvz6dgXuvB6mbpeHfh3SJWW
whtkckn/MasyBXaTyW5akoN6COwu073tS0cdd4I3ymRZtn6xrym8Sab0CO3J
j9rCm9n8W8+dsemdpsJbZNr52z3IJx72kGn24pp+JftgT5nS6mLG8UtgLxZf
tqt+Px4Gb5Vpwo95myerwt4yXamPK9F700XhbTJVTHjlPjse9pGpZYrxlHcH
4O0svysvikh1hHfI1F/IP9Y4CvZl67dq9sbgDrAfy88Wrsu3lWkovFMm3bfJ
J28mw7tkCjte7jgtHPaXSXu3Z8lwd3i3TNNyilatnQrvYfVqfMzkGn14r0zm
v6sWPm/orPA+mXLelYxsyoX3yzTn8Nfe2+PgAzIdXzdsw5RA+CBb73ZBq1au
gQNk6tTixPxMS/iQTHcrDgf794QDZYq+vNh5b10nhQ+z/FgeNPRlLhwk06cy
+zEbrsJHWL7ZFFY0+yh8VKbP505571oPB7PxSPVe/tcGDpFJo9+1n4n94VC2
vkeuD0hVhcNkcrSdvL9zqbrCx2T6/Xb9VCENPi7TKrfAEfti4HCZDJMyLvC7
4BMs/77Iaq2+HI6QyeFFapfbBEeyfJFzc4vcC46Sicva861ICY6WyfS+eb6U
2lHhkzJZf6+60H0PfIqtx5zv3TtYw6dlkubVqvurwWdY/uoQsdQzo4PCZ2Ua
d828uDwIjpFp4J3uW1/Phs/JdOaPSSsbbfg8y4/Tp603fvOfwhdkOn3oZXjE
WfiiTKPHNWzYugbm2PidCi96NgTmWb07rVdw6nd7hQWZLv0Upn9MgkWZ/pl9
GH56NyzJ1G9cix1Pp8Ey6y+1en937wJfYvGx0Tdk79t2CseyfiU5PKQdB19m
9euxzi/ljfAVtj4XaCSuGQvHseuprK0YqwrHs/obE3ZsR05bha+y8W/ZKnXQ
STiB5ZPO1/0mucDX2PmMW1L02AS+LpPJ7vJfN1TgGzL9CA5+3iG7jcI3ZfJt
SgzJOgknsv4w6O/0X2vhWzKt39upl58ZnMTipePnvu5t4NsyXU/w93+Qr6bw
HdbP5SvN8+XhZJn22R1PjdgKp7D6XLf3h9ZU+K5MRj66bau7wvdY/FSIo0ZW
tFY4leXbPjsfP7sNp7H+TG/pgydB8H2ZoroVrzVYDj9g/c8u55/5I+GHbL2v
G3L0iyqcLtOrpnG+CwpVFX4kU3H+1j89Y+HHLF52HRhN/vATtp6+v/O7NR/O
YP1bt7j/Dg+CM2Wq3f3T4IYSnCXT2rKZqqNzWyn8VCavIqO6DjL8TKaz3Hnr
sf5wNouv3I3GtxfCOTKVjmjRIdgIfi5Tz/0ueomq8Au2Hzg4//rIdy0VfilT
r3QdfaXr8Ct2vDdR+3oGwbkyvfl+bMPh1XCeTD/DfbraWsD5LJ6XzypYpAMX
sHw74Kby9R8tFC6Uaczvz58cM+DXLL6yr3yYfwF+w+Yrf51NpB/8lvWno1W9
ByyG38l0yrzqcQsTuEimgPXdIvurw+9lmnVFaUp4hYrCxTL19QwdaZcOf2D9
0a9xyXbn4BJ2vSvf25zwgz/KdGBG5rj+9nCpTL9K7zY0jobLWH53+FTVXQv+
JFPr+c+2+/5SVvgzq5fKuxz65Chb/B8zA6Gv
         "]]}, {
        Hue[0.9060679774997897, 0.6, 0.6], 
        Directive[
         PointSize[0.002777777777777778], 
         RGBColor[0.880722, 0.611041, 0.142051], 
         AbsoluteThickness[1.6], FontFamily -> "Arial", FontSize -> 16], 
        LineBox[CompressedData["
1:eJw93HlcTd27APBUSAhFUaIMiQyVRJMeNElJiSJJSShRQoYKyVCZh2iQIdpj
8yBpUFFEKERCGkSkJL0kdNe9nnXvP/fz/fRzzj5rPesZzrvPVvfY4rBOUkJC
YldfCYn//f//939+DKzwPv4y826c6f/Zn4HAN4vDi6rRW8nfPVK3v/mADmCg
a2pabd9u9DYGBlaZ3zSUvfjP2xmwq7IcFKSC3sGA9YLtVfenogMZcNrpN2DC
XPROBnr5wuQIO/QuBpSvPSz8swa9m4HZnk0GwVvRexhY9FBfeUAYOoiBrRbV
rlfOoYMZcN58o48Fgw5hQDo3VfJHDnovA+7jdrtmlqP3MVD8QJQLeY3ez0Bq
crG8Yxs6lIFdoOilLxH/zwcYeKzSID1RHh3GQDYHn8dOQB9kICn5VOwEffQh
Buy9NdxmWqEPk+sNDAlYvBJ9hAGroNDm7ZvQ4QxIfRxXyoWgIxjY3eKk9ukk
OpKBM17qUrMT0EcZCP9+KOhkFvoY8ZPzMf+VoY8zsK3G22fjK/QJ8n4RY/58
bEWfZGBW10vX7b3oUwxEF5bFyslf+ufTDFSNUbubOQF9hoGW52M+rp+NPsvA
p5kyCprW6HMMmCpoOnatQkcxMOVV5c3HW9DnGTiyZ43DjVD0BfL+u/SniufQ
0Qxc6/fWIpVFxzCwUb5jR8ktdCwD6UoSUk2P0HEMrFJw+DysAX2RrO/64dq2
Xeh4Bk5aJn20lr78z5cYONVy/EPXYPRlBl6GxJ9llNBXGDDuX9Dupo6+ysDK
H0U/x2ihExgIk/dPadJDX2MgxSxMIW0u+joD3kGJE8Ks0IkMFIVta3B1QDMM
2NYF2cxdhWYZ6BNv6jHRC80x4GAyfbyCH5on5yFEON5/N1pg4IbpwGuSYWiR
rO/K0x7Sx9FJDGQ4x18cdAGdzMD38X+NVa6iU8h6v+TDtEV0KgP5nY7bbbLR
aQzcm35lyJbb6HQGClZrOl4oR2cwcGJF4IJ7z9CZDMyvkXv79y06iwEft7UT
jFvQ2QxMH/VGcV8n+gYDX4pfZJX/QecwcO7o1T6jZa78801yHv/s/RUgj84l
r//q+uWq0ehb5O/9TL7PnoTOI/Z170rQQeczENOkfk3RGF3AwMeh+yROWqAL
GVBf7Cc71B59m8TjmZqiKBd0EQOPMtI1J3ihi8n19g1YlOOHLmGgb3OS8tI9
6DsMTP7+8Nz3g+i7DNSBVl7cSXQpA2dnjji2KBZdRuLJ/17/Ponoeww0lARo
5aei7zMwts/sH3tvocsZGN85znthKfoBA1vA4MCoSvRDBiodN837WouuIPFu
fSmhohn9iAH9Z9fZtA70YwYeaJjZxf1GPyH5oml61LH+V/+5kgETmYFBB+XR
VQz8eeLbe0AV/ZQBPvn1mHBN9DMGjpcyUmdnop+T89u8//21uehqBi5Fj/fI
W4h+QfJvelLwK0f0SwYWeJsa97qha0i98PvvyhQf9CsG4rrb0lftQNeS/Ph0
QcC5/ejXDHwOkPvw7Cj6DQPB8uvlVS6g35L9uenZvT4BXceAv6vq5VvJ6Hfk
/X9el1XMRdeTfHNJ3iTwLrqBAfHyDqO6J+hGBtbHNw1Y/BrdxIBL0max5AP6
PdnfbRqToBPdzMAcW9WQkr/oDyQ/rPfMspVN+OePDGzvimh7OwLdwkCsnZbt
LnX0JwYO1OWeVp6G/kzO/3Aht3gOupXEV5vTbX8z9BcGDn7tf2nSEnQbqV9K
rfZNLuh2BjyejH3GrEd/ZUDlK6u2NQDdwUCAGKi7YC/6G9nPKC9plUh0J6l/
UYanuqPQ3xkY1nL16dur6C6yHyoGpeXJ6P9I/Riyf21+LvoH+fw/P17PLkX/
ZGCQ2/3D2VXobgZKNNZJ5b9F/2Lg7akW+fJP6B5y3q02p775D/2b1GuPruc/
JK/98x8S793rjowcgv7LQGeH5T1TFXQvyQ+z/wvynYSWYGHuc/bSlZnoPiz8
Xb5/8mtTtCQLSTURCqo2aCkW7EbnLvd0RkuzoHXmy+c0T3RfFuqCvjzo64/u
x8KXnz7tbsHo/iysVetrdzscLcOChZppo0YUegALV5dFXDtzFS3LwlufeZH9
UtADWTgXxJ3Yews9iIXzOt+4v2XowSxUfZxVdeAZWo6FMa92SQypRw9hQcY0
eerlL+ihLOiyEr/1fqGHsVC/pndIRb/r/yxP/p72Z5iPAlqBha6fgwYPUUMP
Z6G1xHXQzanoESwEeIHKRgO0Igvv4yeaj7VAK7GgZnzpXK0DeiQLDffWjIx3
Q49iwcgYarw2oZVZGJ6i3zRrF1qFhXxFd/OBh9CjWYiR7jPgw2m0KgvSPsFG
9y+hx7CwZP3aljQRPZaFIcPWj71yE63Gws7Fnp+iStHqLLgmuzmdeYoeR/bT
4nBA1Dv0eBZUYmbaXP6CnsBC1t6Pbam/0BNZuKOjrvuwf+I/a7CwB85f6RiO
nsSCfc+Dp6rj0Jpkf498y10yAz2ZhdQL6gsjjNFTWDgSutSvfCFai4X29V7j
hjmhp7Jg7jzafrUnehrZnx0qbWn+6OksdIxv+zRwL3oGC6EaUgabjqK1Wdj/
Kul+VTRahwV9N43jpgxal4X+98MD0zPRM8nnc3y1Q6sYrUfi92JvEP8YPYvE
19PS3TPeoPVZuNfVsCb3E3o2C7+GfBm76Cd6Dgs3EnXf1PVl/tmAhRGgbBmo
gDZkwduxbc1wdbQRC49kbKfdmI42Jvu7rT3ZzRhtwkLncv7jYGv0XHI+qza/
KXJCm5LzO27RyT3r0ED+/QofaaMA9DwWFJWVTcgc8M/zyXo7Fpk8OI5ewEKQ
9OcBcXFoMxaiPs+7vpVHm7PQ43BawS4HbcGC5L1yZ51StCULA2t/7xz1DG1F
4vWt687+DeiF5PMnWLr0tKOtWSg2NNDo+oNexMKJtBdvvg9k/9mGhR0VbYd+
jULbsvCzz5+cfproxSyUGRTUq+ij7Vg4+6jwp74ZegmJx3NPupwc0PYsFDwo
fhKyBu1Azov3pv3CZvRSFiy3Mr1vgtCOLKQYOyxQjEQvY2FNkZ2ZYzR6OQvZ
bw//Os+gncj7xX1wrc9CO5PP4+3upX0HvYKsn+uXgQer0CtZkFofblH3Du1C
1vOggZxpO3oVC6+/93e59gftykLJyr4Thwzi/nk1C/0+WHnuVUa7sTBr+9eh
XZroNSQer6uN95uNdmfBKfqWVZs52oMFue+dff0d0WtZeHV6+rhuD7QnCxVT
7a8e8kevYyG9n2/kqH1oLxbMdAsb0o6j17PQdDc1ye4iegMLfQa96PgmoDeS
eOI7M2Nz0d4kPxV9/73wPtqHnEeJrsd/XqA3kfVOM9K70Yz2ZeF6gbH2ji70
ZhZ8mAvlhtL8P29h4eiW0bJ9FdB+LMwOLep6po72Z+FmeNJZXhu9lYVyI922
g6boABaejqoYsH4xehv5/CquvK0rejsLwtDwSQab0DtYKJq+KHTKHnQgCw9m
l5epR6B3sjB91bq+Y6PRu1jwe5RhNY5F72bhoFXYJa0b6D0sHAp9rWRUig4i
5yPmZ+GS5+hgFrZvtk7c1IQOYaG3YWfN8U70XhKPY9w23JAU/nkfOS9pAz2a
h6H3k9dLLnyuoo4OJfU15UuVkzb6AFm/h3M2xpiiw8jnCwlgGxejD5L49Yu/
PHM1+hAL8+d+cI/wRR9mQV6V+f0hCH2EhdpP8wLsjqLDST6vqR9/OxYdQerd
Gd17swV0JNmvB5qrsnPRR1kYXHmx1qgcfYyFDRq28+/VoI+T+PivMtKlBX2C
Bf/d1zK6fqJPkvVYqJQVJSP+8ymSX085Rs4diT7NgoShi86XSegzLJh+7bly
dTb6LIn3sdUvVluiz5F688SxQt0JHUX6kQAh6LMX+jyJ79NVdbd2oC/8736F
fT19CB3NwpmDBqxfFDqGhZWSEyWWJaJjWdAertNhmo2OI/2Z9qzp00vRF0n/
pr1k1LhqdDyJ18vJcaOb0ZdYWJp79Lbqf+jLLAR7/D46sV/SP19hIcypfoCe
IvoqCwcsv8xdqIFOYGHok9iZ6/TR11jY6DW9/bAF+joLnCa7M205OpHk2wv3
q+u90Azpf0wHDR0ViGbJehjGT3E6jOZI/5TtOjXuPJpnId72mfJHBi2Q/OGk
22OYgxZZsBlnXXX2HjqJ9IcKkde6XqKTWWDyfm93bUGnkH7ruYH1w250Klk/
5/63zWST/zmNhbsjTU/eUUank3iawa9cpIXOIPHnvXxEjRE6k9Svw0yWrw06
i+Tjk/baA1zR2aTeai/dJfiib5B+tL39gGMIOofEkz8/X/oE+iYL6glzmdxL
6FxSf+pirwamom+xMEe2boJRETqPhTzeRrVvFTqfhcwf1rufN6ALWFjY5DJZ
7EQXkvowSUkpXDrln2+TejZ/woxNI9BFJP72661apoEuJvWn75/DZrPRJSS+
S7RjDazQd1hY9W3OI50V6Lss6N12s5rhjS5lIdKldbPuHnQZC+53I3SNjqLv
sTBp5efQhRfR98m/V81f7JqMLmfBYTB7YEch+gGpf2GWcueeoB+yMO/KhFc5
9egK0u/cTa2s/4Z+ROJvkFp7f8nUf35MzvMIyW1XZNFPWFhuLeVjooCuJPNH
47CyWhV0FYnX1tDdQRPQT1lYkTskcOw09DPSL217mnRnFvo5C8mXrIZsmouu
ZuFaiUXkCEv0CxZcRkgMK7JDvyT95Oze45ud0TWk35Kd2Knqjn7Fgs6xxCmP
N6JrSb58JDsudCv6NQuLuzXv6u9BvyH50Fujt/UA+i3pZxu35V47iq5j4VTl
k3eu59DvyLzBmbqMjEfXszBypZz8s0R0A+kPXz9uPZmCbiTzSLVL1eIcdBNZ
b5cKdnAR+j3592X7l1XcRzez8DhdKf9YFfoDC7v7bS5ZXIv+SPKZZsKioU3o
FhYmWA2fU9WK/kTi4cEq77Nd6M8sxD1bVrL8L7qVhWh33li5f9o/f2Eh8eJ0
zboh6DZSP157P0oYiW4n5+vrBKkN6uivLFxpMIvWmoLuIJ/P6blHmy76Gwsv
B0nrpBqhO1nwjRz3zM8M/Z3EZ1eiirYtuovkT8lp1V+Wof9jwXl8YCW3Gv2D
hR8Ptrxaux79k/SbH6fkq/ihu1no3vPBrHIn+hdZn3XDjMP2o3tIPXVYsEkv
Av2bhduvrOLrT6P/kH7irlpMZCz6Lwvfd/Rq6F5D95J8eNx+4HMRLcHBA7Zg
0LYsdB8O+r82iB5YgJbk4LCN79P4UrQUBzHpMyKnPUZLc/BevuDEjRfovhxs
HVaYYvwO3Y+Dyd4WN/M+ovtzMP7Ey12zO9AyHDz12VwgdqMHcKBhu2vpaMn0
f5blYEJbs/QhWfRADnaxE+Nb5NGDOHh0T/OThQp6MAdD+vlmXByPluPgtMqf
ki9a6CEcvA3b8V5fDz2UAzcXufqdxuhhHFxcG7U3wwwtz8HX8NDwZhu0Agc7
xNbSYcvQwzl4cSS2V88VPYKDdxrtvUvWoRU5qFD8nbfOF63EweVDhrn+29Ej
OZAcrJq1LRg9igNN7oH35oNoZQ50Bk+5sPoYWoWDJKm33Wbn0KM5WN2+zEb9
IlqVg0mejxd1XkOPIZ/3hWtmrogey8EC7455gZloNQ6YYtdUzTy0OgcbJd1v
PSpBjyP/vpwfs/EBejwHycsaz/2oQk/gwCk+/fWuV+iJHLjEliW316M1yPof
qitzbkFP4mClbkVj5le0Jgdndcddl/yJnkw+b7Bjyvxe9BQOmv5O69rWL+Of
tTiwc106J3oweioHP9cmGaYMR0/jQMnZryBbBT2dgzV24w+ljEPP4MD1COMY
PRmtzUF5semXAG20Dgfm588rmM5G63Kg/bA88pcJeiYHeswm5UQztB4HhwxO
hM1bhJ7FkXmq/MRDe7Q+B55uZpKWzujZHIxZnX01dTV6Dlm/RTvmDFiHNuCg
5nJQ5BIftCEHU/J8PA/5o404Up+ijvKBaGMOsgPWZucFo004iA/LkL91AD2X
g1fzsscz4WhTDrKeTs7bdwIN5LzosSmW59DzOFDck1TVE4OeT+JzRPyvuMvo
BeQ8vnv4Z0oi2oyDQbr7M64LaHMOSop/dw5KQ1twMC14/4U12WhLDm7MdNpz
+RbaioNZcyoDH95GL+RgcPVS76a7aGsOfiSt0P5Yjl7EkX5jJ/viMdqGg/AD
G9LTn6FtyfV+lp6xqwa9mIPXessktN6i7TiQY04MuNeAXsKB9bIxM5Z8QNtz
cGqigc6dz2gHDgz3ynpN/opeysGF8e9Ndn1HO3JglNp1MOMnehkHISOiBr38
jV7OwZ8zDleaJTL/2YkDk/Ntw+uk0c4cSG3aaFAkg17BQXSVZMPRQeiVHJzx
MW2cNxTtwoFzb6v8OwX0KnIeLmlYrVdCu3LgddnZ5YUyejUHuZvNNLTHoN04
2G0gHeavjl7DwcRAOfvYCWh3kl/nGfgkTUJ7cJB/JD+NmYJey8GSMYZ9I6ah
Pcn5ONVzy0EbvY6DhIZl5j26aC8OWt5POB05C72eAxt5xySpOegNJH9dWZ6w
1hC9kYNRhyeFCsZobw4+mi5cUTsX7cOBwva7Bp2A3kTydeBU/c75aF+SD06d
9ag1Q28m9Ucn+plggd7Cwf73KxI8rdB+ZD2Ndn3oa432J/G0SeXWiUXorRzE
fmoykLRFB5B4Kv65z3UxehsHo1//l3zFDr2d5K8hvxofLUHvIPlUOWree3t0
IAdD/Z9/anJA7yTnsVlf+tFS9C5SD2cLGZcd0bs5qD7n5bF2GXoPef1SR8mh
y9FBHBS8OrU1kTqY1GvbIaUaTugQkn901Iadot7LwfWfOza+p95H6pvS+Obx
zuj9HEw9dPySDXUoWf9Re1LcqA9w8PdOr7YrdRgH9ckHwZz6IMm30+/2KFEf
4sAnoXj/c/p+hzngdR58C6Y+woHZKn+/YdTh5PUPhKuepJ8nggPRUmPML/r5
IzlIvHf2vB31UQ7aqpxTT9L1Okb6gbQe2Ty6nsc5kBlo2lpF1/sEByeLSrqe
0/04ycGA1fUr79L9OkXq7+khS/5/P09zoL+1Xtab7vcZDjouSBSPpfFwloNj
+ppJxTReznFQOFCt71IaT1Ec+NrfkKqk8Xaeg95jhY3GlugLpL4596+PMkdH
c7B08LI5dQvQMRw83OQ+SZHGdyw5b7pVrUY0/uM4CIjSu7eEno+LHLiX/eh2
pOcnnuQH+/UlVvR8XSLxEXTdayo9f5c52Pa9aKSEPvoKWZ+84aPvzERfJfU7
aOzdnTroBJLvkuNXjJmBvsbB2r0yallT0ddJ/ft6yM2E5otEDoa1d7jdoPmE
IfHgcX/j+IlolgMr4xml+8ehOQ7mBtcXVI1F8xwEzdaLV1RFC+Q8HhuYYkvz
m0jqVfJz4500/yWR/XoYdiZqODqZgytK4b3sMHQKqXfp5RUpcuhUDoquJSwS
BqLTOBCe15TG0nyczoH9nwvH9vdFZ3DwpXl15SpJdCbJP3rvO7R6Md9ncbBT
O9a2owedzcH93ndGSbQ+3ODA/73z8DVd6BwOno2ony77DX2T5KdTxxqFNnQu
B5n9rkaY03p0i9TP3MigF7Re5ZF+Yk/tMI8mdD7pZ8+bJrx/hy4g9bIxONzj
DbqQg34lvqo1tD7eJvnO9NuNhdXoInJ9Gt/TMqvQxRyozVzlqUzrbQnpF+cP
1tzzAH2Hg5TTb5e9KEPf5eDIwCiLGXfQpaR+nWtwOEDrexmZH3Yvf/o0D32P
5JcqdzX1m+j75DyW2Z33zUKXk/MWxK+9RfuJB6Q/szZ40S8Z/ZDER4OX3hIe
XUHOy/CA/PO0P3nEwfoM38w3V9GPST0I03EZdwn9hPS3hm6d62LRlRx4BzsX
sOfRVaS/7zD88+kM+inJn8trv049iX7GQdz12zWbj6Kfc9ANY3+mHkFXk/XV
ehbZGYZ+wcGeRWue6e9HvyT9cE7j0D20f6sh/fPwUftu70K/IvH4dcma/jvQ
tSQ+THzb7baiX3OQfve1d8xm9BsOKp0enKj3Rr/loOdi6THN9eg6DtIMXq3b
uhb9jpwX160BhW7oeg4iehyGDV2FbiB/tzoT7Un710YOniyKXpfviG4i+fzo
iEfKtN99T/qvh3+nBNuim0l/9eLY06aF6A8cfPY1GONggf7IwWPD9DV356Nb
ODBteNs+1xT9iYOM8S/HFhqhP5P+fcj7BRZz0K0kHu0Ck5/pob9wsOXQpDRv
HXQbef38tDiZ6eh2sv6tHbeTp6C/kn7l2LtNrpPQHRz0ORkTMWYC+hsHm9bt
KmtRQ3eSfJqUoVagiv5O8uPZlhuxyugukg+/tyWFKqH/I/W+pWxcAJ1PfnAQ
GXh9lu8w9E+ST+Y1SPvLobtJ/bDuTQoZiP5F8knZZdsoGXQPiX/JyN4bfdG/
Sb5cdOltoyT6D+mvul9KK0ug/3LA7raOXPkH56le0i9sV464/gstwUN6976R
PT/QfXjIKbxj49KFluThWdAc49JvaCke5prN6TGi85s0D316NC7mfUH3Ja8n
35Ji8hndjwezteaN9z+i+/NgHR8U6t6MluFhuXbEXekm9AAeEjNNGjPo/CjL
w8f8OcO21NH5n7x/eusB/Td0/ufhxK0Lm2Vr6fzPw74HllKfX9L5nweLjEdb
X1bT+Z+HI3blrVXP6PzPw8h7Fy+9ovPsMB74Rr+c9id0/udB3DJ9rfxjOv/z
IJcXWj6/gs7/PDhpvVLaT+fjEeR6q90CKu7T+Z+HCMvfUpr36PzPw+L5ju0n
S+n8z4MiX7ZC5i6d/3l4Ou+CdRSdv5V5MAk+pDizmM7/PKxennX47W06//Nw
NDs3/kIhnf95qA3+u9K9gM7/PDh438ydk0/nfx5U5L/njqHzvhoPdzsOOinc
ovM/D8bHh0cq5tL5n1iQt9O8Sed/HlZFFcZa5dD5nwfZwxobAm/Q+Z/Ei8IY
PjObzv9k//Mtl0tQTyLre3zImpVZdP7nQem5cLOYfh8xmYfBX0Y7GlBP4eGz
xrSxBRloLR4yiv0G2FNPJesjZSHxLR09jYeXTzeoX6SezsP2Tfb+y6hn8FB+
2DNFhVqbh0+Gls/b09A6PCj8dKmtpNYl+2VaklNEPZMHG69Vawup9Uj87Cx9
XE49i4dZU907Gqn1eXjUZZsrS99vNg9fpvirmFLP4WGiWYD0fmoDHiL1itc+
oTbkwf3VaY1p9PMa8ZB0pGHOeWpjHmK5nQfl6HqZkPXb/bHrNPVcEu9vT2+d
QNfblIcp9mxDMTXwsKdlytTNdH/m8TBgyHKrCXQ/55P3k58Y+556AQ/Vxd8O
ZdD9N+PBR/V09zEaH+Y8aLxm67bR+LHgIXla+oQNNL4sefgR3idjPY0/Kx7s
r94NCKDxuZAHU9+BdpE0fq15CLMt0kqh8b2IrJ9jbvv/x78ND9Ovpu1VpufD
lpz3V7aF7vT8LOYhK2/Cqcw7aDuSr54WVMvT87eEh0LDWL+gMrQ9D2cjZs7t
oOfVgYe9lb2q/uXopcSpu7/00PPuyMOy4xPDT9F8sIycZ02xbCbNF8vJepeU
TGmh+cSJh8vTV5xiab5xJtczYgjrT/PRCh5WPLijbEbz1UoeCg7FnB1L85kL
Dwszuwql6Pdtq3ho3nrQ4ivNf67kvM6wrGyi+XE1Dw/WRMrU0/zpRuJ7w68z
TTS/riHxdSxaub0R7U7yz9gn8yVofvbgQStzU7oSzd9ryXqF8nKzPqE9yXlo
0v/t1Ipex0PfL/pj97Whvch+TLRVSaL1Yj0Pu90unXlL68kGkn+imU5ZWm82
kvySZ5RnSOuRNzk/1g9Gbu5G+/Dw7vvNyms96E0kHre0J7+l9c2Xh2yrN4Eq
tP5t5sGxOKxzJa2PW3hQKwj6GCeN9uPBIOXH6Hr6/aI/D1zU/eWTBqC38qAj
s9llC63HATzk68t9zaHfP24j8dX/cI3UUPR28npTt7y2k0fvIPnfVDU/jtb/
QB4yW5JMPymid/Jwqa+s5pxR6F3k9e63Ghyi31/u5uF7R8ucZ7Tf2MPD0M8B
H9VpPxJErk8la98W+v1mMA8X+tfq5NP+JYSHitrQ6gG0v9nLwyJ/mWnL6Pef
+8h6ud/vjNdC7+dBQkurpXkaOpSHGNsrD6bS70cPkOtbm7HCTxcdRvKrtpRD
Gu2/DpL8m+gQ0K6PPsTDjubwoCkG6MPkfEzPn+pB+7kjJP8W6y6Iot+vhvOw
5cGGvaW0/4vgYamqypVv89CRPAT9sdqgTL9/PcqDR6XhORPaTx7joen24Y8u
VujjPORaqozfbo0+QfJjtmG/cBv0SR4GXYpYen4x+hQPh8sO6CYsQZ8m8fLi
oqHggD5D+pPEJXki7X/P8rBu70RPZjn6HDkvenp1MbRfjiI206w9tBJ9nuTD
z+b9fGh/fYGcl3FbhljS74OjST4L00xUXoOOIf2UVvzu9+7oWB6u+bEmDO3f
43i4F/Xkshv9/vgiD389ly2Xo/1+PA8HE2cMy9iAvkT6hXOKB23pfHCZnK/p
YV5v6PfNV0g98L3p7eGLvsqD4ZZiy9d0vkjgYVhDP29rP/Q1Uo/fLfJIpN9P
Xyev92ek5390PknkwW656QLDbWiG5KtO+2f+29EsDyVJbGscnW84Hr5+9vC4
Rb/f5nmYZus9qGInWuBh04ztxZV0PhLJ51Me4Hp/NzqJh5DBwVkZe9DJpH4n
91w/GYRO4eG5y8EBa+i8lcoDO+7bLfUQdBqpR2c7o59Tp5P8tV9x/5696Awe
Gs/dsVPYh84k1/fK/H0cdRYPyiOK1UfS+S6bnCeF+c1h1DdI//M4dXgjdQ4P
+vtbg3VD0Td5GK7X0uBPnUvy/WF9j6vUt3joDcx9X0KdRz7vBSPnaup8cj6P
uF+voS7gYdLyrJsV1IU8bC65EppOfZusd2BA22HqIhI/SitabamLyX5brN0k
TV1C+q1jYW4Cvf47JP5mnboxn/ouyY9SpuvL6XqUknz6boLHfOoycr1+uXE8
Xc97ZH9OOw2Sor7PQ2DFTGYRXf9yHq4L6zzD6H49IP2iRINREt3Phzzoqe7R
KKX7XcGD5c861cc0Hh7xMD9oqcwTGi+PSf+3ZP2CIhpPT3jw65isdpXGWyUP
kz1W7NlK47GK7HdMtq4ujdenPKgulJ5YH4B+xkNXWF/dvTTen5P+YHeQ4SB6
Hqp52Nl/stqRLegXZP0Wl939Rs/XS1Kv58oNsdmEruEhWj753Rl6Pl+R9Spb
rFZOz28tyTeHjme2eaFfk38vK3GwDz3/b0i+7tHcLUnzw1vSb5jvC+6g+aSO
B3XPTbse0XzzjsTv7xqFaJqP6nm4Lfi+tqH5qoGHOLXle9qc0I08PJwf2xm8
DN1E+hfpwQt7aH58T/Ktyrx9XjR/NvOQcOtkfCH9PuADDweMFfl+9L+XfST1
+Q7PGdF83cJD5/vGa6vN0Z/I+xsOu7aFfj/wmfy9yyB1M60PrSTfbFN+6mKM
/kL60bfqSrNpvWnjIfXNlsMStB61E/9+MiOH1q+vpN8LzB+9ega6g4f+c5e7
fKP18BuZb3w8urdpojvJeXXya31P6+t3HvICZeTM1NFdpB+/cL7gJK3X//Hg
aZyg8JDW9x/kes/MG//fCPRPMi/VKEoPof1CN7n+VIcKRfp9wC8S7yFJUYNl
0T2kfjxct7Pz/+d/HrZyJpH3+qD/kH6h386PR2k/9JeHMrVqDmj/1EvOV/3Z
lsbvdP4XIM/au3gH7c/6CLD3XahdN53fJQXYprhX9PlA538Bqm/7dVU00Plf
AL8jLy3U3tL5X4A37gn5HjV0/hcgREYz8Bztb/sLoBA84VQO7Y9lBPA/cmvy
Q9pfDxDAKLYn7zmdh2UFyNIclfSU9vsDBZi3IlGtmM4TgwSYqBU+4gqdXwYL
wE83ivCj85ecAB7OZcHa9L9/DxEgt76s/V0inf8FGDLH893+K3T+F0D+1+Il
CnF0/hdgmPQdOBdF538BGiMOZfQ/Red/Ae6a1/HekXT+F0CXiZlcQP/7vaIA
4oT+MyX30fmfrN+xznL93XT+J+u9NanLZRud/wWQvtB7w38znf8FKAnWVtq5
gc7/Anz5KjFqiwed/wWozD7jYb+Kzv8CuPjIhaosp/O/AMpVOVnVdnT+F2DG
oB+mBxbS+V8A+waNteoL6PwvwPuoOPc0ej/EOAHePr8UPFOfzv8CTC3e0M3M
oPO/AI/VVJWGTKbzP/k8VypGbhxH538B+poHQDa9P2OSAOy71sf/DafzvwCz
Cn/LaMnR+V+AUW4W05b2p/M/iT9bm5AtEnT+F8BizGaTffR+kakCjNjfLBz8
hp4mQMTW+7L7PqOnk3iKkIzd0oSeIUCowZMjy96gtQUwTNmhDdVoHQEGWmol
q9H7W3QFmKR4R+ZHGXqmALvXeViW3EbrkfdP9PM/eBM9SwCdHZePm6Sj9cn6
ZX9M/MyjZwugln6g+EQCeo4AKfZfWibHoQ3IenjVT8w9izYk8de7Yi8cQxuR
9as61pt3EG0sgMaNtpQZIWgTAb5pacZc2IGeS85fp+q9H5vRpgLczP+0wJbe
fwQCyDa+VYp2Q88T4PaMvYtrndDzBVC6feCbwhL0AgGutlbLLbBCmwkw0/Js
8gZAmwtQNkmxNnQO2oLEf23I+UhttCU5X3aNNpGaaCvy+rEjtULV0AsFmK5e
4e5H79eyFiDnxyG15UPRiwTQWnM1aqYM2obkE8slnTISaFsBrlecXVf9A+8P
W0w+3xvz0XHtaDsBlpUMsFj5Ab1EgN6aZcOG1aHtBdDT9xVvV6MdSLx4uJlv
fIReSvZ3XH/ZgaVoR3L9cwdoJuajlwnQz+XpQ8Ms9HIB1tbETLwvop0EOFzg
4mZ/De0swGzmReLTWPQKAfYc19Zbega9kpyfZS23HkWgXQRgygLSzULRqwQo
qDTQydqFdiXrpXbWXs0fvVqAQIP7Uw9tQLsJ4Hhm0OtmN/QaAZ7lBO+c74R2
J/nFd5JK9GK0hwB/av++/mSOXivA3JKG6tkmaE8BKtJi1PfpodeR9YPq5yVa
aC8B9i+dOkhqPHq9ALc8ld+YKKM3CNBRIeW+bRh6I8kfo3VSE2XQ3uR/Xxl/
l+vF+zl9yPlbX6f+9wt6kwCFJwddt36N9hUgfuuklCPl6M0CTPmQu6wwB72F
fF5Pw/a2RLSfAGOzdO4qnUP7C2AXm6hmeAC9VYBWVsl6uT86QIDIsXvCN7mh
t5H9rjPRCLZFbxfg3Jr5648YoXcI4F5Qd/r4ZHSgAJll79pOKKF3CrBR/cDt
o33Ru8j+bd1hc5Der7tbgPHxtdW76tF7BHDrZ5bg/RgdROpfXep3p3x0sAD1
4acHzxfQIST+/5bNmByN3itAi3F83ODD6H0kv936Zv91G3o/ic/Xkk5PPdCh
ZH3yzizNXII+QNYzZcjuM3PRYST/VWz57TcVfVCA43uNBtnS+6cPkf0ddeTV
JBn0YQEcdv483+c/vP/6iACvr+dte9WIDhcgIeLU5fRKdIQAly/fto4oREeS
/UsZe9U9CX2UnM9TQ5/PiUUfE8Dm175hQ8PRx0k9XvQp7MMO9AkBVm60X1Xo
iT5J6mWcxZ3zDuhT5HwEvP/oB+jTAixOfdZlPR19RoBaAwtFjdHoswIk7/zv
iJQs+pwAD/UbvJp+0Pv/yXpHzCwpfU/v/xcgsW7nLf4pvf9fgB3PWjedLKL3
/5N6obvje2AKvf+f9DufmM3uF+n9/wKMVCj6YRNJ7/8XIPanKBjuovf/k/iY
LJU4ZT29/18An+P9JVWX0fv/Bcg+wr8atoDe/y/A/BHh1gN00FcE0P/R6iM1
Fn2V1KuPD50lBqMTBNj06OEUiR78/cQ1AfZ1m/RI0t9XXCf9wNqxjTIv0Imk
P/yl2jPsLpoRwPXTWZcxGWhWAPOaFRFTr6A5ct5v5rkanUDzpF9xsHtjG4wW
yPV1l2t7+qBFAcY5bNgbsgKdJEBGfl17nCU6WYCzjzeyhbPQKQI43yt81Dwe
nSrAR4XRR+Tl0WkCbH9o2D1fAp0uwKl5Ky12tuHvZzIE8D1gdCb9NTqT1J9v
46S+laOzyPl78jJH/yY6m8TXG656H4O+IcCgT+tDnpxD5wjQJ9i7cmIY+ibJ
5/4nvu7bis4l6xdv9Lt+DfqWAKVBLsMX2qHzBFBJsu7NMkHnCzB5/r4pmlPR
BQKcnxlTdlkZXSjA0G013WMHoG+T/kH7V+P1H/h7qSKSry/qsbr091TFJJ4e
mWwofYYuIfkk3MrcvQR9R4AD4/utkUpH3yX13oN5KV5Gl5Lz6/rmkesJdBmJ
Z89X7ooh6HsCBLU4pFZvQt8n/a5fyMt4F3S5AD9CRv7cbI1+QPLhcfeplgbo
h6TeS6udnkR/z1ZB9n/6FfOhSuhHAmga5Xr06Yd+TPonw/vSPd/x93JPBJC7
LbXyTyO6UoDlkp4/ZZ+iq8j1z1vtql6MfkrmibCHFyAN/YzUC2u93A2X0c8F
WL247En0CXQ1qZcLPT8/DUG/IPGaeX6kEv094Uuy35FxXmtd0TXk/Ci4NubY
oF+R8xUTEKdkjK4l/Yex1qW9WujXJJ6ZfT+/KqPfCDDm3bgsH1n0W5IfpbfV
t3fj7yfrSD8xNCI8uAX9juTDSzNuDq9B15P1yGzak3UP3UDmncC6127095yN
ApAh64MCi24i88IQ+euV59HvST/42dw5+jC6meR7HcnP3oHoDwIIQ8NsLdaj
P5LPlznniBb9fWoL6VeH2CQoW6I/CfDqDJeoMBv9meSDz7+jFSehW0l+S0oP
G6+E/kLOq1K3r2F/dJsAD4pur3L5gb+3bSfzmmO+06EP6K9kfeZ6rbv1At1B
+i+vH5G/ytDfBJCp969ckIPuJPt3Nc7oPIv+LoDpjL5Pvl9Ad5H+eInE2VXh
6P8EiCnijz7ahf5B4vddS4G1N/qnAFEum2ZUrkR3k88PP+96LEL/Iud1RrZb
H/p76B4BFO9lj+Wnon8LUBT+8tcqVfQfUv/KO96PkkP/FcBbpvL5u7/4++xe
0n+ASWFaO1pCBDfL/6KO0t939xGhViPL3r8SLSnCtdCpTW7FaCkR7v2VWeCc
gZYWIVzo8Fh5Dd1XBPftR+Z4nUP3E2F6tHfOHvp79f4inByt8yImEC0jwlhr
//CSDegBIrzWyS/pWoGWFUFj2rXdOovQA0U4kVoya7sxepAIrhbdAwqmoQeL
sG6wzsKhY9FyIjyINe/1GYoeIkLxsYezK/ugh4rgPFnpr2kn/f2/CL2SM11z
mtDyIohXP7kZVqMVRNgxuXRoKX3ewHARGn8M3O1yEz1ChJuORdd/8WhFEUyG
CxcT4tBKInw3Xeyz/Dh6pAifC74qKexDjxLB4G+0WEOfn6AswoAYBV1+LVpF
hP/6fUoNW4YeLUK8ka/ORku0qgjnV6bdcjJAjyF/X3XCaYkWeqwInbnXBy1V
RauJUNrSpuROnxehLoLaTR/N3X3Q48h+/pFacbETnzcxXoTxrmO58vfoCWS9
vkqPlHyJniiCeWnttQXlaA0RktcIi0/koSeJEGW4avh7+nwMTfJ+Zjnfza6g
J4vwcY1PW/IZ9BQRcpqkJMYfQmuJkCrXOenKTvRUEZwOHPOc7IOeJsKhuwMz
b7mip4tQnRQx3Jk+D2SGCH3qB4b9nY/WFqHHbIdEyiy0jggl26IOb9RE64ow
dOZYpekq6JkiZNdy4u/BaD0Ryp9mmz+XQM8SIbL70pcb9Pkn+iLs13M+f60Z
PVuE0bt+GcXWoOeI4Gvj/TL2IdpAhMpR2zcmFqINRTgeU/U5Nx1tRM6b8cRV
NdfRxiJwh39l94lGm5DrDX3wcyZ9HsxcEWYp/FH124s2Jeu77t247K1oEGHw
wgypfl7oeSLMPXE5z20Fer4Iu31vLyyxQS8g+eLlSEYb0GYixLy7+IShz78x
F+HPYN1izUloCxHYm4mBGcpoSxG+eeW1WsqhrcjrqYxXbe6DXijCpqzd0se7
8Pk81iJ8eHrtlGkLepEI58rdH/x6jbYRYbKDeUrhE7Qt2d9jn+Ycv4NeLEK9
15u1XjloO7JezTFaViJ6Ccl3IaciZ15G24uw2VV9r+ZZtIMI83Pj+kw6gl4q
Qs0EK7kZQWhHET49WXkZ6PORlokg2/A33cUTvVwE62z7efuc0U7k/M/wtEi2
QTuT/flrmP8e0CtEaGt6dFljFnqlCCFSg1v9JqNdREhQfhF9RxW9SoR3u4rm
jqfPi3IVQU55Zt9j/dCr//fv7cMkevB5U24k3+kddghqR68RwXYPl9mnCe1O
4nH0BI2TL9EeJP9ENJ6dVIFeK8LPD9/ayorQniJojQ4a50+fn7VOhKqGMtXx
AtqL7E+zyeM3l9DrReBrPCdeOYveIMKBCw1yvuHojeT1LIN2zwtBe4ugs1PR
aUwA2keEgqVZZ6Q2oDeR81QcNLaDPk/MV4TLF1Jbmu3Rm0VYfj+zvskCvUWE
prODf3wyQvuJUFjgNqpbG+0vgsfIkVmDNNBbRahQWWA1XgUdQPKb9XPp+UPR
20S49O7Njw190dvJ50lzWqVNn7+2g+T/lXEbLtWhA0UwtdWcNrYcvVOElA0q
xSmZ6F3k/aKVTO0voXeLEJg+75ZUBHqPCGFL5tuWbUMHiTD1hcXAODd0sAgu
OyUHhtLn0YWI4G2X4r5rFnovqQ8RQyaEqqH3ifAsYbNX3ED0fnJ97FXje//h
8/BCRYBjg3P7NtDn/4nw+HR8h2MFff4fOa9rs18U5dDn/4kgZePx1ewaff4f
qc8Hdok1J+jz/8j1raio27uHPv+P5I+q46tnr6fP/xPhVKvtn14H+vw/Us+/
/jxZM5c+/4/E77PatpIp9Pl/pD/hL7UWKNLn/4lgOcZ6Tbkkff4fqfe/jdWa
6fMMT4hg93CWlHwt+iSpF5tt39mWoU+JcOfRj+PRGejTIijESX34fgl9RoRX
g2Nuux1FnyX5MWPu95qd6HMiPLd9vHLtOnQU6ZfSD1T02KPPk3p/88vEBPr8
xwskPnS7TVZooaNJfPWzUhs1Eh0jwmzrpZJ10uhYEdoTRuRldODzJ+NI/uoz
wOX8W/RFEXZNdWwNf4COJ/3IggdBkTnoSyKstvg6Mu46+rIIQQmdD2+dRl8h
6/s889qnveirIhzuWyJo+qITSD296fpl+0r0NRGuh2/fVmWJvi5CQK24aO4s
dKIIXzjn4Jvj0IwIRUv2K5gNRbMi6K1pVHr7J/afOZLfA7+eOfwZzYswUePJ
SahBCyI8rFyjNKAMLYqwtC63uiETnSRC/5bywxVX0ckiGMdtf1x2Ep0iQhm/
ka8MQaeS/Bo1e8TnTeg0EZYZOQwa7oJOF+Gp85CjNgvRGSS+R7Mnz85GZ5Lr
YQ0UWyeis0QYk3B35NLh6GxS727onr0vib5B8vFE2zC7jph/ziHnwbysqakO
fZP0m0MN08IfoXPJ+RYmvjfJR98SIfFjx54+IjqP9D9P2/yexaDzST3VXVaY
HY4uIPVPztKD3YkuFGGewRNHbj36NukXKppP3VyOLhJhUJbP8BpzdLEIE+QP
B8vNQpeQ/OAx2HHpBPQdEfo6lsoyCui7pF7OTwwdIIUuJfl+TX3c7m/R/1wm
wi+lz4a/6tH3SD7bsH3ukUr0fRFUl/qFTyhCl4vQz2rA30ep6AfkPMXyIYcv
ox+KkNen54vtSXSFCJqD3kwftw/9SISktM0TpP3Qj0VQfymT3umGfiKCVdPc
W1/t0JUkPha/Hd9jiq4SYaNJ22N5bfRT8nrqKQmz1dDPyHq4xBzYOBT9nPTn
/K6rVyTQ1SI8YmL0mr9e+OcXIih+DSudXY9+KcJeHXuXqEp0jQhvA9q7+hSj
X5H83TIpenc6ulYEx4ZYS4kE9GuSjyVLpc6cQb8RQeLur8e6Yei3JJ/82ZBc
tw1dJ8KwNcpXoteh34kQKvudW7McXS+CyqAb5XqW6AaSn79J9FWcg24UYYWT
zUrpyegmMq9s7njQOwr9nsRDlIaLzEB0M1mfTxIDxvw+/88fRGh5vq0avqA/
iqC82Iff8fa86f8AZx73RA==
         "]]}, {
        Hue[0.1421359549995791, 0.6, 0.6], 
        Directive[
         PointSize[0.002777777777777778], 
         RGBColor[0.560181, 0.691569, 0.194885], 
         AbsoluteThickness[1.6], FontFamily -> "Arial", FontSize -> 16], 
        LineBox[CompressedData["
1:eJw13Hc8lt//B3B9lEpDSWlI0d6UopB3oZKSBg2KlLQVLYkkKlQkqUjK6L4W
JRFFGrRooERlhIaGKJGUfuf763V//vk8ng+5neuc8x7XfQ0tJ9cFzv8pKCh4
tFNQ+N////+/LTKK/Fxi6P30isn/e6uMEjbsNogvhd1k1Fv73aaXH2F3Gdmb
9j7c9ye8TUYG4Qkhzu1S/nm7jKJGjPS4rgrvkNHQPz+nawyEd8qI5zd8OjgG
3iWj4o7XXFunwB4y+lbZ5tHeWfBuGQUemaHQ2Rb2lNGqs1uUYlfBe2S0I3ju
a7OtsJeMytcGe9d7w94yMlyfV8MdhvfKKDnZu++GCNhHRmu/KnYx4OB9MurT
ciZTJRX2ldH2Y5uGf7sD75eRaoOnRXk+7CejCScuabwoh/1lNNYxN67oC3xA
RtfKAqaUtcAHZTQlYVdwXcfUfz4ko5XX26d06Q0HyEh9fnrGxKFwoIyOdtFO
W6sHB8nI/f2HtAvT4cMy2j3m3tOv1vARGZ08eKi7mQN8VEZtmpWPxG6Cg2XU
UDnVpuseOERGH9sP2+MXCB+TkRRc3EPpNBwqo86dPccel8HHZbTEe1bZqFQ4
TEYey49MfJoNn5BRyRluhk8hHC4jhSudBhtVwidlVHBhSoViPXxKRpe75h15
8Rc+LSOjy8vD0rte/ecIGQV4jrvF94cjZTQ77qTihdHwGRnVHnZanmgIR8lo
3PWZT2/Phs/K6IN/zfKqpXC0jBxvPmvfbR18jv18tc+TWbvg8zKyMZmbeuQg
HMPWJ9w/sywcjpWR4nP7d4YX4DgZlY7/qhufAsezv28/7XzfHPgCG38fmnjm
GSyT0f7GrNoR1TAno8kf9jy+8x3mWbx87/N8nWLaPwsyWvZ0oKJGD1iU0YrQ
NktfasOSjNZYqL6IGw8nyOhviKWa53Q4UUabvO4W2y+AL8rIf+fHB7Od4Esy
mpt39pOZG5zE/v6WtGmWvvBlGRVdbn6yPBROZuv7rXvEnhj4iowWWkfFyi7D
KSz+VgyuK7sNp8rI9UW//dqF8FUZNc2qdnCrgtNk9OX+g4DH3+F0Fv8xim31
26b/8zUZFba/ki+qwddlZJHx/sfoIXCGjKLvnnC/NhHOlNF8jei5i2bAN2SU
aPX4wC9bOEtG7ya90EpwgW/KKP+8rdbGXfAtGal8qz6sHwDfllGGpq2/SgR8
R0Z3uYgP3wU4W0aL285Iq74O58goaX7+jzd58F0ZzfgvMuZTKXxPRuFe77La
fIXvy0g555XVYIVr//xARjXqB60XdocfykgrvDjnqDacK6OBVbEXiybAeTJ6
cC+66yhz+JGM+j5zrgqyhR/LaJKC29hmF/gJy4dztevcPOCnMtJ3Th3eHAjn
y6iT4bzioDNwgYxO8bWtIxPhQjafqjvPFGXBz2SUEhCTdDgffs72s8ehe3Or
4CIZ7awttOv3A34hI2PNOs8fStf/uVhGZ2tnTXzdGy5h85s/+8STkfBLNr/n
nfgnRvArGQ3Y/cf7tRX8WkZlpw4NanSES2Xko781TsMdLpPRiA2DVaz94XIZ
pf6nsjXkJFwho81rol6U8vAbGX3daWhtkAFXsvG6L/oQ/RiuYuN9uiBB7Q1c
LaPWoeek8O/wW7bfVeK/D1HK+Od3LP46Pgi+3Rt+z+bX0e3oxlHwBxZPS+NN
B0+Fa1g99JpUUGsNf5TR4SVvS++ugj/J6Kew3kHaAX+WUaj17HnRAfAXGS2/
UhAffQauldGiGRp2CRfhryy+6jq43L8N18noxlHTW3XP4XoZbXU0WTm0Bv4m
o/u++lPX/Ya/y2i889h56SqZ/9wgIxP6EthrEPyD7d/Dih98JsGNMvL1vGv/
0wJuktHLDdble5bDP2U0yNnHuetWuFlG2442V0t+8C+WH2TaC5ecglvYfvYb
Et9Ngn+z/Opb++R5FvyH7ef89ZWyQrhVRj0lpTcH3sN/ZfRK1nDcrQVW4Kj/
+m6161Vu/HMbjvKff3vjOgj+j6PzfvUr9+nDihwNmKbpGG0Jt+VI2jfj8QMH
uB1HEdXfohS2wUocfZbW3DQ9BLfnyIOihx4/A3fg6OGFhbdqL8EdORrbscHH
NgdW5ujvBN7mYQnciaPi3ovGza6FO3M0ccGRP8//y/rnLhxpc3EXN6nDXTla
E35Or/toWIWja4XGnjcJ7sbRvRaT99tt4O4cdStIOq2zHlbl6G7zyy+N3nAP
jhY4JP29fxxW4+hZ7IJPFzi4J0evF7V9FJIJ9+Lo0Ei9WwcKYHWOZs7dVX3o
Pdybo4qY4IUnf8N9OErrntSzpMPNf+7L0YYIn+yNPeB+HO1o/yxbSRPWYOPp
sWKIbDjcn6OAp+8a5k6ANTkyem85vcUYHsDmv8hH4+IseCBHRycHh65bCGtx
FNr9ZPLIFbA2R2dUnxz9thYexJHXD78Jt9zhwRzNetQ/KdwbHsLROn+VkzsD
4KEcxfSOX7oqDB7GEZ3qWGMTDQ/nKF0jbcI8AR7BUYdbX4fNS4FHcnR5XHKy
zU14FFvf8feznXLh0RzNnn511o4ieAxHVpq5o0PewGM5OrKi24pLn+FxHHXs
avOgqAnW4aid+XA7RcVb/6zLfn635O/ErvB4Nr9RHrGb+8AT2Hhvv9BNGAzr
cVSXuT+8fhw8kR3/3LwMQ0N4EkcJKlnBQTNgfbZfxw3/VTEfNmD7b8Kau5OX
w5M52qsRtjJsLTyFo+17A5c1uMOGHL2pLb20dC9sxJGCT+/V2YGwMUfuRenu
euHwVI7W6uiX8+dhE46+uLfED06AiaOfRi734tLgaRwN+vx0+shseDpHIal+
6ilPYFOOZqRmm5m/gs04uthy/8HLd7A5i7forPjt3+AZHI17nveiZys8kyPH
v8oO1zve/udZHP24HThlTU/Ygo1fY+G6XlrwbI50t6/8mDsatuRoXjqfccAA
nsPRhM29ymeYwXM5Untj96ezNWzFkWLexC+v7OB5bH2Hz+9xyQW25mhY6toV
Ae7wfI4qn7fNdNkLL+Bo0SLP/pZB8EKOehl93TThJLyII5946zMDY2EbNv6D
9uGqF2FbjsIOnbHoeB1ezD7/6ZrYtvfgJRzlvioNaVsIL+Vo6ey61g7l8DKO
7qQsedn9E2zHkb1vlMqAJtieo9GXuwXpKN755+Uc2aU9MZihAq/g6I/lnbaO
/WAHjiwNo196DYMdWXxPrYyPngCv5Mj0lU3MbRPYiSPnbrVBHyzhVRw1Xw0g
1SXwao7a+kWnm6yGnTmybRNet2ULvIajt8F3yuL3wC4cHVi62avsELyWxfPM
vJy+J+B1HLV8/y9p2Xl4PUfDo4cZnE2AN7D929dk0dt0eCNHg68Zt467C2/i
yNyw/TjvAngzW/+kzeVPymBXjnLWTuow5BO8heWbxyoxXk3wVo5cLSPjSxSz
/9mN5ffhaztN7ga7s/y9piE3UgPexurd/aDgNiPg7Sy/nfPat24ivIOjOUV6
Gc+mwTs5+uCTamxqBe/i6P2wtm1TlsEeHG0726/LSBd4N4u/kkbbGHfYk+WL
20Hl/X3gPezz2+fFnTkMe7F8VhUXp3ka9mb19X3r69h4eC9H+jczLUdfhn04
1p9m1V69Ae9j4z9QdmdGLuzL6knl5/vFL+D9HBnbprVsqob9WPwVt1+mVA/7
c1TPR745/wc+wNGW5tEhrMn/54McbfTatKqyF3yII5cur7MCB8EBrF5o5Rca
6MCB7HgrfD7UGMFBHGlw06uiLODDHK16MpRfZAsf4ej7zR+aXVfBR9l8dx43
4qErHMzR0J0dpEN74BA2PoVNQRYB8DGOPtW0CJ3D4VCO4pPb1+bHwMdZfe55
Qv/0RTiMo6bvS9c7ZcAnWL2ek7F2zAM4nKMRA/PVfj2HT3LUc7Gd9f1K+BRb
/6iHv09+hU+zeJ86pWXtbziC9WMNrqMNO97950jWv6S/3NK1F3yG5W/LXh/L
tOEotp97FxleHAef5UjpxJVlPkZwNItXZ9FggQV8jqMalQP3BtvC51n+z634
2eQEx7D9P3nYjVxXOJajUUOOdzi3B47jqOuYUQ+2BcDxLJ9uvVVnEQ5fYPVg
/DfXAbGwjM3vRm39HxdhjvVH670n5WbAPEdlc38uP/8AFjjaGj4jamcRLLL5
jKqsmlsFS2y+ldtrDa6DE1h8myWa/voNJ3K0siRkytOO9/75Ike7Sgc1xPeC
L7H11eiwwHsQnMTy15C5gq0OfJn1T49Geo41hpNZP6xWFNduNnyFradn7/av
beEUFg86VvuSVsGpbP/S6m/+W+CrbL/dKjJY6gWnceTbmDh+VCCcztFBj32Z
LeHwNbZfl29MfRgLX+cobl7PXycvwRmsn8iQrV6VCWdyVPSpIH/0Q/gGR52G
3tdoKIKzWD4tMBiYXgXfZPF6alGqZx18i6O+h+6lGf6Bb7P+Qz9Nobnj/X++
w+p3Xc6a5F5wNusHXW/fdhkE57B886R2a28d+C6r35+HvMwxgu+x+jhzZ7mr
BXyf5Rfjfc69bOEHbD/ruc5Ld4Ifsnh/1rR3iSucy5GhoV3Jd084j9UD05XG
QYfgRxztvrv4iOYJ+DFHhW+7CQnn4SccPXB6426QCD9l8dt49uGNa3A+269p
Z4/QPbiA9bcHkiMzC+FClo/3ji6cWAE/40jLr7A7/xl+zpHOrU966s1wEUdB
Fjp9fNo9+OcXHN26VhBR1R0u5kj9q8eJaZpwCav/N6j69Ej4JUcn866s/DwJ
fsXie93z9wam8GuOsveoWu+dB5ey/jHQ0j3LDi7jqM3NxyOaXeByjp72WWI5
ehtcwfqHiG4Xl/jAb1j/evzIKO/DcCVHJu2fhp85BVexetvP7G5yHFzNkVnM
zaN3LsFvWT6+cSA7NwN+x87fTk4zzLsPv+dIdazS3exn8Ad2fjV1oX5KBVzD
kZ5F95VRn+GPbPx8qJrXT/gTR7F5x7UXtX34z59Z/djd8+bgbvAXFt9xm658
7QfXsv6yu/WypGHwV3Z+dtZl/boJcB2r52HnzqibwPWs/hSN4K7Phr9xtFx/
h6mNLfydI9kn48HVK+EGjv4b7vPXZRP8g6M9b/wCKnbBjRy9ulK2fa4f3MSR
U8PGnYnB8E+ObF4vJ8VIuJmj27U6vpYX4F9s/nakfzmQBLew/KanNSElA/7N
UdW4T22K7sF/WPwnN3aoKYBb2fneNt/GL6XwX5afX43bVf0BVuCpi5eSYd53
uA1Pbum+t6Ja4f94clgxucGhY+4/K/I0sajzaVU1uC1Pmtn7t6dowu14qjuU
ZzVrBKzEk8XHmzUPJ8DteTr6qkbZeCrcgf3+2v07zs6CO/LUN8unrnYBrMzT
PMcQo7HL4U485a0bqGnvAnfm6VG7VUt2bYW7sONpXpDo6wl35SnCOq1ytz+s
wv792DFpjsFwN56mXdWun3Aa7s7TU4N38xpiYFWeOveXhZ+X4B486fb2OGiY
CqvxZF5mX30rC+7JU88+C05OegD34knl9djbpwtgdZ7iL3bZ/eEV3Jt9/mGX
Tdpv4T48JXeOmT2zFu7Lk2eXXjdtm+B+PKU59dpjrZD3zxpsvcTG0Xod4f48
KRur7mujCmvyNH5Y4dC0vvAAntrNS89bPAgeyNbj3EqtilGwFk9WNkcKrfVg
bXa880aE8kbwIJ4WHrDp/NEMHsxT0KGN9d3nwkN4au3YqX6gDTyUp2Y/9eu9
lsPDeBrx4cHfb6vh4Tzd/nx7UPJGeARPM8aaZyzZBo/kKakx8XOVJzyKzbde
xNZF++HRPNmcHdJBCITH8BQ16vem6mPwWDaeIPuViqfhcTyVxQ48r3QO1uHJ
rEPO5y8XYF2elu/e0jY9AR7P0yXHFs7lCjyBp2XGTZHN12A9nvwGpEZvvgVP
5OlP1wU7796DJ/G0ccuVdwqPYX0WDyujLvd/Bhuw9e4ontN4CU/mya7Kceef
cngKT5Xfx7ZmvYUNefJo3vVn1SfYiO33b/ldaupgYxYv7s6SZSM8la3vm0lj
g1tgE56cupZvTFZ49M/E06BV6qZp7eBpPNUr3zwcpQxP52m90ruhq1RgU5YP
hj342kENNuOp/Pubu0d7w+Y87XV9f7hBA57B5vfBs0FTtOCZPLnU1m52GALP
4unM3wcLVo+ALXj6xFmlzBoDz+YpZlmWV2dd2JKn406ZYRf14Dk8DX07t1rX
AJ7L4utK2eLjhrAVTxlKlq8Lp8Lz/ucKh+/TYGs2XrOVBfVm8HyefgvelU9n
wgt4Eoe9OB45G17IU+6y84LZXHgRT1MGbqjKnQfb8GSoPem3zgLYlqfZr7yu
uC+CF/P0cKfxo+O28BKevp/40eHYEngpT6urk0ZtWAYv48kkqmuLlj1sx9O9
UuOpKcthe56+lXS+MdgBXs6T8ccPZlsc4RUsfrdVnz25EnZg45Oun45wgh3Z
ftIpaeuxCl7JxuO5LGn8atiJ7XddNbd7cq9i62kc3k/fGV7N1kdLf4233M4s
P1VmjQiRew1PRfYae/bI7cLTs9HHfE3lXstTepnu6rfyz1/H09rqcgsnudfz
9MrRYsU1+fg2sHh68P7RF/n4N/K0yL717m/58W1i+X7TKY/38uPfzFNJ4EH1
RPn8uDJvX/nMegW8haesRq+3T+Tzu5WnHQca9o2yg93Yfso/XblqKezO03u1
P9M8FsPbWP5a4Px6gw28nad+qx9/NVwI7+Bpe9Xb6zXW8E62vg3tfbdbwbt4
evnO0L/cEvZg+/+qjvJwC3g3y59tyh7bzYA9eUoZ0JKy2RTew9PkzyfcHQn2
YvVxTbOWrjHszeJ3bL/SisnwXpbfh52+7ToJ9uFpSVNqfel4eB9PVcvsgkaN
g315Grigy+Ulo+D9PJUOqw9wHgb78UQLcgwWDIL9eXo+pvyt5gD4AE8KYcOu
5faFD7L9M1e9Ykkv+BDbj47J++92hwN4OmgcUKDWBQ7kSfuh0GLaAQ7iacIs
YdwiRfgwTz4Dws+ZtyK/HeEpx8LYt2czfJSNZ9ruKXe/w8EsX8+RfVpSC4fw
JNMKLn30AT7Gk+slm6VDquBQli8Pu/EOpfBxtr+niX28XsBhPFkf69LklQ+f
4Kn2RE2wUy4cztazIHfCqBz4JE8vxuycUHwDPsXqe2FZxbo0+DRPFzoODK5I
giPY/NR6hhqJcCRPKwfPJ+84+AxPK7b2/BofBUex/WAxrzE5HD7L06E5wYlc
MBzNPi9t3Va/Q/A5ll+C53nP3AefZ/GzVH3sNw84hqea9Tt++7nBsTxtGX11
psIGOI4n7+HtXFevguN5stRZU5BkB19g+XF3csGHhbCMpzHpofkd58AcTyfH
uOr2lPcTPIv/JDebTvJ+Q2DxneV9/vMEWORp044hu9Pl/YrE4jkixsxN3s8k
sOMPe7ZGvR+cyNPX9RNn8vJ+6CJPC7IL5wxXhi+x/qjcsjysDZzE09hjN9d8
/Yl+6zJPk8yfWRrUwcmsfnXcmeX6Hr7C6uezg5tDy+AUngJmZt+Iew6n8rQz
WBwhy4Ovsv29QGlExB04jac7m8sneV+D03lqubXn0cIk+BrLR38Wu/Tj4Ots
/x1Q3/v8LJzBU/Tqg8G+J+BMth+nhPYYdBi+werZvCkHrvrCWazfFEKdyAO+
yfqncWmDbrjCt9j8lT00010D3+apq+p7irCH77D4K9Y83izvz7NZPrdxT51n
AefwtGvq4yFRJvBdlk/sWuwqJ8L3WP84LKZwwGj4Psuv20za22rDD3j6pSfO
CegNP2THl3flVGZXOJfln5qIK5/awnls/1b51/dowfnKI54ii4+em1QPP2b5
Rvma6qL38BOeeMP6Uxvl50NPebLVat3vUwjn86T/0m9wyAO4gB3/9taHkVlw
IU/n9yXfi02Bn7H6mJi6nhPh5zwNcCtXFM7DRez4b2dXcifhFzx9Lr5qG38E
Lmbx1XojMXo/XMKTr2vI5FMe8EueTpgcMQ92hV+x+m6bMdDfGX7Nzp/ccnrv
toNLeWrz3UV99Xy4jGfnuyf/zpoJl7PjSy1ZOtYYrmDrnzg9UU1+PvyGp7ej
Vf1+D4crWb+nnLjynSZcxdP87VF5BWpwNU8FE/0sbivDb9n8dNe0T1GA3/H0
Yd6Ug1Kj/Pyfp+7Lr87h5Of3H3jqdNR7DF8pP/9n+0vRh79YLD//52m0kGiS
8Vh+/s/ia8XvTU+y4c9s/UfYJtVcg7+wfu7sOf9OSXAty1dLrzhPlMFfWT09
sSzXJQquY+v7wWJc7HG4ntWL7ed+NwfA33iqHm92yF7+/ch31p8Pznh+fwfc
wOprw4dOJpvgHzxpzWy1zloFN7L+5673Q4tlcBObz2kGUWXW8E+eYotMvnjN
hJtZvBvUlg6bCv/i6XrLq2Ov9eAW1u+3lI48Mwr+zeLvYZuHa7ThPzz1MQkM
NuoDt/LU8N/niP7d4L/s/GTaQ2Xl9rCCQCdWff/dphXfV7URaE7x8qPtfsD/
CRTYPPiVmvz7LUWBNrb4t46rgtsKdLD+teril3A7gS7Ytbu9Ix9WEmis57QH
Mffh9gL1srwpvcqCOwg0YlvxI62rcEeBxJH7Dm+Xfz+nLNCK7/NmvoiHOwmk
un+H3cwouLNAI9NuDr4bBncRyDwx9M/Cw3BXgVw+vZtavx9WEajkwhw6K//+
sJtAZiPeLbZzh7sLdMfc5eXwDbCqQK2fevRrvwruIdDHghsbGpfBagJ1N7qv
0bQA7inQqCcaXh0t4V4CvT+i93KMKawu0KPy7j6rDeHeArVPpfSECXAfgZr0
exr3Hg33FShBeWun8MFwP4GezwjPG9of1hBov4bTkYc94f4CXU32X7qvK6wp
0FcnP0PL9vAAdnw/koyGK8ADBVJvq+vcuxnf92qx411af73fN1hboMQtiTPG
f4IHCeT/80tH+2p4sEBF21o7nC6Fhwi0suaHeY38++ahApWevnRrzlN4mECa
r5943nkADxeo8Hea29w78AiBeuuHxX7MgEcKdCvLUjkyFR4lUI/qwPMr5N9/
jxZolVGm00QBHiOQT0O8Y+84eKxASw/46nY5C48TqPMSbauep2Adgeof3nug
EwrrCvTW2zLV4TA8XqA8d43BMQfgCQIpTCXtnz6wHltfq4U3VnrCEwX6Zh3Q
tnw7PEmg4JMJf13l3//rs/iJHZSutgE2ECj72nuDR87wZIFMwoP9TzvCUwTa
o20Z52EHG7J4sX17apP8eoORQBv65zhvnw8bC/R5aW2nY3PgqQLF/vwv6OZM
2IStp4bZG0VTmASqdTjeyW4qPE0gneaCY7cnw9MFGvg31sZwImwq0Dqr2jb3
5ddHzASyXbElbu1o2JzlA9MdFv2HwzMEMmp81fJWfn1lpkB/k1Vybg+AZwkk
26OWkNwPthCIE/yupanDswUSLoR9y+8BWwrklNpz6V8VeI5ASe921VFneC7b
790K0sM7wFYCWbe8vKLQDp7H5j+ssdy7DWwt0CcLPYPurbheNJ/lp90L06/+
ghcINEvh3nK3JnihQMtfp2lOa4AXCVTR0KVhUD1sI1C/AP8VmrWwrUCnnIwn
Gn2CFwu0cOBMx00f4CUCXbH4tT/pLbxUoNHN2aYd5Ne3lgk05caY6VsrYDu2
X8XnAz+XwvYCVR/f7bPrFbxcoCGbmxV6lcArBLr5xXpatvz6mYNA16fFlfs+
gx0Fslec6jG/AF4p0Dnr48K4p7ATm58eM1X6P4ZXCfRl55jpffLg1QJ5H5pX
Ough7Mzi+W+th9F9eI1AgynwktNd2EWgEI+K3uHZ8FqBvNZ2rMi5Da8TaOgw
u3VtbsHrBcpy2W5ikQVvEOiYYoBRVCa8UaBJV6om/7kOb2LxO+KHyrpr8Ga2
fhMWhVekwa4CNTbeiV11Fd4ikKXx5K7fUuCtAkU8LBeCrsBuAr25P8BKJxl2
F2g2xeaWJ8HbBFI6a9d4+hK8XaAOFgfPrZBf39whkK/p1cgxifBOgS4WP0tT
SoB3sXxsO+x+jQh7sHgvXHq6SIB3C6Td4tOSx8OeAunWDMzM4+A9Ah3nO+0p
ksFeAs3d7nPv4wXYm9VLa/Fxe7n3CnS42stmTDzsI1AnE+8BdnHwPrb/0/O+
hsiv1/qy9fwwIuBxDLxfoAXHfyf0kNuP5a9ziwc6nof9BdqrqhCTfA4+wOpB
s1tDF7kPCjRj46fizdHwITZ+r7Xdis7CAQIZjku2M5U7UKDTq1d7pkbBQSx/
PP04bpzchwUKqAyZnHAGPsLiifNdoiP3UYGWpRTOSYuEg9l+bvIrMpM7hNXb
Y4EpzyPgYwJpzDG5ukXuUPbzXw4He8h9nK33uKSA9NNwmEAG7/1tnOQ+wfJX
2ArfLnKHC9R1Y63s2in4JMvHVweuWCf3KYFSh2sa95H7tED/DV9Q+uAkHCFQ
zuAtL3bLHcni+82u7FFyn2H1MiPL+LX8enuUQHFNX18HyX2WrX9Ld6Mpckez
/B8S8uPdCfn1f4H0NKfGHZP7vEBhL5ZWTZY7RiD3T2FW5WHy6/8Ctb368beP
3HECvc7rHNBD7niBVNrUDI05Lr/+L5CjuUfsaLllAsWs6J93OVR+/Z+Nd1T0
Zj25eYFmvpi0NOmY/Po/W+8fR5eNkFtkx3P0/rQzIfLr/wItUd5b1lHuBIE8
1fMU3ILl1/8FWrTB0uPZUfiiQK+2a/bRlfsSy7e/vyYdPAInCZR+pqln8WH4
Motn4z/q2nInC3TW0T7IOQi+ItCzte3NYgLhFNYP3gjsVSy/HyJVoC1vVIqV
5L4q0CUXxxVjD8Fp7Pc1ox2sDsLpAmWGWMlWH4CvCZQRO2C6uz98neW30vXd
dvvBGQK5fh37fdd+OJP1t/165Ln6wjcEOnB0ndeKfXCWQFKE7kczH/gm87s+
jdp74Vts/vf7+v/0gm8LlFLr7ZUjv9/jjkC8YvGdAE84W6CoZ11MzHfDOQJF
uy8tatoF32X7+0Li1vM74XsCGQdkNk/bAd8XKLJvw+KSbfADgX6m793h4g4/
FGhtiBV93grnCmTzodt5ly1wnkBa26b4l2yGHwl021fx5bRN8GOWD1RKaxM3
wE/Y+UJC/hvV9fBTtp4fwzZsXAvnC+QQ7jXt+hq4gI2/TXmfv6vhQlY/tnSU
9FfBz1i/7Df70uqV8HNWj85+Kfd3gIsEemdg9CNiOfyC1UMzbzHWDi4WyM3t
143opXCJQBP9Gz8fXQy/ZPsh9Or3LTbwK4F2zvQNNV8IvxZok3ZkQOf5cCnr
bxJmRORYwWUC/br04MCWOXA567dWr1PtMhuuEGjx38W+ETPhNyyfVk05280c
rmQ/337u2c7pcBXrx23n9HhqAlez+OfKZvUxht+y/sC2cPXCKfA71p8v2LfY
Wx9+z/qRm31UI/TgD2y9+8oOXNCFa9j5qElnLnYs/FGghh2K64+Ngj+xfnB9
/1uuw+HPLN663YyZOgT+ws43Lg1p16oF17J+VMO+PEET/srq+bxpI6z6wXUC
Fcf6vSpTh+tZPo2K++qgBn9j5w8hXxzyu8HfWf//3q95fBe4gfXP5uWevvL7
s34IVND0YP7tdnCjQC3vtvp+awM3CeRhn9WzRyvu7/rJzqdMF6kN/gU3C3TG
OfDgkEb4l0Dfo7d6qH+DW9h+UX3c0PwF/s3q+axe7R7VwH8E6mu/NTXkLdzK
9q9qSk/zN/Bfdr7yY5XOx9ewgkhKa0Q1n2K4jUjR3Mp8pWfwfyIt/Ka4w/sJ
rCjS3o1XVN8/hNuK9H6SQRrdhduJ1OL8Y2fQLVhJpLV/6lbdk98f116ka+/z
jjZchTuI1PVTTqceyXBHkSYr9W0cnQgri5Q3MXSoCQ93Esk86dCM6XFwZ5Hi
HuqOnhQNdxHpysOziX0j4K4iXd6fEf81DFYRyfnX/I9XguFuIt0a8tdmfSDc
XaRDOYZ3VPxhVZEez7PtEr8X7iFSx0a3biN3w2oiLb8VyJ/dBvcU6czd9an/
ye837CXScLfknrbrYHWRxE8vLpyS35/YW6SsY/1nP1wO9xEp/0hkxcfFcF+R
evpMmfNrPtxPJC/TK64/LWENkXoFdW//yhzuL1J59sXVkSawJhu/rE/+7Mnw
AJE+W6WfrxkPDxTpXUuf0btGw1oi2ZtV5TQOgbVFGuL6LNt5ADxIJDPFm945
veHBIq06eNCilyo8RCRyV/dc0gkeKhK3YNW6w23hYSL97uO0/rL8/tDhIhVL
ys8eNsIjRDoWbv37+Vd4pEixDQMnP/sAj2J//7hDRc4beLRINw2rZ4ov4TEi
2UzcleNXCI8VKaipMHFBHjxOpJqGUX3Vc2AdkcbNPUBfMmFdkeZ2d4pNS4XH
i5R2KHSkx0V4gkjzG/xvjOVgPRYfSqazSs7BE0W6t31N0i75/beT2PwkDqzu
HArri9TmzITcE4GwgUieoXXze+yHJ4u0c/6k1f6e8BSRDgx2rf0kv//XkO2f
AcGlMzbCRmz8u1QHhK+GjUUa+KvlXIk9PFUkj4jC+d1tYBORvg6JH2g8FyaR
kjv//W1vDk8TScuyvmiLMTxdJEPXztG75Pczm4q0/7rjjG1jYDORNq3xurFq
CGwukl5HPQ3T/vAMke60Kb6s1BOeKVKrwtkjNzrDs0R61ZV/u74tbCGS985e
DZ1+437s2SIZ9WupP/8dtmSfn+fYe4z8/u05Im1NNz2XUAnPZfH+Pvj2oJew
FdvPaZppwfnwPJGqva6k19+HrUW6qNn61+ImPF+kpJyjd05dhReIdP58qVFZ
IrxQpMYk07i+F+BFIoXHNOtaRcE2LH+m9NT0CINtRUq8HnAuMgheLFJwX636
FF94CYuXSu+Z9z3gpezzq7yzi+X3zy8T6cm9A/eqXWA7keoLT4+vWQHbi2RZ
/rT3Oxv5/f8i6RqsOPJqjvz+f5GeTzgc+8BUfv+/SH7Z1zdfmiK//5/tH/VV
/4Xoyu//F+mRfme3tcPl9/+z+pC5MH/yAPn9/yIV7n4/oW0v+f3/Is028k+4
11l+/z/Lf37N8/3kzyOsEanzYs2JU37heQUXlr+VXq6vqYPXsvhU1mwf+h5e
97/jedtfrwxez/L7+4l3njyDN4g0ZlnfTs658EaREiZc6NhwC94k0sqX3Ufs
SIM3i+TbVsnoWyLs+r/93NtrbTy8hdWnEQF9SyLhrSItGrdiulko7CbSnt5O
2sIh2J3l6yfaH5Tlz4dsY/FtU3dzzXZ4O5uPoFclmRvgHSIN6JTi0M0J3inS
KaXOe1csgXeJFKA7ZjVnBXuw/JSiZVgrf55lt0iZuonjdAxhT5FibszftFkX
3iPSUkXzAfww2EskycpjS0V/2FukERkng9TU4L0izXJSiDRXhn3Yv8/qsX+b
AryP5Zc83bGxjXhex5flt9tGBk8+w/tFur/hV+bPSthPpGX9/ns9oAT2Z/n6
v4xEM/nzQgfY/glxXOCSAx8UqSC/qfLgdfiQSDvKluy5kAQHiLRi+ogpd2Rw
oEjt3V/rl0XBQaw/mJkc0nQcPixS2LbrDiry55+OsPqg+iRriA98lOWfgWG5
U3bAwSJF9toTZbURDhFpidudeSud4GNsf83f+tttCRzK5l95ceZ+K/i4SG75
KtJxMzhMJEef2O+xU+ATLH+Fm0Sk6MDhIr1MrLlwdyh8ktWnkzFDX2jAp0QS
XKyHvleFT4uUPeHG5cYOcIRI3bMji9v9xfNqkSKNXOgVp/YDPsP6sfmvtAd9
gqNEchqr6qgrf/7trEg+Q53WmryAo0V6rf515txH8DmR1O1uKtvdgc+L9OP8
zYy16XCMSF1eZa7bcRGOFels33X9/eLhOJEsDtlWHYuE41l/Mf/P3ehj8AWR
hsZeLUw4CMtYvj1/Wy3DC+ZEmr6ra9sH8ucJeZEyzodvKFwHC2x/77QxK3OA
RVYvtqfyNTawJJLa1NepPyzhBHb8h88d+G86nMjqm17YhG4G8EWRqrT/vtAc
C19i+8Wh4sjYwXCSSFbqtZtN+sKXRTonnAib3w1OZvFyvUXdWQm+wn4/4Oeg
hp94fjOFxbujzSStt3CqSFc/xp6cnw9fFenp1pqd/vLnQ9PY8ZZHKGXycDqL
T5Uot58n4Gsi6WiZf9T3ha+z/rZ4SaTnZjiD9W9J9gp3lsGZIpUsTX7TeSZ8
g63HPpXjdhPgLJZv+6+bfXEAfJPVw7NdjDt0hm+x9Th2LnrNTzxfe5vlNyON
Cw+r4Tvs788v2K+XD2eLZB2zcUNcJpwj0oSyL0f7CvBdkUbZXx5wMhy+x/LB
xy1WfffD91k/G29oGecKPxCp8rWP+UR7+CFbr6ZOGx/NgnNZPXRR+rJxIpwn
Unz0zx89tOFHrL9UzU2+3RV+zPK70b0FHvLnnZ+w+iycatX/AD9l8emn1/Hv
Mzif9RsNfc8W3oILRMpRHRN3KREuZPUtTl03PBJ+xo5Heegyv0Pwc9Yffpuu
57kdLmLnRyrNhbud4BciOTx2n7t/HlzM8ktHnythRnAJy7f3DmtcHAG/FKlb
nXiqoBf8iuWvTscN/yrCr9n6/IlUn1iP59NLRWq4lTN1WxlcJpLK2JTbGblw
uUjTElOudE2HK9jxtL82ZP0F+A3r//osH/rkOFzJ8kFU5V3jfXAVy9d1+uqp
m+Fq1s88ahhqYA+/ZfnYLGFbtoX8+X/Wv07TeLJMX/78P1vvk726twyWP//P
+uXe52fEq8qf/2f9SMftnksV5M//s/h/rnBdvRbvF/gkUt3Dtd0qXsGfRQp5
evDA5QfwF5H6adYNC74K17L1+fGpdXs8/JWdDy3x7ulyHK5j8X5v1XanfXA9
y7f1qsPXusLfRErdmjlp13L4O4uXg9ZCqCXcIJLBo+1BVyfDP1j/VXu88t0w
uFEk25VPrg7sBTexfl+zUw/ntvBP1o/Z1LQkf8P7IZrZz1+1m6XyBv4lknuT
7ObuJ3ALO/80mRFalwn/Fkn1b0vcFgn+w+Yv8mfFrwi4VaRvSXvHBgfAf0Vq
nlOzfcwuWEEiB42Y6Odr4DYSpWWOCjtoA/8nkUbX/kamZrCiRIcOavt0kL9/
o61En7nWWS+04HYSLVkXuPdiN1hJIseUlM7H/uJ9H+0lWtN0sMSzFu4gUQk/
8Imr/P0gHdnnfb9atFH+/hBliWrmRZe4yd8v0kmilckuxd7y9490lqj/q/ll
gafhLhKlPJqcGX0I7ipR7vz9RzN3wioSVZmO2lC9Bu4mUeqk+xvU5O9H6c6O
v1cQN9ccVpVoUb7J5BA9uIdEC/7Onfh6EKwmkV9oerJuD7inRN8PDMoN+Q/u
JdH98IfHmuvxfhd1ic7VB/Xf+AbuLdGVxqr9H57CfSRS+lZbsvkm3Fcii9fr
9P5ehPtJdLV/sux0NKwhkc/C3JlTg+H+EjWp2w7/4g1rStTxUYT9hc3wAIm2
rPNvWrcCHihR78fF/lOsYC2JtifsdFafCmtLFPcoJ7t1DDxIomaHaRfq+sOD
JZo61bjzly7wEIm6+b35+f0P3uczVKJVQ0dvblcLD2P7I7B+k1YZPFyizX1L
m2c+hkdIFPpyaw+PG/BIifq2KGdcSYRHSTRi/euGX2fh0RLNXv39hmUwPEYi
U0X9frK98FiJVPLWKnfZAo+TaKPhkCNejrCORD3mV8f+tIZ1JXrX55eV9zR4
vEQRBiePdh0PT5DIetMDJ14b1pMou9+eXKse8ESJhpRrvW1VhCdJZDC+T0R6
A97vpC+Ridn2N95vYQOJxv3SvGZVBE+W6G9phfaIe/AUidQjXfp2TYMNmXdP
j/7DwUZsP7+sutgkf1+VMdv/Cedn/5a/z2qqRE8+pmzqJH/flYlEjR1M1IfI
34dFEj1yI3OLFfA0iZ7+ivmxcx48nc2P1cShSQSbSvTLWXrWoAubSeT2M7Z1
+iDYXKJJ78+ej1SDZ0iUkdD+ems7eKZEhY90Zm1swvvAZknkbmgzo/oDbMH+
/t1Tl9e8hGdL9N/st67fc2FLiVwNHEIDM+E5EgVundtv9EV4rkQ53evaF5+D
rST6mrzF5mgoPE+i8KJKhXl+sLVEXcisfd8d8HyJjqz0cv7qAi+QSDV9Ze8n
S+GFErUbf0kj3RJeJNFPvx6uCcawjURTwrU7S+NgW/b7hY51V7TgxRLNOTq1
9/0e8BK2H+z6+LyVvz9uqUQD1hoN7iJ/v9wyiX4UVSiYyN8/Z8fyRc+xqp6v
YXt2PA1hMdmP4eUS6RRldtO4Ba+QSP/X+yNeybCDRL5a9399iIcdJVIrWWiw
4hS8UqKem24NKw2EnSTq9/ag4OwFr5LooLJDTJMrvFqioJ0m9aFOsLNE+y46
eejbwGskKjUx7f92JuwikazmTFbkFHgti7eCjaZ2Y+B1EunerA8aNBBeL1GW
jbSnQRXeIFGyg0Pzo3bwRokCtLq9u/gz+Z83sfiTlIZFfII3s3w95fG5w2Ww
q0Qjj080OJgPb2H50G1eQUA2vJXlh7DogcFXYTeJYham/jwmwO4STTM8qh0V
BW+TaHq53s1LIfB2Vi9D9L/n7Yd3SKR1NPZ1/Q54p0ScjVLUgPXwLomcFTcv
sl0Oe0hU/2Sddrg1vJvVnxjloeWmsCfLd2lVXrr68B6J7Fd3mnVkJOzF6mFF
v5hv/WFviT6O1+NXdof3SnRqVLPHy7awj0TfNobrLP95+Z/3sfEezvpQ8wn2
lWgWJWX6lMP7JXoVM/6hViHsx/K55SiPkruwP+sPuoZ3O3cNPsDytUunsi2J
8EGWPxyrr1nGwIckunCsxEcnHA5gxzPnP+UBgXCgRGHvCnXUveEg5i5aT3u7
wYdZfhvV586gNfARtt5lM9/qL4OPSqTsEaZqYwUHs3wWMW2Y53Q4hOXT3M9/
+UnwMYlEnaMeb0bCoRIVz9i1VWsAfFyiB8LinHU94DCJYuvGL7zWHj4hUYj/
+mbV30n/HM7ye1RauHsdfJLlm5G6yq+r4VMSCRXTJswpgU9LNMht//cbj+AI
lq9rtjnp3IYjWT3v6n6FT4XPSNTgua51pAhHsfXv+nnRlWj4rERJOvp55mFw
tETjTXV2lR+Cz7F4UFqzcZ8XfJ4dn1r3jFFucAzzOrXdZWvgWIl2fv2TdtoO
jmP5qm/7oOXWcDxbj8M9/xtpDl+Q6Pm96+P+ToZlrJ5WTB5SOhbmJNox3fv7
nUEwL9HYXUPF5N6wINHJP3vtpS6wKNHQPgHqif/BEtvfLxNirjVd+ucElj/0
Pl7L/wwnsn7uxdHW+jfwRTZf5tVb+r2AL0l044lKT6s8OEmi7n3UagNuwZdZ
PJzJb32cCiez/TC6/ez+EnxFont7FhRsOw+nsPmP1ol4Hg6nStTrSGusyWH4
KuuHheb6y/vgNInyLOjAuJ1wukRvdAucUjbC11i8ah0LMHOCr7N6YjPt9+vF
cIZEmsqBGd5z4UxWP9s25o4whW+weO3RMKrMAM5i9T7sRWnkWPgm+7yfxZVO
g+FbrB8262U0oS98m9Xz5SsKe3SD77D4O+Xw4087OJvFT5jvqMqmi/+cw/KJ
t+FE1pL8812J2i479azqCXxPope/s4par8P32XgdrDuO4uAHEpH98ilrw+CH
LD/udjVI9YFzWX195FugtgnOY/3Hq3bF+5fCj1j/d6K4t+IM+LFEv20tnUPH
w09Yfmnqf1R3APyU9b+V3qsrOsH5Er01Vr529mfiPxdINLn/A8eNb+FCibyv
6YyyKICfsfx4Q+uzXhb8XKJLo5sCtSS4iPXTfc1/9TsNv5Do/VLT9UMOwMWs
39257IuxO1wi0QfTEyecHeGXbLzuMdvOzIVfSdQSUBRZOQV+zdZ/6mgNg+Fw
KauHu82VonrCZSwfrtm4vrsiXC7RVrewJSfqEv65gvXrm+wqhpfBb1h9P63c
PS8XrmR+dLLZOx2uYvk79AI3TQZXs3xkFTBa7QT8lsWby/Tjjb7wO4na7/H/
+GEL/F6ixYfTTD6tgD+w+Zu45W3HuQkm/wd6x8VP
         "]]}, {
        Hue[0.37820393249936934`, 0.6, 0.6], 
        Directive[
         PointSize[0.002777777777777778], 
         RGBColor[0.922526, 0.385626, 0.209179], 
         AbsoluteThickness[1.6], FontFamily -> "Arial", FontSize -> 16], 
        LineBox[CompressedData["
1:eJw13HdcTu//B/CsT/ZWiFJJSkpCFPWWREPIKFJ2SKJEkigrlVIyEqLQmUJo
yGqQmQaizKySImSl+l3fn9ftH4/n467uc67reo/rPufcmotWOy1tqaSkFNBG
Sel/////vzUcnd8c3mvApcuW/28fjmbMKZ6z+x7sy9EE/d2POr6E13L0MLXV
3yN1sB9Hh1zG3h3b+so/r+MoN77P+E8q8HqOsg+7u0p6sD9HL8TTqhvHwhs4
+nY/dK3LVDiAoyH2Dl42i+CNHH0cPrp5wjo4kKOjVUv1pu+CN3H09dy9D6sO
w0EcCaPIND4F3syRbq81PR9nw1s4Wr3sQ6DmIziYozOOHT03VcIhHFUGaZS/
b4C3cmSdZ353QZer/7yNo2Fxs0Z91IK3c9Qryaz3tlHwDo78F52epWsH7+So
LlHTs9QNDuWo/d7YDgd94F0c+XhtmOGxAw7jqGP8QteJh+Bwjvql/R074jQc
wc5vb4/uJtnwbo4sx+3+Pv4RHMlRqzYrmhZUwVEcLQ+5ZRvdCO/hSD3+3ZcH
3a79czRHu/aodh4wCI7hyL51cVawGbyXo9vKp3p+dYRj2ftrjjPxWwzv40jZ
ffFw5Q3wfjb/cxsNpN3wAY4+zOpksSARPshR/NjU4EFpcBxHe7J0uzbdgQ9x
5D1i1riPL+F4jta+7Z/38Tt8mCPuz/RlTa2v//MRjmLuhw2L7gIf5ejH5mvX
9PvCCRxNe1OrUjAQPsbRkVn/jd5oBB/nqFPQ+4FGZnAiR6u6L3r5yRpO4ujy
yXErzk+FT3D0wM0ob+tc+CRbXzdf1M1dCp/iaPOut9/M18DJHH0fceeuTiDM
cXS1VfvA3jthniOng51b9YyBBY6crw5f2vsILLL1PSI7SYeDJY7uLv1+2TwV
ljmK0v9xYe4V+DRHI2OWTdh6C05h6/V6llVqCXyGo1fz83SqX8BnOVqzTueL
wUf4HEeL7/qf8q+HU1k8XJ5se1cp+5/Pc7Rdqe9L3Y7wBY62+i70jFSFL3K0
8cWu2gYtOI2th1s13msN4XSOBpi+rv02Bs7gqEMA5xM0Ec5k8/3Z/0+X6fAl
jhpLNu2W5sFZHD1qLtafthy+zFHpubAnjWvhK2z+ZibFXdgCX+XovlVXb78I
+BpHyZEZruMOwtc5Crrms6TLCTibzY/b1qiPKXAORy/fxtYVXIJzOdpkb+F/
+Sacx1EXLlnzfDF8g6MK09dfU1/ANzkaPLjuU9ZHOJ+jLLtb3Qp+wLc4Gv7U
ZnFVy5x/vs1eNzZ/06kLfIcj7X0LY83V4Lssn75YvM5XF77H1rPd0/BUE/g+
R2N1bR41WMIFHNXvV5vt6AA/YONnnd5ZdIELOaoevFipy1K4iKPJo2cZBPnA
xRx5aJ+J/R4El3Bk2nmz6bpw+CGbn6G7MxoPwI84iihdsz7qBPyYI6V5swMG
n4VLOSqfl3T37mX4Ccsfky/7b7gNP+VoiVmnXYaP4TKOxlQ0/1dbAZezeF2k
1Jz2GX7G0QWTTRvD/sLPOcrrULFtabvcf37BkcOVRB17FfglG6/+Bp5m2vAr
jooqv7qaDINfs/NLXt5m1Di4giObSCUfKzv4DUftVhoKLs7wW47CQz0yNiyB
37F6FtFfSPKB37P1ufzWjseb4Q8cfRn7zKXnbriSo1ELgt3mHYKrONr3J0Yj
NRn+yNGWEeq13S7A1Wz+vFxvBGbDn1j9aXZN/FwA13DU8LTT5lXP4Fo2/ipm
zvVV8GeOTkZsHxz6E/7C0cEVK2u02uT9cx1HT+/YJN7qDn9l8e4w2XLDAPgb
R+knNuYYG8LfOXI0ydapN4frOdqdWLo4xxb+wVHSqun+h5zhnxy57zg0d+NS
+Bd7vaxOeela+DdH73/5BswJgf9wVBDfQXDeAzdwlGYZHD3/KPyXvX+2p56P
BDey/Dhv1pbdmXATR33GRRw4lw83c/Tp8W3bV49gJZ5WJoyN6f0WbsHTh2Wv
lsz9CrfkqfrP1sunlG78cyuelpzK2fOnM9yaJ60HnR679Ifb8HQkMmnn9SHw
fzy9N42KMzaDlXmiBrmlPBluy9Ph1UKWkTPcjqdig7+Zl5fC7XnqvaD6m5Mf
3IGnBwvD53/dCndkx2uf+TU+Bu7EU2T0wBMOx+HOPG2JsfZQPgN34SnT1M34
7hW4K0/+LY0H7bsHd+Pp4/4aaWE53J0npz9Ng0Z/hHvwFCKWSaq/4Z48tQ3o
OlWp7c1/7sVTVKKdzlcVWIUn+xdTJtTowKo86Wz9faVuBNybp8UHJ4nNE+A+
PE1rNaW/6gy4L09Vp8cYjF4Eq/H0KcXl0yIfuB9PU7d0XXswGO7PU7jRm0eP
9sDqPNUkeeurH4M1eBIeeO1ckwIP4OlRqwvN967AmjxdMDKVTe7DWjwFjPgv
6eQzWJunnNGOPzU+wQN5utxibs6pBliHp6OLX04b2yH/nwfxdGdAyzcVfWFd
dryaS57H6sODebKzuTN4qhmsx9O7Lkmne9rB+jypPFOa+XYOPISnFoNPtLq6
Ajbgqd3D6hOJAfBQnow836jtCYMNeZq5zNRp5yHYiCfV0DFDQwV4GJv/7i/3
xmTCxjwZG19ffuo2PJzNr4XqvpynsAlPtf2v/66sgkew94833dz7DzySpyeX
49tMb3/rn0fx5Dg8ee3evrApT9/Ei9IzfXg0T7d3nTluYA6P4WnYMrtBwfaw
GTu+/I+6z1xhcxYPqeGnyAsey8ZXu8ux05vgcTyd+zqpp3YkbMHToAufWyce
hS15Wn5CWqObAhNPv3Z1cE67Co/naVZSWPqUB7AVT+Xh4TE1L+EJPJUMdHu7
/wtszdPWbWZnbFrc/ueJPE16NLGuuRtsw9aX424hWwuexFO0SpvSCBN4Mk+e
w2I2uFvDtjz5ejbsHjMLtuNple2v7v09YHue1H/otGvnDzvwlKbf0bsxFJ7C
8k1PFaOGONiRp2zTfNP/RHgqT2Wfp0f0yYKnsfmxP99t5D14Oou/qwdTXZ7D
TjztlefO2l4Lz2D57Vub1+nN8Eye9Y/Tx37reuefZ7F4OJE0ZZQWPJvFY4eO
DcEmsDNP61876JdYwy48mUcVXjeYDc/haYd5yonIZfBcniYv5NPrN8CuPE2Z
YfB6STg8j6e7BdNblx+G3XhK2lXW2uU07M6TVZbxzfKr8Hw2PhdWDvEohBfw
9HbpRNWfr+GF7HjKel4M/wYv4qki4+sK7TZ3/3kxm7/MS8tyVOAl7PzKJpxc
NhheytM9c+rVwwz2YOPzauzZPHt4GU8O3omem9zg5TzFVZ8ZY7YaXsGOd+P2
7k3BsCdPrbr1+pi/F17J4m248cWDJ2EvntSOhSxflQav4smgw65fk2/B3jy9
uJUwR78MXs3TwfW/tnT7BK/h6U/ysflNjbAPTwk713/60uXeP/vy5LF5VN8q
TXgtTyOKVz97bwL78XTGhUuvmgiv4+nZM5dtX5zh9TydXts97+8K2J/lD5M8
v86b4A08dZk2KVonCg7g6WqaWzer4/BGnoacPfd1cSocyNPv9Y8MI/LgTTxZ
3re6nv4YDuKpfvfcxKpKeDNbPyOW3BvQAG/h6b9VkeZune7/czCrZ3uqKhM0
4BCeJg7wKXhnDG/lqb1ti/fG1vA2lr8dXPW2zYa38xT4TXvv0+XwDp74nxV9
RgbCO3nKW9Ly0v5IOJSn3B/3VzYcg3ex8Rx8/7lnKhzGxu+A/seKPDicxQO/
7u78UjiCpzkq31xeV8G7WX47v2bFsr9wJE8N2tYldZ0L/jmKjVesrVewJryH
5bfFFe16jICjWX0s+hYs2MAxPLmffHdqwhx4L0+P8447vF4Jx/J0/kXk5K2b
4X1sPdfHeg2Kgffz9LdeJeL+CfgAT9oTf6zzT4MPsv7AJqJJ+zYcx9bfK66+
uBw+xPqXv/uGbK+F41m/1dh1jWmLB/98mCe/0Y57P/WAj7B62HnQ8IRB8FE2
3u3O1E0dAyew+Skfot7KAT7Gk6Hu7YR0d/g4T4UbF8xd5QMn8mR9Y73pwO1w
Eouvm2b9nh2AT7D8uG5b7T4BPsmTxeKCWMfL8Cl2vN0s6to+gJN5sp0QV537
GuZ4Gj/ZetmW7zDP+reEgSePtir8Z4H1azqDMhs6wiLrPzwnvZ2jAks8DZj9
QyVDA5ZZve+7ykpFDz7NUxurc85+w+EU1j9c3zup2Bw+w1PHX2LLYRPhsyyf
dzTavscRPsfi88OjL7XOcCpPye5+1VMWwud5qpwszJU94Qs8pZvlDGzvB19k
9XTDJaNlQXAa+/2aMQtzd8LpPKWq7UtQj4YzeMrqnn9vwyE4k6ftizYWFiXB
l3hq7twUqSfDWax/3W5bteUifJnlh6g/Nx5eha/w9MZ2pvLgW/BV1t9rWUQH
FMHXeOLyrSbcLoOv86Ssv6el6ls4m6cZG+rOLKqBc1h8aDwxkH/AuTx1Lpw2
91sznMfTdesNbUa1K/rnG6y+cAvur+sO32T5aOGt76lqcD5PF0OPLqkZCN/i
6X6PzW10DOHbPI38nnZtjil8h+UHtQmBEQTf5Uned0fjki18j8338cR975zg
+zx9Lci/3mkeXMDGW+9D+PCl8AMWby4zns7whgtZfXvUdq+PP1zE6tsAOT4i
GC5mv9+460liGFzC4iMrZtiFvfBD5iD30JzD8COWP/YaZN87CT9m/WfR8+zi
03ApTxuaf3o9TIOfsHigk6eKrsFPeZq/J8Xxzi24jNVP6x12V4vgcnb8iaMD
T5fBz9j8r96Yc/AN/JzV46NHWwR9gl+wePyzv49bPfySp9JPPz+aNsGveCqg
X7M6KRf/82s2ns0rzZ53gSt46jHjlj/XG37D6sUWrZqVmvBbtj96ZRSgrw+/
4yn+78Q/FcPh9zwFc3Md95vDH1g+HdZ6xnhruJKnplMB7947wFWs/mvHVuyY
BX/kSXPUnUHq7nA1W//TzKLOeMCf2HpxNjxivhqu4WmT98jSHH+4lqdQTi/d
Khj+zOrrmdPKWbvgLyx/9/oUOyQGruNJY0ncoH2H4K885c/5EvY9Ef7G6ofx
lVAHEf7Ojv+/WVWHU+F6Nl4zj/hXXIJ/sHq5TblBIxf+yebv6BHzmXfhX2w/
0K1eaUsJ/Jvtf6Mtux8vh//wtK6t1aj0N3ADe/2Cq0leNfyXp5v2oQ9ufoMb
edKzciu82gA38dRniEqD1Krkn5tZPRwW2TOqA6wkkB9v9XpJD7iFQL5WrUyG
qMEtBQpu2/n+Oy24lUCnAsx37NOHWwv087GJselwuI1ARSk+yffHwP8JtDzI
+pLzeFhZoFmLSsY/mgy3FWjvR43uNtPgdgJN/txWSXSG2wv0X9iUV0rz4Q4C
/VaJDrXzgDsKZDR3zp2dq+BOAu0+qRZ00Q/uLJC22ii/x4FwF4G2dfi1rWor
3FWgtjNPBteGwd0E8vzuZ/EuGu4uUI+Bx2LuH4R7CKReONORS4B7svE6cGey
7ym4l0BmRp2KjWRYRaBuqzYpvUqFVQUK0FEqDM6Eewt0XXefcvfrcB+BUg1M
vWNvwn0Fujjz853W92E1gRakFbxdWgL3E+jA359b057C/QUq7HHC68dLWF0g
pfeaK3TewxoCdRz4znLCJ3iAQKH9QjKmfoU1BbqZkBpv9wvWYn+vanGKSROs
LdDo5HNZ7Vs//OeBAhl8/Bz+oB2sI5DppDNvQ7rAgwSKeZUdo9kL1hUoMIxc
U/rCg9l8JXmsGzQA1mO+l/YzXAfWF+jdqgd/yvXhIQKNOhY2rc8w2ICtFw3d
u1Yj4aECWVk6j3Mxgw0FSntgvnGOJWwk0IZO3rNsrOFhbH1HtjqhbgsbCzRQ
N9a0Ygo8XKBd5WMqo51gE4EyM4+F6zvDI9jrV/9+T3GFRwrU90z/pv4L4FEC
RdYsD/JfApsK9NbmjV3Wcng0O5/MEZZVXvAYgVYYnzZp4QObCRRtaduy1TrY
XCCL7LQdtRvgsQJJqrn+uZvgcQIZr77vvSUYthCoIk81feB22FKgPnftTM+H
wiTQurXPH+tHwOMFcnnTe3NEFGwl0DOXfiqPYuAJAn1verVLeT9sLdDhs+Oy
teLgiQINET+Kgw7DNgJ90t0xvEcCPEmgN3V7J1YehycLlFiyo/jUCdhWoMvN
V2/ZJ8N2Am1339u7jIftBSq5aXt+mgQ7CGSvOTjizGl4ikDxfl6xP87AjgJl
l828rpMKTxXomrum8rgL8DQ2njkq7mPT4OnseH9dqR2YATsJdJseOjRlwjME
ei0fW3AtC57J3v+AZeOyK/AsgdbPLv3x8yo8m82n7l6t1ddhZzbetcmz72fD
LgIN/eLq2T0XniPQIO/2oyzy4LkCZRhoxU67AbsKNO61wTzbm/A8lr92FXkN
zofdBBqRWJpYo7A7i++Z+k/jbsHzBYoKLK/Tuw0vECgsZtC94wovZPMXtta2
UeFFAlmGznGwvAMvFshxa2KGh8JLWD44N3Wqj8JLBSo2nNhutsIeLH9fUvuu
ofAygSLWtB3yQPH3lwt04XjgncUKrxCo/LXGl+eK4/UUSL/r00vjFF75v/yY
a7dNcX5eAi3UNM5OUYzHKoHOrpDoumK8vAUafLz2U7piPFcLVPal6uN+xXiv
YfXJ58qCuTmwj0BX3TPWtVHMjy/LB+OdnQ5eg9cKdPrH+AFdFfPrx/L3Sdv2
ay7D6wSqi/YYm34JXs/W7+uLb94p1pO/QAdt/A3/KtbbBvZ6RHuHP4r1GCDQ
g241Xq8U63WjQAXc7qnpZ+FAgTpNGpC8PgXexPKJQ+U4dRkOYvl3BemnCPBm
9vd8T20ZxMFbBNJKPT8j9CQczPJrV50rhYlwCKvvRg9KWh6DtwpkvTDxbP8j
8DaWPyKTVmkegrezevyzVqfzAXiHQFu/X6x/sxfeyeIj0PRP0h44lOU7KXu6
/W54l0A5w1PUnu+CwwRSS5q/wWUHHM7yOWcRdiUEjmDrYUT6mo6b4d0CJewZ
6TRxIxwpUK0bWXush6ME8l+09dMaX3iPQKX7f3b38IajBfqS8bxqoiccI9CU
nnNPdvWA97LzP75u/c2FcKxAY/r32b/MDd4n0Ge1dqO+u8D72fH9fL3HayZ8
QKBbV3uUFU6FDwqk2+uFg6Y9HMfer9le090GPsTWN28UEzoejmfxo6ZeenQs
fJj1ax89DRNN4SOsfpVql8QMh48KdNSjY8s1Q+EEFr/eh36ZD4aPCdT/yKfv
9VrwcYHqX5F2Qn84UaCkmKHZI3rDSWx9aw4YeKk7fILlp3ULIg07wScF8rpy
12KvMnxKoKzCBxvftYCTBWq/yWP74L/oHziBZhR1Peb6A+ZZf+Rb3HnLF1gQ
6Otjg96xH2FRoEf7+irFvYUlgdodb98x6gUsC9Qlqjxk3RP4NOvHHj/mHIvh
FBbfPeS8PvfgMwLZWHlplN6Azwp0r/WO5p3X4HOsnr/JkvUU/VmqQOExequv
Kfq38wJN/F2yfLKiv7sg0Ng5N2bmKPq/i+x4bYtGDDsGp7H63XLnvL1xcLpA
3QOPaVTFwBkC7djesnhEBJzJ6kV1ev667fAlVs8SP8yUg+Asll/rSu4/WQ9f
FuhX1sOdDavhKwKFZDk97LkCvsrqc2lOe51F8DWBLgUlbjZwha+zfPuf9/Yh
M+FsgXx0k9doTYFz2Pl4Zh/sZgPnCtSYaeD42wLOY+9fM7HyqSl8g9UHb+dL
54fBN1n9Ko/tHaoH5wukkd/NeaZiP3GLxdO6/Ntqiv3GbbY/6EQerxT7kTsC
zT939OXJjvBdNl8Xx9staQPfY/mmpvK5ehP2O/fZ+ZhNLH74Ay5g9bLgt/vO
z/ADgR57HcwyqYQLBTp3LU7j+Su4iNV70T1n61O4WCDV0wblA4vhEjYek3US
c+/AD1k/4GdjP1+xv3skUK6KR9dfWfBjgWp2GOpGXYBLWbypqt3UPA0/Eah3
mp/2+VPwUzYemxzXWSXAZSw+Fm6te3AALmfrv/L0fdc98DOBxGeGlu9D4efs
92tOLluu2O++YO+vP9fu/Qb4pUDJi8/Ji33gV2z93S6ufrVCsf9n+6W8GUvc
Fyn2/wJt4U18n81V7P/Z+gl9ssZ1hmL/z/qXnh2zyu0V+3+Wr47+Et0U+/v3
rH/UGBT/eqxi/8/2P2v8Xy8bqdj/C+S2Xvfpl6GK/T+rX8E3n2wapNj/s+OV
TU07aij2/wJtXJ5id0xVsf9n89NSXj6qq2L/z/Lx9MZ3RW0V+3+B0v0zVHxb
KPb/AhnKZo6qf/D5xxcW77qDXmZ/hetYvFxQnra5Gv7K6sXnbb/Hv4W/CVR1
xXNrh+fwd4Hi5ue1KX8E17P18GNwwtkC+AfbLyhdXbo7H/4p0L4yk/Xe1+Ff
AuXPyK2cnQn/Fui53ZDHE1PhP+z12SmzzSW44X/5tOtWU8XnS3/Zz9fsW212
FG5k+aO8YaT1AbiJzYdtcPXMPXAzq+/1j0557YKVRFrroLsxIgRuIdKZRT2C
zm2EW4pU1ELOebEWbiVS26tr3XusgluL5NJn3uKpHnAbkQ7oGJ7fMR/+TySj
IX8v5LrAyiKty4jPbaf4vK6tSF3Hmmu52MPtRDpZqN3jjDXcXqQZL0+XdraA
O4hk9tD6rL/i88GOIu16u+RZ1TC4k0gW7w/FL9WHO4s0aszmwdXacBeR/LIz
czb2h7uy3/+qdKqnKtxNpKTqHu0zu8Ld2fmcvDJkeXu4h0iTh5RYabWGe4oU
Xzc89EMjPg/tJdLOIXlGGT9hFZFWjVvvu68OVhVpqRlt31QN9xZpke+AQ2ve
wX1EmlhTKWx8CfcVyfDborExT2E1kZ7fSVe5UAL3E+n7n3ET3tyH+4sUeCj8
rrri8191kdRN12R45MAaIu142Ngt6zI8QCTbiqCXaumwJrP9Ot2wc7CWSPfD
kj63VHz+rM3OP//v2LBkeKBI05XP9+iXCOuItM9tiH/WYXiQSA2GLT2XHYB1
RQrZ3K5WIwYeLFLAxMmt30XAeiLtLf0tpyk+L9cX6adT5Id9IfAQkbb0O5W6
ZRNsIJLOcpWO/v7wUJHydZsnrfeFDdl8JPkbhayCjdj5qIfnxi2Hh4kUNInv
cWUxbCxSWXsXw1p3eLhID66aaBrMhU1EUpr+8df6WfAIkbpss8wumAaPFOnO
8I47TBzgUWw8UiwcT02CTUXqqVKuM3ACPFqkIfkNPc5awGNE8i4t0rA1g81E
6ht/aurnkbA5O5/hpXySMTxWpG0mL40WD4XHiTTOfmrlMMX1EAuRtP4WP+yg
A1uKlLho2M9vA2ASqXVb22lV/eDxIl1QXrS7qjdsJVLuq4c29T3hCSz+HuhO
7dwNthapxeqMcyM6wRNF2qheF7C8HWzD4ivQLlVoA08SaUmdw5JfLeDJIhWn
DDQW/uJ6kK1IoeP3nN5UD9uJdHiMm/3KWtieHV+0pcq6D7CDSMvm9+4d/wqe
ItK5nCaXsqewo0hXKqxejiyBp4rUUs33jHwPniZS5gTXexY34elsfffrYfrp
Guwk0rXHv2ovZMIzWD7Ku1QXdx6eKdJlLVfzuNPwLJGkh4Zh6Rw8m51PTYcH
/yXBziK94T95rTkCu7DxjZNqvymur80RqbtO44voGHiuSOYJPvk2u2FXkdxD
/Yf1CoXniTSlt3tiQwjsJtKLn87Hf2+C3UXSM9yc2nkDPF+kaMcSV7O18AKR
TpXZaGzyhheKFPUsY3PJCniRSGsuNf6xXAovFslyfEWP7AXwEpFWVhpNnj0P
XiqS25RzvZqdYQ+ROn0Y9fvSDHgZW791h73DpsLLRZo3Mu/DDHt4BYv3p1NU
jCbBniKlJ1tcVpsAr2T5/W5GSh9L2Eskz0wpe7A5vIrFm1dZ/mRT2Fuk2puv
9waYwKvZempt+e2SEbxGpIQJszM6GsA+IjVpBJz1Hgz7snq0uIZ/NRBey/LH
rW+rFmnCfiKJBQV3vvWH14nEHbsdtq8vvF6kcmVLP2tV2F8kr8DjTq16whtY
/jQI+lTYFQ5g+cQwrO3pTvBGkV4ln/Q62B4OFEno9Ob5HmV4k0grxncwPdga
DmL1qpupZYrievFmkQ6tehBV3ITryVtEsjGNetbqLxwsUurY6Bfjf8MhzGHz
7Hb/gLey+nGt+mHFN3ibSOu9zwyfWAdvF+nXhkOq5xXXq3eI9M5H29TgE7yT
xUvL2dZnq+BQkbQdC+ssPsC7WH2b86Cu9C0cJlLEypE/NlbA4SKF+8Wc1X0F
R4j0zXNQ8fPn8G42H8LXDkcV188jRTpmm9556VPF9X+RStY2h48sVVz/F+nq
WV3jzo8U1/9ZvTBceq62WHH9n+X/gC8lLwoV1/9F6n8zIbi8QHH9X6QPplF7
X9xTXP8XKW/8lG0f7iiu/4vkvG3vvfpbiuv/IjU6Tqhsm6+4/i9S7PCN0wbc
UFz/Fylna+QW81zF9X9Wbz70+jInW3H9n8VL9fd+gdfgw6ze73QNSbgCH2H9
2NnCuNws+Chbj+9MX1Zlwgks32SWFnbNgI+x9TFnwUdTxf0Ix0Wq6PqVd78A
J7L8fVc7fHsqnCRSZHS7jsJZ+IRIVpauDXdS4JMs3u9f0y6X4VMsn7w+s6VS
hJNZfo4/XPCVhzmR7IbMLfydDPMiJS8zmth4EhZYPRxZVPM3CRZFcvzgFfHr
OCyxfnWr/PJzAiyz832fJVccgU+L9Pr1lIuF8XCKSD30Ei9nxsFnRMoy3bHz
6AH4rEjWKvNLA/fB50RS/c/Qb+ZeOJWNT49oLd1o+LxIKXtu8t8i4Qssv3le
up8ZAV8UabG/0pyAMDiNnd/B592Hh8LpIn3Ntct7sx3OECnmyLsOUVvhTJH2
p3K/hwbDl0T6fCzI7mYQnMXql/OXh7MD4csi+RhNXPNyA3yF5TPHkO/z18NX
RTrxy8vsyVr4GlvPtw+oTfaBr7P4LZnte8YbzhbpUUpRn85ecA4bz0UNNYtX
wLms/k+Kv3vWA85j8ZxnG/19MXyD9bfNm/oaLYRvinTLJ8R2gTucL5KGR0hj
qCt8i9XbRTtVk13g2yweAwIDLs2C74i0PMLovxtO8F32+nLnxBtT4XsiyVV7
jC47wPdFUvk4/wBvCxewfHIu78NRxf09D1j8TTM7HjYBLhSpzu9iO0+Ci0Qy
OV9+1WIcXCzS5ppwV2UzuESkMcPKNuWOgh+yeNrVN9vXBH7E+quHpfk9h8GP
RTKIfGosGMClrH6Hayca6cFP2HrJ+ZHB6cBPRVJrVdy/mxZcxupPsu+6lepw
uUgLJjzySOsLP2Px6Twqvk4Ffs76oy/dM/v1gF+w/cVUPW/TLvBLFo+hAUvH
d4BfiVTq8CVpjDL8WiT7tWZGvVrBFayfiV874WUT7q96w/Zva2tyD/6B37L1
2rrTAYsf8Du2Hxptd7ykDn7P9jPORndm18AfWDx4ufzNr4QrWX9z1HeA7lu4
ivWzy801/V7CH0Ua/nTLx5QyuJrl15NqK0ofwZ9Y/Jr+Cq8phGtE8qjpYFl3
F65l+WbTnHUVN+HPIgU3VqtnZ8NfWL1Wejo08jJcx/KrusV+m3T4q0i8YGlb
cw7+xvrd+IIWITL8na2PG16XmpLhehZ/M4dwKxLhH6z/sxx6P/sw/JPlj847
hysfgH+JNLXt6BdjouHfLN84DX8yJxz+w+a/01S9ZdvhBvbz86eXL9wM/2Xr
KfDNL9sNcKNI9Uf3RWr4wk0iTWp+fKpiJdzM4uFqo2PsUlhJoq15ZgeN58Mt
JApPOBJ5xQVuKZG+U0crUye4lUQr9OxvJNjDrSWiDV8Gf1fcH9hGoh+uy7aY
WsD/SfR47afy5aawskTu+yKcdg2D20p006//r/16cDuJWgZoWR7TgttLNKrb
7M/H1OAOErVSuj82qifcUaJbAR2qVyjuZ+wk0aBjWVeH/wd3lsj1pRRU2YT7
H7tIlOJ/vzb8J9xVooIuJmV9vsDdJDq6tku7/Yr7J7tLtMXzwsS/r+AeEtXK
Ma5Tn8I92fH/NFGNKoJ7STTUwtom4zasws7nz870+9mwqkSdD5ebFWTCvSXK
7Dk2MfMc3EcivYjLl/cIcF92vhoRC6YlwmoSDX7yeUFDHNxPIrXi6vbbouH+
EpUOMF77IhRWl4gbeuTowC2whkRvHNx/zloPD5AoTCqv8V0Fa0rUY8ip2sAl
sJZE7QN9l/m4wtoSHfHpd3OGEzxQooikgxu0bWEdif4b9fnTK0t4kESvmixj
do+CdSVaWXi+ZNBQeLBEO3sGaZ3VhvUkupJYXD24L6wv0eai6qMxXeEhEhU+
/pv88T/YQKJOs0zWjVDcvztUotOm59ev/gYbSpR/O7bPkSrYSKK5T8s0r7yE
h0m0dtDMxz8ewcYSrQ/dPkr7HjxcokcHB6tb5cAmEtm0KlkxIwMeIdHxMVU/
ZqfAIyXytDl+wkFxf/IoiUzu/3YcEQ+bSlSnl/2kUzQ8WqJ2abs0n+6Ax7D1
bMy1PxAIm0mU6DRyvbUPbC7RpvUdJr31gMey+Q28tmDdPHicRG5Xk7if02EL
Nr/m15VWToItJap+Ujb9wViYJPpZvDJk4HB4vEQnpyWu99SFrSS62M+tT2I/
eIJE/jtMnG51g60lerHQs/2r/+CJEuUNjG39pgH3j9tINL51nZj9BZ4kUerw
dgti3sGTJXp+9qqXUxlsK9HhOT/7tHkA27H14xh3VsiF7SUK9d8aQBmwg0TT
O++5cluGp7B4Hr/7xsRE2FEiq/djyi7sh6dKNGm0jbWq4v75aRLVnLNzWLUZ
ni6RTt0ts3Rf2Emi/Wd1Xeo94BkSqRaf+aTrCs+U6FpgGE2dqrj/X6LWkzIP
r5yguP9foglb+9sEmSru/2f5YvvK0O1DFPf/s3zVaygXoqG4/5/9/DSDwk09
FPf/S+QyftlmX2XF/f8SLU7btNO9Ac8fzJNo18a5zfQZdpNozqA+Sn3fwO5s
/ej+OVb1GJ4v0ZmipT/O3IEXsHziX9V31VV4IZvf3SN1NFPhRRIllKgNvXcK
XixRY3SknfcheIlEZrcP7VeOhJdKrB9aOSguGPaQSMtkcq8BfvAyNn8vIjce
WwYvl+j8hXPeKq7wCok6LrBov8MR9mTrKbh4afV4eCVb/0M04m1Hwl4S9fd5
f+3YYHiVRBdm72v/Tg32lihwcFWsVhd4NcvHk/R4l5bwGomctfS3hdbjeRYf
iXqpb1pwphL2ZcebuTywsBxeK9GsG186VxfAfqz+Jd+Z1ZwNr5PI6NSC8E4X
4fUSOTk8eN+Lh/0lyih6c7L3YXgDO/+ovk29ouAAiVZvPzqkcwi8UaKkGiuP
Fn5wIIvXZxHvP3vAmyS6XJn09ukcOEii+oq5cdcc4M0SbUwYOibREt4i0anr
Zk2bh8PBLB/P6K06VwcOkchu2bxuI3vDW9n6Gt3zUscO8DaJZraeNup1I553
2i7RMv9KMfULvIPFe2bQ2JA38E6Jlm5e32XKYzhUoqlazZNUFM9X7ZJo2K22
7Z9nwWFsPW6bHJCYAoez89sxKnNxIhwhkbJLpxrtffBuFt+9bptW7IQjWfye
HXQ5QfE8WBTLvxYnjszxgvew9WQb2NB9Phwt0R998c+d6XCMRA7LqrJCrOG9
Ej1QPbvA1BSOlejtrOHtP+nB+yTaYNd+UmI/eD/rp+4d93PpAh9g+a3U9HPn
lvBBFh/1lvl53/G8XJxEKgfbd9r4AT4kkenR24WGZXC8RLYforTe3IMPs/is
su9+8Bp8RCJH+6IzdqnwUYn2Rha0bzoJJ7D1m140/NxB+JhEaR0mmS4Jh4+z
epC7QVc1CE5k9eNhVPc7q+EkiSovRikHKZ4/PMGOx9S117BZ8EnWf8y6YPdm
EnxKoqu9TdMOmMHJrL8JcvOwGwpzzG6bVzRpwDyrL+Y+F892hwXWDxxpK81v
A4sSWTj9seryC89bShL1W+OYeE3xPKYsUe7OM1VrnsOn2Xjs8rTULoRTJNqd
6n3jcQ58RiLzLVMSIi7CZ1m/E2/2aTwPn5Mo4FmHot/xcKpEXaaO8T4fCZ+X
KGrY87fewfAFlv9aXphlsBa+KJFwqN/rasXzq2nsfE17c6dd4HSJ+JN2+T72
cAbL99P/LBhtAWey/jCoa2wLY/gS678W9tl0XxvOkshnvrXZERX4skTGeyrW
rmoHX2H1L0rbhf7i+d2rEhV5t1qn8hm+JlGHi6NrP7+Gr7P6d6/9h3sP4WyJ
shc4bT2teF44h+XDzICKmEtwrkQVWkF6G0/DeRJ9dK3e4HEcvsGOp837utmx
8E1Wz9W0LtrvhPPZ+a6vrLAOgG+xemSnctjKC74tUXRa/0br+fAdiX45/jfY
wQm+y9bXhVVmLhPhexJ5GO5yWjEavs/6FxvNqC1D4AJWr9ccaX9YHX4g0f3T
[truncated: 209,227 more chars]
