# Supplementary material for: Second-order spectral lineshapes from charged interfaces
Source: Nat Commun. 2017 Oct 18;8:1032. doi: 10.1038/s41467-017-01088-0 (PMC5647331; doi:10.1038/s41467-017-01088-0)
Supplement: Supplementary file 8 — Supplementary Data 5 [file 41467_2017_1088_MOESM8_ESM.txt]

(*CacheID: 234*)
(* Internal cache information:
NotebookFileLineBreakTest
NotebookFileLineBreakTest
NotebookDataPosition[         0,          0]
NotebookDataLength[    268401,       4866]
NotebookOptionsPosition[    267221,       4828]
NotebookOutlinePosition[    267575,       4844]
CellTagsIndexPosition[    267532,       4841]
WindowFrame->Normal*)

(* Beginning of Notebook Content *)
Notebook[{

Cell[CellGroupData[{
Cell[BoxData[
 RowBox[{"\[IndentingNewLine]", 
  RowBox[{"(*", 
   RowBox[{
    RowBox[{
    "**", "**", "**", "**", "**", "**", "**", "**", "**", " ", "DUAL"}], " ", 
    
    RowBox[{"OH", " ", "**", "**", "**", "**", "**", "**", "**"}]}], 
   "*************)"}], "\[IndentingNewLine]", 
  RowBox[{"(*", " ", 
   RowBox[{
    RowBox[{"Fig", " ", "4", "ef", " ", "Ohno"}], ",", " ", "Wang", ",", " ", 
    "Geiger"}], " ", "*)"}], "\[IndentingNewLine]", "\[IndentingNewLine]", 
  RowBox[{"(*", " ", 
   RowBox[{
   "read", " ", "and", " ", "write", " ", "from", " ", "current", " ", 
    "directory"}], " ", "*)"}], "\[IndentingNewLine]", 
  RowBox[{
   RowBox[{
    RowBox[{"SetDirectory", "[", 
     RowBox[{"NotebookDirectory", "[", "]"}], "]"}], ";"}], 
   "\[IndentingNewLine]", "\[IndentingNewLine]", 
   RowBox[{"(*", 
    RowBox[{
     RowBox[{"import", " ", "refr", " ", "index", " ", 
      RowBox[{"functions", ":", " ", 
       RowBox[{"wavelength", " ", "in", " ", "nm", " ", "in"}]}]}], ",", " ", 
     
     RowBox[{
     "refractive", " ", "index", " ", "of", " ", "water", " ", "out"}]}], 
    "*)"}], "\[IndentingNewLine]", 
   RowBox[{
    RowBox[{"refrWater", " ", "=", " ", 
     RowBox[{"Import", "[", "\"\<refrWaterFunc.m\>\"", "]"}]}], ";"}], " ", 
   "\[IndentingNewLine]", "\[IndentingNewLine]", 
   RowBox[{"(*", " ", 
    RowBox[{"fundamental", " ", "constants"}], " ", "*)"}], 
   "\[IndentingNewLine]", 
   RowBox[{
    RowBox[{"eR", " ", "=", " ", "78"}], ";", " ", 
    RowBox[{"(*", 
     RowBox[{
      RowBox[{"relative", " ", "permittivity"}], ",", " ", 
      RowBox[{"bulk", " ", "water"}]}], "*)"}], "\[IndentingNewLine]", 
    RowBox[{"e0", " ", "=", " ", "8.854*^-12"}], " ", ";", 
    RowBox[{"(*", " ", 
     RowBox[{"vacuum", " ", "permittivity", " ", 
      RowBox[{"F", "/", "m"}]}], " ", "*)"}], "\[IndentingNewLine]", 
    RowBox[{"kB", " ", "=", " ", "1.3806*^-23"}], ";", 
    RowBox[{"(*", 
     RowBox[{
      RowBox[{"boltzmann", " ", "constant"}], ",", " ", 
      RowBox[{"J", "/", "K"}]}], "*)"}], "\[IndentingNewLine]", 
    RowBox[{"elec", " ", "=", " ", "1.6021*^-19"}], ";", 
    RowBox[{"(*", 
     RowBox[{
      RowBox[{"elementary", " ", "charge", " ", "electron"}], ",", " ", "C"}],
      "*)"}], "\[IndentingNewLine]", 
    RowBox[{"T", " ", "=", " ", "298"}], ";", " ", 
    RowBox[{"(*", 
     RowBox[{"temp", " ", "Kelvin"}], "*)"}], "\[IndentingNewLine]", 
    RowBox[{"fara", "=", "96488"}], ";", 
    RowBox[{"(*", 
     RowBox[{
      RowBox[{"Faraday", " ", "constant"}], ",", " ", 
      RowBox[{"C", "/", "mol"}]}], "*)"}], "\[IndentingNewLine]", 
    RowBox[{"avo", "=", "6.023*^23"}], ";", " ", 
    RowBox[{"(*", 
     RowBox[{
      RowBox[{
       RowBox[{"Avogadro", "'"}], "s", " ", "number"}], ",", " ", 
      RowBox[{"/", "mol"}]}], "*)"}], "\[IndentingNewLine]", 
    RowBox[{"c", " ", "=", " ", "2.998*^8"}], " ", ";", 
    RowBox[{"(*", " ", 
     RowBox[{
      RowBox[{"speed", " ", "of", " ", "light"}], ",", " ", 
      RowBox[{"m", "/", "s"}]}], " ", "*)"}], "\[IndentingNewLine]", 
    "\[IndentingNewLine]", 
    RowBox[{"(*", 
     RowBox[{
      RowBox[{
       RowBox[{
        RowBox[{"**", "**", "**", "**", "**", " ", 
         RowBox[{"SET", ":", " ", 
          RowBox[{"OPTICAL", " ", "PARAMETERS"}]}]}], " ", "**"}], "**"}], 
      "**"}], "*******)"}], "\[IndentingNewLine]", 
    RowBox[{"wl1", " ", "=", " ", "800"}], ";", " ", 
    RowBox[{"(*", " ", 
     RowBox[{
      RowBox[{"upconverting", " ", "wavelength"}], ",", " ", "nm"}], " ", 
     "*)"}], "\[IndentingNewLine]", "\[IndentingNewLine]", 
    "\[IndentingNewLine]", 
    RowBox[{"(*", " ", 
     RowBox[{"wavenumbers", " ", "of", " ", "broadband", " ", "beam"}], " ", 
     "*)"}], "\[IndentingNewLine]", 
    RowBox[{"wLow", " ", "=", " ", "2900"}], ";"}], " ", 
   "\[IndentingNewLine]", 
   RowBox[{
    RowBox[{"wHigh", " ", "=", " ", "3700"}], ";"}], "\[IndentingNewLine]", 
   RowBox[{
    RowBox[{"wRes", " ", "=", " ", ".5"}], ";"}], "\[IndentingNewLine]", 
   RowBox[{
    RowBox[{"w", " ", "=", " ", 
     RowBox[{"Range", "[", 
      RowBox[{"wLow", ",", "wHigh", ",", "wRes"}], "]"}]}], ";"}], 
   "\[IndentingNewLine]", "\[IndentingNewLine]", 
   RowBox[{"(*", " ", 
    RowBox[{"angles", " ", "in", " ", "degrees"}], " ", "*)"}], 
   "\[IndentingNewLine]", 
   RowBox[{
    RowBox[{"theta1", " ", "=", " ", "45"}], ";", " ", 
    RowBox[{"(*", " ", 
     RowBox[{"upconverting", " ", "angle"}], " ", "*)"}], 
    "\[IndentingNewLine]", 
    RowBox[{"theta2", " ", "=", " ", "60"}], ";", " ", 
    RowBox[{"(*", " ", 
     RowBox[{"broadband", " ", "angle"}], " ", "*)"}], "\[IndentingNewLine]", 
    "\[IndentingNewLine]", 
    RowBox[{"(*", 
     RowBox[{"calculate", ":", " ", 
      RowBox[{
      "dKZ", " ", "for", " ", "specific", " ", "wavenumbers", " ", "given", 
       " ", "above", " ", "parameters"}]}], "*)"}], "\[IndentingNewLine]", 
    RowBox[{
     RowBox[{"dKZfromWN", "[", "wn_", "]"}], ":=", 
     RowBox[{
      RowBox[{
       RowBox[{
        RowBox[{"(", " ", 
         RowBox[{"2", "*", "Pi", "*", 
          RowBox[{"c", "/", 
           RowBox[{"(", 
            RowBox[{"wl1", "*", 
             RowBox[{"10", "^", 
              RowBox[{"-", "9"}]}]}], ")"}]}]}], ")"}], "/", "c"}], "*", 
       RowBox[{"Sqrt", "[", 
        RowBox[{
         RowBox[{
          RowBox[{"refrWater", "[", "wl1", "]"}], "^", "2"}], " ", "-", " ", 
         RowBox[{
          RowBox[{"Sin", "[", 
           RowBox[{"theta1", " ", "\[Degree]"}], "]"}], "^", "2"}]}], "]"}]}],
       "+", " ", 
      RowBox[{
       RowBox[{
        RowBox[{"(", " ", 
         RowBox[{"2", "*", "Pi", "*", 
          RowBox[{"c", "/", 
           RowBox[{"(", 
            RowBox[{
             RowBox[{"(", 
              RowBox[{
               RowBox[{"10", "^", "7"}], "/", "wn"}], ")"}], "*", 
             RowBox[{"10", "^", 
              RowBox[{"-", "9"}]}]}], ")"}]}]}], ")"}], "/", "c"}], "*", 
       RowBox[{"Sqrt", "[", 
        RowBox[{
         RowBox[{
          RowBox[{"refrWater", "[", 
           RowBox[{
            RowBox[{"10", "^", "7"}], "/", "wn"}], "]"}], "^", "2"}], " ", 
         "-", " ", 
         RowBox[{
          RowBox[{"Sin", "[", 
           RowBox[{"theta2", " ", "\[Degree]"}], "]"}], "^", "2"}]}], "]"}]}],
       " ", "+", " ", 
      RowBox[{
       RowBox[{
        RowBox[{"(", 
         RowBox[{"2", "*", "Pi", "*", 
          RowBox[{"c", "/", 
           RowBox[{"(", 
            RowBox[{
             RowBox[{"(", 
              RowBox[{
               RowBox[{"10", "^", "7"}], "/", 
               RowBox[{"(", 
                RowBox[{
                 RowBox[{"(", 
                  RowBox[{
                   RowBox[{"10", "^", "7"}], "/", "wl1"}], ")"}], "+", "wn"}],
                 ")"}]}], ")"}], "*", 
             RowBox[{"10", "^", 
              RowBox[{"-", "9"}]}]}], ")"}]}]}], ")"}], "/", "c"}], "*", 
       RowBox[{"Sqrt", "[", 
        RowBox[{
         RowBox[{
          RowBox[{"refrWater", "[", 
           RowBox[{"(", 
            RowBox[{
             RowBox[{"10", "^", "7"}], "/", 
             RowBox[{"(", 
              RowBox[{
               RowBox[{"(", 
                RowBox[{
                 RowBox[{"10", "^", "7"}], "/", "wl1"}], ")"}], "+", "wn"}], 
              ")"}]}], ")"}], "]"}], "^", "2"}], " ", "-", " ", 
         RowBox[{
          RowBox[{"Sin", "[", 
           RowBox[{
            RowBox[{"Pi", "/", "2"}], "-", 
            RowBox[{"ArcTan", "[", 
             RowBox[{
              RowBox[{"(", 
               RowBox[{
                RowBox[{
                 RowBox[{"(", 
                  RowBox[{"2", "*", 
                   RowBox[{"Pi", "/", 
                    RowBox[{"(", 
                    RowBox[{"wl1", "*", 
                    RowBox[{"10", "^", 
                    RowBox[{"-", "9"}]}]}], ")"}]}]}], ")"}], "*", 
                 RowBox[{"Cos", "[", 
                  RowBox[{"theta1", " ", "\[Degree]"}], "]"}]}], "+", " ", 
                RowBox[{
                 RowBox[{"(", 
                  RowBox[{"2", "*", 
                   RowBox[{"Pi", "/", 
                    RowBox[{"(", 
                    RowBox[{
                    RowBox[{"(", 
                    RowBox[{
                    RowBox[{"10", "^", "7"}], "/", "wn"}], ")"}], "*", 
                    RowBox[{"10", "^", 
                    RowBox[{"-", "9"}]}]}], ")"}]}]}], ")"}], "*", 
                 RowBox[{"Cos", "[", 
                  RowBox[{"theta2", " ", "\[Degree]"}], "]"}]}]}], ")"}], "/", 
              RowBox[{"(", 
               RowBox[{
                RowBox[{
                 RowBox[{"(", 
                  RowBox[{"2", "*", 
                   RowBox[{"Pi", "/", 
                    RowBox[{"(", 
                    RowBox[{"wl1", "*", 
                    RowBox[{"10", "^", 
                    RowBox[{"-", "9"}]}]}], ")"}]}]}], ")"}], "*", 
                 RowBox[{"Sin", "[", 
                  RowBox[{"theta1", " ", "\[Degree]"}], "]"}]}], "+", " ", 
                RowBox[{
                 RowBox[{"(", 
                  RowBox[{"2", "*", 
                   RowBox[{"Pi", "/", 
                    RowBox[{"(", 
                    RowBox[{
                    RowBox[{"(", 
                    RowBox[{
                    RowBox[{"10", "^", "7"}], "/", "wn"}], ")"}], "*", 
                    RowBox[{"10", "^", 
                    RowBox[{"-", "9"}]}]}], ")"}]}]}], ")"}], "*", 
                 RowBox[{"Sin", "[", 
                  RowBox[{"theta2", " ", "\[Degree]"}], "]"}]}]}], ")"}]}], 
             "]"}]}], "]"}], "^", "2"}]}], "]"}]}]}]}], ";"}], 
   "\[IndentingNewLine]", "\[IndentingNewLine]", 
   RowBox[{"(*", 
    RowBox[{
     RowBox[{
      RowBox[{
       RowBox[{
        RowBox[{
         RowBox[{"**", "**", "**", "**", "**"}], "*", " ", "SET", " ", 
         "Ionic", " ", 
         RowBox[{"strength", " ", "[", "M", "]"}]}], " ", "**"}], "**"}], 
      "**"}], "**"}], "********)"}], "\[IndentingNewLine]", 
   RowBox[{
    RowBox[{"conc", " ", "=", "0.0001"}], ";"}], " ", "\[IndentingNewLine]", 
   "\[IndentingNewLine]", 
   RowBox[{"(*", " ", 
    RowBox[{"calculate", ":", " ", 
     RowBox[{"Debye", " ", 
      RowBox[{"Length", " ", "[", "m", "]"}]}]}], " ", "*)"}], 
   "\[IndentingNewLine]", 
   RowBox[{
    RowBox[{"debye", " ", "=", " ", 
     RowBox[{"Sqrt", "[", 
      RowBox[{
       RowBox[{"(", 
        RowBox[{"eR", "*", "e0", "*", "8.314", "*", "T"}], ")"}], "/", 
       RowBox[{"(", 
        RowBox[{"2", "*", 
         RowBox[{"(", 
          RowBox[{"fara", "^", "2"}], ")"}], "*", "conc", "*", "1000"}], 
        ")"}]}], "]"}]}], ";"}], "\[IndentingNewLine]", 
   RowBox[{
    RowBox[{"kappa", " ", "=", " ", 
     RowBox[{"1", "/", 
      RowBox[{"(", 
       RowBox[{"1", "*", "debye"}], ")"}]}]}], ";"}], "\[IndentingNewLine]", 
   "\[IndentingNewLine]", 
   RowBox[{"(*", 
    RowBox[{
     RowBox[{
      RowBox[{
       RowBox[{
        RowBox[{"**", "**", "**", "**"}], "*", " ", 
        RowBox[{"SET", ":", " ", 
         RowBox[{"surface", " ", "charge", " ", 
          RowBox[{"density", " ", "[", 
           RowBox[{"C", "/", 
            RowBox[{"m", "^", "2"}]}], "]"}]}]}]}], " ", "**"}], "**"}], 
     "**"}], "******)"}], "\[IndentingNewLine]", 
   RowBox[{"(*", " ", 
    RowBox[{
     RowBox[{"sigmas", " ", "=", " ", 
      RowBox[{"{", 
       RowBox[{
        RowBox[{"+", "0.001"}], ",", 
        RowBox[{"-", "0.05"}], ",", 
        RowBox[{"-", "0.25"}]}], "}"}]}], ";"}], " ", "*)"}], 
   "\[IndentingNewLine]", 
   RowBox[{
    RowBox[{"sigmas", " ", "=", " ", 
     RowBox[{"{", 
      RowBox[{
       RowBox[{"+", "0.2"}], ",", 
       RowBox[{"-", "0.2"}]}], "}"}]}], ";"}], "\[IndentingNewLine]", 
   "\[IndentingNewLine]", 
   RowBox[{"(*", " ", 
    RowBox[{"calculate", ":", " ", 
     RowBox[{
     "potential", " ", "by", " ", "Gouy", " ", "Chapman", " ", "model"}]}], 
    " ", "*)"}], "\[IndentingNewLine]", 
   RowBox[{
    RowBox[{"potentials", " ", "=", " ", 
     RowBox[{
      RowBox[{"(", 
       RowBox[{
        RowBox[{"(", 
         RowBox[{"2", "*", "kB", "*", "T"}], ")"}], "/", "elec"}], ")"}], "*", 
      RowBox[{"ArcSinh", "[", 
       RowBox[{"sigmas", "/", 
        RowBox[{"Sqrt", "[", 
         RowBox[{
         "8000", "*", "kB", "*", "T", "*", "avo", "*", "eR", "*", "e0", "*", 
          "conc"}], "]"}]}], "]"}]}]}], ";"}], "\[IndentingNewLine]", 
   RowBox[{
    RowBox[{"Print", "[", 
     RowBox[{"\"\<potentials = \>\"", ",", " ", 
      RowBox[{"potentials", "*", "1000"}], ",", " ", "\"\< mV\>\""}], "]"}], 
    ";"}], "\[IndentingNewLine]", 
   RowBox[{
    RowBox[{"Print", "[", 
     RowBox[{"\"\<Debye length = \>\"", ",", 
      RowBox[{"debye", "*", "1*^9"}], ",", " ", "\"\< nm\>\""}], "]"}], ";"}],
    "\[IndentingNewLine]", "\[IndentingNewLine]", 
   RowBox[{"(*", 
    RowBox[{
     RowBox[{"**", "**", "**", "**"}], "*", " ", 
     RowBox[{"SET", ":", " ", 
      RowBox[{"peak", " ", "parameters"}]}]}], " ", "************)"}], 
   "\[IndentingNewLine]", "\[IndentingNewLine]", 
   RowBox[{"(*", " ", 
    RowBox[{"PEAK", " ", "1"}], " ", "*)"}], "\[IndentingNewLine]", 
   RowBox[{"(*", " ", "chi2", " ", "*)"}], "\[IndentingNewLine]", 
   RowBox[{
    RowBox[{"w1", " ", "=", " ", "3200"}], ";", " ", 
    RowBox[{"(*", " ", 
     RowBox[{"position", " ", "of", " ", "peak", " ", "1"}], " ", "*)"}], 
    "\[IndentingNewLine]", 
    RowBox[{"chi2w1", " ", "=", " ", "10"}], ";", " ", 
    RowBox[{"(*", " ", 
     RowBox[{"magnitude", " ", "of", " ", "peak", " ", "1", " ", "chi2"}], 
     " ", "*)"}], "\[IndentingNewLine]", 
    RowBox[{"phiChi2w1", "=", " ", "Pi"}], ";", " ", 
    RowBox[{"(*", 
     RowBox[{
     "phase", " ", "of", " ", "peak", " ", "1", " ", "chi", " ", "2"}], " ", 
     "*)"}], "\[IndentingNewLine]", 
    RowBox[{"gammaChi2w1", " ", "=", " ", "120"}], ";", " ", 
    RowBox[{"(*", 
     RowBox[{
     "damping", " ", "of", " ", "peak", " ", "1", " ", "chi", " ", "2"}], " ",
      "*)"}], "\[IndentingNewLine]", 
    RowBox[{"(*", " ", "chi3", " ", "*)"}], "\[IndentingNewLine]", 
    RowBox[{"w1chi3", " ", "=", " ", "3250"}], ";", " ", 
    RowBox[{"(*", " ", 
     RowBox[{
     "shifted", " ", "position", " ", "of", " ", "peak", " ", "1", " ", 
      "chi3"}], " ", "*)"}], "\[IndentingNewLine]", 
    RowBox[{"chi3w1", " ", "=", " ", "500"}], ";", " ", 
    RowBox[{"(*", " ", 
     RowBox[{"magnitude", " ", "of", " ", "peak", " ", "1", " ", "chi3"}], 
     " ", "*)"}], "\[IndentingNewLine]", 
    RowBox[{"phiChi3w1", " ", "=", " ", "0"}], ";", " ", 
    RowBox[{"(*", " ", 
     RowBox[{"phase", " ", "of", " ", "peak", " ", "1", " ", "chi3"}], " ", 
     "*)"}], "\[IndentingNewLine]", 
    RowBox[{"gammaChi3w1", " ", "=", " ", "150"}], ";", " ", 
    RowBox[{"(*", 
     RowBox[{
     "damping", " ", "of", " ", "peak", " ", "1", " ", "chi", " ", "2"}], " ",
      "*)"}], "\[IndentingNewLine]", "\[IndentingNewLine]", 
    RowBox[{"(*", " ", 
     RowBox[{"PEAK", " ", "2"}], " ", "*)"}], "\[IndentingNewLine]", 
    RowBox[{"(*", " ", "chi2", " ", "*)"}], "\[IndentingNewLine]", 
    RowBox[{"w2", " ", "=", " ", "3400"}], ";", " ", 
    RowBox[{"(*", " ", 
     RowBox[{"position", " ", "of", " ", "peak", " ", "2"}], " ", "*)"}], 
    "\[IndentingNewLine]", 
    RowBox[{"chi2w2", " ", "=", " ", "10"}], ";", 
    RowBox[{"(*", " ", 
     RowBox[{"magnitude", " ", "of", " ", "peak", " ", "2", " ", "chi2"}], 
     " ", "*)"}], "\[IndentingNewLine]", 
    RowBox[{"phiChi2w2", "=", " ", "0"}], ";", " ", 
    RowBox[{"(*", " ", 
     RowBox[{"phase", " ", "of", " ", "peak", " ", "2", " ", "chi2"}], " ", 
     "*)"}], "\[IndentingNewLine]", 
    RowBox[{"gammaChi2w2", " ", "=", " ", "120"}], ";", " ", 
    RowBox[{"(*", 
     RowBox[{
     "damping", " ", "of", " ", "peak", " ", "1", " ", "chi", " ", "2"}], " ",
      "*)"}], "\[IndentingNewLine]", 
    RowBox[{"(*", " ", "chi3", " ", "*)"}], "\[IndentingNewLine]", 
    RowBox[{"w2chi3", " ", "=", " ", "3450"}], ";", " ", 
    RowBox[{"(*", " ", 
     RowBox[{
     "shifted", " ", "position", " ", "of", " ", "peak", " ", "2", " ", 
      "chi3"}], " ", "*)"}], "\[IndentingNewLine]", 
    RowBox[{"chi3w2", " ", "=", " ", "250"}], ";", " ", 
    RowBox[{"(*", " ", 
     RowBox[{"magnitude", " ", "of", " ", "peak", " ", "2", " ", "chi3"}], 
     " ", "*)"}], "\[IndentingNewLine]", 
    RowBox[{"phiChi3w2", " ", "=", " ", "0"}], ";", " ", 
    RowBox[{"(*", " ", 
     RowBox[{"phase", " ", "of", " ", "peak", " ", "2", " ", "chi3"}], " ", 
     "*)"}], "\[IndentingNewLine]", 
    RowBox[{"gammaChi3w2", " ", "=", " ", "150"}], ";", " ", 
    RowBox[{"(*", 
     RowBox[{
     "damping", " ", "of", " ", "peak", " ", "1", " ", "chi", " ", "2"}], " ",
      "*)"}], "\[IndentingNewLine]", "\[IndentingNewLine]", 
    RowBox[{"(*", 
     RowBox[{
      RowBox[{
       RowBox[{
       "**", "**", "**", "**", "**", "**", "**", "**", "**", " ", "SECTION"}],
        " ", "1"}], ":", " ", 
      RowBox[{
       RowBox[{
        RowBox[{"abs", "/", "disp"}], " ", "ON"}], " ", "**", "**", "**"}]}], 
     "**************)"}], "\[IndentingNewLine]", "\[IndentingNewLine]", 
    RowBox[{
     RowBox[{"fONtt", "[", "pot_", "]"}], ":=", " ", 
     RowBox[{
      RowBox[{
       RowBox[{"(", 
        RowBox[{"chi2w1", "*", 
         RowBox[{"Exp", "[", 
          RowBox[{"I", "*", "phiChi2w1"}], "]"}]}], ")"}], "/", 
       RowBox[{"(", 
        RowBox[{"w", "-", "w1", "+", 
         RowBox[{"gammaChi2w1", "*", "I"}]}], ")"}]}], "+", 
      RowBox[{
       RowBox[{"(", 
        RowBox[{"chi2w2", "*", 
         RowBox[{"Exp", "[", 
          RowBox[{"I", "*", "phiChi2w2"}], "]"}]}], ")"}], "/", 
       RowBox[{"(", 
        RowBox[{"w", "-", "w2", "+", 
         RowBox[{"gammaChi2w2", "*", "I"}]}], ")"}]}], "+", 
      RowBox[{
       RowBox[{"(", 
        RowBox[{
         RowBox[{
          RowBox[{"(", 
           RowBox[{"chi3w1", "*", 
            RowBox[{"Exp", "[", 
             RowBox[{"I", "*", "phiChi3w1"}], "]"}]}], ")"}], "/", 
          RowBox[{"(", 
           RowBox[{"w", "-", "w1chi3", "+", 
            RowBox[{"gammaChi3w1", "*", "I"}]}], ")"}]}], "+", 
         RowBox[{
          RowBox[{"(", 
           RowBox[{"chi3w2", "*", 
            RowBox[{"Exp", "[", 
             RowBox[{"I", "*", "phiChi3w2"}], "]"}]}], ")"}], "/", 
          RowBox[{"(", 
           RowBox[{"w", "-", "w2chi3", "+", 
            RowBox[{"gammaChi3w2", "*", "I"}]}], ")"}]}]}], ")"}], "*", 
       RowBox[{"(", 
        RowBox[{"kappa", "/", 
         RowBox[{"(", 
          RowBox[{"Sqrt", "[", 
           RowBox[{
            RowBox[{"kappa", "^", "2"}], "+", 
            RowBox[{
             RowBox[{"dKZfromWN", "[", "w", "]"}], "^", "2"}]}], "]"}], 
          ")"}]}], ")"}], 
       RowBox[{"Exp", "[", 
        RowBox[{"I", "*", 
         RowBox[{"ArcTan", "[", 
          RowBox[{
           RowBox[{"dKZfromWN", "[", "w", "]"}], "/", "kappa"}], "]"}]}], 
        "]"}], "*", "pot"}]}]}], ";"}], "\[IndentingNewLine]", 
   "\[IndentingNewLine]", 
   RowBox[{"(*", 
    RowBox[{
     RowBox[{
      RowBox[{"**", "**"}], "*", " ", "PLOT", " ", "1"}], ":", " ", "IM"}], 
    "  ", "********)"}], "\[IndentingNewLine]", 
   RowBox[{
    RowBox[{"ydata", " ", "=", " ", 
     RowBox[{"Im", "[", 
      RowBox[{"Map", "[", 
       RowBox[{"fONtt", ",", "potentials"}], "]"}], "]"}]}], ";"}], 
   "\[IndentingNewLine]", 
   RowBox[{
    RowBox[{"plotdata", "=", 
     RowBox[{
      RowBox[{
       RowBox[{"Inner", "[", 
        RowBox[{"List", ",", "w", ",", "#", ",", "List"}], "]"}], "&"}], "/@",
       " ", "ydata"}]}], ";"}], "\[IndentingNewLine]", 
   RowBox[{"ListLinePlot", "[", 
    RowBox[{"plotdata", ",", 
     RowBox[{"Frame", "\[Rule]", "True"}], ",", 
     RowBox[{"BaseStyle", "\[Rule]", 
      RowBox[{"{", 
       RowBox[{
        RowBox[{"FontFamily", "\[Rule]", "\"\<Arial\>\""}], ",", 
        RowBox[{"FontSize", "\[Rule]", "16"}]}], "}"}]}], ",", 
     RowBox[{"ImageSize", "\[Rule]", 
      RowBox[{"{", 
       RowBox[{"450", ",", "270"}], "}"}]}], ",", 
     RowBox[{"PlotLegends", "\[Rule]", " ", "sigmas"}], ",", 
     RowBox[{
     "PlotLabel", "\[Rule]", 
      "\"\<Imaginary Component, abs/disp mix ON\>\""}]}], "]"}], 
   "\[IndentingNewLine]", "\[IndentingNewLine]", 
   RowBox[{"(*", 
    RowBox[{
     RowBox[{"Export", "[", 
      RowBox[{"\"\<fig4imON.xls\>\"", ",", 
       RowBox[{"Transpose", "[", 
        RowBox[{"Join", "[", 
         RowBox[{
          RowBox[{"{", "w", "}"}], ",", "ydata"}], "]"}], "]"}], ",", 
       "\"\<XLS\>\""}], "]"}], ";"}], "*)"}], "\[IndentingNewLine]", 
   "\[IndentingNewLine]", 
   RowBox[{"(*", 
    RowBox[{
     RowBox[{
      RowBox[{"**", "**"}], "*", " ", "PLOT", " ", "2"}], ":", " ", 
     RowBox[{"ABS", "^", "2"}]}], "  ", "********)"}], "\[IndentingNewLine]", 
   
   RowBox[{
    RowBox[{"ydata", " ", "=", " ", 
     RowBox[{
      RowBox[{"Abs", "[", 
       RowBox[{"Map", "[", 
        RowBox[{"fONtt", ",", "potentials"}], "]"}], "]"}], "^", "2"}]}], 
    ";"}], "\[IndentingNewLine]", 
   RowBox[{
    RowBox[{"plotdata", "=", 
     RowBox[{
      RowBox[{
       RowBox[{"Inner", "[", 
        RowBox[{"List", ",", "w", ",", "#", ",", "List"}], "]"}], "&"}], "/@",
       " ", "ydata"}]}], ";"}], "\[IndentingNewLine]", 
   RowBox[{"ListLinePlot", "[", 
    RowBox[{"plotdata", ",", 
     RowBox[{"Frame", "\[Rule]", "True"}], ",", 
     RowBox[{"BaseStyle", "\[Rule]", 
      RowBox[{"{", 
       RowBox[{
        RowBox[{"FontFamily", "\[Rule]", "\"\<Arial\>\""}], ",", 
        RowBox[{"FontSize", "\[Rule]", "16"}]}], "}"}]}], ",", 
     RowBox[{"ImageSize", "\[Rule]", 
      RowBox[{"{", 
       RowBox[{"450", ",", "270"}], "}"}]}], ",", 
     RowBox[{"PlotLegends", "\[Rule]", " ", "sigmas"}], ",", 
     RowBox[{
     "PlotLabel", "\[Rule]", "\"\<Square Magniutde, abs/disp mix ON\>\""}]}], 
    "]"}], "\[IndentingNewLine]", "\[IndentingNewLine]", 
   "\[IndentingNewLine]", "\[IndentingNewLine]", "\[IndentingNewLine]", 
   RowBox[{"(*", 
    RowBox[{
     RowBox[{
      RowBox[{"**", "**", "**", "**", "**", "**", "**", "**"}], "*", 
      RowBox[{"**", "**", " ", "SECTION"}], " ", "2"}], ":", " ", 
     RowBox[{
      RowBox[{"abs", "/", "disp"}], " ", "OFF"}]}], " ", 
    "******************)"}], "\[IndentingNewLine]", 
   RowBox[{
    RowBox[{
     RowBox[{"fOFFtt", "[", "pot_", "]"}], ":=", " ", 
     RowBox[{
      RowBox[{
       RowBox[{"(", 
        RowBox[{"chi2w1", "*", 
         RowBox[{"Exp", "[", 
          RowBox[{"I", "*", "phiChi2w1"}], "]"}]}], ")"}], "/", 
       RowBox[{"(", 
        RowBox[{"w", "-", "w1", "+", 
         RowBox[{"gammaChi2w1", "*", "I"}]}], ")"}]}], "+", 
      RowBox[{
       RowBox[{"(", 
        RowBox[{"chi2w2", "*", 
         RowBox[{"Exp", "[", 
          RowBox[{"I", "*", "phiChi2w2"}], "]"}]}], ")"}], "/", 
       RowBox[{"(", 
        RowBox[{"w", "-", "w2", "+", 
         RowBox[{"gammaChi2w2", "*", "I"}]}], ")"}]}], "+", 
      RowBox[{
       RowBox[{"(", 
        RowBox[{
         RowBox[{
          RowBox[{"(", 
           RowBox[{"chi3w1", "*", 
            RowBox[{"Exp", "[", 
             RowBox[{"I", "*", "phiChi3w1"}], "]"}]}], ")"}], "/", 
          RowBox[{"(", 
           RowBox[{"w", "-", "w1chi3", "+", 
            RowBox[{"gammaChi3w1", "*", "I"}]}], ")"}]}], "+", 
         RowBox[{
          RowBox[{"(", 
           RowBox[{"chi3w2", "*", 
            RowBox[{"Exp", "[", 
             RowBox[{"I", "*", "phiChi3w2"}], "]"}]}], ")"}], "/", 
          RowBox[{"(", 
           RowBox[{"w", "-", "w2chi3", "+", 
            RowBox[{"gammaChi3w2", "*", "I"}]}], ")"}]}]}], ")"}], "*", 
       "pot"}]}]}], ";"}], "\[IndentingNewLine]", "\[IndentingNewLine]", 
   RowBox[{"(*", 
    RowBox[{
     RowBox[{
      RowBox[{
       RowBox[{"**", "**"}], "*", " ", "PLOT", " ", "3"}], ":", " ", "IM"}], 
     "  ", "**"}], "******)"}], "\[IndentingNewLine]", 
   RowBox[{
    RowBox[{"ydata", "=", " ", 
     RowBox[{"Im", "[", 
      RowBox[{"Map", "[", 
       RowBox[{"fOFFtt", ",", "potentials"}], "]"}], "]"}]}], ";"}], 
   "\[IndentingNewLine]", 
   RowBox[{
    RowBox[{"plotdata", "=", 
     RowBox[{
      RowBox[{
       RowBox[{"Inner", "[", 
        RowBox[{"List", ",", "w", ",", "#", ",", "List"}], "]"}], "&"}], "/@",
       " ", "ydata"}]}], ";"}], "\[IndentingNewLine]", 
   RowBox[{"ListLinePlot", "[", 
    RowBox[{"plotdata", ",", 
     RowBox[{"Frame", "\[Rule]", "True"}], ",", 
     RowBox[{"BaseStyle", "\[Rule]", 
      RowBox[{"{", 
       RowBox[{
        RowBox[{"FontFamily", "\[Rule]", "\"\<Arial\>\""}], ",", 
        RowBox[{"FontSize", "\[Rule]", "16"}]}], "}"}]}], ",", 
     RowBox[{"ImageSize", "\[Rule]", 
      RowBox[{"{", 
       RowBox[{"450", ",", "270"}], "}"}]}], ",", 
     RowBox[{"PlotLegends", "\[Rule]", " ", "sigmas"}], ",", 
     RowBox[{
     "PlotLabel", "\[Rule]", 
      "\"\<Imaginary Component, abs/disp mix OFF\>\""}]}], "]"}], 
   "\[IndentingNewLine]", "\[IndentingNewLine]", "\[IndentingNewLine]", 
   RowBox[{"(*", 
    RowBox[{
     RowBox[{"Export", "[", 
      RowBox[{"\"\<fig4imOFF.xls\>\"", ",", 
       RowBox[{"Transpose", "[", 
        RowBox[{"Join", "[", 
         RowBox[{
          RowBox[{"{", "w", "}"}], ",", "ydata"}], "]"}], "]"}], ",", 
       "\"\<XLS\>\""}], "]"}], ";"}], "*)"}], "\[IndentingNewLine]", 
   "\[IndentingNewLine]", "\[IndentingNewLine]", "\[IndentingNewLine]", 
   RowBox[{"(*", 
    RowBox[{
     RowBox[{
      RowBox[{"**", "**"}], "*", " ", "PLOT", " ", "4"}], ":", " ", 
     RowBox[{"ABS", "^", "2"}]}], " ", "********)"}], "\[IndentingNewLine]", 
   RowBox[{
    RowBox[{"ydata", "=", " ", 
     RowBox[{
      RowBox[{"Abs", "[", 
       RowBox[{"Map", "[", 
        RowBox[{"fOFFtt", ",", "potentials"}], "]"}], "]"}], "^", "2"}]}], 
    ";"}], "\[IndentingNewLine]", 
   RowBox[{
    RowBox[{"plotdata", "=", 
     RowBox[{
      RowBox[{
       RowBox[{"Inner", "[", 
        RowBox[{"List", ",", "w", ",", "#", ",", "List"}], "]"}], "&"}], "/@",
       " ", "ydata"}]}], ";"}], "\[IndentingNewLine]", 
   RowBox[{"ListLinePlot", "[", 
    RowBox[{"plotdata", ",", 
     RowBox[{"Frame", "\[Rule]", "True"}], ",", 
     RowBox[{"BaseStyle", "\[Rule]", 
      RowBox[{"{", 
       RowBox[{
        RowBox[{"FontFamily", "\[Rule]", "\"\<Arial\>\""}], ",", 
        RowBox[{"FontSize", "\[Rule]", "16"}]}], "}"}]}], ",", 
     RowBox[{"ImageSize", "\[Rule]", 
      RowBox[{"{", 
       RowBox[{"450", ",", "270"}], "}"}]}], ",", 
     RowBox[{"PlotLegends", "\[Rule]", " ", "sigmas"}], ",", 
     RowBox[{
     "PlotLabel", "\[Rule]", "\"\<Square Magnitude, abs/disp mix OFF\>\""}]}],
     "]"}], "\[IndentingNewLine]", "\[IndentingNewLine]", 
   "\[IndentingNewLine]"}]}]], "Input",
 CellChangeTimes->{{3.704092337535276*^9, 3.704092360714991*^9}, {
   3.704092394613337*^9, 3.7040925498475*^9}, {3.7040925849377327`*^9, 
   3.7040925853846073`*^9}, {3.7040926523774433`*^9, 3.704092790409647*^9}, {
   3.70409283439001*^9, 3.704092835204062*^9}, {3.704092885443686*^9, 
   3.704092945594494*^9}, {3.7040929967236147`*^9, 3.704093019528376*^9}, {
   3.704093124006461*^9, 3.704093130310174*^9}, {3.7040932146857233`*^9, 
   3.704093244944046*^9}, {3.704093294367831*^9, 3.7040933131371937`*^9}, {
   3.7040933449526463`*^9, 3.704093499995421*^9}, {3.704093539942721*^9, 
   3.7040935977282753`*^9}, {3.704093631974585*^9, 3.704093778514102*^9}, {
   3.704094158347044*^9, 3.7040942183261633`*^9}, {3.704094293147049*^9, 
   3.704094310667696*^9}, {3.704094364558186*^9, 3.70409438611471*^9}, {
   3.704094620443738*^9, 3.7040946777865868`*^9}, {3.704094739827577*^9, 
   3.704094842097288*^9}, 3.7040948919616203`*^9, {3.704094965863722*^9, 
   3.70409496820571*^9}, {3.704095047404461*^9, 3.704095048623372*^9}, {
   3.704099868707432*^9, 3.704099894156777*^9}, {3.704099952320733*^9, 
   3.704099953492894*^9}, {3.704099989963608*^9, 3.704100094281039*^9}, {
   3.704100194681723*^9, 3.704100396936521*^9}, {3.704100428152129*^9, 
   3.70410060993946*^9}, {3.704100652549348*^9, 3.7041007970814943`*^9}, {
   3.704100828640089*^9, 3.704100843775112*^9}, {3.7041008859011927`*^9, 
   3.704100899058735*^9}, {3.70410094565362*^9, 3.7041009534624233`*^9}, {
   3.70410136771177*^9, 3.704101422936084*^9}, {3.704101605931849*^9, 
   3.704101606092927*^9}, {3.70410168789023*^9, 3.7041017568612633`*^9}, {
   3.704101845181209*^9, 3.704101887886813*^9}, {3.7041019928179607`*^9, 
   3.704101998399971*^9}, {3.704102075552822*^9, 3.704102150711286*^9}, {
   3.704102188336232*^9, 3.704102223199531*^9}, {3.704102448529511*^9, 
   3.704102496581299*^9}, {3.704102529213681*^9, 3.704102563456551*^9}, {
   3.704103510910634*^9, 3.704103515553508*^9}, {3.70410354938486*^9, 
   3.704103699479949*^9}, {3.704103737324585*^9, 3.7041037709286337`*^9}, {
   3.704106796696409*^9, 3.704106822323114*^9}, {3.7041068594501677`*^9, 
   3.704106926565873*^9}, {3.704106959958292*^9, 3.704106962552863*^9}, {
   3.704107057146194*^9, 3.704107065722221*^9}, {3.704107096231453*^9, 
   3.704107133379591*^9}, {3.704107183769486*^9, 3.704107227351439*^9}, {
   3.704107383130007*^9, 3.7041075794179573`*^9}, 3.704107858271028*^9, {
   3.704107935989051*^9, 3.704107990183401*^9}, {3.7041082481202097`*^9, 
   3.704108253469913*^9}, {3.704108289669104*^9, 3.704108314734727*^9}, {
   3.704108407281743*^9, 3.704108423533963*^9}, {3.7041085076686068`*^9, 
   3.704108563674054*^9}, {3.704108718697384*^9, 3.704108721374077*^9}, {
   3.704108780981286*^9, 3.70410878962011*^9}, {3.704108834107109*^9, 
   3.704108912299458*^9}, {3.7041089530900497`*^9, 3.704108954698077*^9}, {
   3.704109011386319*^9, 3.7041091450971003`*^9}, {3.704109195630602*^9, 
   3.7041092407370567`*^9}, {3.7041092742349653`*^9, 3.704109319108571*^9}, {
   3.704109356618807*^9, 3.704109487501575*^9}, {3.704109529888874*^9, 
   3.704109558052524*^9}, {3.704109608523369*^9, 3.7041096384385357`*^9}, {
   3.704109682716538*^9, 3.7041096926813183`*^9}, {3.704109766554368*^9, 
   3.7041098058774633`*^9}, {3.704109845121645*^9, 3.704109862426366*^9}, {
   3.704109955176124*^9, 3.70410996639391*^9}, {3.704110021653129*^9, 
   3.70411004754218*^9}, {3.7041101307238827`*^9, 3.704110139246553*^9}, {
   3.704110204739745*^9, 3.704110223777495*^9}, {3.704110330116344*^9, 
   3.7041103372899218`*^9}, {3.7041103684477158`*^9, 3.704110402858128*^9}, {
   3.704110553461467*^9, 3.7041106123586893`*^9}, {3.7041106424919167`*^9, 
   3.7041106457146797`*^9}, {3.7041106832240334`*^9, 3.704110697180367*^9}, {
   3.704110728650241*^9, 3.704110755843993*^9}, {3.7041108108555107`*^9, 
   3.7041108305471277`*^9}, {3.7041108773792877`*^9, 
   3.7041108855378838`*^9}, {3.7041109567287188`*^9, 3.704110966516189*^9}, {
   3.704111030509191*^9, 3.704111093309636*^9}, {3.704111153751944*^9, 
   3.704111229545227*^9}, {3.704111286063448*^9, 3.704111311752514*^9}, {
   3.7041114060368013`*^9, 3.704111409097925*^9}, {3.704111456787657*^9, 
   3.704111457711936*^9}, {3.704111507286096*^9, 3.7041115937226353`*^9}, {
   3.704111675028693*^9, 3.704111752483626*^9}, {3.70411183748587*^9, 
   3.704111920978672*^9}, {3.7041121060759068`*^9, 3.70411212902136*^9}, {
   3.704112192374504*^9, 3.704112261573928*^9}, 3.704112305076702*^9, {
   3.7041123482198257`*^9, 3.7041123522157793`*^9}, {3.704112522924838*^9, 
   3.704112672377425*^9}, {3.704112821470541*^9, 3.704112832704742*^9}, {
   3.704113000229019*^9, 3.7041130012091618`*^9}, {3.704113079883555*^9, 
   3.704113194780572*^9}, {3.704113307658169*^9, 3.7041133294789963`*^9}, {
   3.704113467073535*^9, 3.704113480814103*^9}, 3.704113579031253*^9, {
   3.7041138120432262`*^9, 3.704113827974629*^9}, {3.7041139006427317`*^9, 
   3.704113922408423*^9}, {3.704114150751446*^9, 3.704114156013842*^9}, {
   3.704114212039928*^9, 3.704114221995411*^9}, {3.7041142767759113`*^9, 
   3.704114277636709*^9}, {3.7041144705036993`*^9, 3.704114489183557*^9}, {
   3.704114548287115*^9, 3.704114554163394*^9}, {3.7041146650962954`*^9, 
   3.704114670533071*^9}, {3.70411470058499*^9, 3.704114759041864*^9}, {
   3.7041147941764393`*^9, 3.704114799918808*^9}, {3.704114854054742*^9, 
   3.70411489431642*^9}, {3.7041149308659163`*^9, 3.704114957971652*^9}, {
   3.704114996991529*^9, 3.7041150247498302`*^9}, {3.7041280998793373`*^9, 
   3.704128128379148*^9}, {3.704128169648872*^9, 3.704128177381987*^9}, {
   3.7041283052275953`*^9, 3.704128346876946*^9}, {3.704128632881811*^9, 
   3.704128650127275*^9}, {3.704128773893826*^9, 3.704128849473095*^9}, {
   3.704128881088469*^9, 3.7041289414708433`*^9}, {3.704128975557572*^9, 
   3.704128995728116*^9}, {3.704129040434668*^9, 3.70412906995997*^9}, {
   3.704129660563294*^9, 3.704129661022463*^9}, {3.704130260111744*^9, 
   3.704130282843422*^9}, {3.70413032025392*^9, 3.704130324699361*^9}, {
   3.7041724216757402`*^9, 3.704172456363532*^9}, {3.704172491109552*^9, 
   3.704172492499695*^9}, {3.704172767462015*^9, 3.704172767563006*^9}, {
   3.704172829813342*^9, 3.704172861002995*^9}, {3.70417289485231*^9, 
   3.704172910186138*^9}, {3.704173379438044*^9, 3.704173383132403*^9}, {
   3.704173467804181*^9, 3.704173675379184*^9}, {3.7041737082689*^9, 
   3.7041737782042418`*^9}, {3.704173817149371*^9, 3.704173990124444*^9}, {
   3.70417403427604*^9, 3.704174080060425*^9}, {3.7041741154691143`*^9, 
   3.7041741553389893`*^9}, {3.704174187109351*^9, 3.7041741961311703`*^9}, {
   3.704174242117506*^9, 3.704174254613044*^9}, {3.7041743027398643`*^9, 
   3.704174315019125*^9}, {3.70417434622935*^9, 3.704174349227941*^9}, {
   3.704175024758481*^9, 3.7041750317294827`*^9}, {3.704175258421208*^9, 
   3.704175274404545*^9}, {3.704175422182291*^9, 3.7041754733552027`*^9}, {
   3.704175511189342*^9, 3.704175660542098*^9}, {3.70417576782992*^9, 
   3.704175768187317*^9}, {3.704175993893104*^9, 3.704175994147169*^9}, {
   3.7041789633974113`*^9, 3.704179036307151*^9}, {3.704181075462494*^9, 
   3.704181174693173*^9}, {3.704181219485697*^9, 3.704181222387024*^9}, {
   3.704181604943451*^9, 3.704181677035643*^9}, {3.704181727301943*^9, 
   3.704181731506694*^9}, {3.704181769995696*^9, 3.704181889053446*^9}, {
   3.7044544840784903`*^9, 3.704454513011879*^9}, {3.71125663024076*^9, 
   3.711256666083541*^9}},ExpressionUUID->"c2e8ea12-2fdc-4456-aa66-\
9e621f8ce6ee"],

Cell[CellGroupData[{

Cell[BoxData[
 InterpretationBox[
  RowBox[{"\<\"potentials = \"\>", "\[InvisibleSpace]", 
   RowBox[{"{", 
    RowBox[{"299.6550765897051`", ",", 
     RowBox[{"-", "299.6550765897051`"}]}], "}"}], 
   "\[InvisibleSpace]", "\<\" mV\"\>"}],
  SequenceForm[
  "potentials = ", {299.6550765897051, -299.6550765897051}, " mV"],
  Editable->False]], "Print",
 CellChangeTimes->{
  3.704111784590063*^9, 3.704111885625958*^9, 3.704111925916895*^9, {
   3.704112116709702*^9, 3.704112129613839*^9}, {3.704112193638695*^9, 
   3.7041122205960503`*^9}, 3.704112262535451*^9, 3.704112309145623*^9, 
   3.7041123684102497`*^9, {3.704112529537133*^9, 3.7041125423005753`*^9}, {
   3.7041125829674892`*^9, 3.704112602259491*^9}, {3.704112634050785*^9, 
   3.7041126975944977`*^9}, 3.704112833693709*^9, 3.704113001688855*^9, {
   3.704113085585206*^9, 3.704113138960531*^9}, {3.7041131749102592`*^9, 
   3.704113196277594*^9}, 3.704113340085017*^9, 3.704113849616333*^9, 
   3.704113934747982*^9, 3.704114107746073*^9, 3.7041141733371067`*^9, 
   3.704114225882869*^9, 3.704114323980888*^9, 3.704114504873578*^9, 
   3.70411455495094*^9, 3.704114671624854*^9, {3.7041147165175533`*^9, 
   3.7041147597669287`*^9}, 3.704114800671994*^9, 3.70411489568594*^9, {
   3.704114933748974*^9, 3.704114958501205*^9}, {3.704114998654685*^9, 
   3.704115025192453*^9}, 3.704128129074052*^9, {3.704128320151496*^9, 
   3.7041283498796988`*^9}, {3.704128637725951*^9, 3.704128650676798*^9}, 
   3.704128955664351*^9, 3.7041289984179296`*^9, {3.704129053246151*^9, 
   3.704129075138276*^9}, 3.704130192668951*^9, 3.7041302835359783`*^9, 
   3.704130334225778*^9, {3.7041724356900578`*^9, 3.7041724573793707`*^9}, 
   3.704172493647355*^9, 3.704172768715356*^9, {3.704172834455257*^9, 
   3.704172862326433*^9}, {3.7041728989206963`*^9, 3.7041729106543293`*^9}, 
   3.7041733867027483`*^9, {3.704173468583706*^9, 3.7041736760558987`*^9}, {
   3.704173709234394*^9, 3.704173778715601*^9}, {3.704173817967565*^9, 
   3.704173843897674*^9}, {3.704173883764057*^9, 3.7041739905327463`*^9}, {
   3.704174034818962*^9, 3.704174081027049*^9}, {3.704174115975788*^9, 
   3.704174155950189*^9}, {3.704174189003892*^9, 3.7041741965543547`*^9}, {
   3.704174245380579*^9, 3.704174255355009*^9}, {3.704174303806307*^9, 
   3.704174315434606*^9}, 3.704174350531057*^9, 3.704174967348282*^9, 
   3.704175032570499*^9, {3.7041752602513123`*^9, 3.704175276223406*^9}, {
   3.704175423302909*^9, 3.704175473661416*^9}, {3.704175513707449*^9, 
   3.704175660846026*^9}, 3.704175770501186*^9, 3.70417599520382*^9, {
   3.704178968595323*^9, 3.704179036827302*^9}, {3.704181075917459*^9, 
   3.70418117563997*^9}, 3.7041812238965063`*^9, 3.704181635091711*^9, 
   3.704181677285787*^9, 3.704181733094471*^9, {3.7041818619202003`*^9, 
   3.704181890135284*^9}, {3.7044544295333033`*^9, 3.7044544521922417`*^9}, 
   3.704454513664743*^9},ExpressionUUID->"2cca7125-f8d1-4845-9e32-\
492cf101db6b"],

Cell[BoxData[
 InterpretationBox[
  RowBox[{"\<\"Debye length = \"\>", "\[InvisibleSpace]", 
   "30.313906029605434`", "\[InvisibleSpace]", "\<\" nm\"\>"}],
  SequenceForm["Debye length = ", 30.313906029605434`, " nm"],
  Editable->False]], "Print",
 CellChangeTimes->{
  3.704111784590063*^9, 3.704111885625958*^9, 3.704111925916895*^9, {
   3.704112116709702*^9, 3.704112129613839*^9}, {3.704112193638695*^9, 
   3.7041122205960503`*^9}, 3.704112262535451*^9, 3.704112309145623*^9, 
   3.7041123684102497`*^9, {3.704112529537133*^9, 3.7041125423005753`*^9}, {
   3.7041125829674892`*^9, 3.704112602259491*^9}, {3.704112634050785*^9, 
   3.7041126975944977`*^9}, 3.704112833693709*^9, 3.704113001688855*^9, {
   3.704113085585206*^9, 3.704113138960531*^9}, {3.7041131749102592`*^9, 
   3.704113196277594*^9}, 3.704113340085017*^9, 3.704113849616333*^9, 
   3.704113934747982*^9, 3.704114107746073*^9, 3.7041141733371067`*^9, 
   3.704114225882869*^9, 3.704114323980888*^9, 3.704114504873578*^9, 
   3.70411455495094*^9, 3.704114671624854*^9, {3.7041147165175533`*^9, 
   3.7041147597669287`*^9}, 3.704114800671994*^9, 3.70411489568594*^9, {
   3.704114933748974*^9, 3.704114958501205*^9}, {3.704114998654685*^9, 
   3.704115025192453*^9}, 3.704128129074052*^9, {3.704128320151496*^9, 
   3.7041283498796988`*^9}, {3.704128637725951*^9, 3.704128650676798*^9}, 
   3.704128955664351*^9, 3.7041289984179296`*^9, {3.704129053246151*^9, 
   3.704129075138276*^9}, 3.704130192668951*^9, 3.7041302835359783`*^9, 
   3.704130334225778*^9, {3.7041724356900578`*^9, 3.7041724573793707`*^9}, 
   3.704172493647355*^9, 3.704172768715356*^9, {3.704172834455257*^9, 
   3.704172862326433*^9}, {3.7041728989206963`*^9, 3.7041729106543293`*^9}, 
   3.7041733867027483`*^9, {3.704173468583706*^9, 3.7041736760558987`*^9}, {
   3.704173709234394*^9, 3.704173778715601*^9}, {3.704173817967565*^9, 
   3.704173843897674*^9}, {3.704173883764057*^9, 3.7041739905327463`*^9}, {
   3.704174034818962*^9, 3.704174081027049*^9}, {3.704174115975788*^9, 
   3.704174155950189*^9}, {3.704174189003892*^9, 3.7041741965543547`*^9}, {
   3.704174245380579*^9, 3.704174255355009*^9}, {3.704174303806307*^9, 
   3.704174315434606*^9}, 3.704174350531057*^9, 3.704174967348282*^9, 
   3.704175032570499*^9, {3.7041752602513123`*^9, 3.704175276223406*^9}, {
   3.704175423302909*^9, 3.704175473661416*^9}, {3.704175513707449*^9, 
   3.704175660846026*^9}, 3.704175770501186*^9, 3.70417599520382*^9, {
   3.704178968595323*^9, 3.704179036827302*^9}, {3.704181075917459*^9, 
   3.70418117563997*^9}, 3.7041812238965063`*^9, 3.704181635091711*^9, 
   3.704181677285787*^9, 3.704181733094471*^9, {3.7041818619202003`*^9, 
   3.704181890135284*^9}, {3.7044544295333033`*^9, 3.7044544521922417`*^9}, 
   3.704454513670637*^9},ExpressionUUID->"a3fd49a4-bf67-412d-bab0-\
59594025cf41"]
}, Open  ]],

Cell[BoxData[
 TemplateBox[{GraphicsBox[{{}, {{{}, {}, {
        Hue[0.67, 0.6, 0.6], 
        Directive[
         PointSize[0.005555555555555556], 
         RGBColor[0.368417, 0.506779, 0.709798], 
         AbsoluteThickness[1.6], FontFamily -> "Arial", FontSize -> 16], 
        LineBox[CompressedData["
1:eJw13Hc8Vu3/APBoiDylQWlbDaWhUmR8lCKioUgiRUshDYqKSkN2mohE95mE
0kBGkVFCkZKUGZGEUop+1+97Pvfzz/N6v+Q457o+67jPobTdbf0OyQEDBhgO
GTDg////v/9oEewvW/N0zNY3Wf8zI4Lgr6/N5XehWRHkZFolj3dDcyIoivj2
XdUTzYtgc9Ps0Qt90AkimCgXO87kHDpRBAXhdYO3haDviGBfX0DNiavoJBEc
blsqio1BJ4vglcJlh0IKnSIC2dX6I3/eQd8VgeWRuvTpD9H3RHCamudkn41O
FcH0odX/RRSg74vAqz0yo6oU/UAEmypnHZr6Dv1QBOp7zZbsrUU/EkGZb6Zs
egs6TQRhU81/jOhEp4ug5uzTH3t60RkigOmdIwslKwU/FkFGxx0TjWHoTBFE
Ruy9cmU0OksELRkesoMnorNFYFrYmXhEFZ0jAv8PA059n41+IoIVGTn+bovQ
T0XgkrexqFMPnSuCE+3Vxt4r0XkiuJbmMUR6DfqZCFZrLpOJskbnk+O9t7Ne
6IAuEAF75/P3st3oQhGsl+/7cMgdXSSCZ+VpUyZ5oZ+LQFpOL73oFPqFCCZo
x9w7HoAuFoHN0L8jtC6hX4og8YBLWVcUukQEjjGyffdvo0tF4BRsEu2TiC4T
wbjZ0ffNH6BfieBUQLSRUjb6tQisNRas7i1Al4tA49Cqsrdl6AoRnBG9qsyo
Qr8RweuOp46ienSlCNx2KRy93IZ+K4JDQ/MnXPiBfieCpMdv1vj1o6tIvNmb
KvpJvRX8XgS5SerH/OXQ1WT/9vkdu6SI/kCuV2f35NvK6BoSz4++7Eifhf4o
Ap3jqtaVC9GfRHB2hObPX3roWhF87FpgPNUYXUf2g7KwMF+LrheB6i12hK8N
ukEEcuVKIQ+3oxtFoDb42fOfe9FNIkhe1VWicxj9WQQzF3TG+J1AN4uglpWB
8nPoFhFs+3z63sww9BcReGyLlzgTgW4VwfjC5FlNceg2ESj2dmiZJ6C/iiCk
4/b0tPvodrI/j0dLamSjv4nA4OixotuF6A4RBOgonVF9jf4ugvohy7SYanSn
CG7lT6pb0ITuEkGlbmdg7jd0Nzlexx8d29/oHyIYPcOjo0fyneCfIrj+LiI5
QhbdI4KdkbdOLVdA/xJB7NXcXZ1T0L9J/q8JdqJmontF8MIp33v7AvQfkv/G
G1NU9NB/RTAn6axs60p0H9kvv3vBD9ei+0WwoNVQL3Az+p8I0rZETdzphB5A
gWLK0vkrXdESFFQtuuUz+whakoLLd7fIKp5CD6Rg3znJ6mGB6EEU6CQs6hp0
BT2YAp+SW1aDbqKHkONbSQyTYdFSFMQdGi2vcA89lII7S0RHZ2SipSnIvBqm
Z1iAlqHg77GHOxxeoYdRkPtmaM+ZarQsBVpn7/UnN6H/oyBWozu4oQM9nIKC
1rLrk/6gR1DwMaZJxW5wlWA5CmZ45cyPG4EeSYFU9ef8b4roURS80ar4skwV
PZqChJbe6Kg56DEUTJ2c3fx3CVqe/Ly4ky8cl6MVKHhSFGZRZo4eS4G63pKD
Kzahx1GwvTJZP3s7WpECN595qYYu6PHk+H+qqgo90RMoWJ/34u6mU+iJFPTW
yhu1B6InUbA5OS3kwlX0ZAqGPrkboXELPYUCiVtfd1fy6KkUJCWa9J97gFai
oHhEuJnBE7QyBR5j3kLfC7QKBTEPrKSeVKJVKagLfBwXVIdWo8A4Jne8w1f0
NArKfTXctX+hp1Pw1eYppzjwveAZJJ5+bS4ZMBw9k3x/zatP7ePQ6hSorh3d
WK+CnkXBAcfhtR/noGdTsFs2+12dNlqDgvhZc8rbjNBzKDgTubuibw16LgVO
ev518rboeSReh9wbsGgnej4FF2THLrJ1R2tSsPTiF7/zx9ALKPAe7f4j4xx6
IQU71vUE/LqIXkSBjEyf59JotBYFvso1l88w6MVkf4/KfnlzD72Egvmyi4/O
zUZrU/B0r4xJyHO0DgXp9Dzbn2/QSynI01/3wKkOrUvBiAEjt1V9ReuR+Bow
ys76N1qfgrITXXfeD6oWbEDB9Ffr7HfJoYHsz9pn+3onoA0pSFn6+eOl6ehl
FBhQxhlaC9DLKTjv5Dnkkz7aiILRXySfhpqiV5B41T3408QKvZKC/HLz20O3
o41JvgeMKS9xQZtQIB09ISj6KHoVBREnQsoPnUGbkvWID2DWh6HNKCgMsZJb
cgO9mgJq0bz/1Bi0OQXj6tbFK6aiLSiYJt/+Tj4HvYYC823zUhSL0WspmLxK
b77aO/Q6CrZN1LRd0oheT0FOuepCy+9oSwqGdapkH+5Db6CgbaPWwJvSHwRv
pGDsFFuJV/JoKwrU/PwzhymjrSl4lJCkbz4HvYmCXaEPzlzRQdtQ8Cnv2NXP
K9GbKXi+440nWKJtKZCtCVOP3YreQsHZooN3pfeh7Uh8pRsM8zqCtif165fC
3+9+6K0UmHotfukehnagII05evb3DfQ2Ck6cTJvpz6K3U3DS/33G1AdoRwrW
lD8xyn6KdiL17c/mZ7tK0Tso8JsUvnLsB/ROClZU2he9bEHvIvVx2X2r4J/o
3aS/fL/csXFgjeA9FBxv7o9Sk0M7U/A54qdD30T0XgpKG88afpiJ3kfBLZnM
5XlaaBcKHjCJ+1KXo10pyM5wy0lYi3aj4FvoRONEO/R+CjKyyyUfOKPdKVi1
ZrdqgSf6AAWNjSvya/3QByl44XXzzsCL6EMUPJNq/aQRgz5M4vf1BXsHHu1B
9n9p5azIR2hPkk9HFVfXPEMfoWCea+CTmeXooxTY7Nxy8Xgt2ouC7x9Fme/a
0d6k3631MtX/iz5G4uNzxRJO+qPg4xQstmICp45Fn6CgJLDcJFoV7UPWw3f6
flVNtC/pJ23bBt81QJ8k9W/EgmGm5uhTFLx10/Zr2Yw+TYHSVcmDYbvRfqQ/
l8lUGXqgz5D6Mz7/SO9p9FnSj6mtm9LD0OcoWBSU/8AvBn2eHH+ITqRVAtqf
ggUnOofMT0dfIP/ea/a/0YXoAArMglXO/3uDDqRAb9VoUVcDOojMFyqL7To6
0cGkPi1ufOs14JPgEAoSpwwqPymFDiX1LkleOWg4OoyCgCmL86Lk0RcpOLr7
TFbSRHQ4yU+jSaMLVdCXKDikNOFJozr6MgVzx0S+HKKJvkL86qHObG30VQr2
3A4ZagXoa2T+2K6j42eMvk7W917Nt/sW6AgKTLJvzWjfiI4k8XRC+/lMO3QU
BR8c3rzd44S+QQF7LX594l50NMnHzmfaPQfQMaR+P7AOMfJC36TgR8DuDVdO
omMpKDKXvNB2Hn2LAvku1fnGoeg4Cmp25ZuKrqLjKbi7t7JSOgZ9m9QbV+13
7iK0iNRDt4I1NQloigIo36i7JhVNU6CxmonJzUAzpF+LfL30c9EsmceSQooz
nqM5sj//+V43eI3mKQhU+F7zrAqdQOrRS99r6+vQiWRe83N9WteCvkPBIJ3A
PZ7f0Ulk3rG7ECD3G51MgaS6nHrigFrBKeT6T6avWDsUfZfE3/OpH3+OQN+j
gH5d9DN2LDqVgtPxOkHrpqDvU1Dt+PnW4OnoB2Renqu/JHMO+iEFlj2x5t5a
6EcUGNnurdfVR6dR4HW6+bfkSnQ6Bev+bgkrNkdnkPkkVIKN2oh+TME9pUFG
++3QmWSe9ju31WQHOosChU1xf1Vd0NkUDK9xnDDkMDqHgpsPJ2S0HkM/Ieu1
IfFThR/6KQUHLTPO5gaic8n+145NfHAJnUdBU/JZqztR6Geknlbk+HDx6Hxy
fqGHZ/I8uoCCq/MNLZPvoQvJfF93/29aBrqI1HNfW7XCXPRzCsJcRC/ev0C/
oCDLSaKzsxxdTPq5RcGl4R/QLynollt1b04juoQCx51P11h+RZeSesft3nns
B7qMnO9d2x6mD/2KxM/VJInqwXWCX1Pw5cI+v1HD0eUk/7M1bM0V0BUUhDY0
BwVORr+hYNS7vEWl09CVFOx3u7B+3Fz0Wwqa73XVOy1Gv6MgqCK1JdUAXUX6
5z9vx2Em6PcU7DVqXrtjLbqazMsnwpOfbkJ/oGDn3P/OTNuGrqEgesf7oqA9
6I8UdEZ6nfrtjv5EgWGUHbfHC11L5h2Hr0Y1p9B1pP78OG9hHYCup8B905n8
8nB0A5k3tmjcsYpCN1LQei5n0Id4dBO53p+e+bsS0J8paFhy7OfPVHQzBZWH
jK9cyES3kHgIaBuqko/+Qu5PgqUbs0rQrWR+aBs8Y9tbdBvptyMWlAypRX+l
wGHii8qkFnQ7BRV3f+hv7UR/I/uZ/Fhi1B90BwX3W8dPKhxYL/g7ud/paAvy
k0V3kvuFvD9rjeTRXSR+43u2D52M7ibnm3Yku3Qa+gfZj7r+HTfmon9SYLv9
+xrXJegesv50tNdyQ/QvEm9SunUTTdG/Sb/f13iqdz26l8w3yjc2Vdui/5D4
8jPb+sQJ/ZeCYxmZF3kXdB+Zl4dXdER4oPspCFE/6RHkg/5H6lvsrQl+59ED
aDi41+/9iTC0BA3eGzYmH49AS9JQlTD9mm8ceiANfYO/XzjHowfRMO6Dv9/F
VPRgGhpsEnxiM9FDaPja98vjXj5aioYwmzan56XooTRcz2pe3vQOLU3Dnl/z
hg+uR8vQ8LG7+fH0NvQwGkp85c0tfqBlaZj/IzL1SD/6PxpqWgy/i6QaBA+n
Qe4z//utHHoEDQcUthcMH4+Wo8HK69lbYxX0SHL+I/fI+c1Gj6Jh6zip3qeL
0KNp2Py09KKUAXoMDc732ystTNDyNGT1nnx2fR1agYa6n3G2zZvRY2m4vHPn
JR0n9Dgavq1/7RLqglak4ZrM14YWD/R4GvTGJ/5c6YueQIPOCumblD96Ig2+
J1o+DAtHT6LhSe38hINR6Mlk/fjHMh9vo6fQcEnbocv8DnoqDcd6GhyzH6KV
aPDYOcJG6wlamQaNkZEld56jVWhYdH5p7uwKtCoNDnZRCxJq0Go0qS8GPfOb
0dNoqOXmdqR9R0+nYcQ2rXXGf9AzaMgxMperHNQoeCYNG07oqzgPR6vTsMIx
3mfAOPQssj5DWsZHKKFnk+vLX/FFaxZag4aLtU/q3ixEz6FhaI/W76P66Lk0
vItdqTzVBD2Phh/9jusL16Hn0/BP5+Xxw7ZoTRr8JoddU92BXkBD8HW/K29c
0QvJ8SxW7w04gl5E9n+ytczyU2gtGqKTa3b2BaAX09Ai8flg2mX0EhpujRiS
ejQGrU3DJ++LxToMWoeGFx9+uvSnoJfSMFXqU2BuBlqXht/7P0wNeobWo0FF
ZtvUTaVofbIeg7NOqlWhDWiwozWW/qhHA9mvsXnL8r+iDUk8TvcJjuxBLyPH
n754zAGJJsHLaXBMZgpNh6GNaHh+6FC8mjx6BQ07pRQiJKegV5L9TPoaUzsD
bUxD8qKl3BNNtAkN55nJybd10atoiNG6JrqwEm1Kg+zXc77ua9FmNNDBCQs2
b0avpsHElr5n5IQ2J/m9Om3SfFe0BQ0dcm2SU4+g19DA6oSEyJ1Cr6VBnZ55
TzIQvY6GwiPDtv28jF5PQ3OcxdnWGLQlDTKhb0bXMegNNJgya36/u4veSOpb
z5xprx+jrWiwvZfsX5yPtqZh/KfqUYVl6E006FYeS8p7j7ah4WmT6rqnjejN
NFz4NKc+5xvalgalO2kbcn6jt9Cg1ZIQnjPws2A7kk9Od4Oe/Ie2p+Fxoc68
3LHorTQcUj2y+5kS2oHEt6ejSuEs9DYaJidD4vNF6O00WKZYOLw0QDuS/IuT
tS9bhXaiQWLFvyvllugdNLga+vZW2qF30rDsy2PP97vQu0i96kzrq3FH76bh
9EwL7zpv9B5S7xYpf2w8g3Ym/ccsdWxLCHovDb/aNo1uu47eR+p3xPzs9ji0
Cw1/QrRkvyegXWl47T2/sfMB2o2GjIWZS7pz0PtJPrmbdnc/R7uTen1MfvCP
CvQBGsra527q/og+SMMZO++qzhb0IRrqvWR3dHShD9PQ+LApua0P7UHD93sL
uj9LNQv2pGGi6znFupHoI2S/hpqPeD8BfZQGLvTZk1dqaC8aQtJklQrnor1p
GHV7+NhMbfQxUh+vh4UlL0cfp+FU0bzjceboEzR0y9s9C7dG+9CwNmeLzalt
aF8ajmibKbvtRZ+kYUHpuP82H0afouHh0QuDl/ugT9PA+2v3zPRH+9GQ4BZe
PDwcfYbMEwffHfwehT5L6tv+qRVlIvQ5El8X11bfSUKfpyHq1oiNgWlofxqG
y/T92JmLvkD6Wc6wHv2X6AAa5mqO1B3zFh1Ig4L+JbqpFh1Ew+1HL6bcb0UH
03Cv9pbfqR/oEBq2vE58ZPYPHUpDz8AlsSOlWwSH0XD80cJJ5aPQF2nwPL1q
RPhEdDip5/cKNllMQ1+iQflDctXgeejLpB6uSD78SBt9hcwf+6bI7FmOvkrq
jc+AI2PM0ddocKoZGJNuhb5OQ8C10/b2DugIGtraTl/+uwcdSUNacYrylYPo
KLKeHzU+zTyOvkGub1Cm88Oz6Ggyv/zRaDUMRcfQEPRF2ujZdfRNGrY1Rluv
iEPH0lAU1yuVxaNv0TBlaavWgvvoOBoU3/XnxWah42mI9T19RaYQfZvEf8FZ
f5dXaBENTHSFT9F7NEVDv9RfG6VGNE3i44vRL/d2NEPDtIpHOhk9aJbU3yJl
iQESXwRzNBiNHjJLTwbN00BmwKsHR6MTaND8JzMtbiI6kcTv3/Z7z9XQd4gf
lCl/nYNOIv1vR73q0CXoZLI/fQYfJhiiU2hIGtUpPcMUfZfU9/AYv9mW6Hs0
fOi8Pm3mFnQqDWrDagom7UDfJ9c7eIyRjCv6AZm/VoXsb/dAPyTz7D6LaUU+
6Ec0DNT8o3vjPDqNhuzzXwJ2haHTSf5dmfhlRgQ6g4YhBbpzam+hH9OQ+zl2
TiiHzqQh08AiZ9E9dBYNm3K+pZdloLPJ/Kr1qcsxD51D5ltvNf22YvQTcj1P
3N2c36Cf0tBbo7KlpgadS+Zt3dqulZ/ReaT/aloUxn9DPyP15LJeVU8POp+G
9VDXZzCgVXABDdIf5w47PhRdSOrHmfdvE+XQRSQ/LbfoVYxDP6dhv1rb8I6p
6Bc0uJmcV/k3A11M5qflnWsl56Nf0rCEStr3ewm6hMxDTSNWNwC6lIZXy1Ry
n5igy2jQz8xjLq1FvyLrPSmyzGYT+jWJ959ycqMc0OUkf4u2aj/eha4g9XtO
oJKtG/oNif+Bu6NaPdCVNAx7GH7c9QT6LbnfiPC5Vn8G/Y4GKV2XbNMgdBWZ
h6r2F8RdQr+nQVR34HR7JLqa7P/R+bnqcegPpF4oLLPbxKJraNBeOFrJMxn9
kdQHifbasw/Rn2h4MO+X+7ksdC2Zj0oWxR15hq4j6zs3wHhzMbqezMcfMufN
Lkc3kP6X6D2vvQrdSMPs8vXjbtaim8g8JZX5yLAZ/ZnU6zylplft6GYa8i+W
uFr+QLfQsNpuqNrTP+gvNMTX9r9TkmwT3ErDnRlV9m5D0W2kPnj9XcUPR3+l
YbmP9+O3Y9DtNPg7LnPtGo/+RvZ3mMW0v1PRHeR+tuLknc5p6O9kXjrFvn4z
G91J9kPt5BZaE91Fg83sxNG7lqC7Sf88/uLJKH30DxoCb+xbwC1H/yTzc/vY
ufNWoXtIfv6z9Im1QP+iwb7l9td+S/Rvcj+cc3m5iQ26l9THiSmmx+3Rf2hI
jAl/ccMR/ZcGi/hPF5nd6D4aqlvX7rrpgu4n9W178uhTB9D/aAjv/rzNwhM9
gIHIfT0TBh9DSzCQpDSFivNFSzJw4GqK1uwz6IEM6C+Qj472Rw9iYHfqz6Te
IPRgBmbqWS+Hi+gh5HhWATPdrqClGFg3Gpaci0APZYBX9zE6H42WZmCI2l2V
A7fQMgxQQRxnJEIPY2CuRmzKPwYty8BoM50RcQno/8jP+xF8bU4yeji5vrUa
027dQ49gYH7zpNC+B2g5BvRkmhMhHT2SgZsaV2z3ZqJHMXD4aprb8Rz0aHL9
dw7keeSixzCQeX7fYut8tDwDxXFPt04pQiswsDT5mG7JC/RYBl5Pph/vKEGP
Y8DMIPRRXRlakQGmWE5qZTl6PAP7vSOPh7xBT2CAPq77I/MteiIDVuNiVpZX
oScxsHf6KLOSavRkBtziA6vv1KCnMGA4I6Xi8Cf0VAZG7a4cqVSHVmLgLT/E
JbkercyAr9Gg3GmNaBWyP23ru32b0KoMvJy/pDrrM1qNgQUl2Zvrm9HTGOj6
lbumtQU9nYEpt9siK7+gZzDgfEZ5DdWKnsmQ+hLXs7kNrU7Wo21JbKfYsxg4
U1qxwPUrejYDp5LtrhWLrcGA6jXRQ7l29BwGohYe91ks9lwGCi/Rbw3Fnkeu
v+Br0lyx5zMQt3/0zwFiazJgZNh4JVV8/AUM9O5cfNpc7IUMVH9o4QrE57eI
nE9Sq+R0sbUYmKek771bfH2LGdDN6BkaJL7+JQz8Z2kce0m8PtoMDP7ooeMj
Xj8dEv9m7c9Xi9d3KQOXpmtZ9In3Q5eBQerSTGgDWo+BOcvrYwaL90+fxJej
rrddLdqAgdmnFPSufUQDAyccuObUD2hDBi7ucD11/z16GQNeW4fLRbxDLyf7
peZ5zaESbcRA4oTXKjIV6BUMNF0LTL/yCr2SxMPsNc5DStHGDEzNHaprU4w2
Ifma+kUvRJwvqxgIjXM+QYvzyZSBASuW/3dbnG9mZP1kD//xE+fjagZ0+JW2
JuJ8NWcg+vgK+JaGtmBg15MVWUfF+b6GAbZge/vnu+i1DHxs7W/QTkKvY0B5
danTfh69noHVikseh9BoSxIv079Ih8ejNzDwfvPudV430RsZEG1YG7kiCm1F
zvecbUf3VbQ1qQ+aWzefD0dvYkBq2eqGf8FoG7Ke0nMjbC+gNzNw+csc/0hx
/bVlwPZNUFaWuD5vYSDjPrW6wBttR/bvwXdI9UDbk/M7+DvhrDt6KwMPBzuJ
dPehHcj5/m7Tq9yJ3kbyU22Hv9U29HYGXjgkR6fZoh0ZCJ5WeGmgFdqJgWn7
7FbPW4veQeLzRFLBUlP0TrJ/62Z4zjZC72Kgou19iKS4X+5mwPvX2NWZi9F7
SH2ZZ9u0dT7amYFj2esjPquj9zLgf/ZN/EZV9D4G6uY1LmcnoV3I/hnfvN+o
gHZl4LG8id5QObQbAyd9FiuOkkbvZ2Bz6sfAgeL5wp30l4qn76t7cf44wEC/
2yHT6C70QQZu/7ow2aQNfYiB5RNuR1c1oA8z4NO/dZTVB7QHA92ulk/SKtCe
DHz/Iftr6Ev0EQZK38v0g3jeOkryf+yDKY6ZaC8G3kz4m3joPtqbxI9DYP/+
RPQxBuKXKU7dJEIfJ/mwyN9CPRp9gsTrDN+8z5fRPiTeGjfnhIrnS18GyuzV
fdTE8+dJBgw6EnVFx9CnGLgSaLlk9CH0aQYaa2ck79uL9iPr4/KpKWU7+gwD
gWfzFZts0GcZsNj45MKQdehzpF8WrPQeI563z5P64GWtIWeA9if76X+i/vci
9AWynu4Fn8pmowMY8HyZufuaCjqQgVcqjlnm49FBpB4fPt3aIb5/CCbxtFZO
8bQUOoSBZwXV7YP68X4klNQrH6NHHt3oMJJ/dYPy3n5BX2SA81m8dVYtOpwB
Y+vVFa6V6EsM/Jo56HCc+H7pMsmvXOfAwqfoKwysWl22p/YR+ioDWucLbFvv
oK+RfqIxIfnzbfR1BkZqFDx8E4mOYODG3785D8X3f5EMjG8dMTH4HDqK1H93
LwXr4+gbDDw/+3rAmIPoaAZq+wvV83ajYxhY0zC5wdkefZP072+K7oM3oGMZ
mHzRfurlVehbJN+CBq0Zb4COI/08YJn55YXoeAZi81bsHaKOvs2A++nZv12m
oEUMpDEDjF+MQVNkHlqdEq8kvn+nyXxhNmq76z/x/T+p139fvEzpFt//k/pS
5aTzrQXNkX68XKNb5SOaJ+tvuMJsXTk6gYGdDheDPcW/j0gk/dc/XfZqJvoO
Od9ulTFJd9FJDHxVbup8QqOTGeisf/mz5AY6hYEH+za5VF5E3yX9b4N6wLtz
6HsMyF51/lN+DJ1K4lfW6dlzd/R9kp8j0vQzd6IfkHlZS3Sft0U/ZGBJYJfP
1bXoRwxov/3demIFOo2BOz3XzBx10OlkfjVd+M1oLjqDAcd5idNUVdGPGZh4
w9FQQhGdSeanR9ODq/9DZzHwN8rA9r4kOpvMBwr2P4N78PdhOQzIBMTwO9vQ
Txi41nymSE/8+7WnDBQx3ZFj3qBzGTDpmL2vtQidx4B6SuGZJ1noZ2Se+pOu
GXEPnU++vsI44wCDLmCg5kOf8+podCEDB1+xhjPFv08sIv3tgrLisPPo52Qe
Of4qr/0Y+gUDP8fJeJe7o4vJ/n+w2ZuxE/2S9M+40AKRLbqEAY8fD5+Gr0WX
MhBwRCHo9Ap0GQMaziobPHTQrxhI0Qg23if+/etrBra1aV3eoYouZ2CTsYbz
dkV0BQMKExI7tw9Hv2HgzwalzbsGoisZWFY19rnbL/z98Fty/r6r3I59Rb9j
wGZ8uFtQHbqKgYbg7q5blej3JL6Ghag8foGuJuu1LE61Wvz77A9kft40y+rP
fXQN2S/RFudJPPojAzHLFrYZxaI/MZCsZzb+wBV0LVk/ykTzdgC6joHtMR/3
1/ii6xlY7FM8crIHuoGB4xPernHai25kwG7iC6dkB3QTAytdvP0HW6E/k3r3
NP2Hgxm6mYEN+js+PQV0C+kHY9f5zNFCf2Fg4IFNUrHizydaSb3WteQniD+/
aGPAYebY2GgF9FcGNqZ7jFWXRbczsMgVIFMC/Y3Ugw49M9se/Pykg+znwQW7
JL6iv5N+93rfgkd16E7SL+UXmHm/RXeR8/1VfXflS3Q32S+H5Qcn5KJ/kP6x
cWXw70fonwzcb3wxtPYOuofMY3J5jWW30b8Y6MtXmf4iEv2b1O9fDcUlYehe
Mo8xw6qqz6H/kOtTumXadRz9l+S/Wtqk0YfQfeT+Rtdlra4zup/UF+kPNa4O
6H8MSPALclkr9AAWhurE935bjZZgYbf+Xm/95WhJFhLNSvSvaKMHsnAqUkm3
Zy56EAvdGZl7tk1DD2ZhhPrgXc8nooewMDB0erj+aLQUC5zuP/l0afRQFlyj
1g0xHICWZuHws9qjpT/x80cZFvIU3M/sEX8+OYyFAVVZurINaFkWemWCUx6K
P9/8j4UmpahfrmXo4SzUdXNT5hagR7Dwmzm5+HcmWo4F27QGi+JU9EgWkobE
HuR49CgWnP+eSwmPQ49m4ddz97FnI9BjWHh3Rz/hVBhanoX5Rm+P+59HK7Aw
/pvmxQgf9FgWdGzWdKZ6oMex8Onn0tvvXdCKLCgFWT8ZJf68eTwLJ85mWW7Y
gp7AgvqdFXI3LdETyfGSmI8/TNGTWEh785LeuAw9mYWorMfrsrTRU1hYNFyU
pTkfPZWFRxqf3tyZgVZiwWjSNy+tqWhlsl8rTwU/G4tWYWGwg2fX1hFoVXL+
1tUXJKXQaizMWv19YWK/+PN/Fp4FqJdt/yn+/J+Fglua+lPbxZ//s2Dt3mbT
1IieycIK88MSqR/Q6izMmDN9ZKD4eYNZLBg3RDjtLUbPZqHFhn2zPg+twcKk
jIIy/cfoOSxs/Pyjd34qei4LEXPuts5OQM9jwafvcMBc8fMR81kIZ35na99A
a7Lw+ofhAbPL6AXkfG/e8HMKQi9kwbKXrvY7g17EgsaFtfb8cbQWCwEPXrdV
HUYvZsHmZL6znCt6CVlfPcW01TvR2iysdxyZEWKP1iH5Y2e17p0VeimJj53f
bGauQeuy8GK/caqPMVqPheXy85ZVi59P0Wfh9IWGGv0laAOST5TsHmoeGkg+
fct6LD8TbciCiYR57zkl9DIWQtK7XPsV0ctJPtXABq9RaCOyX9pnQ//IoFew
QHWGSJ8aiF7JQsdnKv6/v/h8jjEL1XLXV0Z3o01YYDtSXi/4il7Fgt/I4rkv
G9GmJN/8TfVdatBmLPwInFQnV4lezYL3wOd9D0vQ5izozXM9uKMAbUHWd0uG
qkIOeg0L20KGdhU9Qq9lIdrMOOt0CnodC8k2o5yBQ68nP+8q/3pAPNqSBSgf
XJ0bhd7AgkdC5vbAy+iNLDz8ZDnOJhhtxYJEwYqeeefQ1mS93ybeGuaL3sTC
Z8ejpc1H0DYsnDxpr1Xgjt7Mwsf5Lf6MM9qW1N9LR30DHdFbWHBXNSnZvwVt
x8Lxf7tnWW1E25N6urhkla4FeisLUzXWflQ2RjuQfP4huikN6G0sVOV5LusQ
P6+2ndSf/ZZH38xHO7KwqTbtd7o62okFBU75yE0V9A4WMiJ+0qcnoneycHvD
Ddghfn5uFwuxvd5dRsPRu0m+9fq1K0qh97BwYeAqxbZ/+HyeMwt/F1yk0n+h
97Iw2V76wPnv6H0sNMY4rFv/Be3Cwpzx1pMV69GuLHwXZSRXv0e7sdAQdLgh
qhy9n4X9i0+E2BSj3VkI+tAeMOoZ+gDJZ51/Kfni5xMPslCkKVNz5AH6EAs9
vmFNaknowyysszYUvaTRHiyUSXb/PBCL9mQh51xqyqgI9BEWdurk3024iD7K
wvP1ceXLxc9bepH19h7QUX4a7U36nU3FJ4dj6GNkPZoffvt8CH2crOf83fbO
LugTLFhMl5/7eQfah9QjrY3a9vZoX5KvI+U2llihT7JgJXV6s84a9ClSP9YZ
KccYo08T26480yd+PtWP9J9/VVs2LkGfYWH2o/unRPPQZ1loftVV2jEDfY70
19PyyguV0OdJfZcatm6/ItqfhUuMpvbtkegLLMQXbrn/ShodwMK+kpfxvyTQ
gaRfjVtZq9CLz+sGseBb2Wui0YkOZuFc661HS7+gQ1jYTB0auawOHcqCbOjM
uVCFDiPHa+uYpf0KfZHUI0+D4llF6HAWwtRTbso/QV8i/d/J1v3nI/RlFpwS
Psq8TEZfYcGxx1M7ikFfZcG0pqvQIRZ9jeTnu3T/CdfR10n92vV65YtQdATJ
v7nvSw6cR0eS8580unu4LzqKBZf9W07f9ETfYGFm3lKL6W7oaBbcxrxXi9uJ
jmHhIDuserQ9+iYLWWNMlh8VPz8eS+qj1P05r1ejb5F+oj3jgJIROo7Mgxc3
RDguRceTr3epBoZrom+T+cTmk+2DmWgRC/33E36/nIqmSD102WlVJX5enmZB
/vZVx3fD0QyJh5unR78YjGZZmPhD2Sblr/j5f/L1HLUZgV3i5/9ZSCjsPmTz
Rfz8P6mHISkLx9eKn/8n62Wpa/eyUvz8PwvXZWc1Hn4pfv6fBYO15U/l8sTP
/5P4Ujf7Hp2OTmGhvNlh59QU9F0WhlXenniZRt8j813bnuF90ehUcr17Hmtt
uoy+z8IVV/cwUQD6AQtbPcZNaBa/b/GQnN8mh6yJR9CPyP4P7bBb7opOI9dr
sFzdTvx+RzoLh26un+G8GZ1B5t2Gt1uc16Ifs1AyxLLYbiU6k4Xz2wb4Gumi
s1iYnlvnPVn8fko2C7memQWt09E5JH+1x7vxk9BPWNgzzeCIw2j0UzI/xyxp
l5JG57LQupR+sKIP37fJI/Wn0/D69mb0MxYWr/90fedrdD4LQ1qo1+sy0QUs
7J1vsF2VQReS/ckv3l4Tji4i13P+T5fPCfRzUt+jvi2S3oN+Qe43dq4x9bJE
F7MQuUNvw2s99EsWdN1HuqnOQJew0FdH77cfhS5lYUvp9um+4vepysi8+trE
y78J/YqFl/n167xK0a9ZMMvQvrY+DV1O6n3t8yWj4tEVZB7ac2nqoyD0GzJ/
bhukbyx+n6ySxNdJiZMZDui3pL511VeNM0W/Y+He6EP6Wxagq1jYMa055qz4
/bf3pB9K13VfHYyuJsf7uG9haDu+T/eB9EO+18qtEl3DwtzebVaLstEfWRi1
671GHY3+ROaLK1PNDovfB6wl9wuSGxMbj6LrSH9491JObzu6nlzfZSba2xTd
QPqTjvmZWE10I+mX7c5diePRTSyUev4eFy+J/kzm2cT5009+wfcnm0n8ll1Y
u/IVuoXcD1beL+h6hP7CwreI6Fz/WHQrCzWD7L2G+qPbWHg7AZT270d/ZeHW
ovTv2dbodrJfli5qf8Tvq34j97vX5HsmT0N3kP706eKt2f+hv5P+c6bGSbUb
35/tJPkqNfTYkPfoLha8ZpV0vspBd5P7ER2DY+do9A8WQl8tnTw9BP2TzIMP
Jk5LOYzuIfE+d1HdjC3oX6S+zSqJDViG/s2Cys5pqVUz0L0s3D/i6KIwAv2H
1PtPVyYa/MD3qf+SebX/rvzG9+g+Fjb8F8hvykH3s7BLpnCRKYX+x8KSyOYh
6kHoARxM/qzl8esAWoKDXufCqlTx++mSHOjmHQ3cro8eyIGf96f6fhX0IPL1
tDU6AdLowRwcG/6yReqb+P1/DnrGjzQ/XC5+/5+DUyZHsl4/Er//z8HxA1I3
VGLE7/9z0HF2fO1+P/H7/xysPVEz9+Ee8fv/HLy4unHNdwvx+/8cuCfVWk5c
KH7/nwPqcMh6bUXx+/8cKA0btc2kH/8+wwgO/r7IvLyqHi1HPMdfSq8APZKD
RY/6i5XFf09iFAeKKssl/oj/HsVoDq4HyableaDHcNBSHTPytC1anoMszWKl
BYBW4GCDf9ugN6rosRxY7a+q2CuNHsfBo9buO91f8e99KHJw4PC4O/tfocdz
cFj5xreP99ETOLBstQxeFomeyEGsiUpaoA96Egf6jhql9x3RkzmQnbjfpsIY
PYWsj776r+ZZ6Kkc6FVEWXSOQCtxEPdQ8t/3Lvz7MsocWFuf55or0SocVN1b
/vNNOlqVg3m3Zp98LP77OWocVMyTb486jZ7GQafDrZrD4r/nM51c77AV3SZm
6BkcNMssKFWYi55JzieadJtRaHUOgkZ42d/+WSF4Fge7rnxYt6sKPZuDGu/L
QdMy0RocuPqsT66PRc/h4NrxnVtizqDncqCpuMZoyx70PA4cNg8ev9QcPZ+D
LqX+aePnozU5WHGp9szvMegFHMy6ab3u3a9ywQs5GOw/MP5RNXoRByGRPtci
stFaJF7+s1l1LB69mANDadky+/PoJeT7G/6tWrYPrc2B1KnTL6etReuQ9W0q
PCK7EL2Ugx3fmrZ3jUXrcmC8/IXo/Z/XgvU4mLFrpX3eR7Q+B2ukem8lPUUb
cDDNZVvwDQoNHLCqRdqBAWhDDjzK1mcec0Mv4+DDgpaFbpbo5RyMtTe577gY
bcTB/PE9mzdPQK/gQHnSoSCLf68Er+QgZ5SihWY92pgDlYzzcxTz0SYcXIo1
jxzIoVdxoHZx04DOYLQpif/jfwsaDqDNSPzu/rK12gq9mgMzH42573TQ5hw8
NZh+8/1ktAUHA3IDJjRIoteQ/JtmL93VVCZ4LQe3Jb+WDn2OXkfq2ZiSt2p3
0OvJ8Ts+njUNR1tyIP1BFzw90Rs4KMkz3MPbojeS9Vh9dscXA7QVB20/qq7O
V0Vbk/rmuXL7qaHoTRyETh447UNbqWAbDmS8Dp9dVYbezIHW0L27c1PRtqRe
5qwZbRqB3sIB31DwsOoE2o7k25eP/h6OaHsOFNQkHkwyQW8l9Xtfr1vpbLQD
2c/m3/XBI9HbOBhTqHg6pa1E8HZy/r56Llvvox050K789knVF+3EwYKuo4sH
mqJ3cLAw5H1B72j0TnL+zoWtw2peCt5F+ksN90OLRu8m+Xfzhs6xA+g9HIyI
dP6vWhftTOL3T3CWlRR6LweR1lqxbWXFgveRetKvIxEdhXbhwPGnbPjmXWhX
Uh9EV5wXaKLdOEhiCzRn9r0QvJ+DvJMpHroFaHcOTPYwWS7h6AMkXt6tvPzY
Hn2Qg3z1Xcdnq6MPcfDWccbftB/PBR/mYPrslvA9OWgPDgqbjPOWBKE9Sb53
KY2YaYM+QtZnVHi7jhr6KAdyXd01rt+LBHtxcLO2xibvMdqbA/9ItUr9C+hj
pH8Zv3/x3gp9nNSvi2vuRKmgT3Bg0zri+8mOQsE+ZP/qP0sGPkb7cpAIauqP
L6BPcvD59txl4zehT3HgfS9mxQ019GnSzwrunljZVSDYj5y/q7KWQg76DAcN
7IS7siHosxycszZdqm6HPsdB38WKUW6z0OfJ9RlvP/b+d75gfw7u5Y555FaA
vsBB1N6LQ2dfRQdwkOA2kJHbiQ7k4Dw9pnLSInQQ2S+P38WWg9DBHJx+4JKf
8vqZ4BAOdpc8+KMThw4l88VjNrbtADqM9L/ldHv+MvRFDrwmxykUj0KHk3xZ
pbT6b12e4Evk/ENdjm26i77Mwep93osbTqOvcLAkxtEhYgP6Kjmf9qrB3mro
axz0O+5ddPZnruDrJP9lPf+k56MjONj3RMdx4nV0JAfm/5V5UM7oKPLzhywy
sNNF3+DgwfoVuXrD0dEcfFPJl1316angGA6Wm+2Z7JOCvsnBwI35fR/90LHk
68n7Evdao29xkPm5UlNZHR3HAf3meODAvieC40k8/X2RPqIUfZvMk0XzslfG
oUWkPknKX6M90BQH0VNaYJEpmib5UFwqap6EZjgYp73kVNb3HMEsB+W/wnfk
5KE5DmISag+3X0fzHIhaa96sdEUncFA0SZYrWoZOJPPD/jujvcai75B++rRy
3sa2bMFJHHjGbFXakoNO5uCrVodkyBV0CgdPdgzq/LoXfZeDurRW6aOG6Huk
3/gVO80bi07l4Hme9eIZVVmC75N6db840OQs+gEHvz+f6MnRRD/kYM7N1FuX
PmYKfsSB6s0LD7ID0WlkfZ1bt6zUQaeT+Svo5gO15seCM8g85FM6xu4K+jEH
Q+T3tzYboTNJPVTcK1nSlSE4i+TX4LSwEXHobA7+zZAvYdejczg4O+TP15uS
6Cfk+Nn3p3SmpAt+Supd0M7waEd0Lqm/SyU9RGPQeWT+fbCtU/pZmuBn5Pvj
l88v9ETnk/X9aWnTMBNdwMGVKM0Q2+pHggs5WD/D68ecEHQRiedzz3j7Zejn
HLx7nP76y4+Hgl9wcPG27LnXDLqYg4kPT9aOs0e/JPX33b8/aaPQJWReVg/5
+ij/geBSsp41bZoKx9FlpJ4cf7zggyb6Fdn/bV6SEi33Bb/mYFA/5XUyBl1O
5l0nXw97K3QFBxLmv19e/Q/9hvQ7mSJbjbxUwZWkP/i4d00+jn5L6tvvpXv3
LUK/I/PTqFVX5dvvCa4ixzscZjqeQr8n+RXfZuXlgK7mIJ5XCFo0Hv2Bgzcl
qRlm5XcF13AwQcnhXkYw+iNZL4VYw/Or0J/I/ct//+YlDkLXkn6ZO8BiTnaK
4DoO9udqOg49hq7noDtrto7uEnQDB/Kfr0QWdicLbiTx4+7rnZyMbuLgV8DA
7k5X9GfS7/O8DIJmo5s5aJpfM9H3S5LgFjIfDbIzfU6jv3AAXtvPuO5Ct5J5
JiXiwp5p6DYOwv+1zzry/I7gryT/NzrnPTdFt5PrW5FpVVyUKPgbub8wYyyP
maE7yLydGDHn7YsEwd/J/cj19E2fLNCdpF6N+2V4qYwX3EXqxXcpm64N6G4O
nF09h/W95QT/IPk+KCkvyQ79k8yT9QO6/qtnBfeQfr2D6hu9B/2L5INLpcWT
b4zg3yQe9zyareyJ7uWgelVoqPE/WvAf0l/Gn2geeR79l+z/4MbvPiPRfWS+
f37FOTSSEtxP7g+SquSWTUP/I/t1/WBceLJI8AAefq4Q1Z7WQ0vwkHTfIGBk
0W3Bkjy03ot0WGqNHsiD6SlOeUBjvOBBPGxI+HvR/iB6MA/OMtkHN0qih/AQ
/6r0XH1YnGApHoKa0i9KKaOHkuMvyt+UnXJLsDQPK8x+R8saoWV4+NU7dVZr
RazgYTzkrHqRaLobLcuD/5i3h6T/3BT8Hw/7Um8ctQ5GD+dh+dbQ4IXK6BE8
+KnlSRm6xAiW42H1OIV1WlejBY/kwdgh/JLJkxuCR/EAXZv2erZHCR7NQ0HJ
jH1PJqDH8FD1/tCsmaaRguV5+Juzeyl3NEKwAg9rX3fNMmGvCx7Lg1PTqwv/
3l8TPI4H9aUR9aXD0Yo81GzJykpfdlXweOLBcaIszyuCJ5D1HxQ5qTrhsuCJ
PLyb8peSa7wkeBIPuv9U8rdMQk/mYf9/p3uzrMIFT+FhloMoSzvsouCpPIwd
MXJ944swwUo8HG3NsUyTRivzYN3ZNzbOOFSwCg/XdiZW6v4XIliVh3uP7ZdY
BQUJViP7E+LbGjIiUPA0HqwOmVz4HH5B8HSyvpsyEjaP9xc8g4cLYU/bm26d
EzyTh02UVpO/xlnB6jxElbTPNkzzEzyLh89TKmxlVp0WPJuHY57fh9W/OylY
g4ddE46+KdjnK3gOD4eU0pgDA08Inkv2Z22SodN8b8HzeJC/+pve5nhE8Hwe
xvX4jdl5/bBgTR5eqExL2/f6gOAFPCS43yndP3K/4IU8yIYpTH0vcha8iIfQ
IxmBzzR3CNYi1zNcUqQWtFXwYh46Ip3e7MzdIHgJia+aqQFeCkaCtXnwbbmw
xrx4oMH/rEP2j3o41dh9peClPHx62ep18ulGwbo8tBUcfRgwxUGwHsm3UudN
GRt3CNbnIbFj0pItfs6CDXgI1Gz4eohzEwwk37uTB5/fcUCwIQ8HLB4FR34/
JHgZDyb/eip+H/UUvJyHm2WlUVT/UcFGPPSXSN1ifI4JXsFD77+k2EF9JwSv
5GFObghrn+4r2JiHh9HO2vt+nhRswsMrU23rhLmnBa8i+eFnuUV1l59gUx52
B4T+qog6I9iMh5WrR7s8KT0reDUPy6qP0q2S5wWbk3iLs+u0XOAv2IKc/+7y
0L5tFwSv4WFU6J6CL8EBgteS7z8ztnpSWqDgdTzcX2P43/X6IMHryb+34iPt
h4UItuTBfcbj7Q/HhQreQOpdUlh9M4veyINI/eFXQ90wwVY8SASn3ch9gbbm
gWdXjDiw5aLgTTx8C5hmZ9aKtiH50Wocu+5ouODNPHAP73SfGXJJsC0P5+4d
c2u5iN7Cw1ezjDSryZcF25H4XOW2tYhG25P8SDD0dde8IngrqbcDH7tapKMd
eNDcFnrEcflVwdt4GN4c8jmlCL2dh4zGuxIG664JduThxqmx0jKVaCfSP2R6
lipsuS54Bw+SrxLKd3xC7+RBP+Wu9B/HCMG7eFg1K+K/t03o3SQ/laVH/Nsd
KXgPDxbG6UsOfEE7k/id5JW8YG+U4L08RN5VjFrRit7HwxeJQ2NZ5xuCXXhg
/jrqO7agXUk9s86efnBXtGA3HuL6Nza9b0Dv5yHctO58zLYYwe7k/Mc9sOn7
gD5A8vlWSIiixk3BB3kYbbp/R60z+hCJ93mJRRtp9GEeul5OsvNoRHvwMNFD
O2OZcqxgTx72lCr7p9mjj5D8KI7b+SECfZSHHom5v9k3aC8eTpz82KQ86pZg
bx4uzT5SaWSOPsZDis/2Q3Ln0cdJf63ld595gj7Bw59DQ7fF/UX78FB64Nkw
Z604wb48nP2vYtw7N/RJHkIa0rU7aPQpHvqkrindqUWf5qE+bOwZ+fHxgv3I
+fxyKXq3Dn2Gh9dFhTPU/dFneVAzP1OvnI0+x0P+jNz5eT/R50k+6S42GaVx
W7A/D56pU22GOaIv8KCcZ30p+Ro6gPT3brPpQ16iA8m8MG6onsxAkeAgHva2
LOzPXIwO5mGu4YQwtX3oELK//bcVDW6iQ3kIuOj4SLYcHUb2G86FhEhRgi+S
eiv55WGBDjqch9szhq195IK+xINXnJzL9pvoyzzoyOar5b1CXyH9cWtsUN0g
WvBVEu8eD1PTtdDXeJiqU8Sv242+TvKzfezVp9fREWS+Gh9lN/M5OpIHA+ur
b8z+oqNIfRpk+VxdgxF8g4etbvOGPLNDR5N6e5pZPykYHcPDEJV1x+dlom/y
0LLgteW/r+hYkq9O3fH+k1jBt0j8xoZByWp0HOkfxjE9Jd7oeFK/R8yICmDR
t8n+pppJSL5Di3ho2Kr3R1OKE0zxkPbMcOvkRWiahwdTEwbmbkczPOx89SlL
JRTN8pDdaLJP7zGaI/tvZlMn9wXNk3rvoR8QrsALTuBhYZ3hwvxl6ESyvjNT
fe65ou+Q+sI6h9lGoJNI/No5BWXkoZNJPpm/ulrZgU4h88ewkRX8hATBd3lw
mEDv0V2JvsdDka2J19n96FQe/ttdNCsgAn2fh8qu2XGmuegHPKQrhw/O+4p+
yMPA98uO9CokCn7Ew+XRcVNbDdBpPDRN0lG9uhudTvajjaP7Q9EZZN5a//C1
0iP0Y5JvJtrPB9SiM0m8TFFKjRx6R3AWD0OzjzzonIvOJvNQtd2vwdboHB48
1CSiK46jn5D4WNamsTge/ZTk2+ztkzcUoXNJ/R05pW9uBzqP1MO0f0WNMkmC
n5H5xC/6XfgkdD7Jrx2PgpXnoQvI+XqVml9chi4k+bnt2tH6DegiHtghfw8q
7EI/58HNfnL0rKPoFzyUD9mySSUAXUzq57vVkv1R6Jc81Dnn9aYnoktI/9n/
NsYuG13Kw+aJby3qy9BlPBg5WjuZ16NfkePPnaUb1Y1+zcOpc3vnlw5OFlxO
1uvGoegWBXQFDy9nzAzrn45+w8NdVdPu3iXoSh6ehCyT+LAK/Zb4z9nE+M3o
d2S/+l91rtuLriL5dGx6XoM3+j0Pk30LJtoFoqvJ/OGs9z0tCv2Bh0Waa3X6
eXQNud8Jk+2Y9hj9kcyHM7NkFhWjP5H5NrL71IwP6Foepl09sk7iK7qO3G9U
b3DL+ouu50FucWnFdtkUwQ08OLq6nGidgG7kYfysL9ttZqGbeDhYoXec10F/
JuvtfC2/YRW6mYercSVN7ZtSDP4PlmpYKw==
         "]]}, {
        Hue[0.9060679774997897, 0.6, 0.6], 
        Directive[
         PointSize[0.005555555555555556], 
         RGBColor[0.880722, 0.611041, 0.142051], 
         AbsoluteThickness[1.6], FontFamily -> "Arial", FontSize -> 16], 
        LineBox[CompressedData["
1:eJw93Hk4Vev7MHCUIaUikZRQiVKUMaVuKVIiRRpUpoqkhBDJ0EiaiDRJ0V5j
KSFRSCVDEZIiFdKcOg1I1Pt8f+ve7/nnXJ/Ltvdaz3NPy14rLc9tyzZISUhI
WMlISPzv///3Hy0CjaWHp0taN879PzMikFs+3aZmMZoVgdneBeMznNGcCMo9
plXvWovmRfA4qmKx20b0ZRFk7u9Nt9qGviICi5lcnX4YOksEdyKqOsbGoK+K
oH+V0yvlePQ18v4KM+8pJqGzRRAtve+U8ln0dRFEfLT0HnsJnSOC7VSgnv4V
dK4IOread8INdJ4ISu6wN9aUoG+IYN2OT/G7KtD5IlhaoO2fUYe+KYJj2lFe
j5vRBSIYRJsEDehAF4qgKTvmwuxO9C0RPBl36UdEN/q2CHwPfvS9I/FMcJEI
VJNMpRTk0cUiCBq2vGbdCHSJCPjvzU/zxqDviOD61G0aI3XQpSJIYnhupwH6
rggyrE33vjFH3xOBf0XWZZd56PsiiPxZNPXRYnSZCL5sGCy/2AX9QARVF+Ys
rFmHLheBjfzAzlU+6Aqyf01ykp+2oytFoKLdtz82Al0lApeiI/s096EfiqDP
JUjq/hH0I7K/y9YNCEhFV4vgYLP0Ea2L6BoRqFdr0c859GMRrPYtXZeai64V
QY+3XO7aYnSdCNIMpnB6Feh6EXyaedumrw79hKzHVtfDDS/QDSIoNj+1N/ct
+qkIAuN0Z5z9hm4UwaSX187E9aKfiWCbzfuyyIHPBT8XwV/ffTfDhqKbyH4d
sdsZPgrdLIJF5/4M3qONfkGOT883NFEf3SKCnzs23qFN0S9F8G1n9df7gH5F
4uF9rNzHRejXIvAx2qI40gXdSuIteedw2/XoNhHUKV4YHO2LbhdBW9QruZIg
9BsRKMm+VZDdje4QwYT96eouB9FvRfBBfuEcNhH9TgShstK7ZM6h34vAaLpU
sy+F/kDWK3yLx5Nr6I/k8wYHjbS5hf4kgkpL2/6iMvRnESgeHzNubi36iwiG
0boxZc3oThEsmJuh5/IW/VUEhRPLND59Q38TgZPJo40H/6D/E0HBoi7ZqTJN
gr+LwM8yRu75cPQPEcxszNqaoI7+KYLSqvtgq4P+RX4/S27foOnoLhF0fy22
qp+F7hbBlHLjyEwbdI8ILs/Mtox0Qv8Wwd36FwfXuqF7SX2MTvFasAn9h9Qj
87YnxoHoPhFkRRu0T4lE94vguPOfE5MPov+K4ILl42+GSeh/ZH98bPrnpKEl
KFDIH3DHmUFLUnCspXBeYA5aioKdvoZxJ4vRAygwbjU8c68SPZCCE3Wno343
oKUpWPVulaVpK1qG/H7Ppubwz2hZCrS0Hrk/6EbLUbCn9vwT9QHNggdRsLF1
4JywoWh5CqIuGmS+UEMPpuDId4+hdhPRQyg4ajAx4bYhWoGCm/IKMyxmo4dS
sGFh7M8iW/QwCk7JRTctXo4eToGt25+Pr9ehFSn4pdeuv3szWokCTUVNanwI
egQFtP0J99oYtDIFiifU3Q8cRo+kgPoTzy84hVYhx1t/1X7IJbQqBaX7nG2b
r6JHUdAVaJqRfQutRoFv9bBNieXo0RSIwhJPhT9Bq1Mw+7mPld9r9BgK7G+Y
bPD+jB5LATmgwRt70BrEP1RmBQx8IXgcBXft7Xpjh6M1KZC6f9kxbQxai7x/
Qf60Ul20NgXWGePiO43R4ymYl1pzeLwVegIF36z1rDyWoCeS8y87zVGr0Drk
+CrPP+nagJ5Ezjf5zl2HQLQuBTZaJ6OzdqP1KFg86b6S2iH0ZAqWzvwbc+gk
egoFo2qlnspkovUpkPe6oHLoKnoqBZ+35S0edRs9jYJFKfqRVyrQBhTcz+jL
XvIUbUjBf5em/vrVhp5Ofr/3yWLqK3oGBVUeKsUefWgjCnLlJ7hOHNQi2JiC
66I5Y76PRJtQMH/8SyjXRptSoPtsdSZlgDaj4MLaSQ7HZqPNKZiV270g1g49
kwKn0pikyBVoCxI/MyPnxHqhZ1Hw6WiGw7EA9GySPx+yqqhItCUFT2TX3y6P
R8+hoNZs25QfJ9FzKfCamz520iU0UMAtun7GOxttRV7/bPNlrhg9j4IddPzq
vodoawrOZjSyK5rQ8ynYXqUqKniHXkCB23glZ91faBsKnp45cuu81EvBtmT9
+1zeaQ5HL6Rg0DfZNm4s2o6C3nrNHJiCXkRBfcJw91fm6MUULIgP+XLABm1P
js/8m5eFM3oJBTqto6q6PNAOFMxMiJt8exvakYKiV8/iDkeil1Kw8t/pb5sO
oZ3I8fh5bLQ/hV5GQXBLwXcLCr2c1CM9o3NGuWhnkq+qy/1N76JdKJhklb7Z
uha9gtSXzrNnV79Cu5J68fWB/K4v6JUUTA89e4v6g15Fwenu4zdbBr0SvJqC
um71QRqj0GsouNLJZPvooN1IvI2mbt82Rq+lwNUmVmesNXodBWVHhxTud0Kv
p6B7jfmD3vVod3L+6ieX79yK9qCgYuNdH6lItCcFI/rch6UcQntRIFkwZqnx
abQ3BX/P8EYtNHoDqRe5NaXHbqA3kniZ4iDjWIbeREHJ9N8yoxrQPhRMkeQe
fWpH+1IQX2/jVfkdvZmCV/5u759LvBbsR9ZrXMQwZzn0Fgq+7N3N1Q9D+5Pj
UflYslIVvZXU+5sLnNs10NsouJg/dnOQDjqAgsJSKdlB09DbKRj469X8TBN0
IKmX3duNFliigyhIqXme92k+Opj0l7ymupP26B0UsJZGh+yc0SFkPwzPtUu4
oUNJvw1+9Oq2FzqM1M8PQXui/dA7Sf1xmFW3MAgdTt5fvaJGJQIdQfLN83bU
x1j0LgoOXs3uuBuPjqQg8YOldEYiejcFh3U6Ww+cRkeR1yfaRwVeREdTMNb2
xWtPFh1DgYfuaPlV2ehYCsxLdv11LkDvoUBDLfjOilL0XpLvqb4r1lWi91Fg
0Dn/vF8dej/J55UVF3c3oQ+Q/Nh6IfZkG/ogOZ7CsdZ5H9FxJD7uHnvf9B0d
T0HnV4dQ6T/oQ6T+RV/5YTKgVXACiYdoWc8tg9GHSfxdvV5Gj0AfoaB611Cd
T+rooxQ4fwzeazQBfYyCXfsWvI3RRx+noMPpteNTY3QiBZfzRfcNLdFJFASE
/Fl8fAH6BAX/Ds57170EnUzOZ0zrGe8V6BQKNodZbm1chz5JwfFPRZ5LN6FT
KfDMfxRZsw19ioIW15etzmHo06R/KW469joafYaCYXZbAgPj0GdJ/GsEH5JP
RJ8j81dm/0v6NDqNgjtXowOWZKDPUzA519+6h0OnUzDu6NQ1TA76AgVtq7UK
3W+jL1LQP//iRo0ydAb5/DWSHm3V6EwK2tccuMw3oi+R9d4f7Bj5Gi0i/Wyz
xCLnD2iK5Oe1VenTv6NpCpJ+XHIZ+QfNULA+QtL/34A2wSwFz1SjPnwdguYo
8H8zqfrtSDRPQcKIP2PfaKAvk/mlsavh3ST0lf/V34Jf/xmisyio7N0ZJ2WB
vkqB6uQFJ9Ss0dcoOBQ1Qc3MHp1NwY80FfU1LujrpJ+kDD+3bx06hwJ9Uf+F
vE3oXAqi5Yv1OwPQeRTI3JkC+uHoGySeHYe/CtiDzqfA5dC0IbcS0DcpeLnK
slIhBV1AQVDYe/WN59GFFEy1fDzgPo2+RealVXF7J2ejb5P3O302PaUQXUTm
P3b/6kH30cUU5FTfyImtRpdQEEglXZN6hr5DgUVN6fK4VnQpBeWTI8+rfELf
pcBwZt4J9if6Hqk3tsdNFvxF36dgifP4vW9l2wWXkZ+XBcYeUUQ/oEBuYugM
S3V0OYnvqlEp3yegK8j6pRlmXZmGriT7VXIgars5uoqCa9aNcrPmoR9SsO/5
A/vB9uhHJJ72/Wff5oKuJvG0uFm+ZD26hoKsF70HMn3RjynYbZNz/2gQupb0
27Or7sdEouso8Ls0+WD4AXQ9mVdjnIeFH0c/Ifvjf8o8+gy6gYL9ikOHHr6E
fkpBmFIXm56FbqSg78I0xcKb6GcUqJw/MO/FXfRzMh/Z34WB1egmcr6yKQpG
z9DNZF7rvcT6tKFfUDChLl7t0md0C6n3Wx+ted+FfknyI/ld4AzJN4Jfkfn5
orX7nsHo12S9jWZPbB6JbiXx3ax+d6Ymuo1c31WMmXV+MrqdxNdOnyODTdBv
yDyxSrVo91x0B6mHYYZVPXbot6Se6jF5O53R78j8z3vHSK5Hv6dgsHLC9GO+
6A8USE9rmqwTjP5IrkeLEqTv7kZ/ItcT/hdLNsahP1PwfsKf1Yon0F/I9VKS
a31pGrqTgjXsSt0IBv2V1EO1qJUWOehv5PqierKnRDH6PwpiN5+2flSB/k5B
ePHH3vQn6B8UjJmvsj/iFfon6QfxP9vcPqJ/kXnj+sxhC36hu0j9aN0hZyzR
Ibib9DdG+aHeYHQPBWrRbq46KujfFFjqbqX0tNC9JH/Hzb9ppI/+Q+ZTmey4
+WboPgqyB3mPdJuH7ifXly1ya8KXoP9SMD7fZeX5leh/pL4HvpSu8kJL0MAU
Jq3v34qWpOH2hFkepuFoKRr2x2yVCdmHHkCDn9WZRbeOoQfS0FYuqTfoLFr6
f84560ahZWjYcSI1PS8bLUvDzWBPA9UitBwNqn9OWu+uQA+i4bLTkcZPT9Dy
NIyO9+1Y/xo9mIbdH9U3NX1CD6GhynzDijXdaAUaFg2s49uk3goeSkPMlwKv
gKHoYTTAZ+vggaPRw2mIGO22Km0iWpGG7M2yPZbT0Uo0yId5NrXPRo+g4V/9
276jC9HKNGjLfVszzxk9kga30YU/etejVWjoH7ax5KYfWpWG2G1fb+8ORY+i
weyOyXu7PWg1Gk4P7bZQP4oeTUOy++Nr30+j1WlInW258LEIPYaGfZonf1/P
Ro8lr+9XvnOuCK1Bg0Z25anDlehxNCyOpXfveYrWpKHuaPjmqDa0Fg35S9+7
xnSitWn4PTDYKq4XPZ6GbVPCtU7KvBM8gYarvwy/s0roiTQkmO2Pv6+B1qFh
Vcnj8reT0ZPI+r2UaVEwQ+vSoDhuWoGFNVqPhl8Zf5b5O6In0zBzcv2pS2vQ
U2gYJ1sW3b4JrU/iSSfxt04weioN5nIXfm2LRk+j4XG+zMaiBLQBDTKPomcp
nUIb0sCt3LHR7xJ6Og0mHf89rbiGnkHDfxvZXVOL0EY0lBn22KRUoo1pyH37
bMLARrQJ2c9tXwaGtqNNafBpD2vo/Io2o2HY7vV7/frQ5jRsvP7l6Ge594Jn
0uBsKJOyfSTagsR7YrDVHy30LBpch6nviZuGnk3DAOvExWNmoS3J77vrHrpu
i55D4s399XRHZ/RcGnRmbDf46o4GGia+nx+U5I+2omHU+9DPs8LR82g4NOpZ
3Pv9aGsaZIe9mXkqCT2fnM+cyo9L0tELaPio7RMvcxltQ8PZIDuZuzfRtjQ8
s6cW7ylDL6TBwH2TrW092o6GAG31t0NfoxfR4Nn7d0TTZ/Ri8vvbft+if6Pt
aXBac/phuMwHwUtouLGvZfnSEWgHGj7JObToaaIdST1rPxAvMxW9lAb7Cu15
b2einWjwj7L9WG6DXkaDSssVnyvL0ctpsHqUfjHFHe1MwzKnH7ti/NEuJJ73
DXqxNRy9goaXGXUZ6w6gXWlwGVZxY+kJ9Eoa4lz/651/Ab2Khsb5zx1nXUGv
puFMe0qqUSF6DQ13jz/Im1qOdqNh69Cjh/Qa0GtpeHAopVunDb2O1Lu7g5sn
fkWvp0FzSPpInT60Ow0Pgw/snzToo2APGkLmSfjrqaA9yX7vl1TSH4/2IvEv
GX3IwBDtTcP0oUYFRpboDST/93ntNl+E3kjqi/qnG5au6E2knhcY2Vh7o31I
v2kxlbPbjvalYcOfXS8cdqM30/CzY8wF50NoPxoKZhYarU5Fb6Hhe1Xc9vWX
0P400Bq2Zt7Z6K00rHlu6eFTjN5Gw1Kb+VV+D9EBNPQ9KVy69Tl6Ow2bLxx7
uO0tOpAGBcmZagE/0EE0/FDOHb5N4pPgYBpelX8L26KA3kHezyOqZ9NodAgN
t5rqrnhMQoeSeBsevWOVMTqMHM9ebqKjFXon2a8Jg1LnOaDDaVir+iLTaA06
guRTUtd4bR/0Lhqomzc/K+xAR5L6FjbyaVcMejcN73YczHtxBB1F3l9a07v4
DDqaBq2xYTlpNDqGhpQ1hbvCc9GxNAwdnnF8WSl6Dw1fl4Q+0KlB7yXxKDvs
e1czeh8NakaP35S+R++nwftXVmD8L/QBGqqfz9i6ROqz4IM0fLvkGj9kGDqO
xEdHvfcDdXQ8DfOCt46J1EUfIvVa8mjEVBN0AqlX9xTsn1mhD5P+Rhu5Rjqg
j9AwJq5gw5g16KMk/wMfzc3dhD5G4vmr3GXbYPRxGq57RwTXR6MTaTgVeMlt
5WF0Eolnn/ApT0+hT9CgfMddZC9CJ5P+Rc1ILMxGp5B+fXzOde1i9EkaKpps
H8VUoVNpqAw5kPGsEX2KrCfD9+i8QZ8m9fxxy5Et39BnaJhtfHMS04c+S8Ms
3zHRzXJfBJ8j62vtoTpwJDqNhoEfc3u0tdDnaXBoa3lvNhWdTsPTCUb8vJno
CzQs9KNkrBegL5L+d/h+obkTOoOGyM7sI+PXojPJ538znDfAF32JBt3daamN
wWgRDQ1pv5enR6MpcjwqrSZrE9A06Y/KKf8UUtEMDSt+9W/PzkCzNETJZy5Z
lIXmSLzsKFzWUIDmaVBX0rJaXoa+TI7HZ+2zu7XoK2S/ckSNOi3oLBrO97b1
R7xHXyXzptb513d/oK/RcHD3otj+v+hsGtZJz47Rle8UfJ2GPes9Ts4fic4h
/SfaabeTJjqXHG+Xw1eHKeg8cj72izJmm6Jv0JAY8mbZaCt0Ppk3lm3Pe7cY
fZPkq2HvvswV6ALSH4Nh51IPdCGZf8xKbD/5oW+R+UfmOh0cgr5N6h+ttPxz
NLqI1NNvZ/qdDqGLabh3sXbdpWR0CQ2hm/7pvz2PvkPDk/LZGsosupT0Y6uA
99Ny0HdpOOe6zMq0CH2PhlZv+V7dcvR90l/ufNgvW4cuo2GKQdqD2mb0Axoy
527ccaADXU7q8+9gO92v6Apy/k6/+q73oCuJrynYTZb6KriKhit729/GD0Y/
pEG/Pu1ogzL6EQ31H/z7Bmmgq2mYPCju7aRJ6BpyfpqmsgaG6Mc0FJ94qDpu
JrqWBsMhN2u7rdB1pL8uiunMX4SuJ68fXj7Jczn6CQ0Wg5zMfqxBN5DriYKB
jX7e6Kc0HNjzs6RqC7qRhsLz67KUdqCfkfifke0GkejnNNSsStrjvA/dRIOk
3auXDofRzTSE+VzVM0hGvyD5vstz3K+z6BYadtWnRKRnol+S+T3YvNeQR7+i
YbhbtKvoOvo1DR3XfjtKFKJbSb0Zuj99Tim6jfSLWx4yHhXodhqiJXXnbnqM
fkPW27dRzqkR3UHDEeWnWhov0W9puDOwa2H1G/Q78vlBOy09PqHf06CnpVr8
9D/0BxqMr/w9PK0H/ZHMk59ebPb5i/5E6pFawOB5Ut8Ef6bBLjF6iJU0+gsN
k2bPmTddDt1J6sPmP/8UB6O/kvNd0DK+XQH9jYbanzYJmcPR/5F4vdOsumIE
+js5HuuYS90j0T/I+sd5KMeNQv+kwRG+WMuro3+R+fBZy4iIseguEh+cmXfz
OHQ3Daaa9iOnaKN7SH14VCi7eQL6Nw3SqWFjUnXQvTSMrH9gnKuL/kPDidXz
Z9yZjO6jYdrl112F+uh+Mo9IffC+NA39l8Sbu/T6SEP0PxqKmFnl1jPQEgxY
8//t6TFCSzKwQC7S+rQJWoqBcpmj4yaboQcwcGLbDEnaHD2Qgal5H2pHWKCl
GTBsvRrhPwstw0CT37/3ObPRsgxc0aoc+NESLcdA7Y+9BUPmogcxMLl8QtcY
QMszUG+llTnaCj2YgbexIdek56GHMLDinWjwS7EVGDiffys9wxo9lAHbpsXr
V8xHD2Pg/tYg0y6xhzPwIfjVyD0L0IoMVHlWfukTW4mBwoa/V7xs0CMYGHbs
2aIbYisz4HLQ5nq32CMZMI03t5hoi1Yh77f0RftcsVUZOPPn8lRbsUcx0LDw
iNwssdXIegd/2aAu9mgGQlMemr0Xv786A9E/igIuiD2GgbDFnwbYij2WnO9o
hY5n4uPXYEBUu0POVexxDAQOGup1R3z+mgzcEa34qCq2FgOnfvueWC1eP20G
tGr7XOPE6zueAfP96/UzxfsxgQG7vt2DOPF+TWRgRmrHu3Pi/dRhwGHqrZJd
c9CTGJj9uvKwrXj/dRkYtf7a635xvOgxELXHXz5dHE+TGUgx7xo9bSZ6CgM+
5+KH0+J41Gcg2Vrpo4IpeipZv9Kx1Hpj9DQGauCd7TlxvBsw4Nm57FGZOB8M
GfAO+2r+Qpwv0xk47t+V0CLOpxkMZKTaP6wU55sRA5RDbG+GOB+NSbxdq1f3
FeerCTnfd7omo8X5bMqA+nwV+xtaaDMGZDe/2AjiemDOwIU1Pgm5Y9AzGeiO
XX5PZTTagoENfLuKtyp6FsnPX/KHzymjZzOQO3HbpLuKaEsS34+znJ8MRc8h
6+0kVVYrrn9zGdDzCY0rFNdHYECi4PHl4+L6acXAlzXR85zF9XUeA+OYpVky
4vprzYCbpnGfZTd6PgOlx7gjDt/QCxhYXTTikPkHtA0DNmsmqPa1om0ZmJ7Q
uepUE3ohA/nLmyOG16PtSPx0MCKPKvQiBm699Jc+fBe9mIGSzYfvJYr7lT0D
fxcWKwaJ+9kSsp/FcmOmcWgHBuICC0fcu4h2JPVCJ2iyyWn0UvJ+G0ckxRxH
OzGg/612MnsQvYzkT+4ht+tR6OUMrLLYvD41BO1MzqfGzWWVP9qFgfkq3h5d
XugVDKyROEZtW412ZaD/Rr/9/aXolQzMCm8I7bZBr2Jg3dqFjjKW6NUMnJQ+
8ue/Geg1JJ4Wtl0q0EW7MVBwKzbMXTzvrGVAaQ6f1j4CvY6BjpWp8+cPQq8n
8c2Gn4z9i/OVOwM903bfT/uB9mDAYHdpf+p7tCepx70rA7a3oL0YSPps5aAr
nu+8GWj+oph4qwy9gYHtq8pX6hWiN5LjmeeutyMLvYmBxiQ3l/QMtA8DfqsW
G3An0b4MFP8rkU8Rz6ubGXhxcPlsjyi0H8nHK8lqCkHoLWR/fin+PrUR7U/i
4eqCGXKr0VsZ2NF9ZuzKJehtDHDxPsrxgA5g4NLVtoA0I/R2kk8SmkeSddCB
5P3HDyvfpoYOIvl/MDBi6hB0MAPM0GbpGvH1wg4GYjMu3nf+Dx3CwJtnb9WK
29GhDMwL2OM59Ck6jIG6liES1uXonaQ/3K1cvlZ8fRPOQPBK+/uePDqCrN+R
rFsOaehdJF9Eje5ax9CRDCgrZ0g2x6B3M5DKBX2NCEJHMUBX6EUM3ICOZmBL
xLiu4BXoGNLvzo/PfmSLjmXg2YAdksPE14d7GBiy67bpzMnovQxU9wy5ZK+O
3sfA2dQn5+2GoPczsPtGa7hhP16vHmDAuW9lvGSn+Pqfgdve17RvvxRf/zPw
n2NWqleN+Pqf1Mu49Va/xNfPhxjY56QUGHhVfP3PgMaWFdHN6eLrfxLfgxz2
GhwXX/+T/j5JunBbjPj6n4Gy7ukvzm4XX/8z8N66ef4ND/H1PwOLdGYsK3YS
X/+T432S4JEr/vtCEgOwzePxqeni638GLJ5D3xYt8fU/mWeO1s4zUBRf/zOg
llAp2Sohvv5nQFuvMyX2G/49JJXkl6K0u/Jr9CmS3zOeF6SI/75ymuzHTUNp
+WL0GQbkRlec3XoFfZb0M5Vlr+6dQ59j4Npzn8kKh9FppD+rJDXb7kKfZ+C6
gcXSHX7odNLPozWbklejLzDw0NysgbFDX2RgfMMN7po5OoPsx/Gagsviv2dl
kn7yI3R9mgr6EgPPzQK79kijRaQfl897se4n/v2MIvNTqb6/QTuaJvPR3qnS
XbVohrzetedfdgmaJfGv8j1/YxaaI/HUqX9IMQ3Nk3qv7117PQF9mYGZqj0d
SyLQVxjQfPFB+7UvOosB37jG1s0r0VcZaFHriei0QV9jYOsx1UV+JuhsBtZP
SMpsFf/98zqZR1ybKp2U0DkM6Iy8E1gggc4l/dR2UtZY8d9b8xi4emZqS0QL
+gYDP72DVzVUofPJfPVDNXpyAfomA58HXOYjaHQBA3/mW1pUpKALGXD6aL1n
xD70LTLfrGRbVwehbzOQ/ebelfMe6CIyP2Y6Wrc5oosZkF7p1609B11C+pn3
aW1PffQdUh/ab6unj0aXMqBbqTSzRQ59l4HwcQaP1brx7+/3SP+x/2eyogN9
n/S7qLtFieK/55cxcE5ToajmDvoBA988bu1XuIouZ+BVS/9m+zR0BQN8rkno
kQR0JZkvNtQebhB/H1FF8vPqswQNX/RDBvbeMrvm64p+xEDepnFmNxagq8n5
lg5YLWuMriH17Oxp59Xa6McMRE5ucr86HF3LwISs7huD/uH3M3Wkfs/bmLjx
C7qe5Edmw6QHzegnZL80pmdNEX8f1EDmt/C0dSfy0U8ZyJKN9JOk0I0MHLvi
LR+UjH7GwNDRE7d92IN+Tt7/072H3oHoJnK8UjEuHe7oZgbu1VZZ+Im/H3tB
9u+e/eUuS3QLuV5yiVDZo49+SerNVy2jEeroVySfUz6lMoPQr8n8bzPzuE0P
fr/XykCaUrL3x7foNnK9YH9tdXIDup3kW/mmAtt76DcMKE6/WSF5Hd1B3n/7
w0d3L6DfkvnCsFP+yDH0OwZO+xy75x6Ffs/AIOlFlrO3oj+QfLvwNE9zLfoj
A7+WqQQOtUd/Ivl/UCFLehb6M1mfP294mcnoLwxY5X1gFNXQnaSf6hxu15FD
fyX92W5Dio34++JvZL/a9P8GvEX/R/rpQacHVxrQ38l83+97uuce+gepD5ds
45fkoH+S/CzwYy9noH+ReVLnsIJaErqL9F/dU/ePxoq//yf9YXBOu2Kg+Pt/
Bh69mRl23kP8/T/JB9fiRHMn8ff/DDj6Ks1rAfH3/2SeXzHrxGFD8ff/pH6E
RKbYaYq//2fg8YSVLorDxd//M3A058CLN//wfoR/DGz0kTG79xUtwYJMiMK2
LPH9DJIs+AxTOSKqQUuxUBXUdJYR3x8xgIVHsq4Z+VnogSyIgqvo+vNoaRYk
qWtr/zuKlmEhIuzYDPVotCwLZ0Kq3Z0C0HIsvLnWPfyEO3oQC68Taza3L0XL
s5Cc45Q81wo9mIWvD7Lz6OnoISxMjvb4qaGNVmCh+IBs0EUl9FAWLkbGrzAa
gB7GQmTvkNLaH3h/zHAWSs59bYx8g1ZkYZh23U2zBrQSOb6wEwf/3UePYEHj
i6t3Qx5amYXF9tFbblLokSxMUskt5lLRKizsym6L4OPQqixk8rOKCsPRo1h4
+XNmxnM/tBoLj5VaXRXWokezcGSMfp+jA1qdvL/8gLUX5qLHsPDkVlCY5HT0
WBbybd4tDtBGa7Dwc/D4J19GoMexkNVmpxAujdZkYeuMlu/K3Xj/lhYLo5WK
ooreo7VZ+OE97UpIE3o8C3pdtaGWD9ETWBiTlNWgVISeyILihBklXVloHRY2
3tUz+HABPYmFofUP1T4moXVZ2DT8ZsjvfWg9FqxFP2ephqEns6Bi+XWd9Wb0
FBY2D9rzJNINrc+C8bNfx8oc0FNZGNXlOGq0FXoaC91LHPQijNAGLMQ3uIR+
nIg2ZGFq+ZsBPqPQ01koGNhe80MePYOFiuEZzYf78f5EIxYa1dp1TL+hjVlw
+fno6uc2tAkL/qP6Qq81oE1ZiDsbHL63HG3GAj31Su6GQrQ5C6HSx3RcrqBn
sqD9MrBi2QW0BYm/dq3T606gZ7GwJ7M5KewAejYLIX3LrqWHoy1Z6Je8+vmp
P3oO2a/OY3PVPdBzyfkNGJzh74wGFsYFc8OqbdFWLJzNmF1kMQs9j5zP4N2j
c6ahrcl+n4sMm6WNns9CzFmFpscj0QtYGH8iFIIHoW3I/jhE8hP78f5dWxYs
alZpdHxDLyT5uaw0OfsN2o6FILt3ikeeoRex8Hb1juOhD9GLyedtSlHaVoK2
J/Fz5HticA56CclHk2vDDtJoB1LfRoTvY86iHVlQswz59uwYeikLY82d7FX2
oZ1YODTY4oTHTvQysv8r35QW+KOXs9CxI65OyxPtTOI94cOtlBVoFxZKxwbb
qy9Gr2DhVcGW5Ny5aFcSz9d2O681Rq9k4fq/ryuV9NCrSH76ntv+ZCx6NQvP
K3u3ZCih17DgGzJCLUoW7Ub2b87IA9U94vv/WViWaBZ0o018/z8L746YHst/
KL7/nwWrfV9CavPE9/+zkJbqVyx5QXz/Pwu3//yUsBPf7+/JQp/NwDrRDvH9
/+R43i0uH+0uvv+fhRfsjbDMReL7/1lod98aam0ivv+fBZv0etfuceL7/4kz
4vhiefH9/yyc2xPXE/8Ln3/wZcH98Vwj39fozSRfMm9/Wl2F9iOf97v/9/o8
9BZSL7JNTMIuoP1ZOPijISgjAb2VhXWJRw61hqK3kfU/utRphhc6gAWJzKWn
kh3Q21lo6BhkNtgCHcjC+RDoT5yIDmJh6eKBRfqK6GAWCgfmLHrWh8+77GDh
W/O/oOT36BAWqIufB3k/QYeykNv4tNm6BB3GwvDHO/KNefROFmp/vvQ3TUWH
s9AzMq5i4V50BAs5dY6pfuLnf3ax4FFiGHPeDR3JgnfM8jEdC9G7Sb/VyYyx
MEFHsTDF8nLgeS10NAs63oFXRwxFx7Dwe3zwn5RefN4plgWt5usj9N6h97Dw
sfhGfkU9ei+Jp+4jTFgJeh+pD3caMk0uo/eTfnbzpo/EafQBkh+Gf7Of7Ucf
ZMHrhIRVURA6juTTj1s1V93R8SzMP16nflX8fNkhFvxOHGwttEAnkPmjtO5F
/ST0YRYMXFdUdCujj5D9/LjVc5IU+iiZT7YbeXl+xefjjrEACyP20y/Qx8n+
jL7b+68CnUjiY8bDBRtvoJNYWK/luetpJvoEC4lrf+kvTUQns1Bv0NBRF4VO
IfndbGyyzh99koXsV4bMf6vRqSzYL31Sk7AQfYoF3SUaZgam6NMsyB6T9X82
Hn2GhXLlg/8OKKLPsnC06ewuy3/4POU50j9uLwnsET9vmcaC+sbrW/Ob0OfJ
8bj0/9tVjk5nwUQqLGdBHvoCyTeFpNFKmeiLLOgff1fSehydQfbDiBJdj0Jn
kvVOgvAIf/QlFj6fybFdsAYtYiFg1fna4XZoioUZ5q+bWkzRNAsbpqbr8BPQ
DAtub1zDIpTQLAt23xqSFkugOdK/JRdYjunE53V5Ml+OnTHzi/h538tkfmxM
tC+qQF8h8XS4avbRG+gsFlrO5Nasv4S+StYr7VKVQRL6Ggvbz2/v/huNzib7
sTR09KOt6OtknjK+2HfKDZ1D+tfj7Rs3iJ+nzmXBtfyfpoE5Oo/UawmZrq6J
6BssTLv2JuvWCHQ+qfcxa7qiJNE3yX5ZLVo55ys+H17AQspu/8G94ufLC1lY
qJfTkV2JvsWCpn3NbZ989G0WPJ+b+amLxM//s5Dga1xWmSR+/p/kz+eXVEiM
+Pl/Fi4vnvxRY5v4+X8yT/a/23TXTfz8P6lnBx/1eS0SP//PgsLPnfsk/v/z
/2S9dCJepU4UP//Pgqrx8g/64n9foIyFlSmRsbfE/x7BA9KvlgYfshX/+wXl
LDzoy+l4JP73DipY+FV+P8hR/O8jVJL52NlC7WEeuork1+78AutM9EMW5FT6
LfOOox+Rzwt+HTc+Cl1N6kOgcuSZLegaFuQXhl8duhr9mOT/1gm5EbboWhK/
w/cZtxmj61iI3rjwuZU2up7MHxYrHU8PQz8hr/d6Zf2p76ngBlIfdJdsMP6I
fkrmu/iVXjsa0Y0kXvYM+Hr5HvoZ6ae6aQUt19DPyXx2s2LnwPPoJhZunIpo
1UpAN5P9N5KgTXaiX7Cw917/3rkb0S2kvo0MnT53OfolC3XK1ZuMAf2KrI93
WbvGVPRrMj+NY+r71dCtLDzcNaPngQy6jeyv7/qq/T8aBLezMP3uQAuL1+g3
JH+mrZnR9hDdQeZjXYnM3TfRb1lI7+mKGiZCv2Phkj+TfyIR/Z6FNbvfWw2N
Qn8g/b/w8/BdfuiPLJw8vWLMS1f0JxZWnJ7mZjwf/Zns7+yOit2G6C8sPJNf
7n57DLqT9N/L+erf5NBfWRgy6NZvlV9PBH9j4Z/H5t/TW9H/saCUYqpu9Qj9
ncwLk3vc599E/yD5yB88NesS+ifJBx3P2ROOo3+R+iRtoCwZie4i8+s3H6M6
H3Q3mc+HtF8+6YzuIfNE74NUJ0D/JvPTlZPyEvroXnK9OHWieoYq+g+ZX8ec
aLcYgO4j1+OmK3Y/6KwX3M9CZ6aurF0T+i+Zx/UVzxTfR/9joXr+mpVTrqEl
OIgZlrwu4SxakgORfkJ12wG0FAdbQhZVTgtCD+DAIk1pR8A69EAOzK+4/aDs
0NIcxG6r29xgjJbhoCd3sdTvcWhZDnwSK1uVBqPlOHjiFzpjfFed4EEcHOt2
uW3Sipbn4GFw8U+bh+jBHESP8vF3uIEewsGC6I/y9hfRChxofRmRPfcweigH
wS9fL9QLQw/jwDhvZ56cF3o4B9wmg/aWJWhFDpynh+XT5mglDqZ7fdb0HY8e
wcHxGdZy44ailTmYeNZxTWVPreCR5P1c+mX92tEqHBTULOmXqEarcjDNzmVK
Qj56FAdnfprtGZKBVuNg+PRJ3TGH0aM5ePV0XfjnULQ6BxNOaUvae6LHkM/j
VyeesEeP5cDz502vIlO0BgfJ3WsbWzTR4zg4+cvI94c8WpODfQoFyf9+Phas
xcHO5K7nUq/Q2mR9z2673l+OHk/W/6R2+rds9ASyv3N2abw4i57IgePJpZdL
9qN1OCjRr69KC0BP4sAv6ujvkNVoXQ6CLnrk2c1H63EwaNi2WNVp6MkcbOXH
vXytip7CwZShqotEkmh9Dnrr1hx5/LRG8FQOtPc38g4sehoH63jJ7w8i0QYc
SH85f9jKCW3IwdnicKpvAno6BzMvuZ3K7akWPIOD3fOi3Lc8RBtxMCdT+49m
OtqY7GdkrE99ENqEgyS+it5jizbl4NtQpdvT1dFmJJ5O21AtnY8Em5P4L5u6
+UApeiYHmrYrBhmkoC04WDF0eNwTX/QsDipor85QS/Rssj5vB81VU0Rbknh/
7hWT/+ah4DkcvNULuuWSj57Lwa3iuu5vh9DAQfm9rFnx69FWZP//lR7TMkLP
46D6wCKJGzJoaw40GgecWNRUJXg+WQ9jnRUvLqMXkHqSm//LMwZtQ9bnm4tD
qTPalgOpCun1WrrohRwc9Qlrif5TKdiOg8sPJKJaq9GLSP5/ieuxvoheTD7P
K+EvvQNtz8HB5wMWKNqhl3DQLbchKnIM2oGD3PtJ7p1fKwQ7ciBn//y09130
Ug523Wt69ToF7cSBi+Sx116b0cs4eBpssaTTEr2cg8Uebg3RimhnEr/WVyeN
6SgX7MLBgVDN7yX56BUcKKgVt25LQLsSaxRd1HNHr+Rg6JVNrzuN0Ks4iBgw
qKpaFr2aA7DzV7nb/EDwGg7UrGxm38tCu3Hw0Xf9obo96LUcSOz8z6nTFb2O
7KfuuRZVffR6En+GGyMcJdDupN75XglNflIm2IPUjzHTNT7SaE8OHu38e3NJ
JNqLg/TZocklTmhvEo+hC3vn6aA3cKB6eNP0ht77gjdysNlh6J7QGvQmDkIW
3jCdnIn2IflqNjrpSxjal4NlGbov7yxBb+YgkJFfS2mj/Tgw+aDunNZ9T/AW
DsLPvZehHqL9yX76Kmlcu4DeSuKpcUbGoxD0Ng5oyQ1m/YvRASR/NN3cQAu9
nRyvzcHEk113BQdysPqe0qoBD9FB5P0Lm6buvYAO5uBe8/bDo0PROzjIclD7
UWaPDiH97lHRszhtdCgH/9p+53n1lAoO40Bl1SBpl2r0TvJ5NY/N12Wiw0m/
inxaFhWOjiDrO9ZKu2ApehfJR8mntxQmoSNJvVvaLRPRf0fwbnL+Wy5uk3qC
juJgYPRW70wWHc3BqJLqSV4x6Jj/HT+daL0SHcvBzdObzs01QO8h88G6oGOu
Mui9HNSu788+1FIieB8HkwdKLX6Rg95P+pvUwnN2CegDpB5Odf9S74U+yAG7
6lJkxCx0HAfKK2cfhRHoeA7+auves3laLPgQ2a9NVb4L96MTOCj+7hu/3xR9
mIP5ihfSJN8VCT7CAVObOabgJPoo2a8xVmFXF6KPkePpadLu+H1b8HEObHq2
H1rJoRM5cH18QWPwWnQSB6ajM236h6JPcBB342q78Z1bgpPJejwsVb8RhE7h
IGzV0cKdOuiTZD+kAt7tel4oOJX0U8n6OyUJ6FNkPRTn+C0A9GkOxhx0khr8
s0DwGQ7kj1VlKNLosyQejxzavMoNfY6DSWzytrbh6DSyH6Eqlfz9m4LPczC+
bOPR/HB0OgdmycPqpQ3RF0g90aoWnejIF3yRrId66ugNZ9AZHIz7cX52qBM6
k9RTh1VqVbLoS+R4j0UWuhfdECziYOn+4frmO9AUqedTNgQ66aNpDrzTdwVl
tucJZji4UKt/efIZNEv6u0ua049laI6D1LrF+X/l0Typn5/8TZfczRV8mYPt
xv80XkWgr3CQN6ekNMcYnUXqV/asgOovOYKvcvBjb2WQPoW+RuJldqpqjTs6
m4Ox9lRG3mj0dQ4O72pY2/7kuuAcDtI2v45zOYrO5aByxGZfhUXoPNKvgvpn
DZZG3yD5PG3EXMeSbMH55PgcVK48j0DfJL8/2LeUNUMXcDDkvO/10h/XBBdy
oKsTmqd1FX2LA3/VIL2yLejbpJ56Gp7g9dBFJP6409VNb68KLibz/M1KLadM
dAmpN075T4Z5ou+QeHGeq6+qiS4l822T3dPqW1mC73KwKnNmpqQF+h4HMlPO
zX1w44rg+xwkKORpaZqiyzjIsL1bPCT3suAHHOjMGHLosDG6nNTDc5++Xczh
BVeQeBjcvHqJCbqSg47eyGmH8zjBVRxYu1x+5GmOfkjW80tsSnUBK/gRB5uU
N7Q/tkRXk3poqzR48x1GcA0HKZ9499ML0I852DupRcqrkhZcS9b3uNHbl47o
Og4C/KRcvjdQgutJvdhePuWcG/oJ2X/zvfNftYsEN3BgmVAUku+HfkrWu+zE
Sd2flwQ3cpCpfHenQST6Gan/1698eSiDfk7iWS3gjsTxTMFNHGxUbSmpVEc3
k/70PjF3MpUh+AWJj+kSmzSN0C0c1H3beporvij4JQcLvYeOeGiPfkX250nf
8ZimC4Jfk37q6vS0ygfdyoF95MRzbHe64DYOlnxNuzD2ALqdxHNPz9kJqug3
5PV96od3O54X3EHy+4PMqlfb0wS/JTbRWuaTfE7wOw5mhz++rFJwVvB7Dr43
tV//8OqM4A9k/nfroV/LoD9yUBQTX9077bTgT2Q9K2S9zFaeEvyZzMu/X11I
jk0V/IXMAwtS7ipfOSm4k4NnDnX915tSBH8lP/8RsCdQDv2Ng/quE3sdzZIF
/8dBZNSNaYs2nRD8nYN433zeIzVJ8A8O/mzp1EmuTBT8k4PPo83utvcfF/yL
zLe8zCX7GeguMi+KQr9UbzomuJuD0UxOSP3so4J7yHroHVxhzh8W/JsD/bHK
k76PTRDcy0FZqqqHU2K84D+kPi8LWfpELk5wHwcvjQoiQ2IOCO7nIKe8OtCo
b5/gvxzMy1EplNm5V/A/Um8exbR/6o4VLMFDfEdG+MuwGMGSPCz1TNXK6Y4S
LMVDfoVFQI5kpOABPJx4bj8od1i44IHk9Re6R13WChUszQMEZNQkmQULluEh
YcpUT3en7YJleQgonams/HKLYDkezK0LBw/X2iR4EA9XJ32ZnuHnIVieh2/y
I6eHRbgKHkzeX/7IVM1VCwUP4UHiRLhzeNUQwQo8aDaXe1ldnF/8fx7Kw7Os
gZ1vd7oIHsYDvy10Xp+du+DhPAycnn6Rq9kgWJGHFxPNTkg5+AlW4iFnQYJy
jGeA4BE8WPT9uesyOkiwMg/prfJdUdU7BI/kwXh8+DKJqDDBKjzI+8ocapwS
IViVh3U289bINEQKHsUDO9f8no1ltGA1Yq2sb6ZHYgSP5mHxJY1xzi2xgtV5
SO2cU5I2ea/gMTw8d3e2Uw3ZJ3gsDz6HxxgXFe8XrMHDIrXCv0myBwWPI/t9
UjTl1JI4wZrkfHZ23Uk5Hi9Yi4cCo5V9Z+sPCdbm4eSH8OtPRxwWPJ6HSdpS
jxYsOyJ4Ag/BejEGn48cFTyRB10rk9YO72OCdXiwq/9nGiR5XPAkHkR70xXG
nUPr8nDG8Ouqj2aJgvV4eHpmhOLTWvRkHs62ROq2b04SPIWHv59eJisNOCFY
n4eftlqOG06jp5Lzf+Sx6IVhsuBpPNxIfx8ZVoY24GEHaL+2WJMi2JAHjZzU
TRO+oqfzoNzyWd409qTgGTz866gpCVBOFWzEg1JdX1TDJbQxD2V6M+ZuMD0l
2IQHhYgPWePK0KY8RP/ruSnjclqwGQ+1tZ+vq7ejzXko3PDr1PqAM4Jn8vCl
Sd2nvg9tQeJl0+zRYQfPCp7Fw6cWCd5hxDnBs3noWdo8auU5tCUP9rUSbsk6
aYLn8LDQzjtANgs9l4fXAdeWZpmeFwzk+F/bdh++jbbiYcVYdYM6rXTB83iI
zT9dvNMbbc1DhlKdXpEIPZ+HkOFWH8+/Ry/gofmHSeS4yRcE25B4m161ztIP
bcsDt6xDvpdDL+Qhr82w3+Uz2o6Hh76a15z0LwpexIPTmsnmnX7oxWS/h8w+
OIVD2/MgFXtfSv4jegmJR49T4+J1MwQ78FA6fskKfiPakYcuezON7ZnopTwM
uerf+awV7cRD9e27lm80MgUv42F/S3ls0hr0crIetWVG706inXloGF9S9qoe
7UJ+nrb1WuSwS4JX8JDyyMr3ziK0Kw/FcWu9uH3olSQ/j6Qqzy5BryL1UDXi
v6Be9GoeEuMsty43FgleQ+JvwoO/Tf5oNx42Pk591S1Cr+Uhc52jJf0KvY7U
y+VRx6VGUYLXk3r3a8kX2aVodx709Ee63zyA9uBh0CSvbtVitCepXxW/iyZ0
ob1IPW9/VPJanxbszcMhCxnpJV7oDTxMXdF7fPMp9EYedmpP32JRg97Ew721
61NuD2QE+5D9e7ZB8ddMtC+J7z2OL1q3ojfzcGq148+9GWg/HsqVi5xfNaK3
8LD+pmr3f4NZwf6kvwz4XXd7LnorDzoXx7y0DkJv46Fy2coh+0ToAB6eNJ5y
jH2O3s6DWlu+2ZohnOBAHpbpM4nT5qKDeLC0mzX/9nZ0MA8Hm/l6mUz0Dh5m
bf1bIf8UHULy0fPXtXJZXnAo+fnCsaNgJjqM5B9THh+wGb2T1AMbxdOrzqDD
eWh60NjYW4WO4OHIp9LG5X3oXSReDOYYeOtfFhzJw4bfoTumuKF3k+O3XW/N
HEJH8TC7Ld2opQAdTeJVI7Ot7AM6hqzn5AOdG0ZdERzLQ+vn0d03bdB7SP0O
f3muNBi9l4fV1j9MTC+i95H+wCS2z6tB7yfrtXNO48A+9AEeZELWmUTqZgk+
yIPigIGal53RcTz4qnXmJUej40k/f5agas6jD/Fgen3g2uRGdAKJxwujlrpK
XhV8mORjc31EqQr6CDmesBeFQ/TRR8k8cG7mKVMr9DGST621Z2AF+jiZNx75
LZrih07kYeLiK5O7o9BJPDg0aN7JPIE+QfI5acpxYwadTPJvoepY6jY6hQet
sQpv+2rRJ8m8slhli+lbdCpZn0vq05x70adIPLFPcjcMvSb4NJkvNnp+DdFG
nyH9ujLZcosp+iw5/m+Pdy1YhD5H1ufC0Hipdeg0HgacapuXsR19ntT/9J37
Ju1Dp/MweN8pw6Op6As8DH2TPr6JQ1/kofPZ/jlyxegMHipimjzU6tCZJH69
SrcqdKAvkfO//MfmTTdaxEPaqucPz8lnC6Z4OG9g3T5zLJomr2dy/PMN0AwP
/gWzlqrNQ7M8lISGbnNzRnNkHmNSrsZsRPM8mMheLdkThr7Mw3Cfn7u94tFX
SP2cM8Fk4ll0Fg81z6u+lF9GXyX5UXT6ukMx+hoPS+o8j+c9RmeT+rxfNVGi
DX2dnG/vwxL9H+gcHszG39CdNfC64Fwexr7VbZgyEp3Hw2aLpNq/E9E3yPHM
26uXY4rO52HLBtH7xbbom2Q+9S4eXeaKLuBh6/asKm0fdCHpX3MCZD3D0LdI
PIxQbtpzEH2bB8+n9xwPpqKLSHxo3g3eRqOLSXxZb3CZmY8u4cF5tcrfjgfo
O2QeW+ISsaMRXUrqzz3XuLq36Lsk3ucWvFDsQt8j9b3vlYmJdI7g+zzoB9v8
nK2MLiMuyAjRG49+QOa78Pej/0xHl5P58o3VnGxAV5D1i1C3dHREV5Lfb9AM
qluLruJB0mburNlb0A95OBpIfU0IRz8i81Vd9Yd7B9HVPIzR3B77JgVdw8PX
q8cVP2eiH/Pw5s6uzuZsdC3pH5fLt+WUoOvI/KDo+mlHNbqe5NdblzzNF+gn
5OdRMDH3A7qBrM8zLbDrRj/lIWne50/lA3MFN5J4VlngNkMJ/YzMW+ZvYvaN
Qz/nYU1I7ZJSfXQTD20Vntfez0Q3k/qtbpHWY4N+wYP25gUy35ejW3io773d
/MQd/ZIHl9BJihf80a942C3teGpFOPo1qXdOizb92o9u5SH8WMjWyCR0G4mf
wNCLnefR7TwYKpp2L+TRb0g/e/LKPSEf3UFeb9tRn38P/ZbM/5965lc/Rr/j
Yb7EUObhC/R7HhzT7p9Pf59b/P8AsXd1Ag==
         
         "]]}}}, {}, {}, {{}, {}}, {{}, {}}}, {
    DisplayFunction -> Identity, PlotRangePadding -> {{
        Scaled[0.02], 
        Scaled[0.02]}, {
        Scaled[0.05], 
        Scaled[0.05]}}, AxesOrigin -> {2887.5, 0}, 
     PlotRange -> {{2900., 3700.}, {-0.904084132348225, 1.0174018654213117`}},
      PlotRangeClipping -> True, ImagePadding -> All, DisplayFunction -> 
     Identity, AspectRatio -> NCache[GoldenRatio^(-1), 0.6180339887498948], 
     Axes -> {True, True}, AxesLabel -> {None, None}, 
     AxesOrigin -> {2887.5, 0}, 
     BaseStyle -> {FontFamily -> "Arial", FontSize -> 16}, DisplayFunction :> 
     Identity, Frame -> {{True, True}, {True, True}}, 
     FrameLabel -> {{None, None}, {None, None}}, 
     FrameTicks -> {{Automatic, Automatic}, {Automatic, Automatic}}, 
     GridLines -> {None, None}, GridLinesStyle -> Directive[
       GrayLevel[0.5, 0.4]], ImageSize -> {450, 270}, 
     Method -> {"CoordinatesToolOptions" -> {"DisplayFunction" -> ({
           (Identity[#]& )[
            Part[#, 1]], 
           (Identity[#]& )[
            Part[#, 2]]}& ), "CopiedValueFunction" -> ({
           (Identity[#]& )[
            Part[#, 1]], 
           (Identity[#]& )[
            Part[#, 2]]}& )}}, PlotLabel -> 
     FormBox["\"Imaginary Component, abs/disp mix ON\"", TraditionalForm], 
     PlotRange -> {{2900., 3700.}, {-0.904084132348225, 1.0174018654213117`}},
      PlotRangeClipping -> True, PlotRangePadding -> {{
        Scaled[0.02], 
        Scaled[0.02]}, {
        Scaled[0.05], 
        Scaled[0.05]}}, Ticks -> {Automatic, Automatic}}],FormBox[
    FormBox[
     TemplateBox[{"0.2`", 
       RowBox[{"-", "0.2`"}]}, "LineLegend", DisplayFunction -> (FormBox[
        StyleBox[
         StyleBox[
          PaneBox[
           TagBox[
            GridBox[{{
               TagBox[
                GridBox[{{
                   GraphicsBox[{{
                    Directive[
                    EdgeForm[
                    Directive[
                    Opacity[0.3], 
                    GrayLevel[0]]], 
                    PointSize[0.1], 
                    RGBColor[0.368417, 0.506779, 0.709798], 
                    AbsoluteThickness[1.6], FontFamily -> "Arial", FontSize -> 
                    16], {
                    LineBox[{{0, 10}, {20, 10}}]}}, {
                    Directive[
                    EdgeForm[
                    Directive[
                    Opacity[0.3], 
                    GrayLevel[0]]], 
                    PointSize[0.1], 
                    RGBColor[0.368417, 0.506779, 0.709798], 
                    AbsoluteThickness[1.6], FontFamily -> "Arial", FontSize -> 
                    16], {}}}, AspectRatio -> Full, ImageSize -> {20, 10}, 
                    PlotRangePadding -> None, ImagePadding -> Automatic, 
                    BaselinePosition -> (Scaled[0.1] -> Baseline)], #}, {
                   GraphicsBox[{{
                    Directive[
                    EdgeForm[
                    Directive[
                    Opacity[0.3], 
                    GrayLevel[0]]], 
                    PointSize[0.1], 
                    RGBColor[0.880722, 0.611041, 0.142051], 
                    AbsoluteThickness[1.6], FontFamily -> "Arial", FontSize -> 
                    16], {
                    LineBox[{{0, 10}, {20, 10}}]}}, {
                    Directive[
                    EdgeForm[
                    Directive[
                    Opacity[0.3], 
                    GrayLevel[0]]], 
                    PointSize[0.1], 
                    RGBColor[0.880722, 0.611041, 0.142051], 
                    AbsoluteThickness[1.6], FontFamily -> "Arial", FontSize -> 
                    16], {}}}, AspectRatio -> Full, ImageSize -> {20, 10}, 
                    PlotRangePadding -> None, ImagePadding -> Automatic, 
                    BaselinePosition -> (Scaled[0.1] -> Baseline)], #2}}, 
                 GridBoxAlignment -> {
                  "Columns" -> {Center, Left}, "Rows" -> {{Baseline}}}, 
                 AutoDelete -> False, 
                 GridBoxDividers -> {
                  "Columns" -> {{False}}, "Rows" -> {{False}}}, 
                 GridBoxItemSize -> {"Columns" -> {{All}}, "Rows" -> {{All}}},
                  GridBoxSpacings -> {
                  "Columns" -> {{0.5}}, "Rows" -> {{0.8}}}], "Grid"]}}, 
             GridBoxAlignment -> {"Columns" -> {{Left}}, "Rows" -> {{Top}}}, 
             AutoDelete -> False, 
             GridBoxItemSize -> {
              "Columns" -> {{Automatic}}, "Rows" -> {{Automatic}}}, 
             GridBoxSpacings -> {"Columns" -> {{1}}, "Rows" -> {{0}}}], 
            "Grid"], Alignment -> Left, AppearanceElements -> None, 
           ImageMargins -> {{5, 5}, {5, 5}}, ImageSizeAction -> 
           "ResizeToFit"], LineIndent -> 0, StripOnInput -> False], {
         FontFamily -> "Arial"}, Background -> Automatic, StripOnInput -> 
         False], TraditionalForm]& ), 
      InterpretationFunction :> (RowBox[{"LineLegend", "[", 
         RowBox[{
           RowBox[{"{", 
             RowBox[{
               RowBox[{"Directive", "[", 
                 RowBox[{
                   RowBox[{"PointSize", "[", "0.005555555555555556`", "]"}], 
                   ",", 
                   InterpretationBox[
                    ButtonBox[
                    TooltipBox[
                    GraphicsBox[{{
                    GrayLevel[0], 
                    RectangleBox[{0, 0}]}, {
                    GrayLevel[0], 
                    RectangleBox[{1, -1}]}, {
                    RGBColor[0.368417, 0.506779, 0.709798], 
                    RectangleBox[{0, -1}, {2, 1}]}}, AspectRatio -> 1, Frame -> 
                    True, FrameStyle -> 
                    RGBColor[
                    0.24561133333333335`, 0.3378526666666667, 
                    0.4731986666666667], FrameTicks -> None, PlotRangePadding -> 
                    None, ImageSize -> 
                    Dynamic[{
                    Automatic, 1.35 CurrentValue["FontCapHeight"]/
                    AbsoluteCurrentValue[Magnification]}]], 
                    "RGBColor[0.368417, 0.506779, 0.709798]"], Appearance -> 
                    None, BaseStyle -> {}, BaselinePosition -> Baseline, 
                    DefaultBaseStyle -> {}, ButtonFunction :> 
                    With[{Typeset`box$ = EvaluationBox[]}, 
                    If[
                    Not[
                    AbsoluteCurrentValue["Deployed"]], 
                    SelectionMove[Typeset`box$, All, Expression]; 
                    FrontEnd`Private`$ColorSelectorInitialAlpha = 1; 
                    FrontEnd`Private`$ColorSelectorInitialColor = 
                    RGBColor[0.368417, 0.506779, 0.709798]; 
                    FrontEnd`Private`$ColorSelectorUseMakeBoxes = True; 
                    MathLink`CallFrontEnd[
                    FrontEnd`AttachCell[Typeset`box$, 
                    FrontEndResource["RGBColorValueSelector"], {
                    0, {Left, Bottom}}, {Left, Top}, 
                    "ClosingActions" -> {
                    "SelectionDeparture", "ParentChanged", 
                    "EvaluatorQuit"}]]]], BaseStyle -> Inherited, Evaluator -> 
                    Automatic, Method -> "Preemptive"], 
                    RGBColor[0.368417, 0.506779, 0.709798], Editable -> False,
                     Selectable -> False], ",", 
                   RowBox[{"AbsoluteThickness", "[", "1.6`", "]"}], ",", 
                   RowBox[{"FontFamily", "\[Rule]", "\"Arial\""}], ",", 
                   RowBox[{"FontSize", "\[Rule]", "16"}]}], "]"}], ",", 
               RowBox[{"Directive", "[", 
                 RowBox[{
                   RowBox[{"PointSize", "[", "0.005555555555555556`", "]"}], 
                   ",", 
                   InterpretationBox[
                    ButtonBox[
                    TooltipBox[
                    GraphicsBox[{{
                    GrayLevel[0], 
                    RectangleBox[{0, 0}]}, {
                    GrayLevel[0], 
                    RectangleBox[{1, -1}]}, {
                    RGBColor[0.880722, 0.611041, 0.142051], 
                    RectangleBox[{0, -1}, {2, 1}]}}, AspectRatio -> 1, Frame -> 
                    True, FrameStyle -> 
                    RGBColor[
                    0.587148, 0.40736066666666665`, 0.09470066666666668], 
                    FrameTicks -> None, PlotRangePadding -> None, ImageSize -> 
                    Dynamic[{
                    Automatic, 1.35 CurrentValue["FontCapHeight"]/
                    AbsoluteCurrentValue[Magnification]}]], 
                    "RGBColor[0.880722, 0.611041, 0.142051]"], Appearance -> 
                    None, BaseStyle -> {}, BaselinePosition -> Baseline, 
                    DefaultBaseStyle -> {}, ButtonFunction :> 
                    With[{Typeset`box$ = EvaluationBox[]}, 
                    If[
                    Not[
                    AbsoluteCurrentValue["Deployed"]], 
                    SelectionMove[Typeset`box$, All, Expression]; 
                    FrontEnd`Private`$ColorSelectorInitialAlpha = 1; 
                    FrontEnd`Private`$ColorSelectorInitialColor = 
                    RGBColor[0.880722, 0.611041, 0.142051]; 
                    FrontEnd`Private`$ColorSelectorUseMakeBoxes = True; 
                    MathLink`CallFrontEnd[
                    FrontEnd`AttachCell[Typeset`box$, 
                    FrontEndResource["RGBColorValueSelector"], {
                    0, {Left, Bottom}}, {Left, Top}, 
                    "ClosingActions" -> {
                    "SelectionDeparture", "ParentChanged", 
                    "EvaluatorQuit"}]]]], BaseStyle -> Inherited, Evaluator -> 
                    Automatic, Method -> "Preemptive"], 
                    RGBColor[0.880722, 0.611041, 0.142051], Editable -> False,
                     Selectable -> False], ",", 
                   RowBox[{"AbsoluteThickness", "[", "1.6`", "]"}], ",", 
                   RowBox[{"FontFamily", "\[Rule]", "\"Arial\""}], ",", 
                   RowBox[{"FontSize", "\[Rule]", "16"}]}], "]"}]}], "}"}], 
           ",", 
           RowBox[{"{", 
             RowBox[{#, ",", #2}], "}"}], ",", 
           RowBox[{"LegendMarkers", "\[Rule]", 
             RowBox[{"{", 
               RowBox[{
                 RowBox[{"{", 
                   RowBox[{"False", ",", "Automatic"}], "}"}], ",", 
                 RowBox[{"{", 
                   RowBox[{"False", ",", "Automatic"}], "}"}]}], "}"}]}], ",", 
           RowBox[{"Joined", "\[Rule]", 
             RowBox[{"{", 
               RowBox[{"True", ",", "True"}], "}"}]}], ",", 
           RowBox[{"LabelStyle", "\[Rule]", 
             RowBox[{"{", "}"}]}], ",", 
           RowBox[{"LegendLayout", "\[Rule]", "\"Column\""}]}], "]"}]& ), 
      Editable -> True], TraditionalForm], TraditionalForm]},
  "Legended",
  DisplayFunction->(GridBox[{{
      TagBox[
       ItemBox[
        PaneBox[
         TagBox[#, "SkipImageSizeLevel"], Alignment -> {Center, Baseline}, 
         BaselinePosition -> Baseline], DefaultBaseStyle -> "Labeled"], 
       "SkipImageSizeLevel"], 
      ItemBox[#2, DefaultBaseStyle -> "LabeledLabel"]}}, 
    GridBoxAlignment -> {"Columns" -> {{Center}}, "Rows" -> {{Center}}}, 
    AutoDelete -> False, GridBoxItemSize -> Automatic, 
    BaselinePosition -> {1, 1}]& ),
  Editable->True,
  InterpretationFunction->(RowBox[{"Legended", "[", 
     RowBox[{#, ",", 
       RowBox[{"Placed", "[", 
         RowBox[{#2, ",", "After"}], "]"}]}], "]"}]& )]], "Output",
 CellChangeTimes->{
  3.704111784774541*^9, 3.70411188581629*^9, 3.704111926106607*^9, {
   3.704112116942547*^9, 3.704112129786508*^9}, {3.704112193874683*^9, 
   3.704112220716117*^9}, 3.7041122626580133`*^9, 3.7041123093351*^9, 
   3.704112368610551*^9, {3.704112529729134*^9, 3.704112542422118*^9}, {
   3.704112583093628*^9, 3.7041126023858337`*^9}, {3.704112634179656*^9, 
   3.704112697727126*^9}, 3.704112833873415*^9, 3.704113001860923*^9, {
   3.7041130857569637`*^9, 3.704113139103178*^9}, {3.704113175110794*^9, 
   3.704113196520805*^9}, 3.7041133404549303`*^9, 3.704113849877902*^9, 
   3.704113934949802*^9, 3.704114108079949*^9, 3.7041141735586863`*^9, 
   3.7041142260594053`*^9, 3.704114324179449*^9, 3.70411450520998*^9, 
   3.7041145551863728`*^9, 3.704114671827285*^9, {3.70411471665837*^9, 
   3.704114759913021*^9}, 3.704114800807558*^9, 3.704114895936452*^9, {
   3.704114933972932*^9, 3.704114958729044*^9}, {3.704114998887369*^9, 
   3.704115025443948*^9}, 3.704128129408781*^9, {3.7041283204201813`*^9, 
   3.704128350108511*^9}, {3.704128637864378*^9, 3.704128650943181*^9}, 
   3.704128955914315*^9, 3.704128998627841*^9, {3.7041290534891*^9, 
   3.704129075361279*^9}, 3.704130193002277*^9, 3.7041302838353653`*^9, 
   3.7041303344469643`*^9, {3.704172435812324*^9, 3.704172459055996*^9}, 
   3.704172493771953*^9, 3.704172768834484*^9, {3.704172834577095*^9, 
   3.70417286245028*^9}, {3.704172899041731*^9, 3.704172910783031*^9}, 
   3.704173386822418*^9, {3.704173468704986*^9, 3.704173676178656*^9}, {
   3.704173709357609*^9, 3.70417377883591*^9}, {3.704173818086835*^9, 
   3.7041738440165367`*^9}, {3.704173883892425*^9, 3.704173990656575*^9}, {
   3.704174034936801*^9, 3.7041740811496563`*^9}, {3.704174116101358*^9, 
   3.704174156081254*^9}, {3.7041741891200333`*^9, 3.704174196671893*^9}, {
   3.704174245506351*^9, 3.704174255473153*^9}, {3.704174303933559*^9, 
   3.704174315561122*^9}, 3.704174350650714*^9, 3.70417496747405*^9, 
   3.7041750326922398`*^9, {3.704175260383827*^9, 3.704175276346476*^9}, {
   3.704175423426879*^9, 3.704175473782044*^9}, {3.704175513831695*^9, 
   3.70417566096542*^9}, 3.704175770618931*^9, 3.704175995321867*^9, {
   3.7041789687135153`*^9, 3.704179036955039*^9}, {3.704181076044379*^9, 
   3.704181175765093*^9}, 3.7041812240301437`*^9, 3.704181635214114*^9, 
   3.7041816773830757`*^9, 3.7041817331999073`*^9, {3.704181862020143*^9, 
   3.704181890237014*^9}, {3.704454429837825*^9, 3.7044544523749657`*^9}, 
   3.704454513842533*^9},ExpressionUUID->"75c95983-577e-4460-b3cc-\
09b3ffd2a483"],

Cell[BoxData[
 TemplateBox[{GraphicsBox[{{}, {{{}, {}, {
        Hue[0.67, 0.6, 0.6], 
        Directive[
         PointSize[0.005555555555555556], 
         RGBColor[0.368417, 0.506779, 0.709798], 
         AbsoluteThickness[1.6], FontFamily -> "Arial", FontSize -> 16], 
        LineBox[CompressedData["
1:eJw93HlcTd/3P3AUMkQkoQwpRMZEElrmhExRSYZUxkQkIWVI5hIpZSq6ZyxC
SfSOJEooyZRMlTSgIkMZfvvz8zrfzz+fx/Nxe997995rr7XOdc42cPGc7dak
UaNGY5s1avS//////+NVNHD1mqKpC+5Y/X8LKtq+K/jh9+WwqKIo58sRcd6w
pKLPv7+M8NgByyryWTzr+vBgOE5FfjlFA1uegONV1Kgs+UQZD59X0e4MrfYP
E+ELKsqrN4i6kQ4nqCjnovmE6w/hiyqKT5E6p7+EL6loasT7Po/K4csqsota
tKXqG5yoor+fT/Rop373n5NUlJQw1IjawVdUVPb7TqhvNzhZRa2ba/qmmsBX
VXSnz+3iVhZwiorGfrv52nUSfE1FB+1LfO/Oga+raNoR/bThS+BUFb2rM5tx
YQ38n4rct5TqD98Kp6korM2585l74Rsqem/cs7VLOHxTRfVG7cw1YuF0FQ0a
3HPY1YvwLRU5j2rWyvsGnKGiKzUeqZYP4NsqenCmxSzNl3CmijLM9maXl8N3
VHSh14mBed/huypqtqpm+62mWf+cpaJZa8yzbmjD2SpS+6PXIssAvqeiVTRt
0stBcI6K7qo2BNaPhu+rSPWG7hlOgx+oaMZDJ32H+fBDFdn6evqFL4dzVTR9
pPrFNxvhPBWt0DfvYhYIP1KRiUGcKvQInK+iDXTF9Vc0/FhFHm8Sl6y7ABeo
6FFJJ6nmP/iJioz/W2Trdx9+qqJuvp0dO7yEn6nox/2SZ0kV8HMVWQ1eW+j6
E37B1v+V75puGtn/XMj+vvrh6eKO8EsVvVk10+9yL7hIRZ+mlXc4bAa/UtGZ
ExEbfMfDr1U0Yttq0WM2/EZFH6x2Zngsgd+yeFnVKs93LfxORb2ejH912B8u
VpHOxS31iYfgEhW1i5w56/1JuJSZq3tjFAe/V9HyXt1iPa/DZSq6kbD2XOY9
+IOKRg4KK+1bCJerKDTFzPN4BVyhooITPyfr1MOVbL+PCd54ssW9f65S0agu
MY1NO8Mf2fxdeP35kTH8SUXVm75NDhgBf1aRwbMwrZHWcLWK1LXWzGzkANeo
aIDZ4Db5y+BaFd3SPzTzog/8RUW7HEd2OxUEf1XRbaMPfsfC4ToW3/Ombozi
4G8qmuvQqU3cFfi7iiI6qk+7dwf+oaLIulvDvz2Ff7J4Wmyt1v8DXM/iNcwr
dNUPuIHFn9PXxskaOf/8i33eQX5Vu87wbxXNywgu9+kL/1HR0qDcsEoL+K+K
nuy4sm+1DdyIo6fXr7yrnw835sjkwcrkY6vgJhzbD4d701ZYjaPDHdtbfz8A
q3O0bv0v8+sn4aYcLfba3S44Hm7GUUnXNtWeaXBzjvaFdP68MBfW4OiJpX2/
BW/hFhz5DDmVuqwWbsnR0jWfMrar3f/nVhy5Gq9bIHaAW3P0WH+aYUkvWJOj
/LGG10zN4TYc3fnuahJiDbfl6EFAnecvR1iLoyPuZ3b5rILbcXSwcye3xn5w
e46SD9e1jjwEa3PUofaKz9gzcAeOigZknPmeAOtwpHHBdef1W3BHNn71rC4h
BbAuR+q7m7p4lcGdOBqqoW239CfcmX3//Q8qXVo9+OcuHDl8/mG4riusxz7/
3PDvBwfB+hyNd2u7+OpYuCv7/jUfHb7MgbtxlJDZ/aWlO9ydrd/rx8Whm+Ae
HF3d0H3lj32wAXs989eGFSfhnhyNy99nVnweNmTxsepu2Kp02IgjbqvB5SYF
cC+OYvv3lfgyuDd7v1/HjznXw304sqqdG2qg+fCfjTnaetM95Wt3uC8bz/ff
/Z6awv040u7j3ShrImzCUUxnW/tsB7g/RxW/TacVroIHcLQn6ltDwzZ4IEfd
go7u7B8KD+LossOQRh6x8GCO3hd3CU5NhodwdHTd3endcmBTjr43vHAMfg0P
5Wjh6q55Wl9gM45meqQvn6WW+8/DOPrQcOSLkSY8nCP7AaNeNdKFzdn8rHcx
Ke0Bj+Bo90ftt3n9YAuO9j9a1PSOGTySzZe7/amMMbAlR+UVmhezreFRHK08
GjHp+Wx4NEenNrdxqV4Aj+Ho7f49LbWWwVYctfA3mDRiHUwcBdyu67JiCzyW
jXerYXBMIDyOxduSbL4kGB7PUdz1VmsGRcITOOrs1LJ0xzl4IkdGvhXar+Ph
SRxlJ+Y1mnAVnsziu0lZQsIt2Jqtp5rPCuMH8BSOcl8tMeafwTYcubX5fX1w
MTyVxaNLlkn6R3gaywdqE30X/ICnc+TvVCn8bZL3z7YsH/0yS5c04RkcWQeF
Zy7uBM/k6PeRwGvdDOFZHN0NXxNbOgCezVG/nP/2JI6A53AUofN6xaHxsB1H
v8rNpq+1heeyfDq8p7mTIzyPxf/kpv1nuML2HE2XRgye5gk7cPSwi7b17M2w
I8sPC8t8lgTC8znaNEQ9wzcEduIoyuTy4KgoeAH776NHp99Wwc4cnfbUMfyZ
AC/k6Ob95UFDU+FFHKW4du3ncxdezFF70/ROGfnwEo4a9fi2uMtr2IWjvm2W
a22ugJeyfPriiVlxHezKUdPV7V7Obfzon904Sr36TftRa9ido+1PvSvsO8HL
OGry96BHmSG8nOWfSFspYBC8guXTmU8TDC3hlRzdbuMQnDsJXsXR5g7tZgfN
hlez8TSao2G9EPbgaEjRthvtV8JrWHyaNNtb5g17cjS8euXazO3wWo5qblkF
nj8Ir2Pz/yf959njsBdHs8o2rz4XC6/n6JhZZv/zCfAGjiIT+o7JSIW9Odoy
1OBccRa8kdWn5d1dNJ/APhyFCQe3jH0Hb+IoPvPeF/9PsC+rN88HPbhbD29m
+atDszb6zfP/eQtH0w6FJPlqw1vZfuzY/N7b7rAfyxeNwm3t+sPbOKIalwl5
I2B/jtwTdpx3mAgHcNTwvcmRilnwdpYvLEprdi+Ed3DU26f7wwGr4J0chWuc
GPDaB97F1t/DQitqFxzIUZessupFh+HdHK2OXNlk4Ck4iO3/JalxzSR4D9tP
ARWNKq7Aezk687hFy2cZ8D6OpiTS09w8eD9HS6pvbnz8Cj7AkeWd+9/eVcIH
WTxVJrj9+gEfYvnWLyuvR7PH/xzMUUsNvykzteEQji5uG1e4rwd8mNUHy5Nh
uQPgUI56/O4aZGAJH2Hx+M7lPz9r+CiLp9W6NqVz4TBWPzZ+HeGwFD7GUcHI
G8efrIXD2fxOtd2yeBscwebjqH9V3X74OEcfC28PjjgOR7LxDaOhkzk4iqPj
sS0/NE6ET3BUGeE+9246fJJ9n5yD2yNz4VMcbeh00WvTK/g0Rwajfw90qYLP
cKQlhly3r4ejOeKtAw0cNQr+OYajcxMql7p3hM9yNPJx1l5/I/gcyzd/ux0/
ZwrHsvqx7HV4AcEqFt+a3/a3nwFzLP92nLDFyRnmOVp7+MyqC6tggeW30c9c
2m2GRY5eTI1z37YHljgaZfh06/djsMzGZ9hE2hoLx3H045DjDc3LcDxHvnVe
sWI6fJ7Vh8BliXPy4Asc5S27/V3jDZzA0bu92huyP8EXWT5Yljck4jd8idX7
vI0jvFo/+efLrL5dXR/soAcncnTg+6AxU/vBSez927SaZmMBX+FI9c3pxlxr
OJmjHa/WxnjYw1c5Sq899POwO5zCUXCP2px0b/gaR2Oe5xg2CoSvs3zyeHJT
m6NwKkfXH23fdOYs/B9bL+fgXWqX4DSOLII2D16fDt9gr8eN2/k5D77J6m87
v92b3sLp/+sHHs1sUwPfYv1HxKQnFxo9/ecMNt92c7ou1oJvcySmu/XX7wFn
ctT4YVGL0kHwHVZPGjSvp1jBd/+X3yynnJwBZ3H0vDzqyoFFcDZb36aOmns9
4XssPhcemBnqD+dwtEtrbBAfDN/nqI/m+iv3TsMPOKrLbVPWcB5+yNHLDjV6
FjfgXI4u+L932pkL53FUPE+SX7yBH7F8ObBS26oGzmf9ZTiFX2j87J8fs/q6
qffQge3hAtavzJ9tltwTfsLRIzNn9xlD4accDTYtLvgyHn7G0RXdgOBYO/g5
yy/aD0+7usEvWH7ev1J7yEa4kNWbispvLYPglxz9t6pyXm04XMTio+KvVRkP
v2L7Xf7vv/Kr8GsWfwOvvf6ZDb/hyLB293ndl/Bb1i9NTBg5/iP8jvWTWncO
bv0DF7P+98zsxFttn/9zCesfPQtTOxnApaw+15Re2mIKv2fXH05fzlaNh8tY
/luzPXLVXPgD299Pr9794Q6Xs/2XPfj1sU1wBdvvt6O6jN8HV7L+KUXe+jsK
rmLzFVbXLDMO/shRs/SylBNp8Cd2fRKXf3x7HvyZ7eeZH85tKIarWf2KMy3y
roNrOPpqf3J8YPMX/1zL8lHd52cxneEvHC1PfXDygQn8lSO/n1dDNcbAdRxt
262ZPHMm/I3lv1nsKtQF/s72z5OzR1t5wz/Y9cHJ4qnbguCfHDld2jX073G4
nvU3fXtNPSTDDRwJBy1DTdLgX+z626WjxtM8+DdHnyJ3Xg0pgf+w1zc/inP4
Dv/lKHRrbc7AloX/3Iin3La/Omh3hRvztNSrcGfTwXATnlSGM3WbjYfVeMq3
q8rpMA9W5+mBQ4eYISvgpjz11/5zZMFWuBlP890vnA4Lhpvz1D66SfrLGFiD
J7XKqO9DkuAWPPlfqB0VlgW35ClUc9qhZkVwK556jLhWFlgNt+ZpfXmPidrq
L/9Zk6drmf1i4nXhNjz9uDu73t4EbsvTr7OvrNtawVo8Jaq8YvNmw+14Mj18
9/Qpd7g9T8KrFgd8N8PaPP03vGCryyG4A0/L7+fucoyBdXj6OFBMWpgEd+Tp
mWbHXl7ZsC5PR9rnvjvyCu7E0x85sklGLdyZp4SyMeFNmhf9cxee+o4+cGmG
HqzHU8Qah5XSIFifzf8C/wc6E+CubD3fvas95AB342nRxZUVHT3g7jzZmKrf
jdsO9+ApfmHMqTnHYAP2ujR6u4YE9+SpZ1n+jpw02JCnhz2XJ51+DBvxNDCi
yaAd5XAvntzK9C9t+gP35unbx7JLO7Rf/XMfnjotrKyLMoaNeZp+fv2KjNFw
X5627Pf+0zAb7sfT6PwD58Yth014SopusInwg/vz1G6W8OZXKDyAp9nbDOzW
8vBAns5qHjlSmwoP4slz4MMDO/PhwTx9XWQ9wLAcHsLTEO92Lnl/YFOeMo+/
1D3U4fU/D+Vp5rz6kY79YDOe9MIcrpgSPIwnM277pi7z4OE8TZoStUJrNWzO
00vezbvDDngET3sLEqcZRcAW7P1bOtqMiYdH8nRsZ1Nj9wzYkqcu8sXSqBfw
KDZfDf12vq6GR/Mkn28aEKH25p/H8NRi9tsBd9vAVjwd8Lib/aczTGy/LR4/
b1QveCxPKSHpDwMGw+PY+LqeGp5jCY/nyfKQzr5uk+EJPAXunpHlMxueyJPD
OscvT53hSTyFDenT3GoFPJmnOQ9D1eI2wNY83TVaUGYQAE9h8brPOOHkftiG
p/rtOxb1CIen8jRryfNqIQaexpNXQ8DSkfHwdJ4aHtlpPboK2/L0u/s1L6/b
8AyeDMcaxHbOg2fylPrx94k7L+FZbD/WHJmx9QM8m6dSvibB/Cs8h/29d3Xy
z7+wHRvvKDPH9FZv/3kuTxef9Qs6rAvPY/Mb1sp8mSFsz/ZD9JMF4wfBDjyd
3m1X1csSduRp+HGd520mw/N5Oue5ruOf2bATTxqzd4d/WQgv4ClKGjHj80rY
mafizaaDazbCC9n+vvGu/88d8CKWfz9tNW8eDC/macOsH2P1ouAlPI09l/J4
KAe78DSqamvBrEvwUp7OvDRN9E6DXXnan6taffoe7MbT7hebvj54Cruz8Uzo
NlG9BF7G3q/123lW1fByFv8urw0CfsEr2Pfv2epUpsa7f17J8v/0vrfa68Cr
eFqyLW+PqwG8muXLJR7vrw2APXjK6DMiv9NIeA2L/2+jJ22ZBHuy7zfPaXjx
bHgtW7/YUZEzF8HrWHxsdV5+axXsxdNOPY1wy03wep5WPrLTv7oL3sD205i6
W5aHYW+eclRhurdOwhvZ/ngcEDtDhH14umyn5f42Cd7EXk9ZO2vTLdiX5XP1
6EUdcuHNPNk19tqT+BLewtO7uMBbTuXwVrYfwm01mn+D/XgyH97W9kqT4n/e
xlPslOf7V7eF/Vl9HnQwubc+HMDTPIvn2aXG8HaWn9UsrgrD4B087bn51ddr
HLyTp8ZHeqjRDHgXT5o5UTbtF8CBPL0fqzWpfDm8m+3v0JqKDG84iNXPVVsH
xu6A9/BUy7nl7Q+G9/L0884gp00n4H1sfeTvs1cI8H6ePplOPbMwCT7A0+1n
Tv0cbsEHeXp18/fTubnwIZ5c01TB9kVwME/pdh7mzhVwCE/rrjVPdP8OH+Yp
oDT743r1kn8O5am1v5C5qx18hKfsT6ZGx7vBR3laPTe04oIJHMbq1YGDv++N
gI+x/sZwF1VMhMNZvXJec6zVHDiCp88DXr4dtBg+ztO0YV/V7T3gSJ6yUrze
BmyGo3haI/AOcUHwCZ606fDMF0fhk2x/rfnavUUMfIrlo27eFiPPw6fZ/gi+
tNvjOnyG1evJP6tjsuBolm/0Ryx58QSO4akPtbihXQKf5cliglxnWwOfY+Mx
alax/w8cy9MbmzO7sluV/rOKp+hITm7ZGeZYffKqtJ7WG+Z5OsR6peChsMDG
U3DAJ59gkaeTD+WCTrawxNOUcQesFjnBMk+PVneKVC2H41g/Nqow65M3HM/6
u3n1F813wudZPe093GJ7CHyBJ/0wvdyck3AC629sGjV0kuCLPPXesnKJWzJ8
ia1P392vEm7Dl1l+slKf/ucRnMjTgtjOQTZv4CSeljlucz/2Eb7Ck3XI6oy3
9XAyTzVPT/v213j/z1f/t552CzfqwClsPfdMtEnrCV9j+3VOfIfmg+HrbDxL
Jh+dPhpOZc6ddDrUBv6PpzEui1o9sYfTeOp2Ly1O1w2+weKjeXsney/4Jk9d
UzaXHfWH03kSgyN65x6Ab7H4Pr+zUiMSzuAp5tzUdaM5+DbLrykeb9ZchjNZ
vdEwnXfyJnyH5ffoHPHuA/guT1LCz8TqQjiL5U/t37Y65XA269//RE8b/g2+
x5Nu0sjAOWpl/5zD6uHEMw9Wa8H3edpnbfpne1f4AU/JN598CO0HP2T1ru6n
y2lzOJe9n8Mh4ibAeTz9DWw9V5wFP+Kp15T16/mFcD7rT+TJa6JXwY9Z/tUP
0w3bBBew/Bj+kXYGwk/YeMtXXFsVCj/lyfivYG97Gn7G1nNkQWk/GX7OU8fS
yGGNr8IveKqSTDvm3YYLeSoycZ4X+Qh+yfJDiGvGgtdwEU/bJnYd2KkKfsXq
QeL7xTk/4Nfs+q673Ne36Yd/fsP+e79Su27t4bfsesovIv5aN/gdq/f7HJvM
MoGLeVpVPU3vlTlcwtOTVsYZLhPgUp6+h5reeTUTfs/io3ryp1nOcBlPkZef
Nbm+Av7A4qVT1X39jXA5u/6KNOi0YQdcwfKLdFG4eQiu5MnPe4NN0yi4iifb
kNnNiYM/8nRFra6f1yX4E7v+bO6pOp4Gf2b9g/F+s6R7cDXbD29jgu88hWt4
ytONXne/GK5l+TJJ/eidz/AXnnYsLD6f2AB/5alwSJVfePPyf65j9efayqTV
2vA31u99ntJuWHf4O9sPE3QnVfeDf/BUV9K09anh8E+W79RrO48ZB9ez9Rnn
2jt3OtzA09pBYWVzHOFfrP8tW6ud5Qr/5ulpduSiQWvhP6z/mb5u++4t8F+e
uFftBj7YDTcS6GL1gi7NQuHGAi2KHjug30m4iUBh/SprR/OwmkAOSVcGjL0E
qwvUr6Dm9ND/4KYCZYc8bqWTBTcTqNcRlt3z4eYCfV8y9fnZV7AG+/y4AWkz
y+EWAi247MxVfoFbCtT1iobdhj9wK4Gu7nAPqtCo+OfWAhm0/E/NVhvWFCi1
/cr9p7rCbQQaVFv0prAP3FagAwvEzKamsJZAg8fv+Ks3Cm4nUFm+lW23SXB7
gVzflHu3nglrCxQ/+YrFe0e4g0Df8nWcpaWwDns9/PTdBR5wR4F8Fuqvr98I
6wpkpO6QuCMA7iRQZ8NtU+r2wp0FWqz6VT7rCNxFoBc7986KOAHrCWS83djy
biysz+ZHbYjL23i4q0B738/ZUXwF7ibQ6SXR9g9uwN0FmvLx0KnoLLiHQGuG
/dZ2fgQbCLSu7RjvRoVwT4G+eHcJ2F8MGwqkufdZ7e9K2IiNJ3TsAfuvcC+B
zFryrSJ+wb0FmhbzcXCaeuU/9xFo3LS913Naw8YCPTz22DytA9xXoBnN5riF
68P9BNrTMn/8XCPYRKCJVronfpjA/QW6nxtlvn0oPIDFo8WJN59GwgMF4r51
chk7Dh4kkLZlUdCmKfBggYaF7up2dCY8RKD+/gFfjtjDpuzz23Yr8FkIDxWo
5dL9oVZusBnbD32KGipWwcMEKmrW4Z2vFzxcoKAWPXWrNsHm7PX3nz3G+sMj
BPK2dknxDYQtBHrUsDDv6H54pEDX2z/aE3oYthRoe83FK17h8CiBhgQM1h92
Eh4t0PmmVx8+jYHHCOT+Z+SBBTxsxfbfgL9Db8XBJJB5ykax1SV4rEBTV1s9
HpYMjxNow/M+4WNT4fECnV0/9MXAdHiCQB4BpwJ/Z8ITBWr77e2OuHvwJIGi
R1+5PiYXnszW94Ve94THsLVANl/twtWfw1NY/N2p1bYogm0Euvs1f5ftW3iq
QLOSjAsnlMLTBEr46t1CvxyeLpDLmAi1x1WwLYu305n/ra6GZwj01yFsyPsv
8EyBRm75MYe+w7MEiipo2mprPTxboOm+Qv/Tv+E5AuVuGp4S06jqn+0E+lpa
E7pbDZ7L8lfj7eE2zeB5bL/YVgmfNGB7Np5dMXFerWAH9t+7bwl6ogk7CrRp
bUrXLlrwfIEMl7dzGN0edhLoyIOY7tQBXiDQz37qi3p2hJ3Z/AyjJiW68EK2
H149+7arM7yIxcPQLJOmevBigZ4bBB121YeXCBSs3bTL2a6wi0DLVl5KvtEN
XipQx6fbXVK7w65sfj2fLgvvAbsJdG3qqjeTDWB3gerUHzo9VbxMoKQL7xsm
9oSXC+x6pEvJEcUr2Hzvn2txU/FKls+D1Xo+ULxKIP/bbTNTFK9m68G9sw1S
7CFQ5c9FZUMVrxFoeVTJtRvK53sKdNxyQv0AxWvZeKsy87Yo33+dQLHHeq8X
lfF5CfRy6gGtFGX86wXq43ewSFTmZwOrJ1p92/op8+fNxuOYUThYmd+NArWv
67MlU5l/H4HOBW7tPaYTvEmgofaTO0Uo6+cr0PAS9wOPlfXdLFBMoKVDvbL+
WwTSOlZlotYO3sr2a9XIH5/awH4CXTi6uiS1NbyNvd/nTp3XtoT9BUoO7HWj
qRKPAQI9y0hX928KbxcoPGK59ssm8A6BhKpHnbsq8b5ToJXt/kwap+yHXQI1
bmZ4b6qyXwIFUucvPbVQ9tNugTKz5p1u/RUOEsh0UMncDGU/7hHoqNfiwUs+
wnvZeuX9cC1W9vM+gUre/uk39T28n62/aUlKxDv4APv8/GG2Oa/ggyw/hU7c
W/ICPsT6mcHhue+ewMGs3vW+X3TnERwi0M0xxt+PPIAPCzRwbdnSydlwqEDN
VeNWv7sNH2H9h4+bo9tN+KhAvnkrvHOvw2GsXzo0u5WRkj+Psf3ZtNmyxUp+
DRdIf591QWA8HMHW92XS2aMCfJzl22M3ehw8B0cKtCIwJsrzNBzF5uvvYtdR
kfAJgRIHpN/7chQ+yerhNGvDY8HwKYE6fDBJNdwHnxYopNW8qhO74DMsnrTq
6xor9Sia7Y8x7/rP8YVj2PqrNnwLWQ+fFai4yyn+mgd8TiCdXq+O5y+DY1m+
6zzW4PkSWCWQU6/5x3KcYI71Jy6jZ8XPhXlWj974ittmwIJA/yVpN4xW6rPI
Pl9z24kqpX5LbP5Mwz7sGwXLLN+fjbDoPByOY+Pp3asifBAcz9bz+cC5zfvC
51m9tW0oWNYTviDQWJXe3at6cIJAv867B/1W+pGLAo1u+8VzaBv4kkDSJ8sb
Ts3hy6yeH9z/bEMjOJHF1/p+Q7f/RP+TxOqZ+Ndsey18RaDHhq3Heyv9UzKb
r1eu6c4l8FXWb+gO6GRZBKcIZHIgRNB8Al8T6OB/qYUFD+DrbL9Mf6N99A6c
yuLNTu+KtdLv/cf6haKd/b4mw2msXs7Tyz+WAN8Q6EqPbJ0hInyT9R8959vf
ioHTWb5fu+7X9Cj4Fvv7+gMr8pT+NEOg0LkNTWwPwLdZvx/4tH/GLjiT9eev
1aaa+cF3BPr00+jmKW/4rkCzpRO1amvgLNaPfPo0090dzhboxq6OXe4uhO8J
1P2Xc3gvezhHIDd/ex3/GfB9gcZ3nvvm8WT4gUBbDF0n9CH4IYufW9YHN46A
cwXasc632a3BcB7770O7NLTuCz9i69+xPtHOAM5n9cBk//bIzvBjgT78essu
qeACln98z3sZtISfCHRryGiTpU3gp6z+j1zR5Vw9rmeesf1mFLOnpBZ+zuKj
4V2qUSX8gvUrjucbuxXDhQK12dU2KrYQfsny47EDue+V66si1s8GfHAwzIFf
CdTq0KCNCzPg1wKNMFs0Muo6/EagjW11Wr64DL8ViH6bTtGLg9+xeAkunL8o
Fi5m8RaxJlqlXB+WCPQxK3BbTRhcKtB7z5rZdAh+L1DA6MRtR5TrzTKBIkyb
LqncBn8QyO/YOAdrH7icxUOLnzdFT7iC1XexsL79criSjd8+feH2xXAVu976
obL+5gB/ZPmzOqa91yz4E9tfoVU6dVPgzwK9Tnws+ivX19WsH1mUYdzeEq5h
10vHAg4mDYVrBdqaabzTtT/8heWLFvmaer3grwK9dfS1f9FVuf5n8djIfm9M
R+X6n+W376X31rdVrv//d/3wcpKthnL9L9CYNv0MTBsr1/+sn2j8LaB7PX5f
qGf9WfcT+zt+gRtYP1gguulWwb/Y5z96Y9qzFP4tUIvCfh3NX8F/WPwejx4y
T/l94y/L3/uCVP65cCORutVNCruUBTcWSS737FqbDjcRadD8JGfL67CaSEkW
1euDE2F1kSbFaft9ioebitRSR6Vty8PNRHqzNPJzcjTcXCSb+hq3QcrvNxoi
Tbm3LTnhKNxCpKZ1P/uQ8ntPS5G8DjX5+iIIbiWSxm59px3b4dYi1Rw+Hzl8
C6wp0tghzT5/3wC3EelP6rQjmWvgtiI1CQm5GbMc1hLJd3DaxQMucDuRHp+M
PbVrAdxepLrTn6/tmwdri7Szfx86rfy+1UEk/8JLi9JtYB2RZq96Mf2r8ntY
R5G6z70+apgVrCuS2Vp750ALuJNIW2IDX5cMhTuLVPw3LdtpINxFJL7Hr73v
jGE9kax33v6yyRDWF8m26FuH7srvdV1FCm+x7OfjTnA3kabN/SBFasPdRfJ7
Nnn42jZwD5H+vpgWPbcFbMDGOyH5q4063FOkA3oTzGf+xe+HhiK9b3F2jVs9
bCTSqG/+p/fVwb1EGn7W735aNdxbpA/OwxvUld8j+4g0NNmy3/wy2Fik8zM6
OqW9g/uKdC564kGzV3A/kRwqrdKuPodNRKrW9fpkWwD3F+luipXu11x4gEgD
Nk30jM2BB4qk32KfmvtdeJBIB9voRA/PgAeLtHhl+1m6N+AhIqlPDNPTuA6b
itQqPKJ5i2R4KIu/tL9dulyGzUSqNQyfb3kBHiaSVkmH7NXK77nDReoU0nl1
PA+bi9Tmy+BxjWLhESKlvn80zSUathDpupnr/scn4ZEiNd5l/mteJGwp0uY5
h06UH4NHsfdvHLn8wBF4tEiXirY6WYXAY0RqZjvVs8lB2Eokox+tTxbshUkk
3T+pL5N3w2NF0pxeNEbcCY8T6YFoN0IMgMeLNDigwCLFD54g0u2m+8a/2AxP
FOnl0oN2LZXfwyeJlLX140obb3iySK0z5Z2RXrC1SM8GZ0TWe8JTWPwb9JJW
esA2IlX6XIuvWAlPFSkn2vPU5uXwNJEm3zL26uIOT2f5o/xBj+ylsC3bn1On
n9m7BJ4hUtGZo6UOi+CZLP78TpaYO8OzRDqUsTKktxM8W6QjRq0LjRzhOSKt
U51JNLWH7USys3bUmjkXnsu+/8qdudvmwPNEem11ffNt5d8T7Fn+E3530psJ
O4g0bF6/1f62sCOL76qFZrXT4Plsf936Mnj9VNhJpGNx23o0sYEXsPxW8vjG
KWvYWaSbapoPrSfDC9n6dt7evNEkeJFIG/Jze2Uo/96xmM3vzeKSo+PhJSI5
y5V/1o2DXUTa32TZAKex8FKRGpYY9p1JsCuLD1MSZ1rBbiJtdRqyfMEY2F2k
Hq3SO68fDS9j8R6p6310FLxcpD4Tp7a8YgmvYPlrxu35xSPhlWw+n80621nx
KrZ+lyb/52gBrxZpY/bswLMjYA9Wz/b45H1T/n1njUiGth23zFHsKdKCmk+O
V4fDa1l9G2s00VjxOpbfw620zwyDvUTyXmcW2UPxerZeWq7nBTN4g0j2PaP7
WCr2FmnPhqFPHw+FN7LxiYWHNyr2EUn49aRfD8Wb2OtNijfkmcK+Iq3YPHbc
PsWbRfpucN3VRvEWls/383HtFG9l8xnk6/JmCOzH6uVU3xtJirex/ZCTdv6I
Yn+R2vuaNGxUHCCSx5lRHosVbxfpoX3n3BmKd4h0bcXhjxMU7xRp0cSewVaK
d7F8XV3v938OFCnz198d//f3u1m8bX3obqs4SKSVDRk1CxTvEWmOz+9KT8V7
RZro6NQ1SPE+kZI9902PUbyffd4HtQk3FR9g9XBq+7vFig+y+rau4EwLZX4O
iVTvPynMVHEwm98iy9ULFYew/qGPR9UBxYdZfzCh9+SbikPZ/ldZ6NYrPiLS
VLNecWbK+h1l67N2UvJaxWEilff9WRan+JhIm8yjKisVh7P5pRCvfkq8RIgU
tX1i/xWKj4tEh4fd5RRHipRiUlVXqjiKzU9DCzdDJR5PiNRzqfXtRYpPsvxr
45cZqfiUSAXlpzo9VnxapI5H7qxqpcT7GZHyAyzWkuJokeJPuzzxUhwj0gjH
N7Yxis+KFPDqw5gHis+JFJQ7SLdacaxInddI+m2U/aZi9aR5mp6xYk6ksIdq
b0cr5lk9mjDNYoZiQaSfu7gaJ8WiSI0E16dLFUusPmt0THZXLLP8s+XoElfF
cSKNiWgSs0BxvEj9Xzyc/H/vf57Vx5xrBqMUXxCpea/nf3oqThAp9HFIvJri
i6zet4tt9EoZ3yWRSmab3U5QfFkkiynXc7YpTmSv39L/MEFxkkhVoZEf1BRf
Eemy07vT15T1SBbpi/ux+6sUXxXJsji/k7biFJHU6paHX1TW/xrLZ4KNgY3i
6yJdSX5z6LkSX6lsf+pqXF2s+D+Ron10fF8r8ZvG+onbT/m5im8wH43seUvZ
PzdFehJkfLOP4nTWP8XfX7RzMHyLfZ9cxxcFg+AMkZZc7anZXfFtVo+9mxUs
HAhnsvwZ4NE2bAB8R6SFNdMib/aH74qUF2ZsV2ICZ7H62ExH/7fy7/XZIhmf
v5rXSvE9kXQezp6r1RfOYftj1aWglsbwfZHiLCfb1PeGH7D+LTg9s6wX/FCk
rsvvVGUbwbmsXvgerooxhPNEckz7EOTZE37E+t8zU7YPNoDzRToa9D6qtDv8
WKT5W4SoQ93gApEmJAybaKLcf/CE7ZfO5c7X9OCnLP+/L5LGdIGfseuttlV1
lzvBz0UKzhHVuunCL0SK0PQ66asDF7L5++h04I42/FKkIV0nRTZvDxeJZD4t
/7CFcj/EK5Yf9q4e49wGfi2S+6lxq71aw29EWt4p7dSmlvBb1r8aaait0oDf
iXQnznalbTO4WCQ357EpPdXhEpHK9to+L2sMl7J+79O5+JN/cb/Ge5E87cx6
TvgNl7H6YBKvX1gPf2Dxqb87yOUHXM7mI6h22os6uIK9f32V/bgvcCWbv+Om
RyOr4SqRDvtM+PTuI/yR5fe/y+boVcKfRHq7iksY/wH+zPb/jdzvTqVwNet3
FvnouL6Da0T6cfpLvdNruJblk9cux8e/hL+IlHi07E6X5/BXkVzL7pu8KYDr
WL4YEdoz7BH8jc3n1bYqi4fwd5Geu7y9cP8e/IP1h8eXjJl1F/4pUu8swSYj
A65n/WD14Ue9lftnGkT63PdC/qZU+BfLN/oO01Kuwr9ZP7cm0rIyEf4jklXP
CdGtLsJ/RdKrKvLTi4cbSdTDX3rURYQbS/QjW4xuoYKbSHR/8JGPZdGwmkQj
4h5fTTwJq0tk//1Yy/XH4aYSDQ5LLukeBjeTqKH0/vTrIXBziVIMekyzVu4n
0pDona38/lYQ3EKiBzOz1YfthFtK9OWb0b3j2+BWEnlYr6n46Au3lmjphgGT
h3jDmuzvt13LXLoWbiPR9/BxMwJXwW0lCvROvRPmDmtJ9Dfhm27YEridRGkD
9hjvXAC3l+jFhhfvFin3T2mz9zc2GmIyG+4g0VTPFX9KpsE6Enkt3TL84GS4
o0SWh77fNhwH67LxLZkcyY+CO0m0IOV0tJ453FmiD0sb3ds6BO4ikUXs0GY5
JrCeRD8f3h/fojesL1FRQfGWgT3grhK5mGTeNO8Cd5Po1pTQcYM6wN0lOhMo
DdVpA/eQqHdkaXZ5c9hAoism28fENYZ7svVcYHx7UQPuVzOUaMXayrDGdbAR
W8+g0R9CP8G9WLy41XzR/gD3lqjbjOE1u97CfSRy/3G00/sXsLFErnurYswf
w30lmnzJM8v3PtyPzceL6NtyJmwi0XB7u7zcNLi/RAMyzvZ+r9yfN0Ci+Svr
/lYlwAMlirr2NbxUhAex9b8QY5p3Fh4sUWf1N5/TTsBDJBpZU9gkOgw2lejp
q1XuGw7BQyUqTPutMzIINmPr8zpMs9YfHiZRRGLOlBOb4OESzc3KuTNiHWwu
UZPjMwPvrIBHSOQZcibA2gW2kChI43DytfnwSIk2zg7obzAHtpTo2X27l5um
wqMkuttyy9308fBoibZ8L675YwmPYfu7i9r8AWawlUQlT3Ka2PaHSaJt6Zc/
LTaCx0q0p7Hcw10fHifR7cvdTzh3gMdLtN3ru+vk1vAEiabfP+JvqA5PZN+f
1FSfG3A/6CSJtjoP+XHuCzyZff/+u5pPr4St2XqfCFb78A6ewtb7e3v9jS9g
G4lmd/wW8D0Pnsricf8kl9XK/arT2Pq9Nat+fAOeLtH6F+2chiTDthI1T5ma
v125/3WGRCZHVu3NVMEzJcqObh//9yQ8S6JM8fu6AWHwbBYvriVNZx6A50jU
5cPFyGU7YTuJNE2mLtmg3J87V6JJO87s27gOnsfmb8D5yWuWw/YSnfvom+W0
CHaQKOtM87FW82BHiWy2PF2qPx2ez+Lxq9HFmvGwk0TLNi9bkjoSXiDRvi4T
DvoPgZ0lKl+0Y9YIY3ihRJHuLbPLlPuVF0nU78u79od04MUsPkMGWZu0hpdI
JF0cuDutCewi0bR35uU2P3F/9FKJ+IqrB+9/hl0luqplETL5PewmkduM6ZpX
X8LuLB4jzxj0zIeXSaRh/LF8Rxa8nI3nRsOOwjR4hURNdWJa9Ffu714pUXTX
m5EbZHiVRAlbx89JjIFXS7S4Qm/mpwjYQ6L4ObWX9ZT7yddI9LzU7NzYQNiT
5Tvrp7MWb4HXsnyus6HCZx28jsXv0F2Re5bBXhIVaDkfCnWG10v0pG5gbdgc
eINE3R3UakOnwN4SvbW4dnWvFbxRotGhmt6blfvpfSTqmBY4w80E3sTiu9GO
DTYGsC+bv19D2vbThTdLFGYbZqOuCW+RaEK3zbOeK/f3b2Xvd2OLrfBDuf9f
Ir3FjVdv+ARvkyg5cdTjkSWwP5ufG8YJv57DAaw+n3gUlfIQ3i5R64TsLO/b
8A6J5H2fivpfg3dKNMWp+OfrC/AuFj9zDa2CVXAgq6cxvx6MPAHvluj80pDs
d8rzEUEsvi7kzQ4KgvdItIbftcfYD94rUePtow9kesH7JLKKXrRtyXJ4v8T6
N33/n87wAZYf22yIPzQHPijRkYVD+htMgQ9JNG5hlW7CGDhYIu5B88NjzOAQ
Vj8yLyRl9YUPS7TuRxE3uzscKlGc+oydzzvARyRamL1/2cKW8FGJ0sMOdHz3
F8+vhEk0atGAUW518DGJAi46Xn1fAYezfqBN3Dn3N3CERJsXHO9QWgAfl+iT
h3t3F+V5mkiJdm8ZUlh0A46S6FB8lbNDEnxCokbnF6bmSfBJicxH9GxrEw2f
Yn9/KXb5zWPwaRZfz/u9Nj8An5HolX1mUNx2OJrlI/9FPj194Bi2X76fTz+2
Gj7L9t+68dtausDn2Hqv8fnPzx6OZfXmz+bw6mmwiu2v3bZdl46DOdavRNxa
WmAO8xKd0l5xaNIAWGD1ouBwdWJPWJTod7cFC3t1giWJ1vrmfT2qCcusnqYk
5KqrwXHs+z7zauP9A89nxUs0PouySz/C5yU6tuR3d/ti+IJEA0eSSdYzOIHV
p6h5zUc9gC9KVLtm/MPzt+BLEhkOTjtppDxfdpnFd7n5wUjl+bNEiUKG5F1p
dw5OkqjOxNV833H4ikTzQv17qQfDyay/+G9ZlP8u+KpEra53vPjLF05h+8Vh
1I4tnvA11m9ZjTH65QpfZ/V6x/XN2+bDqaw/61dm2mQm/B/LPwULWuyZCKex
erVicyct5Xm+G6xeHrPZHKk873dTouDWu6379IbTWX5POHIiSQ++xerJmz3B
1u3gDIlyhL4ji5rBt1l/avpoRfkPPI+YKZGtWv6gbiXwHYmMQn7WOTyE70r0
aO2UyuMpcJZE3pd7j3kbC2czh83TH3QYvsf6LbNGl3ZuhXMk2usYN/D1Mvi+
RB2spl4bOwd+wPqxRSa7pDHwQ4l0pqtf1lee38xl45tjeSBMB85j6xWkN6xz
Y/iRRPkbpiecq8LzoPkS6QZ7dB3xDH7M6lWrs2H5t+ACidSPnBnmcx5+ItHx
xrGdDKPgp6wedd3q+HQ3/Izl1/n+7Y96wc8lSoo45uy4EH4hUWjFCLs+NnAh
q/dOHm3/DINfsn4++R5XZAAXsesjJ79hmZrwK7a+30fnXvmJ53Ffs/GvWBB8
sRR+w/qb3df2JuXBbyXyqX1UcCsVficRVZ/f+0KAi9n+tfiWUh8Gl0jU5+mb
bUY74FKJ9lu+6O+wBn7P8u2dkoth8+Eytp+MNJsVTYI/sH698/ERA4fC5ex6
7Y7Hgr3d4QpW74K0dn5qBVey671kLtX5B56XrmL58lSD/tMS+KNEOyx8Eubn
wZ8kGqLXd/+HVPgzG//EjKsBIlzN8lmj6GmG4XANq7cpqbNzd8K1Es0qSnsR
tBb+wq5X5a+1U5zhrxK16Dlb6GgD1zFn+rT6NBz+xq4PD53vnWsIf5doaPKn
5qla8A+JUs89uXb5N55n/8niVeuzS3IFXC+R496O1tlP4QY2voKN399nwL9Y
/+7cf2Wbi/Bv1p8WDTtOp+E/LF4rN/j5HYD/SnRwd3zb277K8/8yLRD3W+su
U57/l6nN++M9Ntgpz/+z139NDSkcqzz/L9P6oPrg6YOU5/9lmhVToputrzz/
L1NC+OAes5TzBZrJ9CGs6sw75fyB5jKZLm8buq0U1pDpmJlvpVE+3EImQ6uv
5wpuwC1l2pEwLCkkHm4l04Fqm/l2J+DWMm0psNLoug/WlGnVpjMa1T5wG5lO
6I/3vO8Gt5VpxIoTMxLnwFrs84ffuM6NhdvJ1MrZJevcILi9TN92PQ2Su8La
Mu35odMyrRXcQaZTG5OWvPyJ8yN0ZNJuXnda/QPcUSaL3IQC8yewrkyHP67T
3pgBd5IpePLiFWkX4c4yBa22LdOOhrvI5Lsy8cT6YFhPpgYhKeKVH6wv08cs
/Qq71XBXmTptXXD6yXy4m0zLXcIyl06Bu8s0+mOoxy9zuAebv/aFejG9YQOZ
9nZUX2+nA/eU6eRKflF7ddiQfb+weaWFtTgPxEimfs2XN094C/eS6X1e46zD
uXBvmexcdAZsS4P7yPR02JLhG+NhY5lCgteV+Z6E+8pUbhI9bu8BuJ9MZbWd
bc5tgU1kusgX/M1eCfeXqcXJU26/HeEBMv1w0PKznAIPlGnS1IjJgSPgQTI5
rd+Y+aIPPFim2Jb/1VvqwkNkiu4/r5RvBpvKNM+vfrfBN5z/MlSm+Q8s38SW
wmYy2aQH1AwrgIfJtO5wx5y8DHg42y+TXJf6XobNZRo0YvrF/ufgETL92mqT
XHkEtmDxUB+/IWknPFImzb/c+wPrYUuZpjwfrem5FB4ls/7LrmzBHHi0TDl5
0vp54+ExMl199OaC01DYSqZhRz1OrjaESabILqL5Xm14rExUmOOXoAaPk6mx
TaVH6Rec/zNept1u9U17lcATZCoa+3D82sfwRJnCD3fvdScDniTTvQE7uL6J
8GSZhp/wvBseC1uz9Tk6LrDdMXiKTFt3jCg8thu2kem1T9mVPj7wVJmer9fv
nbEMnsbGF+Lca7UDPF2ma76pF7tPgW1lujts6L1XyvlLM2S6czZylaCczzRT
pmV1l0P8lfObZsmUbNzXfIlyvtNsmQYG7HKyVc5/miOT/8+R9ZOU86HsZGpy
i2s79TU8V6a085oR83PheTK1E8ODvW/C9my/9HKsjboIO8jU7KDt9ftnYUeZ
xiU6l7cMg+fL5Dlpnvec3bCTTBP61TpxPvAClt8K9gdrrICd2fzWDZnkMx9e
yPL5lNsja6bCi2TK/7DHYeNoeDHL18OL9jUbBC9h+VedUqN7wC4yrbk2rXBy
e3ipTGMOXs/9oQa7snwY4773ch3OD3Nj459NNZvLYHeZzjg7f536HF7G8mvf
6m197sHLWT5vYuOnmQqvYPnZtbDwdzy8ks3XaLOgH2fgVWw8o9VX/w6FV7P1
7qnn0zoQ9pCpWnNFWC8feI1MG/L/XLJeAXvK1MWuzQ1vJ3itTJ8KKlTydHid
TKpZr60qrGAvmXa2SfAxMYXXs/q1tVvCRiN4g0xaP4N+3+sIe8v0aEW9h0kL
eCPLR6GDtMMacB6dj0zt/Q/91vgEb5JJrcZkdNAb2Fem1e+y37bNhzfL5KpZ
VB9zWzn/T6bN23eGU7Jy/p9M/PjgzA+icv6fTON/bD8WdVI5/0+mwPBDOo4h
yvl/Ms0xiZxlsFM5/08mv2OjHL56K+f/yVTnenP4o+XK+X8yHT9nXJ/ipJz/
x9Yvs8/5eFvl/D+ZWk+KP395rHL+n0xndVcuvWumnP8n09yq9n/e91HO/5Np
yLQANy095fw/Fv+T0vwntFHO/2P1Srv90J2NlfP/ZNK9/dkt5yvOQ9zP/v6H
2t/uH+ADLD5DB5b6FcIHZXqwZ+ff0gfwIbY/RJthDulwMNvvG/96PE6EQ1j9
/Drz8HwBPszmK8ogqOIEHCrTDbMg810h8BGZHj7M3tdnF3xUpp+Jy1c89oHD
2Hq7aV3ftwo+xuI37Nwqm0VwuEzqwy2XaM+BI2Qq3tl1d6lyvuVxmVqWTn+Q
OhKOlGmhZUDp8YFwlEzp8Umj/HvCJ2SqaVn80qMjfJLNt+7NB24t4VNs/Sqe
dFn2B+d1npbJY4J31rpa+IxMLh+vvAt8D0ezv9ffvebsCzhGJqPi0A3ZD+Cz
7PNPOP+qT4fPyRTnZqo57AocK9PRsH7xmyRYxeLRasD726dhTqaUy5+v6R+F
efZ+bb8N89sDCyy+/zsyv2wrLLL82qFqkNM6WGL15WXttWdusMzyQeIyjSXz
4Ti2/6+2rviinMcaL9MX49v7Q5TzWs+z79usoXK4cp7rBfZ+I9ValPWHE9h6
VXV9e8YAvijT6dcbvVw7wpfYfnnU69qQVvBlVs+fDbyq0QhOZPGatGNl+Vec
R5skU4bV35z8cvgK298XPV/deQUns/5H6+CJ2/nwVZk6+v1Rv38XTmHxcsxR
51UqfI29/rDnvR8X4esyXbp337ArD6fKlJmcqj/1JPyfTL9jJ17aEQqnsXz5
ii+5FQTfkClgnF58Gz/4Jnv/kzdbL/WC09n+OM/r3FbOD74lkwH9yhnsDGfI
lLSv/ctY5fzh2+x64He7wUbK+cSZLL+ZTkqSRsN3WH492n3BqKHwXZlyWw1t
+8QYzmL1KNYidVM3OFsmW2stO6MO8D3Wj7ldufmsBZzD6qNL7AeTvziP+T7L
D9dmXb5SAT+Q6as86ZbdE/ghq6/NT9Q2SYdzWfx1jO+eHgfnyVRv2tU49Dj8
iMXHzPvlXoFwvkzc8dJxruvgxzKFtsxt5+4MF7D5M/L/5jkFfiJTo80WYXuH
wU/ZfPa1j7pkAD+TyWHNx9aflPOwn7P+7eXLjyOU87JfsPq15tHYo+/hQpn6
XLZu3SgffilTV4M9M7emwUUyFVzk2rWQ4VcyvYs6OFsVAb9m/VD1Zx27QPgN
G7/93IXtveC3Mlml6Ax8uxB+J9O5H/ODbkyFi9n4zhisvjACLmH9erTFqwu9
4FKZ2mpOfn2zPfxepvt309cW/8X55mUy6c1qOKLzEf7A6ldhv0OLXty3+n+u
pGwa
         "]]}, {
        Hue[0.9060679774997897, 0.6, 0.6], 
        Directive[
         PointSize[0.005555555555555556], 
         RGBColor[0.880722, 0.611041, 0.142051], 
         AbsoluteThickness[1.6], FontFamily -> "Arial", FontSize -> 16], 
        LineBox[CompressedData["
1:eJw93Xc8V+/7B3BpSUVKQ0NJSWhQKiku7UGhT7RTNLSjoWiTNBAVWrTeZ0ZR
KCURFQ1NI2VElBWVhsrv/v16vX/ffz6P56M373Pu+7qv6zrOOfdXb+l6x2Wq
KioqNq1UVP73v//3P15BmS5Xj1l9emj9fxYUVBu9pnjCT1hU0Nt7oTnOapn/
LClo97Ij27d2hWUFqZ2Izr9gAF9WkI/6UrW35nC0gs5OMNTWnwjHKGhJXJjG
lv/gKwpyeL5A7bUrfFVBq6eO7jjeE45VUNf2bcbe3gvHKejgzsSICSHwNQVZ
H55hkXcOvq6g1OflJt5X4XgFvbqd4Gd0F05Q0CVBbXZ5NpyooE0txshXi+Ab
CnLakHk64DN8U0GrysaPWq+S9c9J7Hhezgxe2gG+paA7ky/Hu/aBbyvoXpzb
As+hcLKC9MN8D4cQfIed38b9sXfs4RQFrS93zPnlAt9VULfC3OYTNsKpCmrv
3d7m1B44TUFHulSFqYTA9xTkb7NFa9N5OF1Blbfi4r/FwhkKGrs1NtgvDb6v
II+A/bz+S/gB+/ywaa2zS+GHCnr2plf8wW9wpoLC1AyTZ7V69M9ZCnqz5Lih
cVf4kYJmXg7/28EQfqwg3cerpra0gJ8oaGXytI5q0+CnCmobvmOpznw4W0FW
970/jFwDP1NQ8c08dbcd8HMF1cTa5J0NhF8oKG+ej1tFJPxSQSVWq+/QVfiV
gqZVqf3hUuHXCorSch+q+xLOUdDUyMQ1F8rgXAWNrxibPvI7nKcgy7Q5dm/U
Hv9zvoIipb3dArvDbxRk8n7GaHsTuEBBvqGrMvSs4LcK6vv5dLaqPfxOQbPn
3F/zZQlcqKCEbWXRXzzhIja+Hu2l5vvhYgVVfF2/WT8cLmHz7z6n7ywRfq8g
U61BGSG34FIF5ajbHC95ApcpaM/563cmFMMfFFR2JaFbwhe4XEHmP71li1ZP
/rlCQY8sbPwfdYM/KmjgIPvr643hTyweDjaO07eCKxV0SC1qTLk9XKWgoPkX
o5Nc4WoFPbHYdilqC1yjoGPzIwadCIBrWbz5BMw6fRr+rKB5i3P142LgOgVF
ZOlK+alwvYKCQ5u+dXwNf1GQ7bEBWgs+wl8V1JBg1yb+N/yNjc8Ps8o+HZ7+
c4OCFrqcTzutD39X0GPNjZEDR8I/FHR4zM5D96fBPxUk3agI37QI/sXywV69
Y0M84EYFfZy9uqLRD/6toAVZMQl5EfAflg/92/d7eBn+q6A5AbkzM+/CTQqq
2nVy4dtXsApH37p12qD6CW7GkdrcUaLFX1iVozPbToXZtMn+5+YclTpYHF3f
CW7B0c5JaS8UveCWHM3J6ruxfADciqPWKxd6m5rBrTn68vFYC78xsBpHiWGt
e5dMgttwdH9Zh7dTHGB1jiaaDHC4MR9uy5HRu6Ijw5bD7TiKo+8tbmyA23M0
o53X9enesAZHM4+3canwgzU5yim+2TIoGO7A0aDgEM76FKzF0TohcNKvS3BH
jj5uuvg++QrciaOedim7jiTB2hyd2pzeY3kG3JmjgfVHEqc8g7tw1H3xJyfz
ArgrR+8yz303Loe7cZQUvPGUST2sw9Gd4e3Hj/wDd+eorY1u7XS1Z//cgyOr
fhOiVnWCe3Kkr6XtHKoL9+Ios7CbdsZAWJejhNrnOarmcG+O9rZNPD+V4D5s
/OyGbT45Hdbj6MiRZrFfnOC+HMXUP3w+aymsz9G01jY6yWvhfmw+Ao3DzbbB
/TnaMW/10qu+sAFHjzyaDo4OhgdwpG7eov+TU7AhR2necePXcPBAjlrec/ul
HQcbcXTrvyMLHiTDxhxFL0/ZsT8TNmHzaRezceZreBBHkRcG2uqXwIM56uvR
S0+1Bh7CEecS1qLqJzyUoxbFqerFLZ//symb30WfJhdrwWYcbV+9NbuqFzyM
fb6hPrG5ETyco/ObW3YxGAGbc1TjarDKaRw8gq2fuE1zQ2bAI1k8dBhcmTcP
HsXRG2sHo0ErYAuO7FTK9Q57wqPZeDZXfduwC7bkyLY6efnaw/AYju7ZT8is
DYfHctQop3bceQm24uiH+6bp3WJha45GvzqzKzkZJo7MdY/c3JAF23C0xfFk
6yG58DiOrs0d4PGzFB7PUUBdZMvsOngCRx2EbY9j/8ITObIsGPbqXNsX/zyJ
o4poZ8Mz3eDJHD1p7fX8Yn94Cke7V47Xu2EGT2XzufNE93xreBpHr7o+Ptza
Dp7OUb+crD0282Bbjk489Wl+YAVsx5Gb59MebzbBM1g+8E18OXovPJMjsbnZ
KC4ItueoeV9L+z5nYAeOrg7ONVCIsCNHuv4dM0YlwrM4qvT7MTI3Hf6Po7cb
z+z3fQHP5shjjc6tscWwE8fyf0BJ81rYmaMrtRotcn7Dc9j4LMk2SlB/+c9z
OfI7+sPlYjd4HkdH8+KvnDWA53NUoGrdTzEcXsBR8dCH6TfHwQs5+jry+pgC
e3gRR1M1bY+pLYYXczT8+OlJ49bCLhy1ezp2ZYA3vISjjLMl7d8FwEs5GpM/
15bCYVeWX5YGjrqigN1YfhrrXz7oOryMxT+/Yt2NNHg5y/+j15c4PodXcGT8
+eecX0XwShaP9rvLY2phd5aPd4Rd8PwLr+Jos0Pd+YntX/3zao6Wey1o7N8T
XsOR1oF7qdrG8FqOLHqYaXYcDa/jaE9lZkOvqfB6th4qnwWNmgNvYPHnyn1e
sgLeyFHUFa+Np7bAHmz86hX3y/xgTxYPPqt6Wh+HN3Fk4NtzO3cR3sxR9cwu
lbrX4C0cfW91ddulNHgrRyd9Jw61fAF7sfwx0ESnqATexuLn8i2rY/XwdlYf
a+wkZ9XX/+zN0aU0c3ejjrAPR2UPH+xt1xfewdFj83mqf03hnSx/nbOs/2sD
7+Ko65tbCzQd4d0cvY81th2yFN7D1vuDF5mLPOC97N/n/C05sxfex1G2Wv3Z
qhDYl6OHsfVq0y/AfixerL56JcTB+9n6quk92Owe7M9RXYKcfOslfIDVp3mu
Ns5lcABHa4YOeNysAT7I6u/QBq9brXL++RBHt79UzPfvCh/mSDPW7MhSQ/gI
R7mT9frNsIAD2fo37zVq2jQ4iI1npFDkNB8O5kjP0c180xr4KIuX2y1nnN8B
h7D19cNlXHEgHMrR6xRXI9Mo+Bib3y1ddEOuwsc5Cutz2rxFGnyC5dNlZgH+
L+Ewjp4eMTXt+QEO56jT7naTUr/DEWw8hrYb4d0m959Psno41KJ+Ug/4FKsn
r3/O7TcIPs3Wi+cSn07W8BmOWkX4rdR2gM9y5F64Y9AAVziSo+BI1/zpm+Eo
jg5fddi51x8+x45vgJthVgR8nvULbRLL+8vwBZZv267OCkmGL7L1OOVUidYz
+BKrbw3Lx1x4Dys4Ot2jqnxSA8xxtHTClK+/1fL+medog1n4hvQesMCRU9D3
1VGDYZEjr1O7vx2xgSW2ft9M7xn4Hyyz9Xh/fW3UCvgy6ydiAm0ytsPRLF8+
92329wgcw5HL7P/OTDkHX+HI4aWjgeIafJX1b99yLnd5AMey+dUeO/HkGziO
9W/fCv4MrYWvsfq0qtPHfNX8f77OkU+zsd3Cu8Dx7PzF+NMrjeAEjqa4vPW3
tYITWX+V2b5yvCN8g41/yYWcGcvhm6zfCv21aO12OImNh/PqkMhA+BarL7l2
+8rOw7dZffX/Ps46AU7maL9FUomcBd9h43WzwnNwEZzC1ofbo9b3vsJ3Ofpb
fTJ2bZs3/5zK+sHpPcOMdeE01q/kRFz9Ywbf42h2cWXH0slwOkeGHUuz3i2A
MziyabCtrt4I3+do+q6P/lr+8AOOVPdvkqeehh9ydGhq1OoTV+FM9vuqOr/+
ngFnsfpZven32gL4EUdBFxxrf9TBj1l9iba4E9664J+fcFS7WvCx6wU/5eiF
e+dRXYfB2Rx1fFbarGEK/Iyj8OcbP31cBD9n8a/ZRvXLJvgFR22aKuZoHYJf
cjQpTzV3/Dn4FTufOSnvDibAr9nPH/8yt/wxnMPy/7qbS+aWwrkc3fAYoVH8
C85j/ZvL4a07td7+cz5Hz8+/v25qCL9hx3tvWfEvK7iAowUVYzvmz4bfsv7U
Ktzl6Rr4HUdm686V5u+DC9l8qe+P/30SLmLro2FjzfBYuJjFx4ugi/sewiXs
84vU6iqK4Pfs/PKbVbn9gEtZflwZefm75rt/LmP9y2qVGecGwB/Y8eVZly2x
hstZvQ7zPGThDFew/PE9Yo/hevgj67/69X9u6g9/Ysffv5+HYyRcyfr7NSfW
HkyAqzgKnTYrO+8pXM2uZ8vVFFQB17B8T5a/klUK/7mWo4M643P/04E/s36p
zna6qhlcx1F8vfOi+9PgenZ9kzu850VX+AtH+bm+QeE+8Fd2/v6JqRePw99Y
fYjTSHkQDTew/G4TerTFA/g7W78qujZziuEfHD3b45Cb9gv+yT5fZ3tFX73o
n3+x48s8vrGuC9zIrk+77hmepQ//5uhP4Po/V4bCf1j9GD0x9/xY+C+rz3Mf
P46aBjex83OY8Ep0hlV4+r7Uuj7FDW7GU5ZoZvh+I6zK06HNG7Zr7YKb81QY
aFg1/TDcgqdTQSt2h0TALXnaOrDL6DIF3IqneRt+9JhwDW7NU6jeZcOYu7Aa
T3yFvNTgKdyGff+5qY+EAlidpw4nL6+w+AS35Wnq4/wRr77D7Xg6qCda7mhZ
/M/teRoVlbnVtBOswVOpnFJV1wfW5CnAouxU8mC4A/v5RdUVx8fAWjzNjXgf
vnUa3JGnxorOh5fNgTvx9F/fmOzFy2FtnrqbP9m0fBPcmaef+/z2b9sLd2Hn
b5nfKSIY7srTMUWaUfpZuBtPJ/cZ5f2RYR2eBs6uMBmfBHfnyTEuY9jxh3AP
noJO7mz8kgP35En3RsLRxR/gXjxV3WzdIvcrrMvTo9C6xQubl/xzb546PyiN
rdWC+/B0Nm6MelAfWI+nIU+tPS2HwH156vRVt/HrWFifp2lnv0Yn2cL9eHpr
cu9U0Hy4P0+nvbLWe66CDVh8PbV/u3wbPIAnlVCjAysOwIY8bW/p4745DB7I
04JAne3BCtiIp447/GMTr8PGPF159EO95h5swtPuMjvvoS/hQWz+FnRq3PUe
HszTrCu79xTUw0N48m21teUk1ff/PJSnQaW7dtzSgk15Sv+QVWitB5vxFLPd
tG/2UHgYTy2CjUevJXg4T/fscnt2tYfNedqf9j358WJ4BE9HIj5pH10Pj+Rp
0p0rHZfsgkfx1GX9pLVjgmALnvR8To/qGwmPZvOfejVAOwa25KliQfLiTnfg
MTwt075+Q/cpPJb9PuNxJ0YUwlZsPAZkfplXC1vz9PTkyuxDTTDxdLS8ZuBD
zdJ/tuEpWPX9n4594HE8KYbtnOo+FB7Pk9ULqc0jgifwJLVUs7R0gCfyVOf5
Li9+CTyJp+OqA0usPODJPDX4Bc58sReewtbDpiW9NoXCU3kyCTs7Se8iPI2n
lPjK9Pxr8HR2fFNOHI9Kh215suwWEuPxGrbjqc/zxx4O5fAMnooz0vZa/YBn
8iwfKpJGtin7Z3s230MPtRvbHXbgKa5Ew22GMezI5nv7rCurx8CzeFL//vfd
MTv4P7a+n1m8fbgIns3yo9flMPUNsBNPe17v/eW0B3Zmx//IpS46BJ7Dk2bC
qhUdL8JzefpVaTV5z3V4Hk+xlt+2N2bA83m6sLFX1e5ceAFPY1/d3qf1CV7I
4k1yMLrcCC9i8Xjj/v1Z7T/882J2fBm7x7fsDbuweOs7w/fuUHgJT629TN7u
Hwcv5YnUtk1w+g925UnDNnfQ0OWwG09un3fu1/aCl/HkV9DHsvlBeDlPze7X
jvx9Cl7B0+GsiJVNl+GVPKmpTklslwK785TX5YxWv+fwKpavS+MWTSyFV7P4
1tQN2NAAr+Gp27mSbZfUyv95LU+XRB+d0u7wOp52lOTNNBkEr+dpztS5LXZa
wxt4ev30Ya88B3gjT0V/V+4d6wZ7sPm5UNxV2gJ78vR1+7Q0vQB4E0/atsaj
z52CN/MUeGBshWE0vIXl61vV826kwFt5al+4wMvxBezFU22mjsHXMngbT56t
+kw9+wPeztPjwNfp9m0r/tmbHT+vsbutLuzDU0Kc6vwnQ+EdLF+1nm0RMR7e
yVNUtsaf1U7wLp6+fD3rP8kd3s3WQ1PuDUMfeA+Lvw5fPTsGwXvZ+n4RcLz5
eXgfT03bj/9pvAb78rQt3eNg433Yj6f+rd/qqL6B97P8P7rmgGYN7M+TRQ/d
a/rNPv7zAZ7aPHy+ibThAFY/g++YLBsAH+Rp9BILveDR8CFWL5786nXXDj7M
U6+IhurvLvARFt+fneYP3wQHsnhJ8xmyxR8O4mmndpPZ7ZNwME/Ll4uD2kTD
R3mSB+z+MPcuHMLypWm8fsxLOJTlS8d4Ua0CPsbTx+JetLwRPs6T9bLb3H2N
T/98gqd46/CLJn3hMDbf60t/HDOHw3l6MF99ucpUOIKnEuGivG4BfJKnuwN3
Hy5cD59i/VXmqXuO++DTPK15u7A0/QR8hq2nwaaTRovwWZ7K1R2nXLkNR/Jk
+uLo1QHP4ChWH0e1nxJVCp/j6eJWk2c6P+DzLJ+fu6B1rG3lP1/gKb/O47FG
b/giTyFDy+8HmMGXeBIHnkxrMQlWsPw52HPvrrkwx9ObS1z6zzUwz5N3bJKd
525Y4Cm8cG9+ZSgs8rSitI+xKwdLPP3epP439yYss/qk30rL7gl8madnjoP0
7hTD0TzNHFn9afA3OIb1s5WtjU6rVf3zFZ4+r4uYqdYTvsr6n9D8YxuHwLGs
H+ne4JEzDo7jaXGi5ykLJ/gam+83BnfC3OHrPE20GhpY5wPHs/4luClhUjCc
wM7XeHbliQtwIk9J78e/Lo6Hb7D8+d7MYEAmfJPly8hC/+Vv4SSeuhYs5iI/
w7d4MsrQH/q8efU/3+Ypt/ePR3+6wMk8tdqtZtjXCL7D08tLxZ+sxsIpPLUr
9EyeZQ/fZf3E3s7TXVzhVBavPn6j3LbAaSzffaketDgAvsd+vvZB15mn4XSW
P//T7WAeA2fwlPGE09BKhe+zfLbfKKXkJfyAp4hVX7KFcvghT72186uW/YIz
ebqVNv5Ol/Y1/5zF4m21wZek3vAjnkY8ajtsthn8mCeP89oDSybAT3j6UNa4
c6kz/JSNf7fu7165w9ksnypW1lr6wM94cnLym38sEH7O05nM65nvouAXbHy0
Kku7x8EvWT6bmO4wJR1+xeJnbFji8hz4NeuXbVelbP4I5/D0XlO1w+ZGOJfV
R7siO7f2tf+cx9ZzwZQ+43vD+Wz8Lk4cpGUKv2Hr+4LY/ck4uICtD5Xugdv+
g9/y9NdcbVCn5fA7Fr9jU06f3AoXsuuFJyv2agbARWx+ueb7Np6Ei1m/UeE9
PkWCS9j12rqolY234Pc8XZs4KKzvE7iU5cc+Tz3NC+Ey1v8XDLgw7DP8gfX7
/h/dAlU+/3M5y5e25pN+qMEV7Pik9MnOWvBHnpoXVFlKOvAndn1Bzb990YMr
2fmmuk80NYKr2PrZbiO7msHVrN9x3GZzaDRcw5Org807xTi4lvV3yd1mxk+D
P/MUbXfI5YYjXMfTvjvDCmPmwfU8rQ1IDotYCn/h6cTOKqctq+Cv7Hx3HP84
0QP+xpO9ntRTbTvcwL5vk+XtW3vg7zwlC57hrgHwD9ZPvjjv/TsY/smuhyPH
DPcPh3+x/kqnIKh5FNzIk+qySQs2cvBvVh99167Ijob/8GSj47mrTzz8l+VT
Y8ljyW24idXDmrOaofdgFYEu+Wn2v54FNxPI8O4Y3/TnsKpAw4e1UsnIg5sL
NDBg/Pr4IriFQAE9uwonyuGWAq3d8Nl3eQ3cSqAulwPz+3+DWwuUq9N878tG
WE2gI8fiZnmo1v1zG4Hat15o2KQGqwt0K69z3nZNuK1A4a721mWd4XYCWTi/
HW7VE24v0GGTmlC/vrCGQAv9u45MMoQ1BWpzctbPd4PhDgIl+raI/zwc1hLo
R2LDlM+j4Y4CHfR3DXxLcCd2fCfrlyZOgrUFqjK6fWG3LdxZoA3XQtJHOMJd
BEp1dk3Jd4a7CjSq3af41QvhbgKNbMze+3EprCPQRXvLv7NWwt0F6hR1v7m0
Fu4h0OQJIetqPOCeAq24MbK7rhfcS6C/n1+XWOyAdQUyiup0yWYv3Fugnf7d
rMz94T4CzboWcUj7MKwnkJT0enVhMNxXoD/Vp28fPw7rC2TuO9Vl5Em4n0Bz
07OG3TsL92c/34/rNuYCbCCQ15xvtWc5eIBACStXnqqSYEOBjhrvWdTvCjxQ
oD1FoyMnXYONBLqqW7V4ViJsLFD/hgv+027BJuz3ndD+a5wCDxJIX/249D0N
HixQemnfbZfvw0MEelnlam+XBQ9l55fA9ch5ApsK1Nr6Y/q057CZQPErskfz
r+BhAjn6xi2vzYWHC1T+IHxEnwLYXKDR8SPDRxfCIwQq3PZrm1UJPFKgB+Ob
Mo3L4FECJQfreKtWwBYs/txfbE/9BI8WaFrEuqTV1bClwK5vywb/rYXHsPEN
+3JzWz08VqAz3Tw83n6FrQT6LB8bbfQdthZo2fvbbV1+wsS+b4RG4c5G2Eag
MQ/covf/gccJJKu7bNraBI8X6OuyRSYOzer/eYJAKlk7n3dqDk8UyGfMOdc7
LeBJAnWbvuLtrFbwZBbvfsOtnrWGpwj0LW+w38g28FQWD7VWsfvV4WkCNV/b
ISO5LTxdoBcjOqYWtoNt2fdHbuE/toftBNI4MMynQAOeIVDpdlWbRE14pkBF
MS6NPh1ge5b/1IOuGGnBDgKJ/fXf3FXaUaCNeS7LJ3aEZwl0qPftsqtK/ydQ
i0OXHFt3gmcLpLfZnpuotJNAXW1vv1ujtLNAbV9d++qj9ByBli55WLZZ6bks
fr87xTgrPY+t7zX7ZvZVej6L181W6a+U37+AxR9v08FD6YUC3VnXwfS78vgX
CWRS/d1wmdKLWf4r0viVpDx/F5a/l5tzjcrxWSKQVpr28H5KLxWoqX3vS+bK
8XQVSPtNYNMQ5Xi7CXTOMtK7o3I+lgl0YU5VRp5y/pYLlLQ7VOegcn5XCNQ5
OydQXw1eyerL0GvjFMr4cBfI4EaeQ8eW8Co2Hq2j81Yo42s1Wz++U38olPG3
hsWvsPnRU2V8rhVIGCJtLlHG7zqBCkZ10C5Uxvd6gWI2bHmQroz/DQLV9Jp7
7YRyfWxk823y5qfDN9hDoDzj9KTvyvXlKVDdhH29DnyGNwmU1k9/fPMaeDOr
F+8cHNwr4S0C1afNXXtTub63CnRqeJ/bDcr17yXQbjf9Fbrv4W0CPdPxCjEt
grezeIk6EzzsLewtkOvCza56+bCPQK2Ofmjf+BreIdD2nn/klBfwToH67l60
yCMb3sXGK28ydXgM7xbIL//QxpMP4T2s/lwJ1tLKgPcK1FhpR5tS4X0CBTpN
072XDPsKdDM94pFKEuwnkKIkf41RArxfoPOfhuvZxMH+Am1dMbvdxBj4gECW
RWsdRijrQQAbn72m2p2V9eKgQL/uPfcqPg8fEqihWbOLp5T15jDLH+0+3Byv
rEdHBOJON9fPU9arQFafHXSDFhyFg1h+HPvC5Ymy3gULZN+jS9rgA/BRgV6n
jSvesQ8OEcjdp3t50k44VKDbNndVPm6Djwm0SzNpXsvN8HGBVvX7qKe1AT4h
kNN4/33tVsNhrP7WGV7+vgwOF2hJbPyj5y5wBPt3m9Udzs6HTwo0ODNbMdcJ
PiVQS93k5JYO8Gk2Ph9n+Z+fDp8R6OSnn0OGKvuTs6x+9V5QEa3sXyLZ/Dat
KNK1hKPY+ZiG2ew2h8+x/OosWb4YAp9n69vlT6tuRvAFdjzGZ1/O6AdfFGji
5WevturCl9j6GdhuTGg3WCFQ8fLaUec6wpxAzpWT/55rB/Msv41UTz7eChZY
fW1pL/qowCI7noOzvzn9Qr8oCaSTvOVZv6+wLJD6WZONH6rhywLN2Kne+rSy
H40WaI5zUvrEYjhGoB3dmwrf58NX2PpT5w9seQlfZfm0W3j9n8dwrECqU5Lt
t9+H4wTaPHvZg8oU+BobP0XcBYeb8HWWDzpO1rgcB8cLFL36tdVfGU4QaPkO
rTUTFXAiy8d7zj7aGwnfYPEa1jUsXtn/32T99Aw11eKjcJJAdw0qx6segm+x
eDAZENrdF77NzudIewOjHXCyQB7jcsxMt8B3BIqIP187ZD2cItDeXRtDDFbC
d1k/3N3AofMSOJX1+9f3LPk9F05j/Xij3s83yuuleywevu20uzYdThcouKwi
1G8CnMHqoeX+ZvZj4fsC9fJzyOo0An7A6sGmrgbPBsMPWb+31XZYwAA4k+WT
Zva/x/SBs1h/zVUXfOoGPxIoO2l/U4jy+vEx+76l8wLN1eEnrB94ti/uuSr8
lPVTlnWmrxpwfZrN6ltPjWe/yuFnrH+t4cO65MHPBTphkZBrmAm/YPFk8/qD
aRL8ktXv6snaZjL8iuWj1NrYgWfg1wJd/zxTWycQzmH5c9X+AJVdcC6L167T
XIvWK6//2XxqVtQluiiv/1m8fSK/gw7K6392vvoZa2b///U/6/8ObP2uM0x5
/c/6m3bZB1/oK6//BdrUQ6+Hn7by+l+gZhOy1pu2VF7/C5TyZWB97jf8PaKY
5d/4PHWfD3CJQDmd4vV6KP+e8V6gUN+cM/H34VIWX/uOls1IhMtY/3d9w6JS
Hv7A1oOxxdqtEXC5QGOTSzerHYQrWL3aee5N2Hb4I6tv47NVDFbDnwTaZtt8
ctx8uFIgmz+/NcgWrhLI+Ep04qMxcLVAb6JGXpg7CK5h/U31e5PyXnAtq4cx
xnGbNeDP7PrKMDakZRP+3lQn0MwhAfsia+F61j8afJk7pgj+wuLTfK/tm2z4
q0D7fGOCfe7C3wQaX7hufp9YuIHlswuDijPOw98FKkt6NntDKPxDoHlyYlVP
X/gnu/7m43MfbYJ/seutxM62u5fBjSx+qo95jXSCfwv0KWpFUP0k+A/7+TvD
714dCf9l/YdeF6vNhnCTQLbfwszH6sAqIm0xTHzdRh1uJtLgyrKZb37h74uq
ItmMaPb0aiXcXKTli+ftOVIAtxBpTeLV0HWP4ZYiBa2ZMMU2GW4lkk/9uuwh
MXBrkUodig/oRMFqIs0010hucxRuI5LfsIAklb2wukjHhrR+9NcDbivS0vuL
LFq4we3Y92UfsNWaDbcXadr7KDuDSbCGSDfry/aNHwlrijSp/qa5uyHcQaQK
f44P04G1RNqZOUfvqTrcUaTW7c6/1/yNvx93Eml2zA6zedWwtkiVahr20e/g
ziJ1mXZ2R7tsuItI6VsuNG66C3cVSeF2u01FLNxNJLV7CR+WXYR1RJpemz77
23G4u0hLZt3pFewP9xDpcrP4YSO2wT1FmvxuwM3yVXAvkRr0fz2/uADWFckz
blvk2hlwb5EWus2ncQT3Eclxzq1XfZV/v9cT6ceMvrs0+8F92fc3es9X6wLr
izRinl5AezW4n0hH1F727/0L9wv6i/Tg5J0ZY6tgA5GKv2zrs/IdPIDF1+nm
CZHZsCH7fNcHg0pT4YEizR1zNtL8Omwk0nm/BwbHONhYJHL/VtAUAZuIdJa3
fuN1GB4k0oBDfwf83gkPFumTkf3CwxvhISIl9GlnbeQGDxXJ6LKi7pUTbCpS
84YP4UHK+zFmIh28Ue7sPAYeJtL6pq4Og4bAw0UqzLBUaCnv75iLdObqGq8W
neERIl2Sule0VINHiuQe1K5zF+X9olEieWS46JrXwBYivSg70te1GB4t0slJ
rtZRyvtPliI1RbQJqboPj2Hn59V85JQkeKxIr2sGTYtT3s+yEqmsKeXDoPOw
NRvvgfYDEo/DJJJcmNnfMQC2Ecm3oM3WXz7wOLYe9XROXt0AjxdpULN9r73c
4AkijUtzt7OfA08U6ffBMb1H2cKTRKrtkbh6KMGTRTI4Ve5gMRyeItJT2/6f
HQ3hqSJZz+jhtqMnPI2d3/R7mYkd4OlsPQ1bQy1bwrYibX5/pWjpT9xftBMp
4vnejGfV8Ay2HhL7t3MsgWeyeBlqmvX+NWzP4nPW0Z7+WbADOz9n/25jUmBH
kf7qiq9Vr8OzWH549mHtGwH+jx2v256v6Wfh2Wy+Zw5TvxcKO4m0aWF6df4B
2JnFx39fEprvhOew/JW3aJ6VJzxXpD36phkHV8LzROocpVNVsRCeL5JKuO2t
ObPgBSKdernHIH8KvJCN96QvOmut4EUiBV+Z76c1HF7M8sGMb073B8IuLB73
e/kE9oaXsPkP6/5+eWd4qUgP7Q5v/f/7z67s99340X96M9hNpBmVzfOdvuN+
9TKR/sQ93OlZDS9n57Oq4G/Ue3iFSL/ix08ozINXsvHdf6fvgGzYXaRytYVO
uzLgVSKZeQ42rbgFrxbJ62lm4pI4eA3Lt5e61lcKyvv/Ij1+PaV4f5Ty/r9I
vfcWBZiFKe//i2RaFF1Tc0R5/1+k/gOfa93yVd7/FylpW/zXCG/l/X+RNG91
Dj/gobz/z+pP6PdGf3fl/X+RLky/2jvcRXn/X6Q3j8qa3XBW3v9n9SPUL+rT
DOX9fzZf4pMfJpOU9/9F6hdr23r3WOX9f5GOF+fefz9cef9fJN2uJ83nmMDe
IoV8ajH9rT7sw+pjs7HzPXvAO0Q6seh8bPdO8E6W33zOhT1Xh3eJtNho7N+T
qvBu5oqHeZ6/8DzFHrbemqp7LqyH94p0VTh3w+kTvE+klpZDzrmUwL4iPVow
7N72fNhPpDzbMx0vKZ/f2C/SrIEx3oWZsD+rt5P+Vg9Mgw+w9RPi6eybBAeI
lPx7+qWaOPggm/9v3e6tlOFDIl2rSomsvwgfFqlrxS79w2fgIyIN1a2wMD8B
B4o05kLJo+pAOEikz3pX0q/7w8EijTz/sd2R3fBRVu8qXfpv2QaHsHoZekZr
gwccKpKx+vccr9XwMZFcZ9XbBrvBx0Xa0Wv7hPiF8AmRYicUHv3kBIexfLU6
r/UgezhcpPm8v9eOqXAEW79TN15/o3z+5qRIBVf2B00eA58SyZz65qSYw6dF
EtzaLJg8BD7D1nfs2up8Q/isSMO618z17gtHimRvHr7esCccJZKb8LGxuDN8
jv38hWdZnCZ8/n/Xb6y0rQ18QaS7iieDnJvDF0V67n5snuUfPG90SaSPm1Sb
jL7DCpF2v3nws38dzIl0yKndQJNKmBfJRFi5amwZLLD60OXLybmFsMjir2xM
2O48WGL1rHG2ZewLWGbra9fTpTWP4ctsvQQmVwx/AEeLNKX1Hc4vFY4Raf/C
hm1Ft+ArIrXY2cViYgJ8VSTvey7JcVfhWJGs/vIlxjIcJ1Ivnzk7Lyvgayx+
zDa6jzoHXxdJ9UOw96NTcLxIie5fD7mfgBNE6lu2faPmUTiRjV9o0Nfbh+Ab
LJ9YH2+1aT98k+X/Tj89zZTPjyWxeAu70/mnN3xLpNtPIu/d3wLfZvnrWau5
ZzfCySw/bO0h+ayB77DzU0sNWboCThEp5mdk+cyl8F1WL2N775mwEE5l/fqC
TSNoDpwm0t6EM+/GzYLvifTux2p72xlwOqv/sfuWLpgKZ7DjS1lS6TEBvs/m
w2Lx3SBr+AHLx+7Xb8aOhh+KNOHZnstvzOFMNr5GmevVTeEs1m+u2Z1jZQI/
EulJwf6bXgPgx8zdr9Uk9IWfsPXb8wuvqgs/FanbEa/zjjpwtkhzuswYwGnD
z1j9vlRb36QJPxcpvktpyoK28AuRcipSbG+3gl+y82kc5KinCr8Sqc7+4+ED
f/C84WvW3+RlJtYrnz/MYfE/7sHRxV/hXNavPfjx4kktnCeSv3aEJVXC+Swe
tDX94j7Ab1j8F1avMSyBC1h8hP+MOfsWfitSykzjtl3y4HciZdZdswx8CRey
+DVq2dQqGy4SyS4pMW9XFlzM8ueOgfVfM+ASZn/Tj+6p8HtWn0ZfD3x3Gy5l
+cC+PNbxBlzG6sNOW4MM5fOaH0S63ubOjVFX4HLWv83zsBIluIJdv3g1+HXn
4I+s/95puTTgPPxJpBvNj19qOANXirRr6+2+SyPgKpEsV+XJWcfgapFWF2/v
OiwYrmH9V+zFEeGH4FqWvy8/evdrP/yZ9b+ZhaXzlM+j1ol07+EE3cQdcD2r
530KXTpug7+w3/e7+zr3TfBXkdaJa7reWg9/Y9d3o3Nntl0NN7D+5k7qF6fl
8HeRlp3rXnRW+XzsD9Y/dZxXX7IA/ilStVeAmv4c+BeLp7s2zRbPghtFen8u
OunEDPg364fSgrtmToX/sPl9b/3txwT4r0i2ObK5vvJ53SaRnvm53pxiCatI
tC/98DL3EXAziWJNPuv4mcKqEn3I+nbzlAncXKL+rziTywPgFhLtHnJt1o2+
cEuJUhvWdk7pBbeS6Fr5E+e73eDWEo1I9Gp2uxOsJtGP+fE/YzXgNhI1bG//
nGsDq0tkNq7dt4gWcFuJjFXX5Pkpn19uJ5HO7rXTV/+C20tk76jebdo3WEMi
VYuGdn0/w5oSRW2I+lH/Ce4gUcCf4eKtMlhLIou6M3U7i+COErUWfCMt3sCd
JEpqNcuv6hWsLVHy+eGbw7LhzhIF/+g6bnQW3EWi2sMxd16mw10l2qXhmbo8
Be4m0ekNUb0/34R1JIpUGXt5w3W4u0Qpm7uMq1A+/91DopONadedRLinROMe
a3ROuAj3ksjARq9HK+Xz47oSGeUfeD09Au7NxrNNk9OBULiPRDc/lspJR2A9
iR7Mt/lY5g/3ZcfX606v1nthfYnSS8UFvX3gfmw8ttYlDt4C95dozYNek8w3
wAYSuXZw7jZsFTxAorKaRRMM3WBDiYoCggq1F8EDJfp5Na/phzNsJNFS9bSk
lw6wsUSFw92M+OmwiUSJqitcPSfCgyR6K7bYNcIaHixRm1YtTtSNgodI9L3L
2/BLZsrn/yVyLm5/cLGJ8vl/iQ7uqorVMlA+/y/RkS1RP5N6K5//l6jXgBYT
F+kon/+XKHPjBZ8fHZXP/0tkMv/mgYPtlM//S1R6ZZijdivl8/8S3YvhUo83
4X2EURJZSfPuafyELSQ6EG85bpfyfYXRErWwfz+gvBK2lKhYI2TJpDJ4DBv/
WUMKTr+Dx0o05vdkv085sJVE67u3nz7kGWwt0cMYx56rM2GS6MSawIozabAN
Gz/P15H3b8HjJJrfr8isQvn+xXgWDx/+hjRFwxMkuqiiH9uehydKNO/A3agO
5+BJEv3n1EGhehKeLFFbeefhyhB4ikQljUGrsg7BUyUS3o5wPu8LT2Pxv/C5
+4Yd8HSJhtoa3zTfAtuy4zu80aV+HWwn0bBlFpsVK+AZbPyfe2k5usAzWXzl
+c74Nge2l2hkgcakYAfYQSLTz3od9afBjhJ1t+zz+PI4eJZEaXYpR4dawv9J
lOOr7i0Ng2dL9HKN00VdE9hJotcDpww82A92lijs/eP+NT3hORI5jOgVP60z
PJflk/5GJefbw/Mk8rVe4PKtJTxfIj7Gj6e/eL9ngUR3D2hl+DbAC1m+ib1z
724NvIjlh5zzV74r3w9aLJHCTveEQSHswr6vfemeGcr3iZZIdOV8/e71T+Gl
Eln2DY0KuA+7svwxwLnm9B3YTaIdT7t4CQnwMpYvk2umx8TAyyXa08fKK5qD
V0g088bFtlwkvJLlm2qVzhFhsDuL79y1F3yD4FUSzV5qk+HuD69m+Wee+pEp
u+A1Eu09Hdhabyu8lq2noaPratfB6yR6WmiSmKh8X2s9y4eL1Xd7L4I3SDQl
de/yUU7wRhYvVgsDau1gDzZ+altanZsIe7L5N7vVaDsW3sTyQeQQ/y/D4c0S
WVe/yzhmAm9h9WlrWe7QfvBWidbOcn9zvwfsxeqRS0TVXOX7atskOussGZWr
w9slGlKeF7deFfaWaHDOUsWXn3j/zUei0OF+fTzr4B0SrfTbRTUV8E6JzrQM
7LesCN4lUaeqik85OfBuiSZZPNGcrHz/bo9EbwbqHovLgPdK5HfG0LZnMrxP
Iu05CTP3XId9JTLvdSy+RIb9JMqz8A+ni/B+iUZrO7U/dQr2Z/OXetekPgQ+
INFGwU9j0kE4gK1HXafME3vgg2x8tQu3lnrBh9j6fZQ6eMgG+LBE3ULCW21d
AR9h4+FZ2eXWIjiQ1Q8Ni61/Z8NBbP7nfraysoODJcrausHPewJ8lP388dZL
4y3hEBbvGXWVNWZwKMs/1c6j+xvBx1j/Mjaxdq4efJzVJ822p490g0+w9dnz
vyl3NOEw9vlFri1rW8HhbP2l/bxv8Rvvf0ZIVH475uPRT/BJiXTTLI9+yIVP
SeRR8qJw5H34tETt/IIa/K7DZyQa9XZZQ/YF+KxEVUtMVHRC4EiJjjofH75o
NxzFxmPZ4GtR6+BzEk0csTiyaAF8nsXHwJVddKfDF9j5qy+xmGsBX5TIP2+k
YcgA+BLLZ5Exqg87wwqJ2k9bXPGnOcyx/ijiyo+h9Xg/l2f1a15BvEsRLEh0
vEn8fugJLEq0aJF6wfVbsCRRyOiHoe9EWGb513HhjFYR8GWJtk0oGT1I+f5w
NOtPt3c7MGszHCNRnaGb2zZX+ArrZ2c9+nPWAb7Kxv/tzz33lO8rx0rkLY/Q
/TQIjpNI7eGaJs2e8DXWL4f1dxyhDl+X6IZ2wLiFyvej4yUq6Lnwt+8HOEGi
TSktpMsv4USJbkXt2paTCt+QaKGze4jqVfimRO7lP3oPiYSTJPo6SsV24RH4
Fjt/ye/9YW/4Nqvn6abOt93hZIm2JqZX1TrDd1h/+KH4Wb9JcAqrt51jhy0Y
Dt9l8alfbXWiL5zKxvvOy94vOsBpEk0fbK7aqQnvq99j8d1rmZZTNZzO+o8d
E71Ov4EzJJq61GbJh4fwfYk8G+wahiXCDyQ6tO6Ti58CfihRUNs+mfnH4Ew2
//32zhu+D86SaNaowaNDNsKPWD/R9lHw18XwY3b9cP+I3/wZyvf/JVIZMtT6
/hjl+/8SVT749X6ksfL9f9YfBf6+fFlH+f4/6xdLBi80VlO+/8/i07lhbnQD
9hd4wfqLo6HJI8rgl6w/m1F98d4L+BXLR5eCDeakwq8lajX+6oK6K3COROvk
gS7BkXAu68d8vaeaB8J5rJ/Jezq0yAfOl0hjw/dBR1fDb9j5d189Z8o8uID1
k21t77ecCr9l1y/D3Y4+HAm/Y/FxxuBxqAFcyNb7k5hgt85wEZt/o4w6yxZw
sUSiS37L7l+wH0SJRJrZrUv+FsPvJZrwU/vUp2y4VKJmNZ4T396By9h8vPQa
khMNf5DohYfr9NwzcLlEtmoRR4sOwxUsHlZpaH/2hj+y9TbfvbTVaviTRE9a
NNPuPw+uZPll07u4aVPhKlbfetx+uXUUXM2uLx3a+ssD4BqJXr34lF+h3I+j
lsXjTNMik1bwZ+b3KxVe37CfRx27fpWyxzwqhetZ/zZtYeyAl/AX9vlNNzof
SoO/suub7ZM2N8TC3yTqUdCz0P083MD6rZftlpQdhb9L9KfyrJr7HviHRI8O
aL//ugH+yep9js7nABf4l0QVsx6aG9nDjRKpL669/Nwa/i1RYMDF//YNgf+w
fmtwWf8xveG/LF5zj/b6owE3STRWWj8y4y/2Y1GRaVuO4fqwGriZTAYadikb
3sGqMv3942Dg+ARuLlPcy9DTlsr9X1rIdDp9tu6gaLilTDnHUxUGZ+FW7PcP
qh5qGAi3lql+0LME052wmkx2R2aNGL8ObiPTnhHjuQWLYHWZbKPnttw5A24r
08nJP1MvWcHtZMptsErLHgy3lylmsN3V5r1hDZmW/JKirDRhTZkefgm6uKcJ
++10kMnpaf7TR7Wwlky9P/Uw71MEd5SJ8oM/eGfDnWSa2sygoTAF1pbpRp+t
m22V+/90lmnf56eb756Du8i0IcFEzToE7iqTV9nosel74W4yxcbM7f+fJ6wj
06zok9mVrnB3mdr7pM44/B/cQ6ZhzlNjzCfCPWXafm9+swpzuJdMGsPezLpg
AOvKZHx+0fUVyv2SestkMWXYcHM1uI9MhWM2D2r/E/st6cm0yPnmzNqPcF+Z
Ok1RE/LzYX2Z/OaGWT3NgvvJdHnD+s6Pb8H92fmeW2n28jJsIJNpqvHJ0rPw
AJnK/po5/A2CDWXquDpzvt4eeKBMg0M7JNsp958yYuPf/rv3PlfYWKYdauMj
Uv+DTWQaU3BEp+0keJBMTccnqiwcCQ+WKWz/ZftEQ3iITJuevGvfqzs8VCaV
jw9GH2oLm7L4H2mWr/oH+2+ZyfThQGLNvhp4mEw/Lj3brlEED5dpzaus3eef
weZsPg791SLlfl8jZPr0UL9/uXI/sJEyqcqnEsIU8CiZRibmZjqEwxYy+U4d
6NL5IDxaplUdEr1KvGFLmbqGHu58Yy08RqYF8qGREYvhsTJltPEq3OsAW7H1
yde33zIetpapwsE7zcMcJpnWdt6osm0AbCPT/rSO6Qd04HEy9Vm+S+t8W3i8
TGcS48vu/cH+bBNkOn42wqZOuX/bROaIT/0GlMCTZGpmNSNo+Ut4skwXFNN3
x2TAU1i8l9t+b3YDnipT1M7ILwsleBpbH15Hl6edgaez8V54YL5ZMGwr0/3c
ly/EvbCdTJYnjj0x2QzPkGlpn8xpiSvgmTLp2C2cbDcPtmfnw/dIq7SFHWQK
L0y8FWoNO7LfZ/jUbKIZPEumUWKhvkp/+D/2/WWOgfe6wrNl8tfZtiFEuZ+f
E8s/3MEH7n+U+//JFOLFH5v2Wbn/n0wTXQqeD38Pz2X5dYfOHsPX8DyZUk6P
OdP/ITxfpvzj7fqb3IIXsPypV5g7NgZeKFNPrT+f5p2HF7F82q/Pf3uOw4tl
MlOzbn71AOwi05u7y8o/esNLZGpZeL3WeD28VKYabnnbrUthV5nMndIHZs2G
3WQaPdN8tOFUeJlMRkuHmgSOgZfLtLXN5NrfQ+AVbHxj+nhu0odXyjTjuzf3
tQvsLpOi1RCfHerwKvbvrwYUayj3l1zN1seONRm8cv/JNTJVBvXoOb0MXitT
lvua59+U+1euk6n8SEwe/wheL9PKphl93VLgDSy/RT45PeAavFGmrxVqnp85
2EOmvpviipNOwZ4yNfrO44OC4E0s3zjW5KzeB29m89Ol8x77rfAWFm9Tja+N
XQ1vZedfNX7PsMWwl0y9Sg1/mM6Ct7Hf7zjf0GIyvJ3Fm5q23lRL2Fsmva/j
65YMgX1kKuWOcfv04R0ynXi30jG6K7xTpieab5uK28K7ZBre9sFtXRV4N8un
p5Mi3L5iP9Q9MumOankurgLey+p5THRR27fwPpnu1exctvYZ7CvT44zQ5+/S
YT+ZrKadbrHgJryf1ZvDD7eURMP+Mu269LCjxwX4gEzX225JVQ+HA2TqYv9i
vXwYPsjqaVmHls574EMyadYcWKO+BT7M8rtmSnDGKviITAtnLltwaDEcKNN/
Xx1uzvkPDmL5fH3A8cFT4WCWz20t8tpZwUdl6tf/xoYvZnCITNypg5NLBsCh
MnVYNHdqXk/4mEzORo1LcrXg4yz+89fvKGwFn2DrzbPYv6YR+/mGsXo15uLa
lnVwuEyvXo/o0e8DHCFTa8unTye/gU/KZLjfZ8O6bPgU6x+WKT6dTodPs3hb
u3byi5vwGZZPPe8GaSn3Kz7LPp+15JGzcj/jSJmuHn/bUnESjpLpt9qxCb+D
4HMyOd6/FjxPuV/yeRbf5lSfsh2+INPqN603DlHut3xRpnF3o7UVy+BLMp1/
I5T2U+7XrJDp8CaqkOxhTqZrpw4bWCr3e+ZZ/jrprXhuCQssXlc9WedhCosy
rR/efX935X7SkkxamQ/qM3vCMpu/hB8K347wZZnetjrgM1kNjmb9xuxpy/v/
xn7WMax+9L177FE5fIXVN8Wafb4v4Kss3jr2MrW7A8ey/mus92kDCY6T6diE
Nvc6hMHXWD4aoa9ouw++zvrTuCbquh6Olynv2JWQYfPhBBb/QfoRLpPhRNbP
5fV1PDsMvsHqb9bspKre8E2ZSvbbPJ/eDk6Sac7xqceSfmC/8VtsfA5f+WtZ
Bt9m+Tw6XOPxMziZxeeRFnfXJcN3WH5T5HTUk+AUmZLUclRKw+C7rN5UCf4J
vnAq67/qCrpc2AinyfSgR92GyEXwPZk+G7KrlOlwOqtnV3YffTAKzpBp9y+D
rt/6w/dlur2hdJVpJ/gBy89a5Wt2qMAP2XzUhv/JrcZ+8Zns85cj/4x/A2ex
fKNZYJf8AH4kk8le96eT4+HHrF5cOeNadAF+IlNgL7Uq/6PwU5lq0zZOs9oF
Z8tUlVDg0nwt/IzV62f7tHLmwc9ZPpubb3VjCvyC1b9bh7KEEfBL1q/YeJ/k
+8GvWDxEvGwT3RF+zfq/0ssd76rAOTLNDzj2X0mNcv9/mYZo3n6p9Va5/79M
v4yNw2dmwfkyHbkce+HUDfgN6+8O/2j8xsEFMl0y9ry06AT8lh1PxaqLr3zh
d6zfuPbr9zxPuJD1+2KHuJolcBG7/pHXZQbbw8UyRTeKk2ys4RKZPAqGGqsM
ht/LdHOYjffjnnCpTILRFwuhLVzG+qHnw1eF/sL/f8MHVj+ysjQOf4TLWT6r
nG0UmgtXsPyk6eYacz/L+n8ApHOnNw==
         
         "]]}}}, {}, {}, {{}, {}}, {{}, {}}}, {
    DisplayFunction -> Identity, PlotRangePadding -> {{
        Scaled[0.02], 
        Scaled[0.02]}, {
        Scaled[0.02], 
        Scaled[0.05]}}, AxesOrigin -> {2887.5, 0}, 
     PlotRange -> {{2900., 3700.}, {0, 1.129757839092522}}, PlotRangeClipping -> 
     True, ImagePadding -> All, DisplayFunction -> Identity, AspectRatio -> 
     NCache[GoldenRatio^(-1), 0.6180339887498948], Axes -> {True, True}, 
     AxesLabel -> {None, None}, AxesOrigin -> {2887.5, 0}, 
     BaseStyle -> {FontFamily -> "Arial", FontSize -> 16}, DisplayFunction :> 
     Identity, Frame -> {{True, True}, {True, True}}, 
     FrameLabel -> {{None, None}, {None, None}}, 
     FrameTicks -> {{Automatic, Automatic}, {Automatic, Automatic}}, 
     GridLines -> {None, None}, GridLinesStyle -> Directive[
       GrayLevel[0.5, 0.4]], ImageSize -> {450, 270}, 
     Method -> {"CoordinatesToolOptions" -> {"DisplayFunction" -> ({
           (Identity[#]& )[
            Part[#, 1]], 
           (Identity[#]& )[
            Part[#, 2]]}& ), "CopiedValueFunction" -> ({
           (Identity[#]& )[
            Part[#, 1]], 
           (Identity[#]& )[
            Part[#, 2]]}& )}}, PlotLabel -> 
     FormBox["\"Square Magniutde, abs/disp mix ON\"", TraditionalForm], 
     PlotRange -> {{2900., 3700.}, {0, 1.129757839092522}}, PlotRangeClipping -> 
     True, PlotRangePadding -> {{
        Scaled[0.02], 
        Scaled[0.02]}, {
        Scaled[0.02], 
        Scaled[0.05]}}, Ticks -> {Automatic, Automatic}}],FormBox[
    FormBox[
     TemplateBox[{"0.2`", 
       RowBox[{"-", "0.2`"}]}, "LineLegend", DisplayFunction -> (FormBox[
        StyleBox[
         StyleBox[
          PaneBox[
           TagBox[
            GridBox[{{
               TagBox[
                GridBox[{{
                   GraphicsBox[{{
                    Directive[
                    EdgeForm[
                    Directive[
                    Opacity[0.3], 
                    GrayLevel[0]]], 
                    PointSize[0.1], 
                    RGBColor[0.368417, 0.506779, 0.709798], 
                    AbsoluteThickness[1.6], FontFamily -> "Arial", FontSize -> 
                    16], {
                    LineBox[{{0, 10}, {20, 10}}]}}, {
                    Directive[
                    EdgeForm[
                    Directive[
                    Opacity[0.3], 
                    GrayLevel[0]]], 
                    PointSize[0.1], 
                    RGBColor[0.368417, 0.506779, 0.709798], 
                    AbsoluteThickness[1.6], FontFamily -> "Arial", FontSize -> 
                    16], {}}}, AspectRatio -> Full, ImageSize -> {20, 10}, 
                    PlotRangePadding -> None, ImagePadding -> Automatic, 
                    BaselinePosition -> (Scaled[0.1] -> Baseline)], #}, {
                   GraphicsBox[{{
                    Directive[
                    EdgeForm[
                    Directive[
                    Opacity[0.3], 
                    GrayLevel[0]]], 
                    PointSize[0.1], 
                    RGBColor[0.880722, 0.611041, 0.142051], 
                    AbsoluteThickness[1.6], FontFamily -> "Arial", FontSize -> 
                    16], {
                    LineBox[{{0, 10}, {20, 10}}]}}, {
                    Directive[
                    EdgeForm[
                    Directive[
                    Opacity[0.3], 
                    GrayLevel[0]]], 
                    PointSize[0.1], 
                    RGBColor[0.880722, 0.611041, 0.142051], 
                    AbsoluteThickness[1.6], FontFamily -> "Arial", FontSize -> 
                    16], {}}}, AspectRatio -> Full, ImageSize -> {20, 10}, 
                    PlotRangePadding -> None, ImagePadding -> Automatic, 
                    BaselinePosition -> (Scaled[0.1] -> Baseline)], #2}}, 
                 GridBoxAlignment -> {
                  "Columns" -> {Center, Left}, "Rows" -> {{Baseline}}}, 
                 AutoDelete -> False, 
                 GridBoxDividers -> {
                  "Columns" -> {{False}}, "Rows" -> {{False}}}, 
                 GridBoxItemSize -> {"Columns" -> {{All}}, "Rows" -> {{All}}},
                  GridBoxSpacings -> {
                  "Columns" -> {{0.5}}, "Rows" -> {{0.8}}}], "Grid"]}}, 
             GridBoxAlignment -> {"Columns" -> {{Left}}, "Rows" -> {{Top}}}, 
             AutoDelete -> False, 
             GridBoxItemSize -> {
              "Columns" -> {{Automatic}}, "Rows" -> {{Automatic}}}, 
             GridBoxSpacings -> {"Columns" -> {{1}}, "Rows" -> {{0}}}], 
            "Grid"], Alignment -> Left, AppearanceElements -> None, 
           ImageMargins -> {{5, 5}, {5, 5}}, ImageSizeAction -> 
           "ResizeToFit"], LineIndent -> 0, StripOnInput -> False], {
         FontFamily -> "Arial"}, Background -> Automatic, StripOnInput -> 
         False], TraditionalForm]& ), 
      InterpretationFunction :> (RowBox[{"LineLegend", "[", 
         RowBox[{
           RowBox[{"{", 
             RowBox[{
               RowBox[{"Directive", "[", 
                 RowBox[{
                   RowBox[{"PointSize", "[", "0.005555555555555556`", "]"}], 
                   ",", 
                   InterpretationBox[
                    ButtonBox[
                    TooltipBox[
                    GraphicsBox[{{
                    GrayLevel[0], 
                    RectangleBox[{0, 0}]}, {
                    GrayLevel[0], 
                    RectangleBox[{1, -1}]}, {
                    RGBColor[0.368417, 0.506779, 0.709798], 
                    RectangleBox[{0, -1}, {2, 1}]}}, AspectRatio -> 1, Frame -> 
                    True, FrameStyle -> 
                    RGBColor[
                    0.24561133333333335`, 0.3378526666666667, 
                    0.4731986666666667], FrameTicks -> None, PlotRangePadding -> 
                    None, ImageSize -> 
                    Dynamic[{
                    Automatic, 1.35 CurrentValue["FontCapHeight"]/
                    AbsoluteCurrentValue[Magnification]}]], 
                    "RGBColor[0.368417, 0.506779, 0.709798]"], Appearance -> 
                    None, BaseStyle -> {}, BaselinePosition -> Baseline, 
                    DefaultBaseStyle -> {}, ButtonFunction :> 
                    With[{Typeset`box$ = EvaluationBox[]}, 
                    If[
                    Not[
                    AbsoluteCurrentValue["Deployed"]], 
                    SelectionMove[Typeset`box$, All, Expression]; 
                    FrontEnd`Private`$ColorSelectorInitialAlpha = 1; 
                    FrontEnd`Private`$ColorSelectorInitialColor = 
                    RGBColor[0.368417, 0.506779, 0.709798]; 
                    FrontEnd`Private`$ColorSelectorUseMakeBoxes = True; 
                    MathLink`CallFrontEnd[
                    FrontEnd`AttachCell[Typeset`box$, 
                    FrontEndResource["RGBColorValueSelector"], {
                    0, {Left, Bottom}}, {Left, Top}, 
                    "ClosingActions" -> {
                    "SelectionDeparture", "ParentChanged", 
                    "EvaluatorQuit"}]]]], BaseStyle -> Inherited, Evaluator -> 
                    Automatic, Method -> "Preemptive"], 
                    RGBColor[0.368417, 0.506779, 0.709798], Editable -> False,
                     Selectable -> False], ",", 
                   RowBox[{"AbsoluteThickness", "[", "1.6`", "]"}], ",", 
                   RowBox[{"FontFamily", "\[Rule]", "\"Arial\""}], ",", 
                   RowBox[{"FontSize", "\[Rule]", "16"}]}], "]"}], ",", 
               RowBox[{"Directive", "[", 
                 RowBox[{
                   RowBox[{"PointSize", "[", "0.005555555555555556`", "]"}], 
                   ",", 
                   InterpretationBox[
                    ButtonBox[
                    TooltipBox[
                    GraphicsBox[{{
                    GrayLevel[0], 
                    RectangleBox[{0, 0}]}, {
                    GrayLevel[0], 
                    RectangleBox[{1, -1}]}, {
                    RGBColor[0.880722, 0.611041, 0.142051], 
                    RectangleBox[{0, -1}, {2, 1}]}}, AspectRatio -> 1, Frame -> 
                    True, FrameStyle -> 
                    RGBColor[
                    0.587148, 0.40736066666666665`, 0.09470066666666668], 
                    FrameTicks -> None, PlotRangePadding -> None, ImageSize -> 
                    Dynamic[{
                    Automatic, 1.35 CurrentValue["FontCapHeight"]/
                    AbsoluteCurrentValue[Magnification]}]], 
                    "RGBColor[0.880722, 0.611041, 0.142051]"], Appearance -> 
                    None, BaseStyle -> {}, BaselinePosition -> Baseline, 
                    DefaultBaseStyle -> {}, ButtonFunction :> 
                    With[{Typeset`box$ = EvaluationBox[]}, 
                    If[
                    Not[
                    AbsoluteCurrentValue["Deployed"]], 
                    SelectionMove[Typeset`box$, All, Expression]; 
                    FrontEnd`Private`$ColorSelectorInitialAlpha = 1; 
                    FrontEnd`Private`$ColorSelectorInitialColor = 
                    RGBColor[0.880722, 0.611041, 0.142051]; 
                    FrontEnd`Private`$ColorSelectorUseMakeBoxes = True; 
                    MathLink`CallFrontEnd[
                    FrontEnd`AttachCell[Typeset`box$, 
                    FrontEndResource["RGBColorValueSelector"], {
                    0, {Left, Bottom}}, {Left, Top}, 
                    "ClosingActions" -> {
                    "SelectionDeparture", "ParentChanged", 
                    "EvaluatorQuit"}]]]], BaseStyle -> Inherited, Evaluator -> 
                    Automatic, Method -> "Preemptive"], 
                    RGBColor[0.880722, 0.611041, 0.142051], Editable -> False,
                     Selectable -> False], ",", 
                   RowBox[{"AbsoluteThickness", "[", "1.6`", "]"}], ",", 
                   RowBox[{"FontFamily", "\[Rule]", "\"Arial\""}], ",", 
                   RowBox[{"FontSize", "\[Rule]", "16"}]}], "]"}]}], "}"}], 
           ",", 
           RowBox[{"{", 
             RowBox[{#, ",", #2}], "}"}], ",", 
           RowBox[{"LegendMarkers", "\[Rule]", 
             RowBox[{"{", 
               RowBox[{
                 RowBox[{"{", 
                   RowBox[{"False", ",", "Automatic"}], "}"}], ",", 
                 RowBox[{"{", 
                   RowBox[{"False", ",", "Automatic"}], "}"}]}], "}"}]}], ",", 
           RowBox[{"Joined", "\[Rule]", 
             RowBox[{"{", 
               RowBox[{"True", ",", "True"}], "}"}]}], ",", 
           RowBox[{"LabelStyle", "\[Rule]", 
             RowBox[{"{", "}"}]}], ",", 
           RowBox[{"LegendLayout", "\[Rule]", "\"Column\""}]}], "]"}]& ), 
      Editable -> True], TraditionalForm], TraditionalForm]},
  "Legended",
  DisplayFunction->(GridBox[{{
      TagBox[
       ItemBox[
        PaneBox[
         TagBox[#, "SkipImageSizeLevel"], Alignment -> {Center, Baseline}, 
         BaselinePosition -> Baseline], DefaultBaseStyle -> "Labeled"], 
       "SkipImageSizeLevel"], 
      ItemBox[#2, DefaultBaseStyle -> "LabeledLabel"]}}, 
    GridBoxAlignment -> {"Columns" -> {{Center}}, "Rows" -> {{Center}}}, 
    AutoDelete -> False, GridBoxItemSize -> Automatic, 
    BaselinePosition -> {1, 1}]& ),
  Editable->True,
  InterpretationFunction->(RowBox[{"Legended", "[", 
     RowBox[{#, ",", 
       RowBox[{"Placed", "[", 
         RowBox[{#2, ",", "After"}], "]"}]}], "]"}]& )]], "Output",
 CellChangeTimes->{
  3.704111784774541*^9, 3.70411188581629*^9, 3.704111926106607*^9, {
   3.704112116942547*^9, 3.704112129786508*^9}, {3.704112193874683*^9, 
   3.704112220716117*^9}, 3.7041122626580133`*^9, 3.7041123093351*^9, 
   3.704112368610551*^9, {3.704112529729134*^9, 3.704112542422118*^9}, {
   3.704112583093628*^9, 3.7041126023858337`*^9}, {3.704112634179656*^9, 
   3.704112697727126*^9}, 3.704112833873415*^9, 3.704113001860923*^9, {
   3.7041130857569637`*^9, 3.704113139103178*^9}, {3.704113175110794*^9, 
   3.704113196520805*^9}, 3.7041133404549303`*^9, 3.704113849877902*^9, 
   3.704113934949802*^9, 3.704114108079949*^9, 3.7041141735586863`*^9, 
   3.7041142260594053`*^9, 3.704114324179449*^9, 3.70411450520998*^9, 
   3.7041145551863728`*^9, 3.704114671827285*^9, {3.70411471665837*^9, 
   3.704114759913021*^9}, 3.704114800807558*^9, 3.704114895936452*^9, {
   3.704114933972932*^9, 3.704114958729044*^9}, {3.704114998887369*^9, 
   3.704115025443948*^9}, 3.704128129408781*^9, {3.7041283204201813`*^9, 
   3.704128350108511*^9}, {3.704128637864378*^9, 3.704128650943181*^9}, 
   3.704128955914315*^9, 3.704128998627841*^9, {3.7041290534891*^9, 
   3.704129075361279*^9}, 3.704130193002277*^9, 3.7041302838353653`*^9, 
   3.7041303344469643`*^9, {3.704172435812324*^9, 3.704172459055996*^9}, 
   3.704172493771953*^9, 3.704172768834484*^9, {3.704172834577095*^9, 
   3.70417286245028*^9}, {3.704172899041731*^9, 3.704172910783031*^9}, 
   3.704173386822418*^9, {3.704173468704986*^9, 3.704173676178656*^9}, {
   3.704173709357609*^9, 3.70417377883591*^9}, {3.704173818086835*^9, 
   3.7041738440165367`*^9}, {3.704173883892425*^9, 3.704173990656575*^9}, {
   3.704174034936801*^9, 3.7041740811496563`*^9}, {3.704174116101358*^9, 
   3.704174156081254*^9}, {3.7041741891200333`*^9, 3.704174196671893*^9}, {
   3.704174245506351*^9, 3.704174255473153*^9}, {3.704174303933559*^9, 
   3.704174315561122*^9}, 3.704174350650714*^9, 3.70417496747405*^9, 
   3.7041750326922398`*^9, {3.704175260383827*^9, 3.704175276346476*^9}, {
   3.704175423426879*^9, 3.704175473782044*^9}, {3.704175513831695*^9, 
   3.70417566096542*^9}, 3.704175770618931*^9, 3.704175995321867*^9, {
   3.7041789687135153`*^9, 3.704179036955039*^9}, {3.704181076044379*^9, 
   3.704181175765093*^9}, 3.7041812240301437`*^9, 3.704181635214114*^9, 
   3.7041816773830757`*^9, 3.7041817331999073`*^9, {3.704181862020143*^9, 
   3.704181890237014*^9}, {3.704454429837825*^9, 3.7044544523749657`*^9}, 
   3.704454514157002*^9},ExpressionUUID->"f3aa3d5b-369d-4cdf-b3d9-\
be6027ddd67b"],

Cell[BoxData[
 TemplateBox[{GraphicsBox[{{}, {{{}, {}, {
        Hue[0.67, 0.6, 0.6], 
        Directive[
         PointSize[0.006944444444444445], 
         RGBColor[0.368417, 0.506779, 0.709798], 
         AbsoluteThickness[1.6], FontFamily -> "Arial", FontSize -> 16], 
        LineBox[CompressedData["
1:eJw93Hlcjd33N/AM4a6IKEPGUEkZI1MsmcoUJRHKkCklFdEkQplSKUQDwrlG
kZIpZK5EhISkiUIpoQzRs7+/Pue5/7lf79fJOde199prr30Nu89yd5uVzVVU
VCa2UlH53///7z9eQd2nLT5Q5vTg5v9ZUNDdDQ0m091gUUG9LkRmX/WFJQXN
y1u2aeRuWFZQt9PJw68fgs8qKLWyRMv6FJyooIZj83tWnofPKcj7dtCyqBvw
eQX5JFaUT8uGkxS0+qvO9Vav4QsKKvYSKp+Uw8kK0thpFaT4Aaco6GfZ2T0h
LTKafFFB1W+PtdvYAU5V0Berku6uveBLCtLlVqS7m8CXFWSlr6EaOBa+oqD9
V/PqjlrBVxX00jD7ZLo9fE1B8Z1baH1bCacp6FDPE7ZDN8LXFbQ074WnXxB8
Q0EbKsr8nobDNxWU3bO73/DjcLqC6r3y/U+ehW8pqEhvV6huGnxbQQ9TY66c
zILvsO/TPd3W9BV8V0Glsunh3HL4noKeTKt1CqiD7yvId2H4ZlPVzCY/UJB6
zZOP9R3hDAUlZe2880APzlTQ57X7OpweCmex4+31rGg/wQ8V5NR74fggazib
tX/EALOdjvAj1j5xTvkH3eDHCtoV2H9woj+cw3wkxTJvH/xEQbE+dsPUY+Cn
Ctrxz+nXTBHOVdC4eWOlmCvwMwVdbedoV58BP1fQzlGzVZfmwy8UtGbFyYwX
5XCegoZeaZAX1MMvFeSmoZ1e0SqryfkKMv2YqBmsA79i/XEmXhiiD79m8b4x
I6ZiBPxGQc08e38/OwUuUNCFK2L6Njv4rYK+e/lpLlsJFypoTEXql9mb4HcK
ehQa4Tp9F1ykoKzuc47YHoKLFTTi+LQAlzNwiYLqtr81DrsIlypIVRGScuse
XMbizSNbr3ke/F5BdkUWwXM+wB8UtPXwwSq5Di5X0K9qr9WdWz9scoWC4rTO
Nw/vDH9k+aCx92MdQ/gTa/+EpHxpFPxZQToflgy1toIr2fi5M6xcxQGuUhDZ
zP7vlgv8RUHuBe8UYX5wNevvKoMc1/1wjYL6rtwSsSAO/qqg0SGmf20S4Vr2
/e2e9ll8E/6moMHjnrfb+AT+rqDdn188O1YM/2DtczJw25NauE5BabH7+2m3
zG5yvYJcP2fmrNGGf7Lxslnn4EN9+JeCvumu8DMfBf9W0OYLF2JuWMF/FFRo
0K2F9SK4QUF5+9JvfXGF/ypoj9678rit8D/2+aZbuxaHw40Kilx1TzJKgFU4
KjRf5NImBW7G0eQbqrk/7sHNOVIb4fCt9iXcgqPZ+1TeNX6EW7K/t08+070B
VuVoYdWEBVbtHjW5FUcOHsGtg3vDrTnaX+5zN3cY3IajB1N6nxg8Bf6Po507
D0qx9rAaR8XnGuq7usDqHHE/4w5z/rAGR+PuZURPCYPbcnTkdonm95NwO456
/nBum5wCa3IUmPkmIegB3J4dT//y4uWv4Q4cfd0ypsC2Ctbi6Oej2FN2Ko+b
3JEjo9cVVms6wp04+tuubfE+fVibI0dR3S99NKzD0bAHvwe0mgV35ui1W0uV
JUvhLux4Tq/SvOcFd2XHE+jlMj4E7sbRu6ERfTOPwbrseLqPmbUyEe7OkVlx
wy+t23APjp64+Y/LfQH3ZP3bfoPBqY9wL46mhZx6tOsv3JujKI36ib4dcprc
hyPZxenItv6wHke7//tQFD0a7stRxj9+6J1ZcD+O+vV4E9u4DO7PUWWLuyNm
e8P6rH8GpWue2wsbcDSi+cTxesdhQ44MirKfc8nwAI58hzZ+mJABG3EUv3n3
7k8F8ECOHjsMesR9hY05WlSwsmxsiydNNuFo+0J+2tm28CCOShyXdTPsAg/m
qGh+/CpZDx7C0awVm0eOMYGHcrTeWTPqqRk8jKPPjZF7PC3g4RylcuZ9esyC
TTnKPWG98qk9PIIjbbUuS8OWwyPZ8ZZU69q7wWYcLegw9pThFngUR8fXrlFp
uQMezVFI8lfzj6HwGNZfSYtW5UfDYzlS9B+58+kpeBxH+q91E54nwuYcdT5z
Iav4Cjyeo2PuUptfd+EJHPmNvb2q2xOYOFIZcKN6yht4Ikcn/D0S/T7AFhzF
nL5y9tpXeBJH68YH/lT9C0/maFL31KMObZ42eQpHY6cvib3SEZ7KUVjHQPW+
veBpHPGth9YeNoItOdJojFykPRK2YvHS+7lN/ER4OkeLywxLh86CZ3D0UvdF
5ycL4JkcParVb9jiDM/iyO3H5hjjDfBsNl47mTT77Adbs/jlUkelhMBzWH7a
FD5rdyQ8l6NmFybOWH0ctmHt12qJ+VwJtmXnG7lt8NRL8DyObtTamUy9A9ux
9jI/aDE3B57P0ZK2db6r38D2LH8GzirZXQ4v4MjObMPOi9/ghRz5LJ/oVtUI
O3DkdOUcP0Qjt8mLONoRdNEisAu8mKOZUQumveoHL2H9aS/eHj8UduTI/f6D
9HPmsBNH0V6vZhlPh5dy9GVXR++U+fAyjg6nXZxiuQJeztFKd/XMcnd4BWuP
sHUakf6wM0cH+FHdp++BV3LUvKioZdvD8CqWD+ve5r5JgFdzdHLqxYOp5+A1
HBnfr58Tlwav5WhqS4tu4ZmwC0ebB4z7cyAPXsdRZN1RlWOlsCtH5+50M0uq
gd3Y+Ni6R3r+F17PUayQ5tJS/VmT3dn4WHh4O3WBN3D0fmjLv7v7wx4snlY1
fnw7DPbkqO7ifrsJBHtxpL4qbebZWfBGjvQmiQUGi+BNHNnEBGidWwN7s/ge
u/aPhTe8maPxa6XTpTvgLRy1Kg3VjYiAfdh8+nKl24zjsC9H6cWRnNZZ2I/F
c6udLz9chf05Oi2eVcvIgAM46nEwcnZqHryVY+ulO+eTyuBANv6LX46/Wgtv
4+jM6o2tnqg8b/J2ju45WWl/awcHsfHU0MGnbw94B8vXp6MmLBsI7+Qo6GOC
tzwa3sXR/aCuxqqWcDBHNLHIbd18OIQjqzafrN45w7s5envH9PFSL3gPy8+O
mW1qtsN7Ofp2+Vrr0HB4H4vvWKNXZsfh/RzNSZqwr+YsHMraz3uw8aU0+ABH
CUNGZ+17CIdxFFyi8Fr/Gg5n84P5o5FOH+EIjiKOqOs5/oQPsv5+/XDSutYv
mhzJxsfmIDFYB45i7b040fl8f/gQR3sL87dVmMKHOUpJOtR28GT4CJsPngd1
3WkLR3O0eodlcvly+ChHDf2OflzoCR9jHjv04evtcAxHy+e9XOUSAcdydOfr
oodtTsJxHFX4H22deh6OZ/XMkI1GnunwcY6etn5tYf4EPsGRp+K2U+ci+CSb
ny0Hh6vUwAkcVQtGpT8b4VMcrfmesVqlfV6TT7P2VhiYdO4Nn+HINsDNwnwI
rOBoo1NWqifBHEdXLDYfvTQH5jnqqp36S30ZLHAUcOrpB3cPWGTHs63HhtLt
sMTipeLH6VUHYZn1h3Qz6lcCfJaNf/WK2bHJcCJHe86Ulcy+C5/jaIzN8KUd
XsDnWfv+55BX+h5OYv1x/8O8+3XwBVZPrXD/fLn1yyYnc9QiKEK41gVOYfWu
c2384wHwRVYvPx3/5usYOJXVr9VG6/vPhC9xNMjQc/XaJfBljlr+y8u7vh6+
wtHNL3rZetvgqxxlztS3j46Ar7Hz7XY5pOcpOI3lj/cX3S6mwNdZPRLbouuS
+/ANNj+47zuqnQ/f5GhuvHlj4Uc4nSN/+/YOV/7Atzhy3tt45XTb/CbfZvXH
DY3BJ3vBd1h98GF8ZuJQ+C5HHcwSoh9Ngu9xtKpu2tm/dvB9ji7Nmdp5whr4
AUdphpc/RPjCGRwNrEgbWLcfzmTzq/WWunXH4Sw2f0zSsv+WBD/kSIxNXbL/
LpzNUVVtVDezl/AjjuavLYr79hF+zP69T079rQY4h6PzaTGjEjRfNfkJy2ep
2zdE6cFP2edH089Fj4BzWft1PNbqnCX8jKNGDZtdLxfBzzm65jVonJY7/IKj
6X+8xzoFwXkc6RRvjLxxCH7J8lei57whApzP4qX+2oGUNPgVR/Xd42xmPIFf
s/5UW3H+eyn8htUP3xwun6+HC1j/t831DVR/3eS3LN/M0m6zrBdcyJFmP48N
dsPhdxydGjL07uJpcBGrt/8e77h5EVzM8n1KK/fT7nAJq/eeyx/KdsClHHm/
f7l3VDRcxvL5wIfrjsvwe45K5z842vUW/IHVyyPV+nMv4HK2vlv5uIflJ7iC
zY8/p0c1/IM/cmQ5IDn6bsc3Tf7ExpfqyLEnDOHPbP7r+G9fmDlcyeavhiEx
B23gKjYfjajeIqyGv7D57ITtiOf+cDVb35h6FWkdhGvY+iFu8d6VHPyVzQdv
O0/KToNrOfpdfabbtFz4G+vP5Sp98srh7xzpfu+yyucv/IPlr2Gvfg3pWNDk
Oo7uaupVNhjC9az+8X848+14+CdH1v9ODcydB//iyGXShug3LvBvVt9f+pTw
axv8h6MXWnccjI/ADWw9WRWX43UW/svy1YxOHZ7cgf9x1GVA8qCJr+FGVr+p
/jF7UAOr8FTg5jRueeu3TW7G06CgqTO0esLNeTL3b7PxpSncgqfLw6rvJc2A
W/LULWbEnJPLYVWekq1a6yl84FY8XakOnJ4eDrfmaeNLMb+ag9vwtN8x6I3p
Tfg/nqzXVy8Ly4PVeOpUm+HbWAWr8xQw45npLtXCJmvw9PjuzfjePeC2PI1s
ZvzgqSncjqdql5Np0TNhTZ7mHY8K3eQMt+cpM9/Zco0/3IGng/MX/dkQBWvx
ZHtbTAmT4Y48hUSuD7p7F+7E064NoqfmW1ibnV+oVeSGH7AOT9ltetaWt33X
5M48BU4pit2kD3fh6ZvFoJNdJ8BdeXKo3avx3B7uxtPDPUsqT2+AdXnKeV4z
a/8euDtPrkGe4/cmwD3Y5xtqs+KvwT1Zf9YtU8l6DvfiaapB5Gf1L3Bvnna3
jZ15oUVRk/vw1Eznq5pLe1iPJ+MYFTOTHnBfnqrWfs37MwDux9OyrPyaFyPh
/jx97XZ177VJsD5PNWuDRXkObMDTs7bd5wtLYEOeisdOjUxygQfwFByXtvre
ZtiIp8ZSvVdlO+GBPJ12aFOleRA25il8czk/9ThswtMtl/5ae2R4EE8JUodB
L6/Ag3n6ufN9s6EP4CEsXo7fOXj4OTyUJ809l963LoGH8bRn/MXGndXwcJ6G
JEa/b/sXNuWJH9c/NkGtuMkjeNo+VdVwUhd4JE/jT2SGVveHzXiK7PTxKTcc
HsVTbtHNn+smwqN5Choc1mqcNTyGJ50I/8bOS+CxPN3wjChvdIHH8TQj8urt
b1tgc54GeD+I+hYMj+dp9vO1yxqj4Ak8TVEfYdz5FEw8tdsb93NMEjyRp/bj
fma63IQteCr66nNK8QiexNOPByN3f3kDT2b5YV8fP4tP8BSePHTVAxN+wlN5
mvvw5OF2rUuaPI2nwzc23A3Whi15ip/yTk29H2zF4mHkENeYYfB01v9Ttn8y
mwjPYONtQVZIkTU8k6dp+QVTDjnCs9j4brFCf74bPJv9/eh3Rn39YWuefKZJ
8xr2wnN4MjxXf7r4KDyXp89VWd2f8bANTyzzXH9yCbZl+WapVfDr+/A8nhyz
DH1qXsB2LB6qfxzSeg/P50mt7lUBfYfteVq4LmeWX4vSJi9g49HnZMUtLXgh
a1/tz3InPdiBp4yhOse8hsKLeHIqcThXSPBing7tvfHZbg68hKf0Rq3Zr5xg
R5bfpR/P17jDTjy9kh9vbRkIL+UprybHSj4AL+NplfX34Uvj4eU8XT/+b0zv
RHgFG18PtyyuvA4789S96MKhu4/glex8u94u5d/Cq3jSqgycdLQKXs3iu92e
pEN/4TXs/LaMM4pvW9bktTxtWnVVuNADdmHfb1s68JkJvI7lt2/z5UZz2JWn
BSZe+qNmw248DW1te8jfEV7PU+uYR9+y18PuPLVqtmncgEB4A0/cqENrI8Jg
Dza+2w3fpHoC9mTH16C2cNd52Isng7bh7TrcgjfylH/+0wH+KbyJp87H6nNn
lMDePJmFT332uxbezPIRdd19scX7Jm/hyVtj+Ue/TrAPGw+5t7/M6g/78rQv
dV/YwJGwH8vXpVdud5oG+7N8OLNu638L4ACe+q+NuvrfWngrT2lV4eu0feFA
noYFhYcY74O38VTpVdjCOhbezlOd87oX/mfhIJaf6h/WXLwB7+BJe4vZ9N85
8E6ehMDgF1bF8C6WX6OHBp+uhYPZfPHW2lqt5Ycmh/D0NPJQXz9teDfLV3dt
ftTpw3tY/sz1SA0YBe/labmm9wLN6fA+lr8sfbOlRfB+nt7MG9zC1g0OZfPv
ydeVLQPhAzyVpM7zuRUOh/F04mbr6N0JcDhP0WpfzBxS4Aietu0LnzbyPnyQ
xdsC1Yvd8+FI1n8GX9zafoKjeNpyz9upTQN8iOWPMFvvtu3Km3yY/d6nm/Hd
e8NHePJM9r87Yhgczeabi49zF0yGj/LUsktAyq758DGejufm2KatgWN42tn5
wLEGXziWzf93GjymhsJxbDxnFtw+ehyO52nyybWb6pLg4yyfJdp7LL4Ln+Dp
ZlJu3MM8+CTLT4P8iyd9hBN4Sny1Vu/eH/gUT21V+021blfR5NM8DVc7PbSk
N3yGp4mXbTIDhsMKlu9vtfraZyrM8fTBqMX+xwtgnqfn137471gHCzzpe/w4
Q1thkac2X7dVqEbAEptfmgX0f3YKlnka1Wy4OZ8Kn2XxvsJac1cmnMjT/cFF
vmsL4HMsf2+3dbSrhs/z9LKD9xHL5h+bnMTTkuseLSZpwxd4OqOdvXWyIZzM
U2it8/uZY+EUNp+obdJaPBu+yOabsP1FHsvgVHa8uREDDmyEL7H++3zz/vkQ
+DJPn9aeCX91DL7C04P/+jq1SYSvsvjycPnP/BZ8jSe7uoaVm5/DaTy5rxWn
XyqHr7P6qTJsf8Nv+Abr3xwdlWntPjX5Jjv+Ld+2HO4Dp/PU3KZf1idT+BbL
bw9q7k2yhG+zen5ahfnJRfAdln/si5u3cIfvsvlC+Fm2Jgi+x+r3KeHJuYfg
+zz9d222OQnwA5Y/lvWck5QGZ7D1xAnjK/2fwJk8LbX+ODmuFM7iqVa71c3O
9fBD9nsfNtVGqX1ucjZPfbe5Cp16wo94kls4nj08FH7M6u9D/+53mwLn8NS1
o8WNEwvgJyweni1yMHSFn/L0cduNZUmBcC4739+6x8ZGws/YemDOyoz7Cvg5
i7/srPM2V+EXLN9ppum8ewTn8ZQypSJtXTH8kqfbzuNX/vwO57N6bk/Vk51t
Kpv8iq1HVqxMb98dfs2Tc+r8bzGD4Tc8XatJNtSfBBew8fU6qee5+fBbNr/a
Zxwc6QIXsvig5IlpAfA7lv/neZVPiICL2HidYD3h1mm4mCe9a89b0GW4hKez
9159ufYQLmX1QE3AFdN3cBlPq7MGdhdr4fdsPeh47LFuq6omf2DjN+dxyJ6u
cDmrLzV6/qs1hitYf8cNKrcn+CNbb+z/XX/JFv7Ek8L5aZnWavgzGz82DsvW
+MKVbH244HDvy6FwFcuHJ0qeNzsJf+HJv/L34CkpcDVrH92Gku0P4BqeUh+v
ir/0Gv7K6nNDPa0PVXAt+31ua5VGsy9N/sbiucfodwM7wd9Zfr8RcMjCAP7B
ztfu8/U5Y+A6Fq+7DqvOnwXXs/l1ZNuuNkvhnyzfdnI4PdkL/vW/329jaxIM
/2bxe0T/ifpR+A+rF7xm3n8nwQ1s/Iqx7/gb8F82n3fIurfqKfyP1YNhunpd
y+BGniztN8TdrINVBFo2bXLRwv+qm9xMIMelKQfLdeHmAp2ft2PxmkFwC4Fi
h/d8/4bglgLtNjn5bKItrCpQlkfB46Mr4VYCze+/MKB0M9xaoImejrt67oXb
CLToXN3+6bHwfwKlHf8+enUirCbQhcyfQzemw+rs98q8u3nkwhoC5S2+Fr2k
DG4r0KUvNXNH18HtBEo0ivzRrGVNkzUFut5a3FmoAbcX6KdukuEFbbiDQNqj
O6f494S1BLry3fKXuQHcUSCHpOSsH4PhTgJ9O5fx+9QoWFsgayOVxZYTYR2B
Vm8qSC+xgjsLdGJg1R9PG7iLQG6Oue9+OsBdBWqZM2HCxhVwN3Y+JipVZetg
XYEinH5em74R7i7Qq0yjwDP+cA+BqhKu/vdjJ9xTIEvL6kGjQ+FeAv2KNrvt
cQjuLdDieSZH4uPgPgIF+kdvv3kG1hMo45qn3fOzcF+Btjz69KHgItxPIK+K
1WqvrsP9BWocGBqVcQ/WF+hdW3MH6RFsIJBTZuyQ7S9gQ4HePu5cZfUWHiDQ
3OErVqq+h40EGt1ru3tyJTxQIHHc3WLb77CxQI/7Pjv44Q9swtrznrRwXYuv
TR4kkMozRdsSNXiwQE/6+gVP14KHCHREZ2Ls6a7wUIGGV28yqOkNDxPo0+BG
FRNDeLhA56pMmi8aDJsK1KbX7Za+I+ERAv0rqyrZYw6PFOjQowWb906GzQTa
qdk3zm8GPEoguxsVg5fYwKMFyq27qz54ITxGoFYt7Np+dYLHCrRi07UOp1bB
4wS6MeZU3WQ32FyghQkWx/K84PECfV3k+MbeF57A4sNl5tGMbTAJFNauPtkw
BJ4oUHj8O/UtobAFG4+L+gSlRsKTBDIy3fiz9Cg8mZ2f7+C5KifgKQKFhM90
V1fAUwW6G7R2pKoMTxPo2ZGHe6uSYEuBPuQsm3v3EmwlkOH8B+57rsPTBbpY
MiV73B14hsDWX/mzCjPgmQINCxtY4PYYniVQz82nnD4/g2ez/rVyuDX/FWwt
ULpWv8/nCuE5AumuCn9QVwrPFahoZuXEgR9hGxb/epOnzvoC2wokLF15a/E3
eJ5ANfOKTiz8CdsJdCDzv2eT/sLzBdI70jBVt3ltk+1ZPPePqXzXCl7A8t/L
8JQIdXgh689VtuFD2sMOLJ4N+3mmdYIXsfaY0GHWiK7wYtY/aXWdYnrAS1i8
c4E3qvrAjuz4v+lPMNGHnQSasGZU6EIjeKlAI1c/Pe45CF4mkL9YvH7LMHi5
QAfLB35zGQmvYOPZaar+9DGwM2v/xTHNdcbDK1n8RK7d8XgivEogm4C7p72m
wKsF2nEgaoWqFbxGoP3Lj1zfMRNeK1C/HKekL9awC4vPUrvxU23hdQLNfJbq
vHc+7CqQZnZU/2sLYTc2ni7lBeUvhtcL5FpuFljiBLsLZHZ+Ws9Xy+ENAnGf
1zinrYQ9BNJxeTp//xrYU6DTs/f8sVwHe7H50N5lYa0bvJH9+469tuzeAG8S
aGxzvaXqXrA3+72EtG5+m+DN7HPXVhdeboa3CLTgaumQPr6wj0C1sS1P2fvD
viye40o7+W2F/Vh+dr0buW8b7C/QoB0XTPYEwQEsPqTAr1474a0CLQ24/WVG
MBzI+uPe8xEddsPbBHIufPryzh54O/v8Z9SHFfvgIPbvZ1/a+HU/vIPNh7MO
HHI9AO8U6K80YMmLMHgXG5/r5xYNjICDBRpYtMN0w0E4RCA+4Jt7QiS8m42f
hzuF21HwHpaf+2f/fHII3svmCx9170eH4X0CGf8cPObyEXi/QNOu5jhGRMOh
Ak2eZ/BvwVH4gEDPl3YernkMDhOox78+XVOUDmfjb8Ka7GkxcIRALSK5tVlK
HxSovIdZu3GxcCTrf3XV/FilowSqex75vlLpQwJF+9XbGcfBh1n8Xc+1XKT0
EYFKzOcV+igdzeZvxXCz3UofZe13K3FjsNLHWDzuCr68UekYVq/1behnq3Qs
m59aPS7oo3ScQMk5pi2KlccTL9CqaUXXwpU+zuZL6+9GQ5U+IdDlh6qbbivP
96RAe4M635ysdAKLx3+HB11Wttcplp/XLvzYXenTrL2WRGt7Kdv7jECz0r68
uqrsDwWrBwPslnxX9hfH+s+n94NeSvMCrR/yZ7y5sn8Fgb4cfl85U9n/okCR
eUN+zVbGh8TyYUf//ZOU8SMLpD8oKcdIGV9nWf7d1ayypTL+EgWSLpWo5Srj
8xwbz8vV5x9Uxu95ge69d6+fEgonCdSl74SuVcr4v8Dy68R370P2wsmsPz0+
hegox0uKQD7nBhodDYEvChQUGlOvqRxvqQLR78W6fsrxeInVsxpX018rx+tl
gSqe9u44eDt8RaDsHr3HbwmEr7J61MnZLTUAvsba0zsl+6MfnCaQZ+SXEC1l
/rjO4qO96sMhW+AbLN8s/HNrsjd8UyCN3JLo2RvhdJZf7r70m+0J3xIo0/rf
4cnKfHab1fsrAnWGrofvsPF0eZd+J1f4rkBnXoz5VrUWvifQPO27/I3V8H0W
f6kTvIKV+fUBi5/qW1unrIAzBDrVxqb+z1I4UyCrbeVtREc4i7X3kNXvrJX5
/CHrr8ATiiplvs8WqHf09L077OFHAq093Sy1gx38WKDBOpPtom3gHIFe1LpH
dp4DPxFoq2F6TNgs+Cmr5z9ZHVWZAeeyeq3L71QXS/gZm8+5g70eK+ez5wLd
6sr/NZoEv2Dz0b94v+0E57H6x1O489Qcfsn6K/Vuo+5YOF+gXjdTFy4dBb9i
8+1r9T/xI+DXLJ7tO7XNV87Hb1j9blZyWX0IXMDWL5+nGowxgd8KNEXn6bYV
yvm9kMXjwqyqEAP4HZu/B404zPWDiwT6fC/r5G1lvVDM4qvqp9mrnnCJQEmt
iwI/68KlrD5tPvfEry5wGYvnZQ9vttCB37N8aOnXUq0j/IH17xGzKA1lPVPO
2rfNtij1tnCFQEed/Ixaq8Ef2fxw7Idvo7I++sTOd7ij+L0F/JnljzX3Cz6o
wJUCmex+NyJPWW9VCbR83q/827/hLwLZL1P5KNfD1QK1C/bfHfUdrmHnYxv2
yucr/JWtz47U/l2srPdqWf+8r9MZ/xn+xvLxwKApPSrg7yx/zW0n/i6DfwiU
WsQ55xXDdQJ1Ta6MOq+sN+tZ/Zuo5rDnDfyTjce9N3KX5sO/2PwUbdPD7AX8
m+WPE3H2GrnwH5afrzc7XqSsdxvYetpyXfuUh/BfgbZlWGcEK+vjf2x9UiuX
LLgHN7LxIbT2M7oNq4g0Xmud/OcG3EykOMXqiOxrcHORTttrTY67DLcQSftS
i0K3i3BLkf4MsN8y/gKsKpJtP3Gg5jm4lUgn3XTbF0lwa5EC1083T+LhNiJ9
D56fFXQG/k+ky26Fj+YlwGoiDY9uXGJwHFYXaZJkF/47BtYQ6fz3Xz6Po+G2
Is2vChp86hDcTqSCOy3ubTkIa4rUvkZ9tnUY3F6kG48Vb/X3wx1E6jx1UXDj
blhLJFfPgQ6vdsEdRVq/KMolJQjuJFJGUmhGeCCsLVJ51J6d6/1hHZEmL9uY
OMsH7iySEJxiN8gb7sKOb5XRnvbK9VpXkaaPG2L/3R3uJlJZm2OPXrnCuiLV
77/4K30t3F2knlOnVwjK9WAPkTp4Hz0TtQLuKVLIUEfz7UvhXiLlej+66r4E
7i2S98zDhksd4D4ibS4vDrexh/XY+b6y/Tt1HtxXJIepapvN58L9ROqjF99q
5Gy4v0jRm/qmDFGub/XZ+UsDQkwsYQOR9pVeCzaeAhuy75+z7IqJBTxApNTo
Hv2HToCNRNpu4ZEzchw8UKRx/R2ujx8NG4tUVGL7zVK5/jYRad2aBZvshivX
/yKd21Q01XmIcv0vkolxmcsmE+X6XyT9M29Kdxsp1/8iXThwMzneQLn+F6kq
57+C1H7K9b9IzU1Tlzzto1z/s/PrPmn0l57K9T9r/9EX1rftrlz/s/a32vN3
kPL6ghn79yW5ZTY6yvW/SHNH9+rr01G5/hdpT8PO1JPtlet/kTwHJMRmt1Wu
/1l7VMfm/lJezxjH4uVIP7sBbZTrf5FmbfDsvUhVuf4XyfTe9CFhzZXrf5Eo
72/gvUZcLyGRGl6tUfvXAE8UqW3L+sxRv2ELkXQPJlzeVA9PEuli4Y+cFOX1
l8kiGftq/Ff3FZ7CxqtV1OLR1fBU1h/C49tblddvpom0JSZi+P2PsKVIz2ot
FZrlsJVIXfbVd1hUBk8X6V7QKDe+GJ4h0jI/SqwvhGeKVFJYmGVZAM8Sydwo
8HLMK3g2i09zI9eaPNhapOOJIa+nPofniHRT/119/FN4rkiVaV0v/3wM24jU
etGddvOyYVv2ff01qs9nwvNYfL3PnKH5ALYTqd9Wn87ud+H5bLwtoslPbsH2
Iql+rboz7Ca8QKRew/6GHE6DF7L40zm8/c8V2IGNz55hJ5ddgheJ9OnV+vyM
FHixSPHebjpDL8BLRPo123vGsXOwI8vHAQNWt1Rev3MSaYnn2wXuIryUjdcD
JzTfcPAykd7cGOM7TXn9bznLr7qDQ1IS4BUiue+73k/vBOws0r9VZRSuvH64
kp1fn+WZ/47Bq1g8V6dKbtHwapFSNuu/KFBef1zD+tfvyrCZkfBakSr2Tki6
Fg67iFRzYY75wAPwOpGuDre+c2wf7CrSINO1g9X2wG5s/tpyzM0nGF4v0tZu
iWsrdsDubHxMJE377fAGkTwKblrd2wp7iKThuKHlcOX1VE+RorzXGZ3wgb3Y
+T1NUGhshjeKdCqneMUW5fXYTSK1scqZWeoBe4sUNKV6xix3eLNIe9NOz0h1
hbeINNRm+MieLrCPSBs73fqxczXsK5LFqAUbPznDfiIZ5FXEzF4O+4vkopg+
P8kJDhApLG18qNYSeKtI3S08jDyV15cDRdowxK/zE3t4m0hn/yszN7aDt7P8
H943JFh5fTpIpP1bTxUUWsM7WHyNvmUwYha8U6QPu3Pm7pkO7xLp9aQuk99M
g4NZe7cqLDeaAoew+f/tEv0tFvBu1j4/nlTcngDvEWnU5PVd1M3hvSItHuYa
P2cMvE8kO4vmzpFm8H6RXqa42DwzhUNZPTOwzKb9MPiASGumJc+errxeH8bG
p1W/wduN4XCROgr736YMgCNEenJ+5qT3+vBBNv7aP7XS6gdHijTDI+r12D5w
lEgHVfu8W6a8X3CIjQ9trYk7deHDIj3Yrf0poQt8hNUX66vuXFfeb4gWqcdW
j8vPteCjLL/FhieVa8LHRPKdZ3O0Tnm/IoaNN9v8hc3U4FiRBhY7vW3dGo5j
+XP2pHZqyvsd8Wy+WPMnr3Uz+LhInbInTm7egPsjJ9h8dOxNyucf8EmR1JMD
XjyshhNYfXFjgH/CR/gUywczjQPdS+HTIjUe6HVx2Fv4DKuvmn35/jkPVrD5
U/OFdswTmBMp4NLq6glZMM/yQ5eIha/vwIJIXVsfMXa5DousvgzvPrE6FZZY
vPj327D2PCyLNOVmx8h8AT4rUm1l8o5xp+BENj/Fj+h+SHl/6ZxIE3OGmZUc
gs+LdHtk0rm+YXASG99R/ZYt3A1fEGnejw0GO7bDySJV/6gsPOELp4iU8G2F
8wUv+KJI7cZ1OXTJFU79X/11b/Z55f2wSyw+Vp90j3WEL7N8kbo0z88eviLS
0ykjl8+eA18VqffBvNqOVvA11r8rfNZkT4TT2Px9482pzWPg6yIdyp0YrD0c
vsHqoydbvp4ZCN8UKTMz/4FhPzid9c/mqZVx3eFbbH5QHWGhqg3fFmnpA+6s
Y1v4Djv/muEdRVX4rkh645ovKP+L+4n32Py798kyHeX9xfts/Ph+0zH7Aj9g
9Xm9vaPVBzhDpBNXd/aaVQhnsvz9IMbCIg/OYuuDN4vOGz6GH4oUmdfHRuU+
nM3iRftTh8zr8CNW7zyY+zroIvyY1Xujog+bnIVzRHJud2JY5mn4iUjZ22qO
2cXCT1k9GJSalhsJ57L+LLm3i/bBz0Q6s+JYWXwQ/Jzlu8wFGVU+8AuWz1/l
9DbxgPNE+jjbp3DxGvilSKGPfGv9neB89n03FLND58OvWDwNCHgfqrxf/Fqk
V4HG4tbJ8Bu2HllyMNxpLFwg0rAJ40KHDIPfsvneZM2hr4ZwIRuvDqrHE3rB
70T6cjnlxCQduIjVe9szI55rwMUi7Thv5WLXAi5h9bjvF737v3A/vFSk/MR+
F/Vr4DI2/ju01d38AX4v0uqz/taXCpT3/0Uqbf93Vnmu8v6/SPZ7srVaZyrv
/4vUbUbhMZ2byvv/Im0Kf12qfVF5/5/VI1LPypaS8v4/y39tr18oPaG8/y/S
nQkBZhcOK+//i/Qw543vhv3K+/+s/hqutrVnkPL+P6v/4r5YpG1W3v8XibvT
N9vKTXn/n/Vf3M/uD5Yr7/+LZKa1YbTpAvgbWw/Hk37ELPg7Ww99fFbx1gL+
IVL47Kkh3UbBdSIVL1nVZpoJXC9S4YwUrxV68E+RBtgve+reGf7F6vM+1kau
GvBvka79brd7QTP4j0ir+hZ/N63D8xYNrH3+Jvs1+wz/Zb83sq/hDeXzGf9Y
fVLk3Wrdc7iR1ZfbE/q2yYRVJHrdeXLooetwM4k0NE/N7XgBbi7ReONzgdsV
cAuJvF0b9YuOwS0lapH/xH5wGKwqUbvpqn3dd8CtJDpkrHfs+Ga4tURlhtY5
6evgNhI9yJ73ItcJ/k8i534xN1/YwmoS9bYyTMicBqtL5PI+PiJxLKwh0aOz
407tVD4f01Yiu5z8yhl94XYSOdmW7GzZGdaUyMTHMShRDW4vEamWN1j9w/M4
HSTignmNl19hLYkiDy7NsnsPd5RobN0i6/v5cCeJ7N9tvGiYDWtLtOpP+84B
N2Edid6G9gq7cwHuLFF4QOfRDWfgLhIFLvwxxOAo3FUiS7vRkZP3w90kWmr+
3n+e8nkkXYm8Vviq23vC3SX6b0f94pkr4R4SJcfnhZkqn2/qKVH3PLU7mjPg
XhL9Mf2nXWgO95Zou18Yf3wI3EcivSLNmHl9YT2J5j2kdn+14b4SWYXO7Xu0
DdxPosa2b/8Y/sHzWf0lqtlcfkWugvUlin37JrBfEWwgkfHrPRvCc2FDiQ6Y
9D1XcxceINHIeaOdplyCjSR63u3a6QPK58cGSjRpUO2p7BjYWKI2/LbtjaGw
iUR7jzguN9gGD5LIc/fLdZM94cESzWi1+858Z3iIRAU9FoU5zoeHSrS4IOTH
IuXzb8MkepV9oLv1GHi4RL02mg0cZQybSjT/Yahl557wCIlOX3kXU6kJj2Tn
G3p15uVmsJlEIV4VQb7f8HzeKImG1LqtGv4eHi3RT8eQXqV58BiJKhco8vZk
wGPZeJ3onmJwFR4n0f3LqcVpEmwu0S7twBCrOHi8RLnvfzx+dACeIFEHV49i
q20wsd/rtb7iugc8USL/ofvbGq2ALSQa0C7U98A8eJJEXT7OWfh5CjxZos9T
nj8jM3iKRCXBJp3ClM9LTmXtvXXv5Lyu8DSJTrQYFKajDltK5L7freecBjyP
aSXRtMzE7juq4OksvqauTDlXCM+QaFGn9u3zcuCZEm10NXOoS4dnSfRhpcv1
9hfg2RLpc+Oc+yufF7Vm+an3ZB/TKHiORE8zdAzG74LnShS3yjLawhu2kei7
3Zr6iathW4laLmpcP075/Oo8iXS3hA4YZgXbsXyTFTK37xh4vkRfXOd3aD8Q
tpfo4HKbyJ+68AKJhgffafZWA17I8m9QYfD1v3je1oGNp0e3Zx77Ai+SKCZl
S4DXO3ixRIOWVltYPYGXSNTty+/7urdgR4lW7LUZ/ln5/K+TRK4HDyRdSoCX
snx+U3/d9kh4mUS3FmzYY7kTXi7RDrfYEW03wSskytBJjc5ZCTuzfHjrxJsw
5fPKK1k8bdUxmD0NXsXyyzLFKbVR8GqJLr254HPPEF4j0TDjDU+3doXXSpSU
U5I7Ug12kajiz9szVb/xfPU6lk/0mnue+gy7sngOuOa4oAB2k6j6OEVqPILX
s/jqHDEy/TrsLpGOxkZ3r0R4g0Tp1d7O+sdhD4mGDq8c+yoM9pSoa8tPuvu3
wV7s+zpaGU3wgDdK5Oh8an/tMniTRPv62q5R2MDebH4K9ihxmARvZvn94ote
7U3hLRKVX+o45X4/2EeiwZ5+3gHK5+N92e+d6pw/ohXsx/JPjRxaXad8/p+1
x7fLV8Vy5fP/LD4dPIJW5yuf/2fjr/md1vqZyuf/2fEaznX7cEX5/D/Ld0c2
vuBF5fP/bPyUjlnuFqN8/l+iUYkrR5juVz7/L9HcyrUb/vorn/9n+XOsu2mm
m/L5f5Yvx1onHHFUPv/P6oMvUa/XWMMh7PNe/n/HEbxbop5vaow6DYX3SPTj
7YGgL33gvRJN7nayb7YWvE+ioHF9TM4q35/YL1Hi6EvXI77j/YpQ9nnZ5W8+
7+EDrH32DKhamQeHSZR18MoDuwdwuETqQ++fsLoMR7D5o+3CQxMF+CCbj5oZ
3jY/BkdKVJ8bNWn8PjiK5Z8GecQkf/gQmx83DUiZ6QYflshv5/rXDsr3UY5I
NDV63x03aziaje++Y/fuIvioRDd3lFgmDIWPsfroQ0TXu3pwDMuf41vqfO4I
x0qUaXrcvrMqHCfR2f5e9ZZ1eL8mXqJxfca221YOH5eoqGZxSlo+fIK1h97H
Zo2Z8EmWD7rFtJt2DU6QyFr/1dcoGT7Fzu9Yyu2KOPg0m1+rPx6xCIPPSDSh
oigkYRusYO1/RebbeMIcyyejNNpvWgHzLF9puDwrnwcLLJ+VFbReNhUWJfqX
bHC7yAyWJDL4ekVn9QBYlkjKO9f1ezf4rERfpdzCEA04USJZ86iP3j+8f3WO
5b+pBn/vVMPn2XgJtfZ3LYaTJFqy/uB/3Z/BF1i8du91KfcunCyRWs6zw+Gp
cIpE13qNv2qnfF/sIpsPPGKG6R2DU1l9Zvuqfd0++JJEtpWHVj4NgC9L9H5V
74kp7vAVlo8cfZLjl8FXWX/b2maH28LXWH3bo2PM3ilwGquflj8ZtN8Mvi5R
D635hw8NgG+w9i/UK1Lowjclmp62tlt6Wzidjb9lWrbFjXhf75ZE3+5fOaJW
C99m4+vchR9jy+A7rN4Z2Mp3Ux58l+Xf3huHXsqA70mU88zLsNk1+D6rRzeb
rrM9Cz9g+fdinGricThDoo7j5rTocBDOlGinrcLdfyecJdFKlxS7Gm/4IatP
RKt017VwNuuv/TVXvi6CH0m0zLV6ZuBs+LFEDb2tdmgr36/MkehJxPVVKcr3
L59IpDInS2WxPvxUor6DJQeNrnCuRDPfOQTcU4efSZQQEukR8g/vfz5n37cs
Z4LNV/iFRK3mW9X0L4PzWD1x5O/e5i/hlyyfWoidKzLhfInW1+fE5aXBr1j/
+1/o9/gc/FoiLYeFyY8T4DcS2WwJn5N/CC6QyCO9ovnn3fBbifZfvfyklT9c
KJG5SY/0ge7wO3Z813/lLVwOF7H8se9Xtwg7uJjlp/ywiKeWcAlbv8X9nKA7
Di5l+WHY6IHrB8NlEikqei/I0oPfs/lDsno4WAf+wHyiy574/+ByiR6GBAw0
+Y33jyvYeqOd16fBxfBHFh/FivlTMuBPEo3eYLXZ7Rz8WaLfGQa2/GG4ksXH
E7nmRwBcJVGpX4nd/JXwF4mM/vPanTkTrmafm4qh1qZwjURrN3i7VOjCX9l8
o+PSN6oFXMvyW1xams1nvM/9jcXXwxlj+j2Dv0t0qiz2eJtr8A+JBha8rW5M
gOtY/b/9g4naPriexa80erGBF/yTfd+qVgH2i+BfrL7vOuDgsUnwb3Y8F4zj
agbCf1h9eX/G8YWd4AaJIq55HH3RgPfj/0oUXDF2v/N7+B9r/4u/N7d6DDdK
tOb6hcXXUmEVmb586DFmx3Hl+/8y5e6QNR13K9//l2nKmuCCGR7K9/9lutN8
//GZDsr3/2U65GFvv3SS8v1/mWwOmzcPMVa+/y+Ts4F1fLq28v1/mfxuLhzQ
thH7D7SR6denihOuFfB/Ms0dPq35u6ewmkzjDAOnO1+D1WUqXbXYu+E0rCFT
SbxrEHcAbitT20Mq61ZugdvJNKOfifHI5bCmTJ/GZt/qOhNuL1OnggCD9iPh
DjKVaQoLuvaGtWSa+t5/zgg1uKNMl5d//c/5O/Z76CST7JsReKYQ1pYpq+GA
/CsD1pHp8864vUuT4c4yXV3dtdPrOLiLTJPjflis2g13lUlH+NZe1QvuJpPx
ttObU5fAujLFua7d4GsJd5ep7svG73OGwz1ksot72DC6J9yT9Z/KlKAR/8G9
ZJrgtj9g0nfst9Fbpn+FfcpXvIP7yBT40OHS4SxYT6YL9cs/vLkI95VJ1crc
dfhJuJ9M+6LuUtx+uL9M9evkRV23wPoyja/YnsKtgA1k6uspW1haw4YyWe1e
//f3GHiATGN3fHhzUx82Yn9vr/nisBY8kB2/7a13gf+w/4kx+/t3F2p9P8Em
Mg0a6dNydx48iB1frz3q3G14sEw3zpj9e5kID5EpLetqbrcYeCjr7zFGge4h
8DCZuv4O/PXCCx4uU2Xno2azl8KmrL3tRg7OnwmPYPH9tOGF12h4pExXznv3
6aMPm8nU83bH1kVa8CiZ8vWM/M83Yn+a0ex439VtOlgJj5FpT2T8x12v4LEy
dWw1KHvvfXicTN73jmmdTIbNZRqVficp4wQ8Xia9Ao/4ZgfgCTJ57VvwaIYf
TDJ9cNIZzin355ko0/uYEXc7zoctWP/fMt4UodzfZ5JMXG+nMb2V+/9Mlmnr
0h5t0nvCU2S6pKbI3aABT5WpnZb+gWG/sb/QNJl6LbgySLUCtpSp/dB1fMUL
2Eqm7e9HVhfcgafLtHNYm/riJHiGTM8eXEuuPw7PZPFwt1fXngfgWTKNHvK9
m50/PFumRO/PcqwLbM3GV4F4+/sCeI5M179lWS+ZBs+Vyb5j/rS8EbANa4+7
NvFO/WBbmfJGnp/6SwueJ9Ne0cH0VDPYTqYexUkOS2qwf9R8mcKD1c8avIPt
ZZofk9yz+WN4ATvegsqEyjR4oUxnDb8al0uwg0w7yr+e+3oMXiRTB5cuvTT2
wotlejor2G2kD7xEpjUFdgc2rIEdZTJ1Obbxqj3sJJNt8tKOnabBS1l+MTu3
JGAkvIy1/8HgqXX94eUy/ZdfnL5VG14h08ny1Js6qrAzy9936kbc+I79wVbK
9PtDqM6mMniVTFKU87yxz+HVLH8aO5W0vwuvkemir2Pyj2R4rUyFLenqx1Ow
i0ziwsKPlZHwOpm+LuowonEH7MriITTxQO+NsBvLJw57Ps5xhtez8bTEa1T4
PNhdplbyuPWFyv3YNrC/75ISMHYE7MH+fjO3kFPu5+YpU+f3pd/7KPd785Ip
oOVIC6kVvJH1v4WL6aR67Be3SaYB2rNufCyHvVn7jZFy4/Phzezz73Odl2fC
W1j+t9RcZXoV9pFJd9SFrE4S7CtTcoParhaxsJ9MThM+h6iEwv5sPpurf199
Kxwgk//KiGH93eGtMsWmt0ifuRQOZN//ff6yoLnwNpm+tVv9330L5f5/Mpk/
1ZI6myr3/2P5pnDs6M39lfv/sfxWeV9RpqPc/08mz/qYD05tlPv/sfnYVfG5
4hf2FwyW6faiF3zgZziEzQcndTv0ewvvZr/faUPnvMfwHjb/pzxKPJQO72X5
4dHwrOUX4H0sX+srFpufhvfLtG2gycL+h+FQmX5q5l3oths+wH7v94XFPXzh
MJn6Gb6xMnGFw2UK67TObbojHMF+L3bn1Y1z4IMypfS27idbwJEyNcr1cTWm
cJRMQ3SSulkYwIdYvuyREnqiK3yY1SsREz6pa8BHZGqzPrrvzn+5TY6WKfrX
fyb/fYWPypT+4f2v/7+/5TEWHxt2BoxW7n8ZI9MJ78lSWQYcK9Pm2H3esdfg
OJlclt/PXZoIx8tkaLEmeehJ+LhMtRmf1TWj4BMyrUjKzfkZDJ9k9UXDmdov
PnCCTMVqdau/usKn2O8lO/RVWQqfZuNpsVcXXVv4jEzWmuVjLKbCCpZvIp23
bhoNc+z7tibkpRjDvExRs53MVHrDAjtfn2VR9h1hUaaKHZuLr7aCJVafddqi
ZfQb+6PKMhW0stA9UwWfZefnm1Y9sBhOZP37KW/HjefwOZkOj9rzcHEGfJ61
z+1nV1ulwUkyvVt/c0raOfgCG9/pS5YGnIKT2fgqyfhndQROkWnO5b7aevvg
izJZVh49ohoIp8pk9NfJ97snfEmm8zOSk76sgi/LFGzweuh3B/iKTK/f9K1u
aQ1fZfF9reJt70nwNZlijPfWTjOD02RqluLZx3cgfJ31h4qO0yXlfrs32Hzx
reZ4o3I/3psyJZzdk2+j3K83XaZu0e5/zzdgP99bMjV3Hduim3K/39vs35uH
FYa+h++w/L1dZ6fGa/gum290gysOPYbvyeTqGKtidAe+z/JF1z63Mi7BD2Qq
in3f01OGM2RaeutuO/2TcCarj78k7Co7BGfJ9LbP+i1n98IPZcqu7VGwLRDO
lmn4seQzjhvhRzIp6kZnTV0LP5YpPuLe+NGOcA6rP05v/DnCFn4iU29d98px
lvBTNh5jPmjONodzZVocrLNg7TD4GWv/P5OuHjCAn7P+Lbw+8EZ3+IVMu/MK
TtZ3gPNkOmjXQmtsa/ilTNqDxpa2/4X9q/NZ/E+b5HqzFH7F6gWup7j9Mfya
1QPHi0Lsr8BvWD2vf76GTsMFMv3Nf5BjHga/Ze37b1P72b5woUwt9naP91gJ
v5Mpo8tQZ34OXMTOt27c7NqxcDEbr93fTrM2gEtkGjPk9ribWnAp689d57tY
/MP+4WWs/3S3PXip3F/8vUwasd1HbFPuP/6B1ZcOu2aNvQWXs/OzedTQ5ixc
wdpHT3fwx+jHN/8f7o7Kkg==
         "]]}, {
        Hue[0.9060679774997897, 0.6, 0.6], 
        Directive[
         PointSize[0.006944444444444445], 
         RGBColor[0.880722, 0.611041, 0.142051], 
         AbsoluteThickness[1.6], FontFamily -> "Arial", FontSize -> 16], 
        LineBox[CompressedData["
1:eJw13Xdcjt//B/DKrpSQEBmpRBnJiOQdIqHssqWFCiFEskJJNhGVyH1NZESK
FpGmEQ0lJRlZfUhl/s7353V///k8no9y39d1znmP033d59tr6aoZHmoqKiq2
LVVU/vff//8fr6CN44tW3DZ5MOb/LSgoadQNg5RhsKgg9dF+8Tl2sKSgae4V
5jWzYFlBLYs+xLV1hy8o6F7JMcOxa+GLCnr5+s2NnTvgSwrqkaq6+vEhOF5B
YaEd5g2IhS8raFbFouCIePiKgh7UDPvdNg2+qqAFy1SeHCqArymosHpwR8MK
OEFBQdLMgvRP8HUFBX75237lH/iGgkxfVX000cr+50QFHbmbtPJzd/imgjT/
OMfdNYeTFHR/eFQUNxpOVlDEqq3LT0yFbykoWbulXsRC+DYbvxaTE875wikK
8irZNDNlC5yqoKo7hSpvwuE0Bd2+J+Z2j4bTFTTkjuu9pRfhDAUtP+T3OyEF
vqOgMj2P7XoF8F0FpS8tdd1TAWcq6GTyjostvsD32PWk9d5wWCXnn+8rqMuW
wznmOnCWgt5tvZ1c1At+oKD93846H7SAsxXkkzT7kvM4OEdBTYG/HpvPgnPZ
6+c8etzeA85jv2/RJ7XlejhfQcOnz+Hb7IELFPT924to/RPwQwXtHjjpqrUA
P1KQ3WrL7z5J8GMFrT89a6OcAz9h42eyxuFnGVyooNXmK7bM/QQ/ZeOzZ0Dv
+3/hZwpa9T5z0nid3H8uUtCLpsktHvWGixXUz6POw9cSLlHQoT8/A7tMgEsV
dLTw3vynzvBzBbWdnNEhdjlcpqB5luuuB26GyxW09f2G2cvC4RcK2rAsSM09
Bq5Q0B43x4JVl+GXCjrgfjcv7A5cqaDQysfaiU/hKgU1ztnBfXsDv2Kv71qn
sP0BVyvIs2hWzxjNvH9+zeKnqsGobQ+4RkGfOltnhw2G3yjo+ImTPfTHw28V
ZNsjZkTyHPidgqyN/jPxWQ6/V1D7BkeVAYFwLZuPgpBClQPwBwWNqAu9UR0L
f1TQ2PSZt0quwZ8UdObln/qK+/BnNp4Tkjc0lMJfFHRx3sNZPT/BdQp6oxV1
Zp5q/j//p6DypoiVio7wVwV9Xe30uFlf+JuC9p1dXrFmFFyvoJnxccJXR/g7
y28Pno3fvRRuUFD9+E93+62HG9n7JdeNrgyFmxRUZKhyV4iCfyhI/9007+DL
8E8F9Wpjae+XCf9SULFZ+1WrS+DfCmp1x+fb9o/wHwXFd33x4bxqwT//Zflg
SxffMl1YhaO7k2pDjfrBqhzFt7Vy2W4Dq3H0+Izqx88z4GYcvbBZuNDPC27O
UWPslpQWgXALjjS6XzS6cBBuyVHX6zN5r/NwK45C6OP8oUlwa45Wbegwp1MB
3IajQr0AWb0aVufozY/369o3wRocGXTmqzq1evjPmhw1aDyde1EHbsuRu426
5NQN1uKof9HSyh/GsDZHm6a2ah0/GG7HUc06836rrGEdjjz3dp45YiLcnqMJ
tl32a8yAO3DU7mF4zdsFcEd2/b8rvR56wbocaZkf6J6xBu7EkYdPtw4pW2A9
jnZtNZh1NwTuzNGTj8M/FB6Bu3CUrtXlzedouCtH/p22TdMVYX12fb2tLO0S
4G4cfbIziN6aBnfnKP+4XuTdHNiAI85K37JjEdyD/fuV5htXVsE9OTp9esma
Jx/hXhxlLn46YFwT3JujQ0eSbt5u/uifDTlqtWRqj3Ht4D4cnbEr8X6iDxtx
NMc0UVppAhtzdHzJjNqOQ2ATjgxvGwy/ZwP35ejjibOndjjApuz+K/2MHObA
/Tj62WdgZbelcH+O2p4Ke/7DFzbj6LfFxF7VAbA5Rw+iBqUW74IHsPufa5RR
fAgeyBHd1hleHQUP4ihVra7fTwEezNHDGXli9+uwBUebC1LvTM6Ah3D0JfrL
jl35sCVHPb8fr88uhYdy5GTY1LfbG3gYR+tP+PQL+AoP52hv/exWVX/hERwJ
7U3z5mg+/mcrjnTVl4cWdYZHsvgZy09yN4JHcZS7PkT/92DYmqPIO0maZ23g
0Wz85L/9Zk6GbdjP+5oEt3OBx3B0g29nXOoOE0fFvSWDeD/Ylo1Hl/rNh4Pg
sRw9Ov9r8vYweBxHW7dUnA48AY/nKPZ3dmDwediOow2DfzWduAJP4Ci6NLV3
Uio8kaOUjWtavM2F7TnSnL4tvncpPImtR38PixVvYAeOfHIvnEz5Bk/maGan
+m891J788xSOTtXXzNivDU9l8/XNJqNNd9iRo9FhWdMP94OdOLIyXtyu7wh4
GkdH+3/SzLGDp7P5UPGbs3kmPIOjqdpff45whWey8cs+oNl8FTyLo1HX1kSU
BcKzOZIWF0kZe+E5bLw2tJl7/QTszJEizf3iDQXswlEPg9nJ967BczmyODrn
wKsMeB6L18n1VlqP4PkcGR3Jy55QAS/gSL06bHr4R3ghR28rP5RX/oQXcbR4
4e2t49UL/3kxR3azSyckdIaXcLSvYdA4SxPYlaPK2JTg9KHwUpZfKw/qLxwP
u3E0xT9Tr9VM2J2jbPu9oamusAdbfxu6b9+9GvbkKMEhT2vBVtiLo5NDG8fS
fngZRxlPNQcMiYKXs/n9HPrSUoZXcOS44s8Ku2TYm6M+Tm1euGfDPux+M+Y6
HCmBfTn6oHYp7eFbeCVH2kuKp3dvhFdx5GuVoBXQ6uk/r2b567tl6+pOsB8b
D1Vnp0XG8BqOTqT2q38zFF7L0Yq9Berb7eB1HJnw62JNZ8P+rP6Nm5td6Q6v
Z+trSe5xYR28gcVzsVnn7cHwRo6u279bvOwoHMDqsda2rYvj4E0sfkdsDfG8
Bm/m6Nmm4H1b7sKB7P4NR0fFFcJb2Ptre+Y+r4aDWPwdz+lvWA9v5Shn16S8
TS2e/fM2jsLa5GRU6cLbWT4942Aw3xjewVGLto/rXg2Dd3I0dswmpy0T4WCO
xth7TzJxgXexfmB8WV3lMng3u//JHeZfCID3cLTU2SMidC8cwlFHy2E315+C
QzkyW9b4eJ0M72XrxcC8YedtOIzNj7b7iLh8eB/Lr8tGCU8r4HCOjK8uXtC5
Dt7PUZdbYe4+akX/fIDV2w0hhY86wAc5WvfGLNXeCD7E6v2vhcMfDYMPc7Rm
k9Y0b3v4CFvPpTbd9ObBRzka0v/3xUJv+BhH1p/d9eO2wMc56vcnet2uA3AE
qxeulXkbY+ETHD0fuGpk0FX4JEdrfU7kHcuEIzn6U34zMrUIPsXRsPfWCT/f
wac5qvKNGOTwC47iyP7o5J6SVvE/R7P8eeFNhEEvOIYjvWYtpbgh8BmO7slT
fEdPgGNZv7LU97+3LvBZlq+nGjly3vA5Fu+l1kc3BsFxHMXt3lO84BB8nq2P
C68GzIqDFRy9mz1SWnQD5jga+ifINTAb5jl65XbJ40I5LHA0eOqTnLovsMjW
u9MvblLzkn+WWL05bqeVoAfLrL84/6S9ZX/4AqsH3Qof3LOBL3KUvHHLRN8Z
8CWOsp5onTHxhOM5Oni24E19AHyZ9Yd+2kOKw+ErHO2PMTqeHwtf5ahCz8+o
JAG+xpFrG5f6hgdwAkfNoyZ27f8Cvs6RpXiVX/MffIPFw/JOCfktS/85kaPW
xl9mjtGHb3JUX3vv5N2BcBJHScOMTy0aDyez/uJ0tE/bufAtjvpuyOz9yBe+
zVGn/ZaPhR1wCsufSaEHIiLgVI4OhHmuipThNI5s36/afSUdTmf55sbUdxXP
4AzWT3qLcu8P8B2Wv65YvN6k+vyf73JUoHaMe9sJzmTxMGp7ax8z+B5bj0P4
bi3GwvdZfz49ufGqM5zF+kt9n8sbfeEHHN285z1/5k44m6Odd1ZojD8J57B8
Z9/5mcMlOJfV+7JeD70y4TzW3xVbaJ16Duez6/n0Na66Di5g1yOoC+Nbl/3z
Q450PnQemGwAP2L1yOfWZPuh8GOO7g/Y3+HDZPgJu76mXqcUS+FCNj95LRo2
BMBPWXzOTh+15CD8jMXnzKdbFnNwEZufDsmP/FPgYo6W5byafO4pXMLRco1E
lbcf4FKORP2I5uObl//zczYfi59539CHyzhKu5bmMHYIXM6Rau6xhGoH+AWL
v52hadFL4QqOPlvf2bp6E/yS5ev+C1vNOwxXcrRQcPOeL8JVLP9vKUxdlwG/
4sjGJLqzohSu5miucUzo5//g16w/tzpvPF3jxT/XcHQ2yqdZjiH8hiN+asyQ
hdbwW5a/hxVmt5oNv2P1feX+smxf+D1H+h7WgYrdcC3rjzoOvx0ZA39g822S
foVLhD+y/VeflqvzHsGfWL4P79Jasxb+zNz8e7hb84p//sLie2lgx8LucB1H
Px6tubhwOPwfqyfVO1eqTIe/sv3omdFet1bA31g/fqSddCgYrueo11PHKdui
4e8cfdPqvzAkEW5g/WLQjc/CY7iR7X8+V+u+/gA3sfkrT/tyutnLf/7B7tel
m0VhO/gny5fqWc6dDeBfbLzGr1uxvD/8m13ft9tr7o+A/7B603tAgMUE+C9H
F2dZ7RZnwio89Wk15uxAV1iVJxed0KfpK2E1nrJ1Jvd1DYSbMRfGnm27F27O
k/PNw1PuR8AteCrqoDFg/3m4JU/u+yscl16FW/FUtTvn+rh0uDVPd1as9rUo
gNvw5N1u9qYB5bA6T+O1XlcPr4U1ePLVXn3NsQnW5EnV2PTLmlaV/9yWp1b6
xjFxurAWT2+TF2W9MoS1edpoJK8ZZAG342mvZlbcXoJ1eNJrPsXjP0e4PU+F
afFJXgvhDjwtnzdVeu8Nd+TpR+ic0Zs3wbpsPGrK13cJhTvxtL37o4WZEbAe
Txf6NzUEKeDOPKUfaHKYkAB34WngFqcF+nfhrjzZaEwf/OcxrM9TpqtZwadK
uBtPo17VjPz4Be7O08hZCwKa/sIGPM1RsTnQQbvqn3vwNK9MZ/soA7gnTy/O
D57pZw734mmcSnabBGu4N0+N+0v4llNgQ55M2g6y9JwP9+Hp8lLfS09WwEY8
hV1XMXDaBBvztCzIZGdxKGzC5jvsQ+Wqk3BfngZ3MhmtK8CmPBnfCYjISoT7
8fRVnP41NAvuz1P/+a9nzC2GzXha8WxI4rC3sDlPXoeaGfVuhAewn/tWRuq3
fvXPA3kyiu+hb9gZHsTTh8ZCxYi+8GCe7IY8t1kwArbg6fvu/Ffh9vAQdj92
msfzXGBLnoILL8/WXw4P5anp+KneGwLgYTy1fuz262UoPJynmwddq1wi4RE8
HQ/mnrwQYSv2fq/UCtYkwyN5yrL78bhjLjyKp2+bcsvvlsHWPM32WPVxx0d4
NJvf3P1/Hf/ANjyNGRimY6pd/c9jeNI6trGnTk+YeLKd19201WDYlierX19M
NMbCY3laU9W1S/eZ8DieThr5NVq7w+PZ+p61IX2FP2zHU/2whasUu+EJ7Pf3
//71OQKeyFPK0zL3iQJsz+L7l0msnARP4ulK76tSj1zYgadZMxu3nCmHJ/OU
YNVJZ+BneApP04rzF+aovP7nqez9rHcv8G8PO/K0bbBtC/M+sBMbry/nnP4b
Ck/jyeHhF4vMifB0ng58a6k4PxeewZNG05KYI97wTJ6aR3fQPbAFnsXW25rc
XxEH4Nk89d3ycPLFWHgOT/te//j+6CrszNPRyOT/1O7BLjwdadIdYlsMz+Wp
zboYad97eB5PJZZBTq9/wfN5Usv00pmsXfPPC3jKvRTz6nYveCFP94y/3xht
CS/iadH5e1uzJ8CLedp19Ht/97nwEp4MPn2V1X1gVzY/L6/+dzsIXsqT39rL
H7Ycgt14+mz6IdQhDnbnaYpQk2h4A/Zg97/wvFebbNiTp7PdL+z8WQZ78dTt
meqPps/wMnY/5kY3mjd788/LeYoy0+X0O8EreBr20SHBxhT25ukQ3cz1tYZ9
WDwsyininWBfls+OuaV9XgqvZPPZWLJq7Hp4FU+R7X/mnwmFV/O083TLe+pR
sB9PiRYXrbfFw2vYfGt37Kp6F17L07G7D8aHF8HrWH34k3+2Ty3sz9OAcQe7
3P8Dr2f3d/11+Lr2b/95A0+Pq3SqzYzhjTy1CEn7+9kKDuBpiGeLu7enwpt4
mtthfofjrvBmnto/ji3Y6A8H8tTS16DUIxTewpPQKaDDwig4iKdLU2/NX3QZ
3spT73szDy/PhLex+3HWOB5UAm9n7/elrV3UR3gHm8/91YGZqu/+eSfrD6z9
uzbowsE8peqp/RjcD97FU7RL3wZ/G3g3e/+lFR8yZsB7WL54viGhsxccwtOW
+5H9NmyGQ3kKv2Bv9OIAvJf1C+nFW6bGwWGsXuo1amQmwvt4Ki/lFePz4HCe
uh607ZNbCe/nafIin3nzv8MHWP+yyNjgP/X3/3yQxe/3lHEHe8CHeLo+rCh6
qCV8mKe6ia5qVfbwEZ6ePY+hYwvho6y+CEb9ndbAx3jS/a/wsPYe+Dgbv3YV
E5+dgiPY/Gnf7XIuHj7Bk//UGUX+mfBJnqxNFY6OpXAk62eum041+wyfYvMd
dDRGu3ntP5/mKXRqrU5jZziKJ/s221a9NoejeXp3oG5H0Vg4hs2Pon+nfGf4
DE+WdZ7/ZfnAsax/q+/78v52+CzLn2bjuezj8DmWD7oWaz2S4Die8gKml5em
wedZPfRdUfzmKazgKSO9X2bDe5hj9XbEWy91lQ//zLN4fD0huIcuLLB+5ZBV
+bB+sMhTzCC1odPGwBJP3d0tpnrPgmWeZraSa/Yshy+w/ig3Nv18EHyRp5dv
IqLuHoEvsfpx192qmofjeTqcN3hm8xT4Mk9JNoF8nyfwFfb6rTt9H/8WvsrT
1hTjRvff8DWePkaYrQhu//GfE3iq2PS75TkT+DpPDzpnhaRZwzfY+u+sK5RN
hxNZ/XLK6tngCd/kSWrdm9cOhJN4erMg7bvRITiZ9QPHz9yxUsC3WDzzPTMd
kuHbbD1eULns8hBO4clzm7u122s4lfWrc5/qr/gBp/HUbue4Zr7an/45nafY
jq0V3n3gDJ7+3Ku57mEF3+Gp30Ptt/Mc4busH37Uq9bBDc7k6feT/n5DN8L3
WH8++1K/ruHwfRZvS87eb4yFs3hST/ZreHgdfsDyqX6z5Wdz4GwW/2tvZPu8
hHN4irPzzR5YD+ey+VXfqVvb5vM/57H1IpS4RBvA+ayeNTyjSUPgAp7mT10W
UDsRfshTslGLi8EL4Ec8Pc+/HNrRD37M0yQTtRuRu+AnbP2v6PayUyRcyPop
jVsXQy7CT3m6fcoy93MG/Iytr8x1lZOL4CLWT01pE3G6Fi7maWyvnscq/8Il
bH7TMm3bqn/551Ke3A5XBRt2hJ/zNCF5o9cQA7iM7RdW1d2y7guXs/5h736X
MRbwC55OkE/bUdZwBU9ri3ZcHDgBfsnT8CW8VvdpcCVPNYGHVZrNg6tY/2ha
PKfSDX7FU4+9X1/d8IWr2XrNGLdp9wb4NduvFGh9mLIdruFJxXOnhkYY/IbV
u/IkMe0o/JanSt3kU77R8Du2H1u5MV6Hh9/ztP5GUZJ8Ga5l8zMgfp9NMvyB
xdu2vIZ7d+GPPN3Krcuzy4c/sfp2sehlUhH8mfXjjpZqxpXwF57M/W422/Me
ruOp01G9G+Vf4f9YPmuu8sn0N/yVp0eqJpu8W9b98ze2Pl/amZ/Vhut5+juk
e0leZ/g7T6u/r3f61Atu4Kkgue/SZv3hRrbeq3RfaVrCTTztyBkcpz4a/sGT
2G7Hhl928E+2f73bc2CVI/yLzXe8TVSyM/yb5YtjRkdDlsB/WH7YMLLGfjn8
l9XH5389fvnBKgJxXTrXnN0Eqwp0iptoZb0TVhPI02ODRVYY3EygjM/X4yYc
hZsLZP2fjduN03ALgbZvXmvb9TzcUiDzmTXtV12AWwlkPH2ulJAAtxbI9Hra
i4+34TYC7d5lt13vHqwuUEnFRC+LfFhDoMOLXD1snsGaAg1f7TVt1Au4rUCG
Cb6/+9bAWgLxC7JsW32CtQVavkPr69N6uB27n7Bub47+hnUE0t7V6du4Fv/9
c3uBbgat+FKlCXcQKPvd4yt+HeGOAr376tL+iz6sK1BM1ZyahYZwJ4GO+W5q
mdwP1hPosd59h1YWcGeBovacCBtrBXcRqLEsLtaH4K4C+bf867FrIqwvkE3H
Llf2OcLdBDIKvbd4x2y4u0BBgs0kzwWwgUDX7xtMGuEG9xBo8n6fkY3L4Z4C
dZx4ovH8ariXQFKPrYttN8C9BRJX+E7O3gIbCnShvOdJCob7CPQ0J9sobi9s
JFDEgvYF3w7CxgJdTem01iICNhFIw9nvy4IouK9AVDvceN052FSgh/f/fN0g
wP0E2lRZarXsEtyf/bzOrXh8Amwm0Nn91+PbJsPmbP6t18dlpMEDBNoWUHDM
7R48UKD8+wFeX3LgQQLViTd/LXsEDxZobdxSq7xnsIVA701KVLuXwUPYegzp
OMqlErZk66PyTHZQDTxUIPVvZ44frIWHCdRF9eGu8C/wcIF8Tu3c6l8PjxBo
1eoL3vY/YCuBJqiXW7T8C49k4xlqm3Kx2dd/HiXQizlSg21r2Fqg1TnhD1I1
4dEC7Xmk0qOvDmwjUMjmjFebdOExAqkeHtE8sQtMAjl1XuNb0R22Feja/b5t
63rBYwXavy3j0QcjeJxAcZdniI9N4fEC9Ug4tfusOWzH5tOwnfOCwfAEgRy7
FmqqDIUnCvR8c8rJ8BGwPRtfg3lfmlvDk9j6/17TzHMM7CDQkYHzs+LHwpNZ
/Fq7W7y2g6ew+Cr3Gt5sEjxVILXOu/LUp8COLL/1Olb70xF2Eui4rVnos+nw
NIHCzkVGR86Cpwv02uBjH3tneIZA9V8+6lbMhWcKNGWFkc/iBfAsgboeKO39
YBE8W6BFYodh3VzhOQJdeXL8rIsb7CzQI6/3HkEesAuL77Wzg8K94Lns+tq9
fL9rOTxPoM8JMyUvb3g++/nGUWkWvvACgZLHVPd7sxJeyMb//YKPwavhRWz8
Pdera66BF7P4TrqzK3AtvESgCtVIt2frYFeBmju3E7qsh5ey17v2d/6EDbCb
QJUZajsXbITdBdKM8jdaEAB7CPRnm/9ku02wp0Cl/i9/622GvdjrV82aUKj0
MuYOgwduCoSXC6Ry4/CdNlvgFQKlTpyjvVNpb4FcvDr1qFHaR6A1A/qrDAmC
fQUa5yOkLVd6pUD2xa6r9iq9SqCcoS/1jym9ms3n8hXPQpX2Y9e79e+lZUqv
EWgjPydpsNJr2Xz2eNHqtfL91wk0v22StENpf4FuzbpzU13p9QINdN49YYvy
/jYI5CbYepUq738ju5/k6sG9lQ4QaPRarduzlOO3ieWLZI2ea5Tju1mg4GbP
1mxSjn+gQN+v6eT7Kudni0C9TmlOnqKcvyCWD8fcatbJH94q0Lnht9rnKOd/
m0CXfaYc8Vauj+0C6Uxzim1Qrp8dbD7U7eeuWgXvFCgv0qX4sXL9BQvkUTfG
urcPvIvdb4PzuYUr4N1sPg4dMdu1DN7D5isisOGEJxwikGX64D4n3eFQgYpD
3J/sWgrvZdffwtl48RI4jOWnmyU2Rsp42yeQ76JJY4rnw+ECGUTvc9iojNf9
AtsP6gS3UMbzAYFOH8vV3qaM94Ns/mKHtH+rzAeHWHxa2sSPdoIPs/4my1V7
uzKfHGH1L+LA7CvKfHOUxaOZhfBoAnxMoD6V/QZXjIOPCzRrYUHH5wRHCOSs
9WZz5mj4hEB+J/j90SPhkwLJ4274ew6HI1m+des5r7slfIqNT5KLx51B8GmB
TpRYpbso828U6wcC/kaUK/NzNMtPT8Z3nGEMxwi0tV7V9Xpv+IxAHzqECuo9
4FiBqp7u7OKkD59l8Xf2S9lOPfgcW/+1PXoKHeA4ge6vvaydqg2fZ/3f8UPF
mRqwQqBp4d+5261gTqBO1xZKCmU941n/kRfSbruy3gkCRY/f3GLqT1hk9XXd
hkT1Blhi/cO7n85J/8GyQAvOpbVf8Am+wOrHkmt6X97BF9n6qWw6tv41fEmg
Vuavb31+CcezeKtsTJ6vrO+XBZoT8CojqQi+ItDBqEDVtk/gq6y+rM3gZuTD
1wTa9enZ67AHcALrT/v9rk28C19n9Tzt+PuSVPgGuz7DXu0/J8GJ7PpbDDnS
qOxnbgp0/mpA9Pd4OInlk13X3d9JcDLLTxNudXqkgG+x/pbzeX0hFr4tUP9r
CarbTsMpLN4dD5yeqOy/UgU6dKmxpvlhOI2t19p6ncR9cDrrVwLDHV33wBkC
uRdm5qnsgO+w9f/1bNrxQPguqx/N+rgYKvvFTLaeflKmwg++x9aT/dsRvXzg
+6zebvn16rAnnMWur/WMhp9L4AcC1dTJ5xbMh7MF+hKV0iVB2d/msP3EScO9
LabBuez3l7saOTrAeWy+llfrHxgP5wvkdf53VJYNXMDm697L5z9GwA9Zflc9
28J4CPxIoJVtLSc7mMOPBepm6FnmZQI/Yfm6WdXboF5wIbufFv3OHFD2/08F
+mseMThSF37G8tEU59xobbhIoJM9vWOi2sDFrB6HxZUcbwaXsHp0J07Yq9yP
lAoUeqh0dEAD/JztNyK33V1aB5ex8ZZPeU+shcsFutSxaYnJa/iFQBd/mz1W
q4ArBIotPvihpBh+yfrdbNty+TFcycbLsMejzblwlUBWL7K+TVDux14JtMwk
ep1WGlwtUOCH5MDHN+HXbHzW/hxx5CpcI9CWpi+F05T7vzesHsx/v1mDg98K
9DXjo8udM/A7gVIWJx7fGAm/Z9fX5/bi/sr9Zi2Ln3DDF8/D4Q+sH/S7N2rv
Hvgjy4+PLM4O2w5/EmjvbcXISuX+9jPbD1m0G7B3HfyF5RsNzfODV8J1rN+q
q75f5AX/J5D33MMpga7wV5aPt9+I7zlfuf8XKC3obOadWcr9v0BjJk3u46nc
n39n718442sre+X+n/VjZmpzBVvl/l+gdScmbXYYpdz/s3i+n7q1Vvn3gB9s
PFViw/YNUO7/WX/lnH/HvK9y/8/m80vulALl3xd+C7TTOtPBT1+5/2f7r4k7
KjvoKvf/bH/fys/yhpZy/y+STXyM5/zWyv2/SAbatyNV1JT7f5Gu1up9VfzE
3z+aiTTKN/qQYz3cXKSnu8ojGj7BLUTKWapicvYt3FKk8sqCxY5VcCuRNmhc
WfrrOdxapPhDgpP8FG4j0qeZsycsKoDVRdJ/89mj/QNYg71/b6e8rAxYUyT7
S68it9+C24o09kziB+vrsJZI1q3XvvxxCdYWafqJ6UeSBbidSH5k1nvrOVhH
pHtP1gp2UXB7kYT4wXbaEXAHkdR8WumUHYQ7iqSybUBfeS+sK1LV7w3ntwbD
nUT6PnbKuTlBsJ5Ii+PFUYM3wp1FKvMwDdFeA3cRqfffb7F13nBXkT7MfBhb
5AHri7R+ZMcz6YvhbiKtmHLp2qW5cHeRtC8aNcTOhA3Y/BUdDDoxFe4hUjvX
GNcjE+GeIj3KP3r9sC3cS6RXrpOOHB8F9xbp8FvTtjFDYUORfA4Nt5IHwn1E
SkltZZZiChuJtK/yTlOhIWwsUseJpte/dIdNRLr0M2SdTme4LxufmPsTh7eH
TUWytFs4dqkm3E+kxkmz1x9uCfcXKX+4Y/19FdhMJM3xX8+0+I6/n5qL9Fh9
xODd7+EBIqnO6HJLpwIeKJLD3xWu/BN4kEhNHY3JIQseLFLYxmXrG27BFiIV
JK3rFX8ZHiJScOXlhesUsKVIoRbShPGn4KEiLVFp19DjIDxMJI2NV0NaKf9+
PFykWav3dfwZAI8QaeXIhCs/VsJWbP2s9d7U0h0eKdLdEu0dBnPhUSK5dTeu
GOsIW4s0JmmWYu04eLRIs/Pca+NHwDZsPXyyTf9hDo9h8df6h9V0Q5hE0rO6
7XmtM2zLrkcsd+6jBY8VSXddQbfYZvA4kc5t7nu3XxP+/j6erQ/nM/PTP8F2
7PqHtPviXg1PEKnrzTXhuqXwRJGc6l/ZPCmA7UWKnhirFZ0JTxKph2ObluuT
YQe23p+dMp9/GZ4s0rRHTfumcvAUlj/sX/ebGgVPFWnPXNu2847Ajuz1B7W3
WhcKO7H1pr7lyqmt8DSR/lhlBT70h6eLdLn//Mj2PvAMkSrXp2guXQrPFOlt
7anCFBd4Fls/QkpdXyd4Nrs+qw5uZ+zgOSLtEDljI2vYWaReyZLVDQvYRSR1
Fb8Tc0zhuSId0fW2adYTnifS66cDjW93gueLlHRsw6TgtvACkUq8use6NIcX
ihTl1cNo5E98vrNIJIV6TG7f/+DFIo3cVBne5x28RKTN35wWmb+EXdnrD91o
Ma4IXsry1XvNPx75sJtIa0xrrh7LhN1FmtmoOuHxLdhDpLSi4PP612BPkQ7O
S8rwk2Avkbzv6YYXnoWXsfWdYvF1XCS8nK3PH0+rUpWfd60QaUTzT/b2obC3
SHYtj+qUb4N9RDoRq9k3aCPsK9LDh1nr+6+GV4pkVeT5ptoLXsXqg/XVpeJi
eDW7nyfCw83OsJ9I/o/Wd57rBK8RafKnDT3HToTXivTu6Oj8YWPgdSJd7Lmv
5fDhsL9ICX0XXhg7EF7P1mPJy/NzlZ8HbhDJbOHWx5t7wBtZPZlR2lHQgwNE
2j0tf2qlNrxJJNNt6xb2aQ1vZvlzVB/DNSpwoEg1d9dtyW7E55Fb/lfvxjiY
18FBIg1fHeMZ+Q7eyupJVsNFnSp4m0iZQ+r+HC6Ft4t0tH/QYAPl5587ROpz
sqzn1Rx4p0jujRGK6XfhYJav94edaroF72L55FJ1kZgA7xbpZCejIR4X4T0i
XXAyCu7LwSEsfw/Qi/0WA4eK5OUSsvjBCXivSNdfuR9VHILD2Hz9beqwby+8
j9WfK42XA3bC4ez6xY22qwLh/SJd6/zzqI8/fIDV+3O+QX4r4YMsHjzNC7Z4
wYfY+6mpuxxaAh8WaXmG/TtpLnyE1dMsbkbeDPgoq2+zXd3qJ8PH2PjoDnxv
aAcfF6lVyNQEFxs4QqRbvlsPHxkOnxDpvYOOU+Eg+CTLl41lN7oqP/+OZPFp
O/WkpyF8ir3eMdfUG93g0yINSr1c37YTHMXiIcGv1XJtOFqk2FX+qVmt4RiR
NuVavjVTg8+ItGh3weRjP5Wf/4sUZKFzTbVe+fm/SKun+r/3+6T8/F+kuJn9
E1+/UX7+z+rZ6641CyqVn/+zfqb+jXVRqfLzf5H4Fg3BswqVn/+LdMzTb3dh
HsyLZLJ3Uhvn+7DA8v/cMU+fK58nEEVqdrT68tIkWBKpp3WsZ+1VWGb1rnli
kv8F+AJbHw8c/FU5+KJIC3QWL9x/Br4kUsTBKqtukXA8Wy8Jlx6JR+DLIs2w
OlxrFQ5fYdd7bbLjg93wVVbfrU6kuWyDr4lU/NmizdsAOIHF3/XST+vXwtdF
MrozZ0QLX/iGSNykzfJhTziR9RMGA9r3WALfZPVhkfcgcS6cxPJVe4f8ITPh
ZNbvFqlcTZ4C3xLJeNv787YT4NssfybuXZk5Bk5h/Xzc4cIJVnCqSEWbX8dk
WsBprH81jjphawans347R2tPkhGcwfoBj4Ihg3rAd0T65ZDodVb5vMldkTwv
19a2aw9nivS3X0noZg34Hstn3cZqVCmfV7nP+oN+NiPH/8HzLFkiOZ4ZUxnb
AD9g+TZLL+fHFzhbpJ+2PzMc38M5rB5O3H006hWcK1Knj2kab8rgPNaPOBrW
93sG57P3SzzZfXkBXMDiLS1kRmwW/JDlD6dHrk/S4Ues/p0p7PI3CX7M8tHg
jZP6XIOfsPp21jRt7AW4kK3fsKqp8xTwU/Z6I8zurIiBn7F4czOsW3sCLmL7
ifzNgv8huJj1byU7U1bthUtEOv/LpNnSnXCpSNutvjtMCYSfi9R+Ta8VA/zh
MvZ+l4OHtl4Jl4vk6qrYUeIJv2D1ZVmyydnFcAWrx8PFn64u8Eu23jPbPus8
Ha4U6bTviAP3JsFVzBnDVLzHwq9YP2z3WK3lKLhapGqNo34RQ+DXIiU73Dfp
YQbXiDTl0WbVqD7wG5H6Lg953q47/Jblj17hRzbpwu9EWrWjvlVpW/g9q3fS
D72BLeFa9vou588F/MHzXB9YfXxYEHZT+XzXRzZfSSZXPn2CP7H1XTmwqfMb
+DOLr2e240dUwF9Esgg+sGFKEVzH8t35PhtnF8D/sfVk+Lb/zPvwV/b7i6MC
7FLhbyKNXvza3uwGXC9S27djdrS6BH8XKWCTpnaRAm5g/djIsJLIaLhRpDsp
5bkzjsNNIsVktnr6Jxz+IdKQp59fRO+Cf7L8kr642GIL/Iv1I11axCetg3+z
fmSH3+xhPvAftn7qut487wb/FSnw2fzc1vNhFYk0zNZuX6x8Pk9VoqpVwTnC
JFhNomfBEdFvCG4m0cMtJz53HgE3l9j+yvna6IFwC4kOb9rzarYx3FIi3U2p
61y7w60kKp66ccmSjnBridY+0DwzQwNuI9G1skTzEWqwukSL7p5ortOE5xE1
JLprxPcs/wxrSnRDNz3odA3cVqL2Gqe6OZXDWhK1uf2g8dsTWFui7I/J7fdn
w+0kiuiVtKJrOqzDXm/sa9XIG3B7ic5YDC3VvAh3YD+33/B9TRzcUaL6lCnz
ciNhXYnKNE3VuxyCO0mkPXiaxtw9sJ5EP98Vuu3bAneW6Ev58a5X18JdJNK7
SsPzlsNdJTqmNyGjdDGsL9GCpMq7z2fD3SRqO7TDpIeT4e4S2b05PTfRFjaQ
6OUdVbWjw+EebLzb7XR0M4d7SnRez2CKsSHcS6Lw/NDW5Z3h3hLl+loe3qMF
G0p0+g81GjWH+0jkVhbskNiE512NJBrQf9dJm8+wsUQ7xq37nlgNm0jUvOPA
tSalcF+JZgWM7L23ADZlr78vrVOl8nnbfhKNfxfubpYE95fI6L1WT59LsBlb
Ty+mLDoTB5uz8bGqtXxwEh4gUcq1Pkk1++GBEn1dl9W8aSc8SKIjPYebqQTA
gyWK/7bY/pcvbCHRnCe3/T4qnyceIlGXqbPSnzjDlhIZKORpl6bAQyVSK3ps
tc0WHiaR/t4ZEROGwcPZ+OtaBqv1h0dI9MqvSf9aD9hKotsDT22a3xEeKdGK
5btuNbaGR0k079rRP2G/8fy0Nbu/dh0W6f4Hj5bIsfha49Ea2EaiOPnYB/Xn
8BiJfD2GumwogInF959180rvwLZsvYccaW+ZCI9l89mp/5lgGR4nUeElc8Pc
M/B4li/sqpLVj8F2El05X7mXQuEJEn1f3eGy7xZ4IssfepLTYT/YXqKsp31C
LnrAkyTqeWVsYIby+XQHFm872zjmT4UnS1TUeLvHY1t4ikSDzlV2yB8KT5Vo
bOtBUzNMYUeJjl4/9elid9hJoteLJ+sf1YGnSRTdePy7Xwt4Oru/suZx9k3K
5/8lavZzwsTOH5XP/0v0pPmI5pUvlc//S6SjKP5ztlD5/L9EfTOmzF+UpXz+
XyLrxOLRHW4pn/9n6+Xii+z0S8rn/yVaWfXceMU55fP/EtW08FyvGaF8/l8i
49N9X/B7lc//S2ToXrVjTBC8QKIZWUtDH/rBC9l8zNnTaYEHvIiNv62VU5UL
vFiiYW9XuLhNgZdIlOah61wxBnZl42U+bPWcIfBSiZKl3KwsY9hNot5finYN
6wq7S+S6dFZuTFvYQ6I1QVbpzVVhT5ZPIjeEenzD9zW8WH67Xj8p4w28jF3v
9AMm+s/h5RKlT28/cXU+vEKi1W+s89LTYW8WX3uSX2gnwD7s96uNz8zjYV+J
En6pDjt7Cl4p0TnDxLs1++FVbH57nVrddwe8msWXc+VCL+X3V/wk2vT+XPy5
ZfAaiUr/lO0rnw+vZfmpwaOTrhO8TqK5GfWrHZTfl/GXyNysR9qWofB6ifzJ
yeRSX3iDRBMu5zx4oQ9vlChm0uVsTeX3cwLY+l3+3xQrNXgTy497Z691r8f3
eTazfPpw7ZL9b+FAiapjbwy78RzeItHiSfM7V+TDQSyez3qZtMyAt0p0sODK
LrMEeJtEwxtezJrBw9sl6qw19/qGU/AOie5zzjmn98M7Wfw8KrmWvh0OZtfb
eP5IzTp4l0T9HtuHaCyDd7P4dul4ddB8eA+rZ/cMLOc4wiHs+mJs+wfawqES
5WV0TjxrCe+V6NZO1R8PTOAwiYLzurT7ryu8j93/1DFd9LXgcIk6ClqWdqrw
flZfE6qCVn/D98EOSBSS8UQv6g18UKKnL693yymFD0kkjuou/ciDD0t0du3M
l/3T4SMSNTZzLVl0DT4qkc2lVlePcPAxlt++ZoRmR8LHJSrfcz+g2X44QqIf
ZWoxNtvhEyzfSV11A9fBJyWq2+HTkOwFR0o00Kut65958CmW330f+IxzhE+z
+3M3HBpmC0ex+r97VuFTSzia5Q+TKe6GfeEYtv7XX/qzVh8+w/Inldy6rwXH
SrT0SskNAzX4rEQPBq5vHVCP7xOeY/nQ0PT+s7dwnER9SntpjiiDz7N84TX+
8+kCWMHmL9Q0pMUdmGP94HGDT37XYZ7lOx+jEVUCLEjUbfW3wDlRsChR6Lbv
j/MPwpJEHVQmT5scDMssH5ZkqudugC+wfijss9505fczL0q0ZFSL8NJF8CWJ
vuU0Bi2bAcdLlFm/Wu2nHXyZxcOyB/0PW8FXJKr90F57gDl8ldXrAx3S8nvC
1yR6kTNhxrqOcIJEz5PKiw1aw9clinJI9cz/ie+r3mD9gH+I1s7PcCKrb4H7
qqxfwTclsjR7+u3nMzhJopFdDZ3TsuFkFt9fPnbdmwLfkuhAgvv0uVfg2ywf
6q/UGKCAU9j1PeTnto6EU9nPH3tPeRsOp7F4vXfva952OF0ibtqOxTf94QyJ
xvn3jBGXw3ckqvxalh67EL4r0WTpwrPo6XCmRJd+j/0QawffY/E9vLWOZAXf
Z/1Lk+HMJHM4i83P2Y1pBb3gB2w9psZ51urC2Ww9BDSb2VYdzpHItN08I+9f
+L50Luunp3xyz6qG8ySa1LZ2i0UenC+R39FvIUICXCCR93ezaHPl97MfSmTV
dujTlN3wI7Zf8DO3W7gKfszy1dobzdu4wE8kUjH4bppBcKFEWwcfyA4xhZ+y
fN1P/rmgPfxMInu7n49sfuL750USjdoT7zqgGi5m/de93Sn98+AStj4S034O
uw6XSvSoydRsmvL77s9ZfurTeemGELiM1afn3pdkP7hcotEVh4y+zINfsH7S
IPip7Xi4guWf/OyCWHP4pUS/g7b0aacHV0r0d8D4V/tU4CqJGrxc9Du/V37/
n3nm7ueXnyi//8/mv8jcYt5t5ff/JWotjjPX4eAaNl9rZpQ+Owi/YfX/xeYJ
kvL8gbcSOacGBO13h99JFGkUs3+bI/yexWdAyY7tI+BaiTRPXvY81Bv+IFGL
L1Ps4jXhj6w+Hltp+uI7zk/4JNF8j43d9SvhzxJd7erT3ysH/sLy0YoPCzIS
4DqJ/nS1STY7A//H+qeek5wUe+GvbL977WSvgf7wN1aPlrmOvL8Yrmf3M2Fj
7EoH+DuLr4qFi4yU50k0SNTSfeTG2h5wo0Qfb1bUp6nDTaw+hWeXn6/HeRU/
JMr3MBwW+RL+KdGFhNTm0TnwL4k2f+jtdPk6/Fsiz11buxbGwn/Y+tRN9G4Z
Dv9l/bnLkon2G2EVmRaMTrl80g1WlWnXp+yLPxxhNZnyy4aM9R4JN5OpMnP+
qlojuLlMq5LmW23WgVvIdK9383Ndf+O8kJYypaSXX3zwFm4l08Dr/RaHFMKt
ZcrY9CZhThrcRqYR1TnXLJXnk6jL9Lb7lIW9T8AaMsXHnYzvEQxrymREcZfM
VsNtZfqvqev8SQtgLZmudvC96m8Pa8t05Ud24mVLuJ1MA0aaeP/uCevIdNR7
eLZLW7i9TL/6+D+904TzWzrIlP3aYJ9NDdxRpmWqVh+zHsO6MhmE7G9Ymgp3
kklnwBVBU4b1ZBo56K/qvRNwZ/Z+wyP/7N8Fd2E/H7kmymsN3FWmuHm2ZU6L
YX2Zqu+GJ06cAneTqS5UHOhkBXeX6fvGRBtPY9hApnPfFVX7OsA9ZNr22LLz
HRW4p0zjutY9b/0J5+30ksm0dlS/Rc/h3jKNsZ34NyMLNpQp9a6e8/DrcB+Z
ZhzbZZ58DjaSybPD6CBH5XlAxjJ5canj65TnBZnI1GmPe+A5H7gvm5+Nc3t6
zINN2fUcPdd/mD3cT6ZctZ4nOw2D+7PrTw52a9kHNpPpr43rrhbtYXOZAqf1
aOqgAg+QqUludnPwJ5yPNFCmtWkDUheVwYPYfM2NanEqGx4s0wkX0901ibAF
Gw+3vSNtOXiITM3D53STjsGWMkW0aGbUJxgeKlNJWvVUeQ08jK03g8EHx7nC
w2VyP/in+p0TPEImLWs7uxgb2EqmIdEVgps5PJKNn2mYxvBu8CiZmlW/XdpF
A7Zm99csiFf/gfOuRst0N+Raofo72IbF55PnFV2K4TEy5VibZgy/D5NMspC4
1v06bCvTuu7hH2LOw2NlinE41Of9UXicTCd7negwLhgez+Jx4cLL4lrYTqZR
7XbX93SDJ8j0xzS26PwMeCJbP2p9nazGwvYytasImvl8MDxJJu919c/DesEO
Mvl7369w0IEns/F+2W1OZ1V4CstHVerDvn3B+WZTWT6oO7L+xUvYUaaN/rxW
0UPYSaZGG5P68jR4mkyvm8p7fo2Hp8ukrwgN6RQLz2A/1yjqbX8InimT2UC3
mj3b4VlsPacnP3jqB8+WqeHA4juDl8JzZLpdn/Lg1AzYWaas8dZPOoyDXVg+
HGL27OQQeK5Mm8c/yzLvA8+T6flg/9iCjvB8mYqmDZ+ztQW8QKadjTbl1t9x
vt1Cls9enzVr/QZexPJH5MqRlUXK8/9Yvrh79tf9LOX5fzIlRQxdfuum8vw/
mXqadVifIirP/5NpfHn3LvmnlOf/yTT33AD72n3K8/9kcvbVbdINUp7/J9Os
gJO9HFcpz/+TaasUcOPIEuX5fzJde+UTXzNdef4fu7/pvdUmjlOe/yfT0yzb
s9cslef/yWTRzmf3QGPl+X8yHbIcFXdDT3n+n0yZz8bWTWmjPP9PJkVAO7fP
P3D+4UpWf/L7f47+AK9i60dVL2z+C3g1my9VJzOjh7CfTA9yJ2f9TIfXyFRx
ddusiqvwWvbv4xbcKzgPr2P1ytehQ14E7C8TqV4eVBQKr2fzc+trh0+b4Q1s
vs+vuaKzEt7I4kfeqzp2CRzAfv/zse9BM+BNMr35Wrs7azy8meW/N5WcwXA4
UKYfz7Mdt5vCW2Taoda4+os+HMTyc01iMx8teKtM5or5v76qwNtkKjQznxby
FedrbmfvvyzgW98aeIdM67eHvXhaDO+UyU37YrMDOXCwTF0c+8+dlQLvkqnz
9KmFRpfh3ax+DFu0olkcvEem4858u4/H4RCZegSuv1UVCofK9KRVR7fqQHgv
G59+eU11q+Awmaq0PvtruMH7ZDJumZU7aA4cLtOg69xX10nwfpnmja+oiLaG
D8i0clv67jcD4YMyndI6Vz7KED7E1s/B0pJTneDDMk3IT1vdSh0+IlN6WXxE
0G+c33pUpkt2rcer1sHHWD4zN/E+UA0fZ+t1/Wo102I4guWL95P+5uXAJ2Ta
59zNOSgVPinTz5sz/1pdhSNlqpm7+KMKB59i+f7T5U5PIuHTMn1LS18dvx+O
kql1Vuu6EzvgaJkW5zYP37cejmH5bdfwkWEr4DMyRV03/nR0ERwrU69pC6KF
GfBZFg8hnvRgAnyOxcvPogdfR8JxrH5lThxkOhA+z+pF5PTlyw1hBevf3h5b
cU0P5mR6WHvTVF0T5mUam+V1eoUKLLD+Jc4x8ek3nD8ssvnP6L128jtYYvn4
SFRGTjksy1T6ZMvpOY/hCzJZRu35XnsPvsiub1vwvbBk+JJMPhHj1IbFw/Fs
fqNPxryPgy/LpNbc9ahwEr7Cfl9l07M1++GrMg3jsudP2AlfY/3hD5uufTbC
Cayf/ZvVStMXvi6Tet6Srn9c4RsyLY1pbv9jDpwoU9i7xN0qU+CbMvX2CMlt
ZwsnsfrWO1i7/zA4WSbXyDt2Tv3hW+zf33T32NITvs36m69h7gm6cApbH47u
Vg3qcCq7vnU9SseqwGkyTdpUGzCoFudrp7N+dNOU+E9P4QzWP/Afx6WlwXdk
il25rNd5Cb4rk/Zvt6FRx+FMFu9Ljvnw2+F7Ms05kXr1ng98X6Zul642NDjD
WTKF5E0zsh4HP2D9zrRg0yMD4GxWv8sm1f3qAufIlOcnLQ9oAefKtCcofWvr
Opx3nsfy9ZcrPcUyOF+maPsEq0VZcIFMtZxmYp9r8EOZNr3SCP0dAz9i8XG4
Y+TbMPgxi3f9iOLXG+AnrF7db29R7wYXsnyao3u00zT4Kct/s0d/mGQNP5Np
6OmhfQ8oz4svkunY+5tDa5TnyRez8ReOqjkpz5svYfnXOybwwUecR1/K6nFT
xqHZyvPqn8t03aVh4Nd7cBmL15JxdmevwuUyHeyamrr0DPyC3Y/egXDLcLhC
prJ+707rbYJfyrRbv32ZhhdcKZPYY5GVziy4is3f60HnTGzhV6w/O/G7ldMA
uJqtt7cT5uzRV57/z/KfVkzgw9bK8/9ZfBRwy/t9x/9fwBuZIve01zz2Cn7L
4snozIx2j3LH/B/Zx4hJ
         "]]}}}, {}, {}, {{}, {}}, {{}, {}}}, {
    DisplayFunction -> Identity, PlotRangePadding -> {{
        Scaled[0.02], 
        Scaled[0.02]}, {
        Scaled[0.05], 
        Scaled[0.05]}}, AxesOrigin -> {2887.5, 0}, 
     PlotRange -> {{2900., 3700.}, {-1.1634599834746295`, 
      1.2184039200686694`}}, PlotRangeClipping -> True, ImagePadding -> All, 
     DisplayFunction -> Identity, AspectRatio -> 
     NCache[GoldenRatio^(-1), 0.6180339887498948], Axes -> {True, True}, 
     AxesLabel -> {None, None}, AxesOrigin -> {2887.5, 0}, 
     BaseStyle -> {FontFamily -> "Arial", FontSize -> 16}, DisplayFunction :> 
     Identity, Frame -> {{True, True}, {True, True}}, 
     FrameLabel -> {{None, None}, {None, None}}, 
     FrameTicks -> {{Automatic, Automatic}, {Automatic, Automatic}}, 
     GridLines -> {None, None}, GridLinesStyle -> Directive[
       GrayLevel[0.5, 0.4]], ImageSize -> {450, 270}, 
     Method -> {"CoordinatesToolOptions" -> {"DisplayFunction" -> ({
           (Identity[#]& )[
            Part[#, 1]], 
           (Identity[#]& )[
            Part[#, 2]]}& ), "CopiedValueFunction" -> ({
           (Identity[#]& )[
            Part[#, 1]], 
           (Identity[#]& )[
            Part[#, 2]]}& )}}, PlotLabel -> 
     FormBox["\"Imaginary Component, abs/disp mix OFF\"", TraditionalForm], 
     PlotRange -> {{2900., 3700.}, {-1.1634599834746295`, 
      1.2184039200686694`}}, PlotRangeClipping -> True, 
     PlotRangePadding -> {{
        Scaled[0.02], 
        Scaled[0.02]}, {
        Scaled[0.05], 
        Scaled[0.05]}}, Ticks -> {Automatic, Automatic}}],FormBox[
    FormBox[
     TemplateBox[{"0.2`", 
       RowBox[{"-", "0.2`"}]}, "LineLegend", DisplayFunction -> (FormBox[
        StyleBox[
         StyleBox[
          PaneBox[
           TagBox[
            GridBox[{{
               TagBox[
                GridBox[{{
                   GraphicsBox[{{
                    Directive[
                    EdgeForm[
                    Directive[
                    Opacity[0.3], 
                    GrayLevel[0]]], 
                    PointSize[0.125], 
                    RGBColor[0.368417, 0.506779, 0.709798], 
                    AbsoluteThickness[1.6], FontFamily -> "Arial", FontSize -> 
                    16], {
                    LineBox[{{0, 10}, {20, 10}}]}}, {
                    Directive[
                    EdgeForm[
                    Directive[
                    Opacity[0.3], 
                    GrayLevel[0]]], 
                    PointSize[0.125], 
                    RGBColor[0.368417, 0.506779, 0.709798], 
                    AbsoluteThickness[1.6], FontFamily -> "Arial", FontSize -> 
                    16], {}}}, AspectRatio -> Full, ImageSize -> {20, 10}, 
                    PlotRangePadding -> None, ImagePadding -> Automatic, 
                    BaselinePosition -> (Scaled[0.1] -> Baseline)], #}, {
                   GraphicsBox[{{
                    Directive[
                    EdgeForm[
                    Directive[
                    Opacity[0.3], 
                    GrayLevel[0]]], 
                    PointSize[0.125], 
                    RGBColor[0.880722, 0.611041, 0.142051], 
                    AbsoluteThickness[1.6], FontFamily -> "Arial", FontSize -> 
                    16], {
                    LineBox[{{0, 10}, {20, 10}}]}}, {
                    Directive[
                    EdgeForm[
                    Directive[
                    Opacity[0.3], 
                    GrayLevel[0]]], 
                    PointSize[0.125], 
                    RGBColor[0.880722, 0.611041, 0.142051], 
                    AbsoluteThickness[1.6], FontFamily -> "Arial", FontSize -> 
                    16], {}}}, AspectRatio -> Full, ImageSize -> {20, 10}, 
                    PlotRangePadding -> None, ImagePadding -> Automatic, 
                    BaselinePosition -> (Scaled[0.1] -> Baseline)], #2}}, 
                 GridBoxAlignment -> {
                  "Columns" -> {Center, Left}, "Rows" -> {{Baseline}}}, 
                 AutoDelete -> False, 
                 GridBoxDividers -> {
                  "Columns" -> {{False}}, "Rows" -> {{False}}}, 
                 GridBoxItemSize -> {"Columns" -> {{All}}, "Rows" -> {{All}}},
                  GridBoxSpacings -> {
                  "Columns" -> {{0.5}}, "Rows" -> {{0.8}}}], "Grid"]}}, 
             GridBoxAlignment -> {"Columns" -> {{Left}}, "Rows" -> {{Top}}}, 
             AutoDelete -> False, 
             GridBoxItemSize -> {
              "Columns" -> {{Automatic}}, "Rows" -> {{Automatic}}}, 
             GridBoxSpacings -> {"Columns" -> {{1}}, "Rows" -> {{0}}}], 
            "Grid"], Alignment -> Left, AppearanceElements -> None, 
           ImageMargins -> {{5, 5}, {5, 5}}, ImageSizeAction -> 
           "ResizeToFit"], LineIndent -> 0, StripOnInput -> False], {
         FontFamily -> "Arial"}, Background -> Automatic, StripOnInput -> 
         False], TraditionalForm]& ), 
      InterpretationFunction :> (RowBox[{"LineLegend", "[", 
         RowBox[{
           RowBox[{"{", 
             RowBox[{
               RowBox[{"Directive", "[", 
                 RowBox[{
                   RowBox[{"PointSize", "[", "0.006944444444444445`", "]"}], 
                   ",", 
                   InterpretationBox[
                    ButtonBox[
                    TooltipBox[
                    GraphicsBox[{{
                    GrayLevel[0], 
                    RectangleBox[{0, 0}]}, {
                    GrayLevel[0], 
                    RectangleBox[{1, -1}]}, {
                    RGBColor[0.368417, 0.506779, 0.709798], 
                    RectangleBox[{0, -1}, {2, 1}]}}, AspectRatio -> 1, Frame -> 
                    True, FrameStyle -> 
                    RGBColor[
                    0.24561133333333335`, 0.3378526666666667, 
                    0.4731986666666667], FrameTicks -> None, PlotRangePadding -> 
                    None, ImageSize -> 
                    Dynamic[{
                    Automatic, 1.35 CurrentValue["FontCapHeight"]/
                    AbsoluteCurrentValue[Magnification]}]], 
                    "RGBColor[0.368417, 0.506779, 0.709798]"], Appearance -> 
                    None, BaseStyle -> {}, BaselinePosition -> Baseline, 
                    DefaultBaseStyle -> {}, ButtonFunction :> 
                    With[{Typeset`box$ = EvaluationBox[]}, 
                    If[
                    Not[
                    AbsoluteCurrentValue["Deployed"]], 
                    SelectionMove[Typeset`box$, All, Expression]; 
                    FrontEnd`Private`$ColorSelectorInitialAlpha = 1; 
                    FrontEnd`Private`$ColorSelectorInitialColor = 
                    RGBColor[0.368417, 0.506779, 0.709798]; 
                    FrontEnd`Private`$ColorSelectorUseMakeBoxes = True; 
                    MathLink`CallFrontEnd[
                    FrontEnd`AttachCell[Typeset`box$, 
                    FrontEndResource["RGBColorValueSelector"], {
                    0, {Left, Bottom}}, {Left, Top}, 
                    "ClosingActions" -> {
                    "SelectionDeparture", "ParentChanged", 
                    "EvaluatorQuit"}]]]], BaseStyle -> Inherited, Evaluator -> 
                    Automatic, Method -> "Preemptive"], 
                    RGBColor[0.368417, 0.506779, 0.709798], Editable -> False,
                     Selectable -> False], ",", 
                   RowBox[{"AbsoluteThickness", "[", "1.6`", "]"}], ",", 
                   RowBox[{"FontFamily", "\[Rule]", "\"Arial\""}], ",", 
                   RowBox[{"FontSize", "\[Rule]", "16"}]}], "]"}], ",", 
               RowBox[{"Directive", "[", 
                 RowBox[{
                   RowBox[{"PointSize", "[", "0.006944444444444445`", "]"}], 
                   ",", 
                   InterpretationBox[
                    ButtonBox[
                    TooltipBox[
                    GraphicsBox[{{
                    GrayLevel[0], 
                    RectangleBox[{0, 0}]}, {
                    GrayLevel[0], 
                    RectangleBox[{1, -1}]}, {
                    RGBColor[0.880722, 0.611041, 0.142051], 
                    RectangleBox[{0, -1}, {2, 1}]}}, AspectRatio -> 1, Frame -> 
                    True, FrameStyle -> 
                    RGBColor[
                    0.587148, 0.40736066666666665`, 0.09470066666666668], 
                    FrameTicks -> None, PlotRangePadding -> None, ImageSize -> 
                    Dynamic[{
                    Automatic, 1.35 CurrentValue["FontCapHeight"]/
                    AbsoluteCurrentValue[Magnification]}]], 
                    "RGBColor[0.880722, 0.611041, 0.142051]"], Appearance -> 
                    None, BaseStyle -> {}, BaselinePosition -> Baseline, 
                    DefaultBaseStyle -> {}, ButtonFunction :> 
                    With[{Typeset`box$ = EvaluationBox[]}, 
                    If[
                    Not[
                    AbsoluteCurrentValue["Deployed"]], 
                    SelectionMove[Typeset`box$, All, Expression]; 
                    FrontEnd`Private`$ColorSelectorInitialAlpha = 1; 
                    FrontEnd`Private`$ColorSelectorInitialColor = 
                    RGBColor[0.880722, 0.611041, 0.142051]; 
                    FrontEnd`Private`$ColorSelectorUseMakeBoxes = True; 
                    MathLink`CallFrontEnd[
                    FrontEnd`AttachCell[Typeset`box$, 
                    FrontEndResource["RGBColorValueSelector"], {
                    0, {Left, Bottom}}, {Left, Top}, 
                    "ClosingActions" -> {
                    "SelectionDeparture", "ParentChanged", 
                    "EvaluatorQuit"}]]]], BaseStyle -> Inherited, Evaluator -> 
                    Automatic, Method -> "Preemptive"], 
                    RGBColor[0.880722, 0.611041, 0.142051], Editable -> False,
                     Selectable -> False], ",", 
                   RowBox[{"AbsoluteThickness", "[", "1.6`", "]"}], ",", 
                   RowBox[{"FontFamily", "\[Rule]", "\"Arial\""}], ",", 
                   RowBox[{"FontSize", "\[Rule]", "16"}]}], "]"}]}], "}"}], 
           ",", 
           RowBox[{"{", 
             RowBox[{#, ",", #2}], "}"}], ",", 
           RowBox[{"LegendMarkers", "\[Rule]", 
             RowBox[{"{", 
               RowBox[{
                 RowBox[{"{", 
                   RowBox[{"False", ",", "Automatic"}], "}"}], ",", 
                 RowBox[{"{", 
                   RowBox[{"False", ",", "Automatic"}], "}"}]}], "}"}]}], ",", 
           RowBox[{"Joined", "\[Rule]", 
             RowBox[{"{", 
               RowBox[{"True", ",", "True"}], "}"}]}], ",", 
           RowBox[{"LabelStyle", "\[Rule]", 
             RowBox[{"{", "}"}]}], ",", 
           RowBox[{"LegendLayout", "\[Rule]", "\"Column\""}]}], "]"}]& ), 
      Editable -> True], TraditionalForm], TraditionalForm]},
  "Legended",
  DisplayFunction->(GridBox[{{
      TagBox[
       ItemBox[
        PaneBox[
         TagBox[#, "SkipImageSizeLevel"], Alignment -> {Center, Baseline}, 
         BaselinePosition -> Baseline], DefaultBaseStyle -> "Labeled"], 
       "SkipImageSizeLevel"], 
      ItemBox[#2, DefaultBaseStyle -> "LabeledLabel"]}}, 
    GridBoxAlignment -> {"Columns" -> {{Center}}, "Rows" -> {{Center}}}, 
    AutoDelete -> False, GridBoxItemSize -> Automatic, 
    BaselinePosition -> {1, 1}]& ),
  Editable->True,
  InterpretationFunction->(RowBox[{"Legended", "[", 
     RowBox[{#, ",", 
       RowBox[{"Placed", "[", 
         RowBox[{#2, ",", "After"}], "]"}]}], "]"}]& )]], "Output",
 CellChangeTimes->{
  3.704111784774541*^9, 3.70411188581629*^9, 3.704111926106607*^9, {
   3.704112116942547*^9, 3.704112129786508*^9}, {3.704112193874683*^9, 
   3.704112220716117*^9}, 3.7041122626580133`*^9, 3.7041123093351*^9, 
   3.704112368610551*^9, {3.704112529729134*^9, 3.704112542422118*^9}, {
   3.704112583093628*^9, 3.7041126023858337`*^9}, {3.704112634179656*^9, 
   3.704112697727126*^9}, 3.704112833873415*^9, 3.704113001860923*^9, {
   3.7041130857569637`*^9, 3.704113139103178*^9}, {3.704113175110794*^9, 
   3.704113196520805*^9}, 3.7041133404549303`*^9, 3.704113849877902*^9, 
   3.704113934949802*^9, 3.704114108079949*^9, 3.7041141735586863`*^9, 
   3.7041142260594053`*^9, 3.704114324179449*^9, 3.70411450520998*^9, 
   3.7041145551863728`*^9, 3.704114671827285*^9, {3.70411471665837*^9, 
   3.704114759913021*^9}, 3.704114800807558*^9, 3.704114895936452*^9, {
   3.704114933972932*^9, 3.704114958729044*^9}, {3.704114998887369*^9, 
   3.704115025443948*^9}, 3.704128129408781*^9, {3.7041283204201813`*^9, 
   3.704128350108511*^9}, {3.704128637864378*^9, 3.704128650943181*^9}, 
   3.704128955914315*^9, 3.704128998627841*^9, {3.7041290534891*^9, 
   3.704129075361279*^9}, 3.704130193002277*^9, 3.7041302838353653`*^9, 
   3.7041303344469643`*^9, {3.704172435812324*^9, 3.704172459055996*^9}, 
   3.704172493771953*^9, 3.704172768834484*^9, {3.704172834577095*^9, 
   3.70417286245028*^9}, {3.704172899041731*^9, 3.704172910783031*^9}, 
   3.704173386822418*^9, {3.704173468704986*^9, 3.704173676178656*^9}, {
   3.704173709357609*^9, 3.70417377883591*^9}, {3.704173818086835*^9, 
   3.7041738440165367`*^9}, {3.704173883892425*^9, 3.704173990656575*^9}, {
   3.704174034936801*^9, 3.7041740811496563`*^9}, {3.704174116101358*^9, 
   3.704174156081254*^9}, {3.7041741891200333`*^9, 3.704174196671893*^9}, {
   3.704174245506351*^9, 3.704174255473153*^9}, {3.704174303933559*^9, 
   3.704174315561122*^9}, 3.704174350650714*^9, 3.70417496747405*^9, 
   3.7041750326922398`*^9, {3.704175260383827*^9, 3.704175276346476*^9}, {
   3.704175423426879*^9, 3.704175473782044*^9}, {3.704175513831695*^9, 
   3.70417566096542*^9}, 3.704175770618931*^9, 3.704175995321867*^9, {
   3.7041789687135153`*^9, 3.704179036955039*^9}, {3.704181076044379*^9, 
   3.704181175765093*^9}, 3.7041812240301437`*^9, 3.704181635214114*^9, 
   3.7041816773830757`*^9, 3.7041817331999073`*^9, {3.704181862020143*^9, 
   3.704181890237014*^9}, {3.704454429837825*^9, 3.7044544523749657`*^9}, 
   3.704454514653693*^9},ExpressionUUID->"a7f8c50b-2024-49f9-ab05-\
43c523f8d45d"],

Cell[BoxData[
 TemplateBox[{GraphicsBox[{{}, {{{}, {}, {
        Hue[0.67, 0.6, 0.6], 
        Directive[
         PointSize[0.005555555555555556], 
         RGBColor[0.368417, 0.506779, 0.709798], 
         AbsoluteThickness[1.6], FontFamily -> "Arial", FontSize -> 16], 
        LineBox[CompressedData["
1:eJw93HlcTe33N3CZQ0IZy1SkyFRKMi1TJJEUKXOKTMkcoVSkO2OmEhLOHjOV
JqSEDIkGSfOAkDKkzDzX9+ezn/uf+/V+lc7e117XWmuffc7qvcTT3q1xo0aN
xjVv1Oh///+//3gVHdbZEej46OnY/7OgoqsnYtrzubCoosoTVT/USmBJRUUt
rKe4VsGyinSPtFXL+AhHqyg/bpPxqB/wRRW9vZ6eFdMk658vqejlgxnfTDTg
yyp6/3Ypl9gJvqKibE2315N7wVdV1F4v7kaxERyjoly1e0O3mcKxKlILbWXb
azR8TUV2d9Q6PbaC41Q08/jQI352cLyK9hgaPhntDCeoKDh+W6baUjhRRa0u
PQx7vBpOUlHb6OsWZzfD11X0J/j3VR8/+IaK0twmt1v0H3xTReoqJyebo3Ay
O56W3w+POQPfUpH2hW/pIwQ4RUW9vw/+OyoGTlVRSM1OmnITvq2iTmVZoS7p
cJqKxkqd1TZnwXdUdOiizcHwQvguW5+8tdb3XsH3VDRCdXjYjw9wuooujbo7
1/wHfJ8d76K+qVubZv/zAxVNDchfl94Wfqiiwpw2m3W7wo/Y9Rn+/Zm3Ppyh
IvNFxcdLB8KPVTQyQ+2urQWcqSLf7Hi3O+PhJypyFebummALP2XH5zlV/9Ec
OIudv0mDncsSOFtFXj+ytL6sgnNUdDvTZcPRzXCuihakdNs2dhf8jP3+p9ND
PofAeSpKPeV3Kvo4/FxFz/TcHnpFwfkqmt+y/taYaPiFima3fL1bOwEuUJF1
54Z+dbfhQhVFrXovFTyGi1SUERym8ygfLlbRgcnPd96phEtUZJQbVH6vFi5V
0Zm74dbZ3+Eytp66TVJfN83553IVvZqeate0HVyhIhPbErUBOnClik7uW1Xs
bAC/VFFch6D3oUPhVyp6sX62Rd4o+DU7v1fNH/aeAlepiKNscdMs+I2Kprf5
WZm7AH7LrmfA4x2jVsDvVHT07JmA6I1wtYra6Wf96ecHv2fxf+RRgxQC16ho
vFPjTSNOwLUqUsmfA5+egz+oyDNOf4jXJfijig7uMdihcx3+pKI5/Y55P7kH
f1aRQ3hn433ZcJ2Khr+be8ahBP6ioqSBnYr7voPrVbT0oOaHRg1wA3s9Z63S
V2q5//xVRau/fYvL1YC/qahXkyjfx13h7yoaPPnHpKd94R8qSs742q54KPxT
Raal4dV1o+FfLF9q15ZqT4V/q+iBY/NvY2fDf1T0+WXjMRuXwH9V1Mxd40bs
GrgRRzdfzfX5sxVW46hXucFe+z1wY44qpt18fzkUbsLR+Yi1V7pGwk05mv/w
dHmIDDfjaOf8y3taJcLNObJY1+Xi4btwC478UhwW9s2GW3K04FzNhdslsDpH
l3puCllRDbfiyLX6v+7dv8GtOZqw4blrQdNn/9yGo6rXrVdEtYc1OFpjVmW5
sQfclqMVPUzK7QfAmhwtMU1ZNtICbsfRkVLPF4Mmwe05+m9N/3ED7eEO7Hw6
vBTMF8JaHL17d7KHzSpYm6OsVvPEFd5wR4467RzhdHQ33Imjiw4Opo9C4c4c
5Z5+btXmLNyFozbbv59yugh35cig988Jl6/D3TiyfGY4UesBrMPWQ61A8MuD
dTnaP9TL92cl3J2jQTrzcnw/wT04SojSutj+L9yTo1HlOroX2+T9cy+OZKOm
RrO7wb05mtZ2WZm6IazHdqvbO9sHZrA+Rz52Y7cfmQD3Ydd3tN7WlTPhvhwt
rHW2m74QNuDowo4brUevhvux43HrmzB8G2zI1tNn5+Ixe2Ejjs40SdGaeRzu
z47vXFWB5wV4AEenNjZOC4+BjTkqaWqYn5UKD+RInLXNoONTeBBHzUr7Jy0t
gQdztDlq7ZmU9/AQjq7oHK4w/AkP5ajD9LIDp9Sf/7MJR3/uxsf06AKbcmQS
4essG8DDOLqz5eJBKzPYjCPjYylLaibA5hxp3hlXHGkPD+fojcf9NosXwxYc
SXsbfg9cC49gP0/1vtliJ2zJkZVda6faffBIjpZrrS0oj4BHcVQdsmVmhQSP
5kitstHDD0nwGI5GV3y0a/UQHstR0p+RdUNfwCwbBziW33R/A4/jKCi6+ib/
FR7PUfAWr0bfmuf/8wSOHuUcOezQCZ7I0Y4gf7/kvvAkjoa02VxgZgZbcfTK
N1ZMmghP5qgmNuTvNAd4Css/evNev3eFrdn+/Bi8Knw9PJWj57UhZxz9YRuO
jMLKQ3qEwtM4mqWlPb4+CrZl62F4PePFVXg6iz8bb8uM2/AMjrwP/TqRkQ3b
cXT76p/6ggp4Jnu9FpMWfv0M23P0cHdkRe8mL/55FkcbUmr2OWvBDmz/F2t7
ntWHHdnfj1A/0mAKz+bI0+ZRK+eJ8ByOxqcvLX/kADtxNHjT+77T3OC5HN2f
EPC6YCPszNHxiLlDt+yGXdjve1zQ7nMcnsfRRHX5dAkHz+eo//SbxVwCvIDt
x43DynY+gBdytFVvS6x7AbyIo99OP5bPq4YXc1S20aLN4l/wErY/DK/LGzQK
/tmVI5dVneYe7wEvZeu1823PB4NhN46mlJRothoHu7O/Zy4Pd7aHl3F0dGkH
VaIrvJwjLbdiD8ONsAdHtTNeHlLthldw9Hma+sBhJ+CVHM0LHjE1S4BXcZRm
svrb9uvwao68lnBWlo/hNSw/6jZMaF4Ke3L0eOy6v+Uf4bUcpWwdG/S4ceE/
e3H0YGxIzX1teB3L3wmHxuQawOtZ/koMDf5gAW9g9SG2rKybDbyRxb+YZTd7
PryJ7Y/uD9+e9YQ3czSsqcX1337wFo4ME0JzPY7A3hzVVy2c9FoFb+Wo8x6j
7usT4W0sPm7uWdkuA/bhqF++DiWXwNs56m52SPT5BO9g8T3sVJJN06J/3smR
vsHfnQM6w74cJQ/zbaXbH/bjaJVjnUf30fAu9nMTs4uD7WB/jl53Ma6yd4UD
OBpYnt5nzyY4kKPMIrXNGXvh3RyZ3Sqq0TsF7+GobdDSsODLcBBH01dd3Nvk
DryXox638jP3PYeDWX1/0crbqBr+j6MmTTeeyPsDh7B6Otdu9NEOxf+8j9XT
mJLNbgbwfnb+QSucJlvCB1j/UmD1wXI6fJCjw1pPptES+BCL5xp3vzmb4MMc
bZm99ZRvMBzKkYbd9ivXT8NHWH3IrX7cMgY+yvJPgnWT5enwMY4S9+oteVEI
H+coxFP957yP8AmODrUJK/nctOSfwzg66bK++8mucDiLn/3j7jsOgk9y5F4d
80FvAhzBUZjgd76xE3yKI//Hy79+WQWfZvWs6aDv3/3gMyw/bI9Ian8cjmT5
7G7gtFEyfJYd35nUW96pcBS7XkUD+z7Mg8+xfDv04r6B7+HzHDW0N251Xq30
ny9wVLDrmDSwM6xi8fmxfNdDY5jjSFBreXbreJhn9XJNi85jnGCBXf/Mynrt
NbDI8tvqC9P/+sMSR5E6c01+h8EyR6t/a15texmOZufnXFpieg++yNG3FWUP
VhXBl9i/7zckIPEzfJn1G3s3a+5rWvbPVziK9Y90TNeEr7J+cqfBqdY6cAxb
L8/TtXMN4FiOWkSetr86FL7GUUx4cpb2aDiOWf34Br8pcDyr9+GpE77NghNY
/1KWP9l7IZzI/t7wLXubroSTONoeObJ9+Cb4OtsPwq2qEbvgG2y/Wp/t+HIf
fJP1d8nbz50Ig5NZ/+T5OWzOBfgWy2ePItR6X4FTOErt063yyw04laORB1pM
zrkP32b7O1nN/EYunMbWu/R8wqUy+A5HkzeHPI9+D99lxzNy1sm4b/A9jhxr
Drd52LT8n9M5ajTspembdvB9jtptLOnavjv8gCOH6M7pE43ghxwdmNJnor8Z
/Ij1L9+OhWWMgzNYvxLS6Gmv6fBjdjx3P3zY6QxncqRu/EntnTv8hK3P6/1t
F66Hn3K0bK9dj9KdcBZHs2uTRqwIgbPZ/m9i59EoDM5h++30/mtnL8C5HL2w
/Www/Sr8jPU7/eruNrsF57G/f7LZyfuP4OcsP44Ov3gsH87naExYd/W1r+AX
HN36/vWqw2e4gKNzI/bFTvwLF7J6sW9UJ2pT8c9FHJnbLiqz6goXc7Q21VZn
rgFcwtbzrcOTTaZwKdvfE1OaRhJcxvqT8Ny0XFu4nKOolKfaHV3gCrafF9X8
XbQcrmT92s15+xI2wi9Zfd809a6OP/yK5T+bwkvBB+HXLP5LjB2bnYarWL7d
4HjzPwl+w/qzONeP3RPhtxzZeC1ouH4PfsfRevuJz91y4WpWv7jWJ3Uq4Pes
HnWOsi7+ANdwNHXp+3fib7iW3V92v7c7oHXlP39g8bZQre+KrvBH1t8EuT92
6Qd/YvX7S8yeuWbwZ5af5VMurhPgOlZ/9B/bec+Ev3CkW1m25uRCuJ7Vj0mr
bj5YDTewfKz/dUJTH/gr+3sBv9VtguFvrB+Y+aHT6RPwd7aefwev+62Cf3DE
je+k73EN/sniN6Z6SHka/Iv1S9vfR7llw7/Z/UHryb4NZfAfjloLOk9DP8B/
ORo6xCds9B+4EU9d5ZWVdW1e/rMaT3v/FMfG6cCNeTLyj9fe3R9uwtPuKxnq
S0bATXnKuFkePnUK3IynZhZi5tg5cHOetMT70jh3uAVP9sMyLew2wi15ijK0
9FkZAKvzZHze2yc0FG7F0+V+VWPvR8GteZo06GGG+lW4DU/nbs82ckqFNXhq
rhXtEvMUbsvTsiYvPHTKYE2eTJOz5h78ALfjaccE76Ed/sLtedrfcLIhsu2r
f+7A0xOjjxdH9YC1eOovdFz0aiCszdPZ8Uc1T46GO/LkYVt2e74t3ImntoPt
dg6cD3fmqWNp36mtVsNdeLq/fK/hFx+4K0+TV+7tWR0Cd+Mp9ni3YR8iYB2e
rg3svLJRNKzLU83GMQ963IS785RmOWzW1MdwD7aeY301/IvhnjwFxuz7db8G
7sXMi310/8C9ebL0bRHs0/b1P+vx9GFe3JB3PWB9nvruF3XdBsN9eFryM35m
zVi4L08t9h3O2WUHG/BUffjxhb6L4X48fTYsfPTMCzbkaUpYa+vQXbARu543
QnotCIX789TZycPR/Dw8gJ3flqB3OtdgY3Y8j+WKtvfggTwN/bWeNJ/Dg3h6
9t2xefc38GCeVs49b27xHR7C065Te3MWtar656E8DQlsWXpMBzZh13vOT+cC
Y9iUpwYjLesBY+BhPL0xei7unQGbsfguOudXvwg256n3IjFzzTp4OE/vpA+H
6/1hC556PbB5svcoPIKdfxuPgAEcbMnTqWlpVwsS4JE8rdfinI8/hEfx9P7J
EJ/FRfBonvY0ntZ5RC08hqeSZVcH9Gj05p/H8tSlV3VCuw4w8bQgxzq5XR94
HE8OOTWWPczh8Tz5jkgdOGIKPIGn0MZbji52hifyxBscWHt8FTyJp/EXbW4W
7ICteOp+J9F7wCF4Mk+P0qRze8/BU3j6PjHRov4abM2uh/4Y8zX34ak8NQ2Y
G/alALZh+ejZ+wVBNfA0noIeh/sbNXr7z7Y8fXO71yS/AzydJ/+nhwpD+8Iz
eEpcWdx8vgVsx9PWq1Z+pjbwTHb9DftZdV4A2/M0YVyoXUsveBZPhlPmnmwe
ADvwtHBMo94djsOOLP8l3SvsL8Kz2c9vnb1rdxOew1PRsZH5/k9hJ54an/nc
5k4lPJcnsVv+vPZfYWeeBv+8mLKy1bt/dmH7SfVuSE53eB67PtejL0weCs/n
yTbjfqcHE+EFLN50E7fNcYIXsviYwz36vBJexNOose6/w3fCi3nyWuDVwi4U
XsLT78vVpe052JX9/tTTPmVJ8FIWv18bsq9nwm48NSlqnn+uAnbnaU5bP98T
DfAytj/7J6aEtar+5+U8JVWeDeF6wB7s9488ep5qAq/g6W7akqNvrOCVPL2W
ByXouMCrWP5OPmDi4gmv5ulG5x0NKn94DU8nGgXV/zkOe7Lrs+BpL1cZXstT
Nz0Nj5wU2IunT/GByTOewet4Oriyffv8t/B6ln8fd7Rb9QfewPaDVuCKNlrv
/3kjy6friqYn9IM38fR0s1615yh4M6tH814Zm86Et7CfO4xQa+wOe7P6Vhzn
ULQV3srTbTVvrdsH4G2sXkbpGMWch314Wn0t0fdSIryd5Wu/6qbxmfAOnn4U
3jnzoBLeyZP33BzLqm+wL082gbq3NNvW/LMfTxfa6nacoA/v4mlTfWofPwvY
n61HzNpnD2zhAFaflvzU6O4KB7J4LjsXu3ULvJvF0/sulyr2wXt4OjN1Q4XD
OTiIxWuBhWlWAryX5Y8rdoFzMuFgnvRMWt+oqoT/Y/1Eb50kv+9wCDueuCOL
+2rW/vM+ntwvV4dm94H3s3q6+NPQvZbwARYfydk61nbwQZ4GrOk0tIM7fIj1
G0/D7V5ugw/zRG2PON06BIfyNLJXsME5Dj7CU2Th7OMHbsJH2fH+1N8TkAMf
Y+tn5JHl9xY+ztOr1u/s9vyFT/B00Ta29EjHD/8cxuqd3H2OOAAOZ/He5PaB
9HHwSZ6GL/Jb/H4OHMHTmNY7znVZA5/iqTyym/G0APg0T7/0vz3dHQ6f4Wl0
py/u9y/DkWw/hBrcbpcOn2X5ZXXZtYXFcBRPcQ6C9rU6+BxPuT96OLVs9vGf
z/M0qGO68Yh28AVWr0Lnf1ylA6t4mpofHHzOAOZ4+q///oqioTDP4u/5qNIu
o2GBxYeD2rI5U2CRp/zlBQtPzIIldj0cnS8VLoBllk+bqix7r4Cj/9fvbHi9
fCN8kaf5pW2OX/WFL7H60W7KkD//wZd52hCy76jNcfgKTxqvcoTwKPgqe/1H
Z2ZUR8MxPPksbeIxOhGO5ak+/NTzg3fgayzefMN8Xj2B43gKj462GFkIx7N6
HK3z/tBrOIHl4zWXNr39BCfyNDs+OX7cbziJJ1kw3B/e8tM/X2f5ZrJjfp0W
fIOn0sZmG2x7wjdZ/nGgsVx/OJmnY/M2d1Izh2/xZPbf4jzncXAKTwH2Gi6x
0+BUnswrNH01nODbrL9/H9DL3RVO46liU9vOyWvgOyw/Xc4d3XErfJenmILA
NSsD4Xus3x02e1fKQTidp/T6vzO1I+D7rF7PSbvmzsEPeMo75x4YfxV+yPLh
TPMTzZPhRzxVDml2d9YDOIP1g1HGFadz4cc86RaE3K0qhTPZ/cCgfRMHVcNP
WLxs1h22rgF+ytPAnVeWx6h9/ucsnurW28R9agNns/PbtO6jcRc4h6dbgy3e
LdWHc1m+2mCxKWwQ/Izlo59h7g9HwHk8Zepp7vs6EX7O7p9S8pJ62cH5rH9v
cTNlkgv8gt0v+Oh6urvDBTxZ15Uc3eUFF/LUStrRNNwHLmL9yaoWwfIeuJin
fSmd6xMPwyWs37Wo0Lp9Ci5l/dXtQbF3eLiMra/2vHOpMXA5Ty37LL6YkAxX
8HQlNvOs8ACu5Mmk7qn1kVz4Jeuv+w5dt6UUfsX6qdVzXju+g1+z/uHENC/j
eriK3e+0ulH88y/8hqedl+vr01rV/fNbtn81PvoHdITfsfh1nDpzdC+4mqd+
Z6b3q+0Pv2fx1ftL5jEzuIYn7aDydsMJruVp3jzPa5lT4Q88WWwVA+Y7wh95
uhcx26pyIfyJ3U/8/Ji6cAX8meXfr1eTszfAdTxFVBxpMmon/IWnw4/s5pzc
C9ez+u7h5vsxFG5gx9+u66SRp+GvPCXc8Fm5jYe/sX5qgGfi5avwd5b/WkR+
KbgB/+Ap2zC04vs9+CfLF6Xnpmhkwb/Y/Zdjy/fahfBvnpJ/5R5q9wr+w46v
XaO/f2vhvzwF93H7VvENbiRQxp374xMbf/lnNYGG9y2K2tUGbizQ1VIqHtMJ
biLQ1tSQuJqecFOBzqts6/Ybwc0E+uWq4aRnCjcXaHGyo8CNglsIdMMzVuph
BbcUKNLilv6eGbC6QNKfznllTnArgfIa1u4ZsARuzV6/8OAv95VwG4HWD5zz
4/AGWEOgdr4pky5th9sKZPTk3bnru2FNgV6VdC2IPwC3Eyju/PXocyfg9gLp
Ja56ueMs3EEgv6xfE6xFWEug7ePWH24cA2sL5OqvdUy8DncUaHT64o7j7sCd
BNq0p9/zuxlwZ4Ha6m+JsngGdxFogc+1MWHFcFeBfp88sr7qFdxNIP05eur6
tbCOQJnf0tNtGmBdgebXzNiy+A/cXSA3z3eVrs3r/7mHQC/NTHLt28I9BXLW
G6o1qBPci61v7dKV9d3h3gLlFKRxfF9YT6ANs1NDJw+E9QVaJ9n/zBoG9xHo
R1SdOHkU3Feg6n6SJz8BNhAo6aVm5y9T4X4CmRVN8+xvDxsK9PBX38k2c2Ej
gSZE/1o9exHcXyAf+9wYm2XwAObHs9/2XwMbC9T7U35p3QZ4oECxtQs8VNvg
QSy+EyKdxu+CBwv01qWtX3oQPESgKpvcOLMD8FCBnlwozQw5CpsItNKt4nTG
SdhUoGv75vz+chYeJlDRhD2pzXjYTKAvhcFpf6Jhc4ES8+yKSmPg4QINfRr5
ik+ELdjP5/dMmnsLHiHQp8KZZp/vwJYCtRoQZbruITySHc/cJYdfPIFHCdR8
1NPBhs/g0Ww/1HWpnl8AjxGo5YJ557eWwmNZPG68PGrHS5gEMjzR59jyt/A4
gfbdvBM6ohYeL9CjIxFdP32GJwh0YF9SmwNf4Yks3h+azNL6BU8SaPnP3rnb
GzX8s5VAMfqXN2c2hScLNHaiVr9m6vAUtr8+HsrorQFbC/T9QeCsPu3hqQId
r5jPt+kI27D1aH42oaALPE2gJW8/rNuvC9uy/EIt0vv1gqcLtD8p9YJKH54h
0Layrmqt+8F2Aq0tHpDh0B+eKdBkw+E//QfC9gKFa0X6nxgCzxIoYNwnl8Om
sAPLN7+KtnmZw45s/b3GFJmNgGez883ttrl0JDyH7feFUZPXjIGdBDo1eujU
CoLnCvTAwc5n5ATYWSDdL9eKvCfBLiw/uVutPDUZnsf2j5u2kcoani/QrU2L
uxyxgRewfNzr9KhltvBCgY5prgjvOQNeJFBqhyPDb9rBi1m+bNZNh+zhJQJ5
HzG05WfBrgJ51nR7Xu8ALxVooc3WNMPZsBurHyt/dx83B3YXaHbFnroxTvAy
ls/mGtnrzYWXC3Rd0LWuVuwhUHzFvTdhzvAK9u8HxY0f5AKvFMjxdKQHr3iV
QNOLlni1nAevZvnh1p810xWvEWhVetiWrYo9Bdris+1CiOK1AjWJa902ULGX
QNn3nj5yVbxOoLIDq78bKl7P6of3mau5yutvEKjb7FHayxRvFGiWwZBRZcrx
bxKoOGOrNSneLNCL8wPn7VHOd4tAuY09jl5T1sdboODTczs/UtZvq0D9X5s1
u6+s7zaBuo4c6S87wj4CTesqxW1Rrsd2gcyN7t81Vq7XDoFSRuU8vz8T3ilQ
F4uWHW2V6+0r0JzX4arE6bAfy49JMXFtlXjZJVDtzlVrpynx5C+Q1ueMv+uU
eAsQ6OTU9EO7lHgMZPUmfpjDNiVedwtUeidr43wlnvcI5HLZ0sBoHBwkUL/Y
qqMlyn7YK1DH0UYN20fBwQLVafXxbmEJ/yeQ9ZbHM7cNh0ME2jywKubFMHgf
i5etP3P0TOD9LB5051bNHgwfEKj9YM0+m4zhgwI5NX+b4msEHxKIBV39JgP4
MKvX1g++Oyn5I1SgyrCa5v8/vxxh8fpm+exyJf8cZa+ntUEvqCt8TCB7v3cX
dDrBxwWyujFJN6IDfILFU5OwVHVNOIzVhxch2Utbw+ECLQpwDoluAZ8UaOTR
dOOXTeAIgSwW9P7cUsm3p1j+Wmmho6vk49MsX39xqer+DT4j0CVbx2Ntv8CR
LJ/Yuy6v/QCfFcjkidnpm9VwFKuP1W+2+FTB59h+PdDIckAlfF6gcfdd9R+W
wBcEshvktHmuUn9UAnnZbN/yQqlPnEBn/6Z7TM2CeVa/32zfL2fAgkD56UP6
N7oPi6zefUr0nZQGS6w/iTHL80mGZVafHvxZo1LqabRAczOEA7dj4YsCNRYa
bc+6BF9i56f7Z1uOCF9m8TX4Qdb9C/AVgQ7eupx2JRK+KtB/jfod36/U/xgW
n+1vHlp4DI5l/WpIj+99DsHXBHpnoKFV+h8cJ9BE23l99++G4wUKe/J+o4kf
nMDy10F+aobSryQK1GfUjrcum+AkgSrU558oXwtfZ/3yriGn5q+Eb7D6Z180
+qkbfJPlk94WKSOU/imZ1Uvv1ivCneFbLJ9J6n6fHeAUFs9PHk8dPwNOZfvx
Rl6bYGv4NusHtPzbPFT6uTS2nnM1DjQeA99h9apt0AtTC/guW/+yF0MWmMD3
BJr0PPGFnzGczvrJk1KXMwbwfYFOJP8cGtcLfsDuF7RueKR3gx8KZNoupUmO
NvxIoDejwya8UPrZDNbvXg1dVdASfszq8/GrqXmN4UyBuifLgZm/0B8/ESho
9NsfqUr//FSgHT19XK98hLNY/9hFX+3UOzhbILXp4zsGvoRzWL0zKC/zKIFz
Wb014s7b5MPPWDy8z4/snw3nsXyi7tixhdL/Pxdoj/6hceV34XyB7vw5tjTx
FvyC7a9wtZsHEuEClh8W/whaqtxvFLJ85Wre3CIaLmLXM6zOqxUHFwt0hRpa
FkXCJSwehu1uER0Ol7L4XbpK2H4ELmP9+pSPRtP3w+WsXqx/ltYjCK5g8dB7
7pUPfnAlqxfFg41Tt8EvBbo5zH916Eb4FesvvD5Eu3vCr1n+cffrO9IDrmL5
2iq2dXtX+A3rX4I8j7+ZB78ViAqb/k2dDb9j9a7XoC2n7OBqgWZ6t7bYNhV+
L9DSRb3Xu0yEawT683D2/DFj4FpW3+fVGfWxgD8INO/sqdYaJvBHVg8WzB32
fQD8SaBnZYHP3vSFP7P7MfeinkXK/W4d2w//rZmQ0xX+IpD/7fOemVpwPdvv
ZaNyHmvADQK9l6dEZLWAvwok+xt/e6EGfxOo8Pcpraqfyv0/sxDV7Xu9cv8v
EP94v0W7j8r9v0CfhzU9YfxOuf9n8dbq05LpL5X7///F+/7bG0uU+39W7+sW
lUblK/f/rJ/ePqz8WbZy/y+S4/IeH9o+htVE8mu+bfD0dLixSMva1aSHpsJN
RPr2cF5x6XW4qUgtLL+GmsTBzUSaMX+gZshluLlITbfEeL0X4RYifV/iWzzr
AtxSJO23Getvn4HVRRo3SMvRIhxuJdKBXm3PXjsCtxZpb13CJssDcBuRTl+Y
/uWe8v6LhkgXDlgPdwmA24pk/GfJvK87YE2RnuYe3nnSG24n0qiRmjcmK+/v
tBepscM0419r4A4ivfn1822CB6wl0ucTGm13LIW1RWqojL5so7x/1FGk6U+s
3vZ2hjuJtGT5zsxGyvtNnUX6lT5y05sZcBeRbFqfqs9X3p/qKtINR7XF2ZPg
biINKGqSkau8n6Uj0sdvPtZlI2FdkbpZ76r+Yg53F2lBtntaBxO4h0hmJtfL
RwyEe4q08Znt7BWGcC+R/lgMGHJeH+4t0nuT09uresB6IvlMHDJtWDdYX6TI
LwIfrLw/10ekgaZaZ961g/uK5HwnxtKhDWwg0o9Yrd3pLeB+7Prn/Qye2AQ2
FGma1Sb7R3/wfqCRSBYNmS9dfsD9RcqzOmLdoLx/OECk+qjje8I/wcYi9TSo
PT+lBh4oUvTUT6pGb+FB7HpEjj18+yU8WKSxwTdX7C+Dh4hU2OyY6dIieChb
jy0jP0zIh01ECgpafmag8n6nqUi7GnpN6v0UHiZSYNDVsh4ZsBlbn/prXgb3
YXORLIs0vw6/Aw9n8Xzr05pZKbCFSJoahXlbbsAjRBpsFD6AT4AtRarzt/Uo
j4VHitTk2tL/+lyBR4k0/szZEK9oeLRIaSe7LrsvwGNEcpHN2Q0iPFYkq2sJ
IaFRMLHrlRx3v8UZeBw73pGRtwJPwuNF+uA8ZrnGCXiCSBsWXEs4fQSeKNK2
hkDViEPwJJFecfsNSvbBViL9N1xjYEgwPJlZNzJ6gvJ+9RTm75NPNg2ArUXi
dT3eZPrCU9nrN3u8O2o7bCPSkS/nlu3cCk9jx7N19za3zbCtSI06bb7qsAGe
LtKx7Mqf05T3z2ew/VzLWU1fA9uxfLJXw89pJTxTpIhZT06sXA7bi0TW3bbt
cYNnsfjzPKAtL4EdRLoYPmnmi4Wwo0jrTB/pas6HZ4u0s5XhEltneA67nv1L
Wx+ZAzux+Ir92KTSAZ4r0vGkQlNLe9hZJD3DyICwGbALyw98SkkjW3ieSKOP
Tey/dio8XyTT6sTpVZPhBSJdHjHc1H0SvFAkWTU/+f14eJFIW986520leLFI
e2ZUL2o3Bl4i0qc0lwnRI2FXkVoW/rdkpvJ8Yyk73/IPUb/MYTd2/WsPv7k4
DHYXaeqvLp2Xm8DLRPr9K6W94RB4OctXP92v1w6EPUTqaLG74foAeAXLD9NG
XjhgBK8UyWu6leDRD14lUsD3Ni+t+8Kr2frlRZgPUZ7PrGFeHu2n2xv2ZPXI
OepC257wWpG2yPt2Ne8Oe4lU9HbotyY68DqRRs5p+rp5V3g921+GgwdodoY3
iGQUH6rS7QhvFKniWob5YC14k0jzVwxJsmoPb2b1szK7rasmvEUkt2FBHQI0
YG+RwvnXUUJreCvLT2rWp3LU4W0iqV16WqLWEvYRaXez5ROHNYe3s/PZekdc
0RTeIVKnwuW15xvDO0W6FcBVVzSCfVl9jzi/o89fPA/zY/V4kpO/x294l0gn
nh18duUn7C9SM416u9/f4QCR1K2aZ9l8gwNFquL1hp5Snq/tFumdy55pn77A
e0QaftX+z+Q6OIj1D3N39z77Cd4rUsEu9UO/PsDBLN7bSf2ca+H/2Pkl6qck
vodD2P4d1MVMR3m+t0+k52N0Fu94C+9n69dwqUdlFXxApKXJNlOsX8MHRZLW
OyVcfgkfEknwN7fuWgkfFinm75hnu8rhUJH6XL5rXqM8XzzCrkcfnSlOJfBR
9vdu7q9MK4KPiTTrxtrKwYXwcZEmj9fWi3gBnxDp65ws75b5cBjLV9XN727I
g8PZ/nqsW1KmPN88KVIUH3hmWg4cIZLnt5TK+Cz4lEi13+cF6j2FT4vUP/zb
gpBM+AzLN4sm2dRnwJGsvjuq953/CD7L6tOrXulpyvPVKJE2p/i2MboPnxPp
YOzwpyH34POs39u9tqb2DnyB9Udp68fOSINVrH85KpyNToU5kZrvOflBPQXm
RUqc1dB0qfJ8V2D1VPXfzes3YJH1d4Wz6ttdhyWRdG94BrkmwrJId836z4qJ
h6PZ67f9MbRRHHyR1bdj/mpTY+FLImVPDz99UHm+fJnlq2PjX+dchq+wejYt
5prWJfgqu36r5rybEQ3HsPwT/WRxkATHsr/f5cv3GwJ8ja1H+LODNcrz7Di2
/4/catpNBcezfOg+Ytj483CCSNb1Lf64RcGJIt0ZNHhcYCScJFLS7rqiM6eV
5/9sv60rvHxNeX5+QySx6HLEvXDl+b9Im07u8s0+oTz/F+nniwujXhxTnv+z
euoff6XgiPL8n+1/8VRK3mHl+b9ImS+Dpj5WntffZv1UdP2Q5P3K838Wr0nR
jkKI8vyf5T/7B+H7g5Xn/6w+Hr9csTpIef7P+qFC3XaTdyvP/1l+LO7avFuA
8vyf9aNaLfjXfsrzf5YfK068kHcqz/9FOlryYseq7crzf5Eefhvg03eb8vxf
pMpY67jnW5Tn/6we20/u4L9Jef7P6kN96MZ+G5Tn/yKdvffj7h0v5fm/SAkd
zr919oSzRLqypFP621VwNutPDgyf5LUCzmH9ZJatzadlcC6rZ/cbpXq4wc/Y
7wc67y9YAueJdMr//skJi+DnrP/kdbPPz4fzRZpivr/bH2f4BdvvyUkLZiif
vygQqV8rLuiEI1woUkqjlF0v7OEikTz2FA7vYAcXs/7OZUToeFu4RKQur/19
V0yFS0Vqq5FVvXcyXCZSzveo1MiJcDnbj8Vvai8qnw+pYPFy8e+i2DFwpUjx
pVebXRkJv2T9l+boR+ct4Fds/16bEnnADH7N7o/uflzvZQJXiXR9RqrZ1MHw
G7Ze2gnPuhrDb1m/1W3SxDJD+J1I58xs1p3qC1eLtGN/r5kz9eD3InXvfiD7
Zw+4RqSsXs/eROjAtez1DlzYPawL/EGkQzsNz9zWhj+yerDnZ9/J7eFPrN/o
ZqJ5WwP+zPJVoeMM01ZwnUgGb9wLw5vDX9h+7l3Ef2sM14sUu/Rc9LS/+PxO
g0iX7vYuO/YT/sr223XT4c+/wt/Yv58yUNT4An8XqaRrwRDLj/APdr8XuT1t
3nv4p0iT9HKcN76Bf4m06pbGR/+X8G+2Pzfn+wSVwX9YPtSb/XNXEfyX9c+L
eruvz4cbSdQhYFrC3FxYTaIbGxfXmD2FG0tksG+xWssMuIlEh13vfnySDjeV
aN5pn4R9aXAziS5fqXEcdwtuLtGok/X33iXBLSTSOVqlHhwHt5ToTUpI955X
YXWJih7qq4nK561aSTQ+cFFsfwFuLVHdtpXDz56H20g02Lc8WCMS1pDomHHO
Jc+TcFuJ/Bff4dKPwZrs+BKlDR0Pw+0kGvn1U5e5++D2Eml6eB0/HAR3kOjJ
lI11qf6wlkS27ROHVO2AtSXa/XjZrMZb4Y4SLV+ks0hL+fxZJ4kM7xa6dFsL
d2bHN6XHtM4r4S4S9b9+x7yVO9xVIssIXb26RXA3iVqPKdHOdoF12HpWDujE
zYZ1JbJ7dnDguplwd4nObWjkajoN7iHR63HPkt9ZwT0l+lH2xPrEOLiXRPc7
dtIYNQruLbH7j6Ed8sxhPYn2XtZ0dVc+r6cvke7DP+o1A+A+EkVfuth+hfL5
vr4SBScPCizuBRtIZF/x3nOy8nnAfhKVLY8t5jrChhK1zJIL/mjCRhINOeK0
floruL9EL96Fxh5sCg9g59el35zjv/F5RGOJLuXce/TjEzxQouYPH1bYvIYH
SVTVJDIhuAAezOK1v/OK+Ex4CDuegssds2/DQ1m81f3KL4iDTSR6/8wsJ0uE
TSXqxtXqx5+Gh0k01n9WdfBh2EyitIsGU213w+ZsfW/dXPzHGx4u0dfUP7NO
r4YtJMp3mD9h4GJ4hER/7zy3lxxgS4lW9/pyocsUeKREK6xuLto4Eh4l0cS6
W1zqIHg0i+f7LSJ/94bHSPR5hq6nkfL50rESZf79bTmpJUwSbTPX7z/zJz6P
Ok6ib8M3utrWwuMlCutn29ayHJ7A4rWRl33nXHiiRPHB7Zxe3YMnSaTlcHvy
+UTYSiLhrO9UBxmezF7fTbW3/jQ8hcWn6ftBQcrna60lujXMbWmbAHiqRI46
Pg67NsE2Em3o9tHo3XJ4GttvhVmaE11gW4nUNvkOPWgLT5fId4UqKXMsPIPt
31Pmz/8Ohe0kau/oEaOvfF54JlvfkYnbLDvB9hLNWVQ2b2JLeJZETcY98x/3
A58/dpDoWlZ6d5P3sCPbD//1cOpUAs+WKG7H+kW1T+A5EmksO7Q0KRV2kuhu
+trDW2Pguezfq5t1GXwBdpZo5hmjPvnHYBd2vINuvdwYBM9j+eRGUFDLrfB8
lh9fW4w5uBJeINHRLmeGacyHF7Lrl3E+fOd0eBGLx6ypZ6rGwovZ+UaovCYN
hZdI1DG0lML0YFeJAlYbj6rUgpdKdCj06WH9ZrCbRNWBXTc4N+Dz5e4S3bOd
pxlUBS9j+bfuc6icDy+XyO3PiKH3H8AeEll/39epMAleweKhsfX6VxK8kq33
kpRNVRHwKpYPjcbble+DV7N89azD4Jwd8BqJrJqtHH/TE/Zkx2u8MfHMIngt
21+zbdK2Kp/H92L7u/bL/unj4XUSGR9aaqNjCq+XaNW7jf3K9eENEn06Wj0z
Ulv5/D/bvxqrvzs1Uz7/z17/bMC01g34vsBmiTqtO+Ud/xrewvLLDrVL85/D
3mz/xj7v9icd3irR6RZ61ScS4G2snkRctx0kwD4sn32cvTY5DN7Ojq+jj691
MLxDotoPu6UnW+Gd7Hr7XegxcyXsK9HtMXnNM5XvU/hJlL7s9UGrafAuiYat
X/s2aRTsL1FTn4JRAwbCARJ5XHeIP94dDmTx3jo/oFFbeLdEFzb0yXL7g+9/
7GF/L/VWenotHCTRkR5fQg1K4b0SJd7JXLTrCRwsUTu+x9zCW/B/EoUMW88N
vQyHSPSqvc6mwEh4n0RtPul9yDsI72fxs8RhlIEffIDV1/hhe9Z7wQclynrd
5HvyYviQRAn+15Na2sOHWbzHatTbjYdDWT8xfOnT4ybwEYl+rSndUKwHH2X5
b5NjKz0t+JhERmNmJrg1gY9L1OpaexVfh+/3nJBoRl3Qj3fK93/CWDyudyky
zoXDJUq2K/Vacwc+yfLHAZ3yS7FwhEQ9VqTP+HQePsXWN9q60uQofJrVxw4J
KRsC4TMsf0p5beI3wpGs/k7v/P67G3xWomUaYbtGz4ajJNoY3++LnxV8jsWL
88il6ebweYlKc77Wa/SDL7D9vdg4w7EzrJJo3LhZ6mdawJxEC+0OPXn7Fd/f
4iUyi79G5m9ggV3PEyN2BOTDokSxD8cKucr3wSRWzw8dqTBIhGWJBi6PnrpN
gKPZ+t3j1bLD4IsSVdbb9hsQDF+SaHFVm8LdW+HLEmW3+zPy1Qr4ikTb7SqW
W7nAVyVyztPzFW3gGHa9O2SdaT8KjpVouqx6tc0Yvsbid3Mzz7e6cByr/95f
nZw14HgWn9WDUjJ/4/t5Caw/Gt881Ur5vl6iRBUTfDffLoGTJJI6Tvk77gl8
ndUzpyvr796Cb7D+eVLCh2mX4Zvs9bPV9udHwsls/fMKly8/BN9i9ddsdPgv
PzhFIln73sijyvcTU1k8tkxxN3GFb0t03q7HsNxZcJpEK7V33Ng6Eb7D8u1Z
gy4GZvBddr9wRX1hXl/4nkS7LqXx/3WC0yXa3CKijVUL+D6LR6/As82+4fuY
DyRqZNVjx0Pl+5oPJfLKuZxw5AX8SKKaONNlSx/CGRIlWUw9M+I6/FiiAdLE
TdoynMnubx73UquPgJ9IFDEo2KFwH/yU5dOwgoD0HXAWizfvbqpETzibHc90
tYwri+AcVn+1G9Qvz4RzJRp0Q3N97Hj4GbsfOdWx2y1TOE8i9eqd7Z/2gZ9L
dHDwlpVVHeF8iUzvvhjRrAX8QqLcWSb7jb7h+7gFEvnMuO3t8BYuZPG8ZbvG
7gK4SKKnC1s7Jz+Ci9nrVaV7/r4Bl7B+5WHaggkX4VKJfuvfNT94Bi5j/ca3
yS1eHoTLJbJI3lE6ZhdcIdHJN/aZkevhSvbzTW4V6m7wS5Zftmv23zobfsXu
H28sifk0GX4tERn2D1k7Aq5i67P9XWpDf/iNRDuzKxYH6MJvJfo4QMO7q/L9
63cSndHoqR2nfD+7WqKl7YLHOn+C30tUsMmnRfNKuIbtr7TyzYm5cK1E16e5
Rmy4B39g8Zm/3Hd4AvxRomkDuw5uLMKf2H645ByTexL+zPqRhpzOl/bBdSy/
L33vfmgn/IXVr5QMcZsXXM/y4dOFNatd4QaJ9n+0t1juCH+VqKfU6eiKyfA3
iXo7lrbZqHyf/jvrby5c4PcMgH+w/Tqjn1dUd/gnW++TVWvuasK/JOrcaIj4
UQ3+LdGO6+0G9PmifP9fIu3Vi78vfK18/5+tZ3Sq7vl85fv/MunyYREfH8Jq
Muld7eY76SbcWKaayrGZUZfgJjJZXs7c1zIKbirT8W1z7m46AjeT6T9T8201
u+HmMvV7dfjaKm+4hUxjZi3Z+mUl3FIm7RD3JwELYHWZxB2Dk7or8xVaybT8
gA7dUuYvtJbJytjJ3cMcbiOT16KKobpGsIZMpsv2cM914LYyrR/z6tHJtrCm
THMsVp5brga3k8k1xNlkzBfMi2gvU2XVPR/dKrgDO7/fx3Y3KYC1ZLqkHTir
LgPWlunPsZ5V1bfgjjL5n34wseYq3Emm7ruue369AHeWyXlxk5WtwuAuMsVe
ChxhEAJ3lSk9+Xfx1J1wN5kyJv9x3rIO1pHJ+MunqxfdYF2Z6JXOmxonuLtM
g0ae+GU2De4hU0X4vM+7x8I9ZRoQY/GozATuJdOTlLygCcq8kN4yvW9/w/iS
Mk9Ej/1+kHWCvgasL5NZtxvGZxvBfWQycBj4X78vmE/SV6aveaG5cVWwgUxt
nqepzyiE+8n0OMxzwMdM2FAmo8/9LMNvw0Yymd+YZ24bB/eXKXPO/F7qIjyA
xafe3G+PT8HGMi2rXZh88hA8UKY125esWxcID5Jp+BcTbXtveDC7njMDz1mu
hofIdLviQ0/jxfBQmd7GVQcZOMImMqW1f1ZsZA2bytSxuLq7+Wh4mEx9uzpM
sRkKm8m0cFqneR59YXOZIj71dDrYFR4uU8KrCSNTNGALmUpyLJt+V4NHyNTs
7Lkrlg2Yn2Mpk0lek/GB7+CRMr1Tvx+TXwKPksltysRmZjnwaJmqt8YOC0+H
x7DjzRxFLZX5PmNlatT5Xd+dl2Fi6zH8auWf8/A4mZL8Nmzeo8wPGs/Ws+uP
ki774Qls/Wc3dI5R5g9NlOmWXoteszfDk2Qqn3fti9oq2EqmXyYbQ+MWwZNl
8vNTfV/vCE+RSXPw0T6WU2FrmcL3eLdXHwtPlenosS03y0xhG5kMfc/3TTWE
p7Hzf/HLSuwO28oU+HdNj4gO8HR2vGvy+GMt4Bns3xv9uGv6HfOf7GRydBge
alMJz5TJrkns1Q2PYXuZ9ONPd78UD8+SaZ1ns8c/zsIOLL/Y5CXOCYEd//f3
y4ruboJny3R4fM6gSYvhOTKNfjCOf2YDO8n0fGfkuM3m8FyWb2dOrjPqDTuz
+Hjrda2mNezC4mMS+d5uwPyteTJ1s4q34cvh+TJxk1I1z2TAC1i8RA66o4qH
F8pUZBW36FYUvIjtnwkNRW/2wYtl+jtlwxB9b3iJTD4Wp+3XLIVdZerJPbR8
OANeyvK364gy85GwG9vPDVqWsQawO8tfBmvGju8AL5Np/2arqrLfmH+2XKb8
87sND76FPdj59W76Y8YzeIVMDft97XulwitlqrMUDdWi4VUy/Tyku/7zCXg1
O97jiwy/BMBr2PrPrRnT3Av2ZPHkahhtOB9eK9P4we4eLtawF6tPR955nDaD
18nUx/zt+U+94fUy9f4U2M6xLbxBpsaTnkXd/4F5dBvZ+SQXzZxWBW9i8b04
VKssB94sk0WrimL/FHgLq2cF51TDo2FvdvzHVK4/w+CtMhW0llo92Q1vk2no
WrdDV9fDPjJ9Sd1ec2ERvF2m1QYHtQVbeIdMhVYDf123VOb/ydRFLggr6afM
/2Pr2UWrsl1HZf4fy++VVo/tGyvz/9jx2BTZnv+AeYL+Mp3IGezcrBgOkCk7
9EjVxodwoExv9jtU18fDu2WKb3rFOfACvEemxLSK/n1C4SCZXLy7zcz2hffK
pKHmd/vAGjhYph5Xh2+YNw/+T6btspOLxVQ4hK1fn6+r9JV5jPvYfpd7nu6u
zGvcL1PYjvxKA2We4wGWT+/1Nh2rzHs8KJPny3pfd2Ue5CG2XvHWtyNK4MMy
3Str8748Aw5l9bxZ/zozZd7kEZlaa+3JOKHMozzKfn9Xs9WtlHmVx2TSOr7r
QbAyz/I46y8inud1VeZdnmDrb1SwN16Zhxkmk5PzvOeuyrzMcPZ6GgNjeyjz
NE/KVNazS8c3yrzNCJlWCa9rbynzOE+x/GS60FylzOs8LdO8ukll4co8zzMs
XtTml59S5n1Gsv7p8NJBl5R5oGdlmmKocyNTmRcaxf5exuidv5R5oudYvhsX
tMqCh8/LdMf82pZdyjzSCyy/bdtxokCZV6qS6fKgUym0CeZkivr84FWsMu+U
Z/W+281f5o6wIJP1i0E/7inzUkWZbq57nr10GCzJlOfmua1dH1iWqeXJS28e
KPNYo2XKOjBT85Ayr/WiTNf9NF+61WGe6yWZPpw47zKlEr4sU2j7xysscuAr
7N8vtWpungZfZf3T2id642LgGJnWRhpem3sOjpXJvr321Z3KPNprMm1Icmwb
o8yrjZNp5KGY5Dplnm08y8fR9fHjlsIJMiV7vq6NUObhJsrUNdLeqdkkOInl
4yPqb7cq83Svs/0/q/job2Xe7g2ZJlyKmrVPmcd7Uyb3NUM7928BJ8u0xH3p
sxxlnu8tmb5HdPUPVub9prD1cTfpOF2ZB5zK/n5gqG8PZV7wbXY+E/sm/VTm
Caexn5/IiXulzBu+I9MIi/0ri5R5xHfZ8d+Y8rhUmVd8j/UTcT+eftgBp7P4
f3pmZRtl3vF9mY5UDj9spsxDfiCTqn36iJXKvOSHMr0sc5wTrcxTfsT6J/tP
pT+HwRky2fwS789W5jE/ZvWjR1jz5M5wpkypSXn7hyrznJ+w+L7oP/vKD8x7
fipTQNod+9HKPOgsVu8fpm15Vgxns/sR6dJN7ydwjkxjfW906q/Mm86VKTdK
3/v1VfgZi687+gUXz8N5LJ81Vhvsfwx+LtO2z01XuwbB+az/vLlj74yt8AuZ
cozTvCevggvY/rxubGqzAC5k/Y2gIznbwUUy1bZuyNs4Hi5m51vUT44YBpfI
tKK1fq8nBnApq2chCw01usJlMs1a5pI0uzVczuL1fvgj6TfmhVfItKc1P7PN
R7hSJtvHWuO3VMAvWb/ZsOHwh1z4FaunGcst1qXDr1n9/3bYqFESXCXTzIhT
LmEy/EamgXNG3Bl95tnY/wdmctCd
         "]]}, {
        Hue[0.9060679774997897, 0.6, 0.6], 
        Directive[
         PointSize[0.005555555555555556], 
         RGBColor[0.880722, 0.611041, 0.142051], 
         AbsoluteThickness[1.6], FontFamily -> "Arial", FontSize -> 16], 
        LineBox[CompressedData["
1:eJw13XdcT+3/B3CRSMmIhjITyrg1JCvviIxIhYSMSog0lQYhUkTKLiPrc2Yq
IqKBkD0qFMkqlIwkW7/r+/P63P/cj+ej+zPOdb3HdT7nnOvu6eHnvKh5s2bN
bNWaNfvfv///H15BYwflZY6a+2D0/1tQUOCp+UEfvGFRQYoub/T5AFhSkPne
2BM+kbCsoDit6OFWm+A09n5delxrkwSfUND4blnub/fD6Qp653iw1V0OzlCQ
3uUJd/JOwpkK2hHS73x2LnxSQUYLch+dK4JPKejVqqSBV4rhLAWtvz7qatkz
+LSCUkMWSN/ewWfY+99WVHf7CmcryH9q0TrHZsX/fFZB1rmbYuI04HMKCjA5
9feWDpyjIK0/Rg36veDzCvJqne/vPxC+oKC0bcFr7lnDuQra6Ux9h9vBeQo6
d8RkZZojnK8ge++xgaZz4AIF7TWR+2V6wxcVlGu67YhtIHxJQf95d695shq+
rKDgo4fV18bBhQq6t85DY9Au+IqCGjac/1GVCl9VUFbPjpWcDF9T0JUbj64E
nYWL2Hj8iTs7sRC+rqCgqScvmtyDb7DjC6mu1X4K31TQ5/lFtq3fwrcUVGGm
dketAb6toEPzZqe0a1byz3cU9CR9S1YvTfiugnxdfHuTHnxPQQvePvu6uDd8
X0HyllsWyYPhBwoaWDXo3cORcDGbb0uNnt0mwiUKKnMPqvabAZey42/caHdr
IfxQQT9dVoy3WAE/UtDcnV7fjoXDjxV0Nz3No+cmuExBhtEpO/gdcLmC9Cvi
dw1PhZ+weN9SF/RIhp8q6Ptiq+FR5+AKBRV61X0xuwo/U1D5vuPyxwdwpYIE
pya/s5XwcwVp6vAT49/DLxTUL3f2uGU/4JcKsgypXDFDrfSfXynI76HGg0na
8GsFfai6FD65B1ylIO8BX4NdB8LVCtLOS721Yjj8RkHLJ9zfmmgPv1XQt26p
hfnT4Xcs3idYrv6xEK5R0P64S5dt/OBaBV1aufVYQiT8XkEnQ6v6v4+D6xRk
+ryf9/Q98AcFjam/PL/oGPxRQfUfBxtPOAl/UpDU5/ul4nz4s4Iqf6WPW3Yb
rmf158fvc1pP4C8KUnmSOCDvLdygoLV7/xPDGuGvCkoIPj7aVvXhPzcq6HGr
+z86dYS/seOZcrCqoTv8XUE16a3avxgI/1BQnbZOTNkI+KeC2lU/n/5sIvyL
1ZM+2+I+usK/FWQX5GzW1hv+w/JbL8BtaDD8V0HTdEe2W7EebmLxNqTTgszt
cDOOAlovdVM5BKtwdO3v2dbz0uDmHOn6JUZcOw+34OjV4W35o27AqhzFVsx5
WfAYbsnRpYBTn6e9gdU4anN53q+6r3Arjp7PsGq7V/XRP7fmaEB5zyGO2rA6
R5Ot9NZp94LbsL8ndW96PRjW4GiCx5Tcy6NhTY4SA69eT58Kt+XI8nOeueAO
a3E0KSxcLWM53I6j0K4OLoURcHuOXAJ3963eDHfg6Nvem4mdk+GOHDWf6Jvq
LMDaHH0t1/Q4cBbuxFEP58lVX6/BnTna7l1mPfcRrMPRo22hy+5Vw7ocnVVv
3OLcCOtxxL+xFF62fPzP+hz169T7wdrOcBeOus+/3HmgMWzA0cONvaLfWMKG
7PuOWGiSYQd35cjLMl1303S4G0elJg7uy73g7mw83mxSXxAM9+AoaNql/h4b
4J7s/ZcuKw7cCffiKGNBi/ZJx2AjNv9JXT7nZ8G9Odq12ynmdyFszNFWW7dK
+1K4D0fRGfUaR6rgvhwNnfrRQKMR7sfRsPLB3aPVyv7ZhCOFn2DcRhc25Wjb
ljmjU/vC/Tkaoj07cpw1PICjvrOL3v+YAA/kqLpveWquGzyIfZ/cYn67D/wf
R1ZP1DsHRcCDOaorfPHVKx424yjd/v4c7wOwOUdvcue5hp6ALVj8avf8sScf
tuTo3M18p6J78BCOfFS+BLR+CVtxZLAi2mfWF3goRxuXTXI4q1r+z9YcvW00
69dPBx7G0clTlu34vvBwjlp8cO9oPQwewdHm/dfHPJ4Ej2Tx5nEsM3YuPIqj
/xL7+09cAduw+euXltBlLTyajVfZpp6/E2HiqG2L/kM/HIVtWXxk67z8dBoe
w1Gr7CcWqkXwWI56BhnY9CuH7TjS0Yjt6P4eHsfRg8mvLx35C4/n6ENai4U/
2j/5Z3uO4l1u/F1gBE/gqLblwBNlQ+CJHAWbm63znABP4sjvzfu4v7PhyRzZ
3ospF31hB46mmVltXLIWnsLRzFdj9g/dAU9l+TC1pbmeAnbkyNmrelabc/A0
jkqS5xtp3YKdOPr7+udRo0rYmb1edq6bVA+7sO9/vUPHDS2f/vN0jqwjv/S+
qwfP4Oiqx2XrAQPgmRw5BrgvSBkNu3I0+G3aCUMXeBarJxMzrTK8YTc2ftOC
NWaGw7NZPL3SJq1t8BxWH9Rz3zw+DM/l6FeF3PnMadid1bONgyuOX4fncVRo
eNyJr4Dns/qcFhqT+xlewJF6d+OEqpYV/7yQo27Gw6N6dIE92HiZu/isGAR7
cqTtbeh1dwzsxVFIhNPasa7wIo4mssXzjWWwN0dmpSP8Fq2FF7P63XB6qfYu
eAlHt9cbPywR4KUcOZnsKBLyYB+O/mTpzEgqhpdx1EzlUcK2t/ByjuIq1bce
/AP7crRJpWHBpY7P/nnF/8bnbfeffWE/juz2Tno2bhTsz+pLVVzGcWc4gKOU
z8aS/hI4kPXHMfLLw6vhIDa+KWeX2eyAgznKe9Yw+yMPr+Qo6aPelaw8OITV
78SavG0lcChHe8aPcl9dA6/iSNOsPmtts8p/DmP5VPetfK8OHM7RrRWTXl8Z
AEdw5FBRX9VqLBzJ0Zflrb7Oc4NXs3pgLfW56Qev4WifvtZ2hxg4iqMRUcvH
v9oPr2XxbddufsIpeB3rTxsmf5x2A17P5tt/vWa/F3A0G4+uPW91+g5v4KjT
oHuHt7R6/s8bWb0bM6ZQVxuO4ejYkUGPT3SDN3E0Psfj7TRTOJaj1OWZTX+G
wHEcNf6q73fGFt7MkcUHVb+wKfAW9vrP15/au8HxLN/yTFb3XARv5ej73/Zz
1ALgbRzp9Q9Y1xgJJ7D48aNfn2Ph7Sw+4sKKv++EEzlql27QWeMwnMTqi5fp
zX5p8A7WrxemNXM+B+/k6M6KjIKYK/AujmbQWJ1r9+HdHI2eHqap/Qzew9Gy
20tP+NTAe9n6aep/re40wvs4aih+03NUixf/nMzRz/gs9bPt4BSOOmedu25j
CO/nyMO7m+/9fvABll/hmk1+Q+CDrF7PyNjcZQx8iKMOBdYG96fCqRxVnH94
fscc+DBHatNzQz2WwEdYP/TvOXvUSvgoR2XcsBW918PHOApsa5OvmwAf52hN
8yWzdPfDCo7Gtqi3MxJgjqPwYN3tI87APEfT/TqNW3AZFjjKjTf2S7wHixwN
T9+kf7cCltj3uxXqqF8Lyxy9OGlu6P8dTuPoaUnD5uKWL//5BEf6bX4qxmrD
6Wz9MXN1REEPOIOjYums9qRBcCZH2Sdehz8fAZ/kqCbY+kL0RPgUR1vGv3tp
4QpnseOda/rzkxd8mtXXAwPang+Ez3B0ek63vklr4Wy23tDs7xKyDT7L6p9a
xP7F++FzHH0aYqHlLcI5bL5Kg08FnIXPc1TQy33P5qvwBY5yOre8klEC53J0
vd06+9cv4TzWDxOemxh/hvM5Sq4cGBrUBBewenjNd/jdtq/++SIb/yGH1lgb
wpc4av0xZ2q6KXyZ5cuQU6cthsGFLN9XBuVdsYevcFRVVRm0aCZ8laMYq9Ln
HRfB1/5XL/q1vxMEFzE7Htfcsx6+ztGOVe1f+CbCNzhavLH3XudU+Cb7/HdJ
I8elw7dY/E9rUTYuD77N0XFz7VXTb8N3OAoLmtE74Cl8l60fvzq9TamF77H+
MmjjnZKf8H2OBhXMf2HQ5vU/P+CoZfPx/QP04WKOVuxJOFPSDy5h/fNXzNbx
1nApWz9pLM25ag8/ZOuvnV72M1zhRyz+yvfZ1HvDj9l4G3QRD4TAZRxt6PJm
h2sMXM7R+ZT6lj12w0846viua5tvx+GnHI1xHCY+PQ1XcLQzucWne1fgZ6we
JZpUFZfClRyNWj5uR1UV/JyjMw7PWqg1wi9YvmQupiFqVf/8kqPD1eQcpAO/
4mhOWNaYgj7wa3Z+c/hbF8OhcBVH+zNMXsfYw9UcLQ114ZrNgt+w/pPh7Ru3
BH7L1lsLR43uGQa/40hr7D7joji4huW/vpHJmmS4lqMDuj7OYyX4PYuHYa8E
3QtwHYv/A2+H/roFf+Co8vFZ1Q8V8Ed2PjIlRO/TB/gTW69E9olQaVb9z5/Z
+LhkWvbqANdzdDH8uYNzL/gLW08dmncz0QJu4Cjy/Jns53bwV7Z+mOWiP3om
3MhReenqb/Ji+BtbTyvc3UzD4O8sfrd+G5e9Gf7B0cKnAwpd9sM/2fqCyylv
SoN/sfrxx3r7+Xz4N6tf+l1qY+7Df9j3TRI+L3wF/2X9KU5DdPgKN7H4LBnR
xb7Vm39uxlOSUdsJTvqwCk/NTfsNW9Yfbs5T39w2X3aOglvw1O2rWsQdR1iV
J72JYx7qesAtedIUstQDgmE1njbs7NulPAZuxT5v0BBNl31wa56eTrV//USC
1XnKS9itCM6D2/C02c3Etet9WIOnezUPfpS+gjV5OulunnSwEW7Lk6uYaRSq
/vaftXiardiQOd8QbseTpQpvM+s/uD1P90c9v71gDNyBpz/82YVhM+COPL13
WP/78BJYm32/F86p5RFwJ56+5rRwNEqAO/PU+uTgNpFHYB2eLrYdWvz6NKzL
01VvS8n9OqzH0+/Yljuqn8L6PDU5jdsS9QnuwtPa+Mk7+6m++2cDnjKL+p94
oQsb8pRilvVY7A935Slk/nLtDaPhbjwZ993p7usCd+fJ27vXGe/FcA+eHG9f
NvCPgHuy8TxWFh+XAPfiyS9xVatTR2EjNr8zFse9z4Z789R9S9f2VrdgY54+
e17am/Ac7sOT0dz+PX40wH15ivhcfiRQveaf+/GUM73J8HdX2ISnC3oBm3eZ
w6Y87X2WWW1jD/fnqWVTzYDvc+ABPLUxe+960R8eyNOVgaYeyRvhQTxtcsod
F50M/8fiY/iC3xHp8GCe0j1XRG0ohM14is1/eW1/GWzOU/spM+8UfoAtWDzK
fzf/blH7z5Y8vcyQv47Vh4fwdPjDjZYpg2ArnlInzD2pYgcPZfEX/vNzqBts
zebnUEnOnxXwMJ6mnEtrvmMDPJwnbcsneUOT4RE8pS0a+7o2HR7J0zStuYvT
r8CjeJpX2m/k+iewDU87C4fN9PoMj+bJ7aLAz2j1/p+JJ1PVrn1mdoVteZq7
Lb9gkQU8hqeOB8f6bJgIj+XpeI/n2ifnw3bseI0cT3xYCY/jSd/ulsnweHg8
Tw8NtUN2HoHteep1yn39n7PwBJ4WvfQYtfIuPJGnyqvTd/2qgiex+tK3MnT7
b3gyT9JT4wcW2nX/7MDT5JGXt1eZwFPY6yOvHjpO8FSewrqdrAlyhR3Z500L
nzttBTyNp/Gu0ZXDN8JOPN2tP+RusR925mn65XYFw07BLjydSV/9ccoNeDqL
j8l/i/1ewDPYfI3QmnHoOzyTp40Ht7s9bffhn115OhB8+1qfvvAsnkpV/Teu
sYHdmO03hr6aAc9m+eMUvn6GLzyHzV9Ol80lG+C5PI1rlxCwYD/szlPxiDkG
P07B81g8/5q79OBNeD5PNyfdGDntFbyAp7bl/4Vo/YIX8uQR7ff1cceP/+zB
5utS3r50U9iTJ7OBx22TxsBePP398vPG2tnwIp4WzHvTMSIQ9ubJx7Hy69rN
8GKekm8edUw6Ai/hKX49/TqRAy/lqffcNsUPH8A+POWrH8xQr4WX8SRM8Ttz
VOXTPy9n9U7z58drbWFfnsa2P+7/WR9eweq/3TWjHn1gP1afVWc1uJjD/jx9
8f9wK94GDmDjcatgz41JcCBPU+8ftWnrCgfxtESnjTTdEw5m8bS8xdVUP3gl
T/PtRq76HAGHsOPV/SOMj4VDebr1wGRs6k54Fesfdrb9/6bCYSz+EudOXJAG
h/NUzQ3acPUcHMFTQk6LS4OvwpE8leUXvD34AF7NU2D9y4r2lfAanmpco2Ji
auEolp+Tx1xr+gavZfVHw29DpOrnf17H0+uplYd/t4fXs/moaN5ibVc4msWv
SeVmNVN4A4vXRi3D7VbwRp7M/1zcazgWjmH5u+fCS8kR3sT6T6Drk1Fz4Vie
lttHeT5YAsex+rMra87SlfBmnny9NI41Xw9vYfndtr/hwW1wPE/l6lOPjkiB
t7J6eNlW7wkHb+NpWKC3W2QWnMDG99cJu+4X4e08RZWlZl++DSey7682PWFp
OZzE0+j6QL79G3gHTyPWDK88+wXeydY3v8PaeTSr/+ddPNUO29FJsy28m6eZ
W8Ovn9GH97B+9+FMa48+8F72984eclsLeB9P9gf6bTs3Gk7m6ZrlpE2LHOAU
nhrv7fPv4AbvZ+NTs7pX7iL4AKs3Fz8FLwmED/JUIK4drR0FH2LrG49pbrlb
4FSePizT3ee9Fz7Mk+zfq1TrOHyEp4MnXV6dzoSPsvxbY7RvTh58jKcGMfVm
0w34OE8/DAMcjzyCFSxfZj34PuY1zLH+r5Oc8uITzPM0pNpKY80fWOBpaGlG
F702X/5ZZOubnuL+dB1YYvWsYb6nnREs81RnLNHD/+A0npqpq6gtGgmf4Om7
bfCGTxPgdJ4uHTsdv2oGnMHyx7Dzx98L4UyebA+uj1i9Aj7J1nvdE1R+hsOn
eDI56DstcBOcxeq/SYNV9Q74NE/h3/dHz0iFz/CkE79JtUCGs1m8F4dtMj4H
n+Vp1/wXZRuvwOd4+nagpOj5fTiHpyDDTj2tnsHneTr2UCN9Yw18gc13fInN
3UY4l/WLXkP2d2zR8M95bL3d+liSYzs4n+VjxoS6jQZwAetvLf6EnO4LX2T1
pXbqzwoL+BJPVs/W2TaNhi/z1CVou46+A1zIU0mLQWP7z4KvsHhwKdo+xAu+
ys4fxsQVDfWHr7H12/pZp8wi4SKeFPMq9I1i4es8vdm4tlBjJ3yDp0FPfSNq
D8E32fpu1m61SxJ8i6eYmsyBCdnwbZ5UFtmedb4M3+Hp3Mrtvpp34bs8nTic
3elCOXyP1Y9JB4MXVsP32Xzn/nb5/Rl+wFPW+Hlh8X/gYnb+42gkdVD/+s8l
PBmsj07f0gkuZfn/PcHhZ3f4IU/ciiET3PvDj3hyiLBZkmUFP+ZJ9eGMwCZb
uIzFz8HWA2ymwOWsXqcVzfafBT/hqX/Nh8u7POGnPPFS7oATK+AKVs/0PWef
C4Of8bRq768O2RvgSp5oxE49LgF+zvJr2ECLuGT4Beu3vhf6uB+HX/Lk9ei/
s70y4FdsfHr7y2U58Gu23ifPonVX4CqeWr39cK/LPbiap4H0a/OxcvgNy59V
K893q4Lfsnz0ce4b9xF+x1MP+8Qdr37ANex8YJTNlYGqjf9cy/LJfOW6xVrw
e7Ye9ffaul0PrmPjs9TxBN8L/sDWY76JQvoA+CNPzwNS7Y5bwZ94snnUblwc
wZ9Z/A7e4T9nElzP8qWTylaD6fAXnh68mbHgujvcwNOAc2cyvBbDX3mq7xBs
V+cPN7J+/EDzpUc4/I0nNS2zaVei4e88qdcUzui0Ff7B1rNRr8457oZ/8nQj
98XY0EPwL7becHY6v5mHf7P839bibVwm/Icn0UkzKTgH/sv6S0PhukmX4Sae
dlvejdK4BTcT6JKR3ozsElhFoBmdn9yYUgE3F+jqtmPinSq4hUD61jPyhn2A
VQXSud373rZGuKVAjVrHxdt/YTWBRp4p1GtU+/bPrQR65/WgqlU7uLVAznuj
Kprrwurs9cmvblZ3g9sIdG/lmtWn+sAaArV/MSJ/ySBYU6BeliHz1KzgtgJd
nP6jX/woWEugsmMt637Ywe0EMv3oHOboALcXKNxZ+0C8C9xBoC+mjX0zZ8Md
BSr9YVpzYSGsLdD7SV5Z6UvgTgK92lPuGucHdxbIwMRRMTEE1mGv/6IV+CkS
1hVo58qvW1dHw3oCLYz3u/0pDtYX6MnkNaqTtsNdBDp/51yruN2wgUCFqtPl
tP2woUD5kQZF2UfgrgKNNV1jxvFwN4E8+8bnR5yAuwuUGPBz4pAsuIdA9w8b
C8Xn4J7s+A91OjMzH+4l0PJpEZPyCmEjgR6OzKU2N+DeAh2w+hQ0/C5sLNCt
L8/yp5bAfQRKOq6hYl8G9xVoUuzJTkbP4H4C1S2/9fjlS9hEoJARHQbEvIFN
Beqw4med5nu4v0BPN1z5G/IJHiBQdUDI6MIGeKBAA/6UJTZ8hwcJ5NAj9nGr
P/B/Ar1wq2780+z7Pw8WKO+byf2HqrCZQAGzZjsktYbNBRpi5DJ1sCZsIZB3
yNXcjHawpUBtNUev19aGhwg0enqvDbN0YCuBWm88KUfpw0NZvh1qXx1rCFsL
NGaZjUFwd3gYOx6PHta2veDhAnVLjjL51BsewfJnh0bF2r7wSIEytebafjGB
Rwlkc7l+nP0A2EagLbqjnkQOgkcLNLtwV/2OwTAJdMV3/Jp4c9hWoCWD4gK8
LeExAqV32lzQ0woeK9CKpCUL8obCdgJ9q7C2HzkMHieQ+riWy1OGw+PZ6/3v
Xn0yArYXaGNy4rQ/I+EJbLxPjm7RzAaeKNDAlUVlr5SeJFBtoM49fjQ8WaDJ
ah1eTSXYQaCG4QfaP1R6ikB6xw662tjCUwXS7fU9e5PSjgIV7Ik3P6n0NBYf
20Zfz1XaSaBFRV/XiEo7C/Tg8i7XVUq7sPwxaT2rr9LTBfIZYB2Trfz8GQId
LNV+10/pmQLFjo6PjVB+f1eB5uXt8k1XHt8sgdY19j1SOAp2Y+PzfJTZeeX4
zBaoPKe0zw7l+M0RiHv7KcFBOb5zBXLJ2xH+xhp2F+jH8CtfPZXzM4/9PX1b
h0tD4PksX51+PVNRzu8CgY7k6fobKed/oUA3Fn9+1EcZHx4CWX/YZaqpjB9P
gZ75dFxd3B/2Eujw0cCqSGX8LRJo6cCC8NbK+PQWaFqEyowQZfwuZvWh3Hrr
1Z7wEhYv7p6jfnSDlwrklha6VkuZHz7s+Eu8AtWU+bNMoG217Qe/6AwvF+jo
GddHBzvCvgK5W6pvGq3MzxUCJXd+O++yBuwnUHNjPspUmd/+rH/sf99mpTL/
A1h99h5vdFRZHwIFMncxf5/1G/UjSKCXFrqbRWV9CRYorXZsrw3K+rNSoHPL
6sptlfUpRKAehwY8eVULh7LPH/97ko+yvq0S6GO+lUupsv6FseO9sqOrsbI+
hgtk0UlR4qasnxGsH6iWHQ1S1tdIgbrrr8gOVNbf1QJphISPdFXW5zUCOTq+
XtDzChwlkNW4BS73lfV9rUBhp1aMXZwDrxOoX/2sha+U/WG9QMdiBz0blw5H
C+Tqcql2mwBvYPm2n7uQdxTeyI63z38bSg/AMQL1HOgVUrwH3iTQnVnqRWcT
4ViBFh/bdWLjFjiOrSdGmC0YvhHezPJx4kntR2vgLex4C/c1m7sKjheor3H7
+dcD4K0CxXR7ubj7Mngb+z52q6fP84ITWL+X38+LcYe3s7/HlV7cMxNOZP3g
TNDZJEc4SaCT43avCZ0A72D18VfKtPG28E6Btt7yW9Y0DN4l0BynjZpHzeHd
AgValAaY9Yf3COSxu6xMNIL3svGL2BzdzhDeJ1Bot9kn5neCkwU642KWnKIJ
pwjU8cmyTZdV4f0C3c0qOfPoN9ZbBwSKCDiy9HEDfFCgvVFBL668hw8J9D1k
0oLU13Aqe3+Pzf2WPIUPs3xW/xLZVbkePMLWL0MOpBbchI8KZPS78aGTcj15
jNXXFgWe95XrzeMCxd9ouWX0SVjB+ndD98T9AswJFBQv57xNhXmBcmfGO/Te
Cwvs+PUrtzgmwKJAf+qacn1iYEmgnKR1/UJWw7JA/gWmHQKD4TQ2n9H1ufOW
wScE2rX7d/BIDzid9a9ruyI13OAMNp+zBhvccoQzWf9dvmDPmvHwSYFWrXo8
1GgUfIqt77IWjc2xgLNYPd/3vpmdKXxaoJuei7ILesBnBBL3Pk4brAtnC/R2
15z+O9vCZwWq6Ns2tLYFfE4gqU/Hx1Y/cf6Tw/LfIGlXyCf4PMuP96caxWr4
gkA1ScljSp7CuQI9L1tYUP8AzhPIvpdBttp1OF+gIosbvu3z4QK2Hu7s0b/9
afiiQIYfLlqpSfAl1t/rMx/Wp8KXWX2Z/dzp4W64kI3HnGcfMuLhK2y+rLs2
rF8PXxUobkYt57AKviaQybSAaVrK89UigT4NSrcoUp7PXmfr96SwPeFu8A22
nmsMuWjsCN8UaMc3w2/X7eBbbD12Im314uHwbTb+GkOS//4H32H5OT4mMcEY
vsve33kY38UAvifQIy++V2p7+D57v7V1dj3U4Adsfd3xuXPKL+X5v0DD93Xc
3kH5+0CJQF4u90ZHK38/KGX1XcXg+Kcn8EMWjzLffPZ9+JFA19a8SM6/Cj8W
qMXxivSeF+AygRKGe0avzYTLBVLYvZ75VAE/Eeh4duSyIfvhp6z/xH5SiU+E
K1j9vinMfh4DP2PrqfIzp82Vv7dUsnzfWuQcHQA/Z/0uYnDAA2/4hUBD7Sod
e8yFX7LjqfUY6OsEvxJo5vAq+3Pj4dcCqVqYVqiOhKvY+mzTNtNpZnA1O/6e
ar4pfeA3rD+e6vKiWvn701uBJs6quWTeAX7H5m9In6lRanCNQLxFh7xbv/D7
Vq1AU7PXTDH4DL9n50/L71stq4br2PpJ9+epC0/gD6x/BYX8baf8Pe0jW2/q
T3NcdBX+xOI9wKDywnn4s0Af0hqrdDLhehb/xbEpQQr4i0Bm15oNLU6BGwQa
79Xp45BE+CtbTx9p+pESAzeyel8QvbVlJPxNoGUrq58FBsDfBfpq9rnXa2/4
h0AZnp+2us2Ff7LjKzzpUuwE/xJoU0Ys52QP/xaoXczYCyXK3zv/CGSpMaRw
rjn8l52/Px30+V1fuInVg9frgiO7ws1E6l36Z00nbVhFpP6Zn+hka7i5SPUu
fWpm/MXvsy1E+qH6Vmj6AquKZNn+94n0d3BLkbovOt7XuxJWE+niiKO2RqVw
K5GO5Q82faP8vbi1SJsLVLVOFsDqIm1Z4qS/4QzcRqTEb5dD3WVYQ6Rn0Rum
2xyBNUVyzR9S3kf5+3VbkVIvNpjrboO1RNr4cFZsuw1wO5HEaUEt2ofD7UVy
XHD3lp4/3EGku3UBmqbecEeRroaWvRs7F9YWKaXhzxZvZ7iTSNOyp+knTYA7
i9TX9UL2VRtYh32/5GPxqkNgXZF+elRfmNwf1hOp+OCj5ft7wvoi1VjbFzTq
wl1EWtp2dflsLdhAJJPKYc+KVGFDkT5Pza6jX7ge0ZX9vYQzvfwZ7ibS8zNW
Zxzfwt1Fym7TOrP6GdxDpJaS9YjYUrinSKuGzgu2vAX3Esmnw6aI2kuwEZsP
t+F+aefg3iLpfQj1Dc+AjUWKW3J2h7Py+ksfkV4b1P0dchDuK9K6jmtv9t4F
9xMpUGN65+7xsIlI20ILv/WOhk3Z+Kw8vtUqHO4v0u87Yz+7BMADRPL85DVy
tfL60UCR9lSNjz05Hx4k0iSn1LovM+H/RNrplbrBdio8WKRRpR+8UsbBZiKt
fiAdVxkFm4tE3/3cgy1hC5HukMORL/1hSzZfDdfjoozgISyfkmv66RnAVuzz
K/vuzO0IDxWp36agSr82sLVILk5Du/3XHB4m0q/n0z1//cD1ueEi5R02vljy
GR4h0lYxfOL5d/BIkSIO7m+b/gIeJZLHlsndMspgG5HOXs3bkncfHi2SVtGx
ReXXYRIpQ8XofItLsK1IXbJLk4fnwGNECr5/t2PUSXisSH8zkwffF2E7kU40
t1IxOwqPEylhg27iwRR4PPNT0/f6yuud9iLNnHe/69F4eIJIM0pfDB6+EZ4o
kpkD/1/laniSSPEPqoySQuDJLJ9s7+m4KK+3Ooi0+0+HDr2WwFNYvTp3vUvT
AniqSOpDN4+ocYMdWXw1nx3+yhmexjzkVEXNZNhJpFKz6GXNxsHOIm2YZ2rS
W3l92EWkka8jDGYOhaeLVLAkd/zuwfAMkZbdUJx4bQLPFCn6ycKZtkawK6t/
XTeTbAjPEmnJ6gF+xjqwG4tPrWuv5HbwbJEeF004NEYdniPS7HEdjlQ3h+ey
+f35/JHZD1wfdxdpYqcp30++h+eJFHrr6pFpz+H5IlUv2FrcpgReINLeF3kb
X1yDF4p0O8/1VMl55fV/kV7NMZ/xOl15/V+kjpyaZ/tjyuv/ImlkLy2etVd5
/V+kAytup+TGK6//i9Sq79oMm3XK6/8i+S2UVZ+uVF7/F+lj1KzNu3yU1/9F
ehHjbb5svvL6v0h89Y73c6crr/+L9HBqGOczEV7O+tHmzdN22sC+rN4v1Skp
s4BXsPhLG991hAnsxz5Po4fO2W6wv0jlFuu5aZ3gAFa/X/c9p9oGDhTJoi1n
VtKE+yOCRBraLKAx7ysczOqZ/KC2sBZeKVJTTUND1Qs4hMXT46dfej6GQ9n7
2S6/vuoOvEokG12PGTWFcBirB83mhISch8NFavPxvnrXk3CESHV3e7yv4OFI
kbLs130/ewheLdL36LbqJ3bDa0TK7Xax8cJWOIq9vlP4virl/SNrRbp278e1
vpHwOpb/E6pdo4Pg9SLp/nez63cfOJrV39EGdRs94A0i3dxjtnfAbHijSLX9
XD7VOsExIi0em3Hl8kR4k0gxFt5vTtnCsSJZf1trdGEYHCfSO/U/45+awZtF
arS/3rWTKbxFpOHvigI9e8HxrN7tKG13owu8VaRhGy7m2mvD21j+FLvZPdWA
E0QacXeJzyZVeLtIdsvOfp3wB/frJLL1wL1OUo9GOIn1379Tp2p9hHeINGfz
6CMd3sI7RRKCri8xVd7/s0uksdoVHrPK4d0ieRtFTEsphvew+vU8+1P9LXgv
y6cxeSrzr8L7RCqbWkyV+XAym98YN5+gc3AKi+/FJcMMlPcj7RdJs837pQ9l
+IBIxo/8s44p4IOsfs6Y/2BjKnyI1at2ryPCkuFUFq+J85dE7YQPi3Qrymfq
nm3wEdbPLpa9KoiFj4r09eqlil/r4WOsP1ZHfbJfDR9nvpF191gorGD5/tt5
UMdAmBOpaP3BvITlMC/S3B3m5l0XwwKLP3e14TkLYZHFR1VAjPdcWGLrlR/m
13oq7+eSRRpgESjVOsFpbH3SqejFZQf4hEgP/hujJ9rD6SyevJf8PjAGzmD5
OXzMiEOj4EyRTvWfuy7NGj7J8t30dniRBXyKjafeyOKPg+AskfbNrhpiZAqf
ZvVwZeoUD2P4jEhTc6oK5R5wNquHLUvGNTeEz7J8WmMV7qELnxNpVvBmjdsd
4Rz2/c1aHrXVgs+LdLJu37t8dfgCW2/lNG2ybwnnitQ6OrvP42ZwHqs3Wh1X
BCjvn8sXyVbDSk37O1wgUrfeffZc+AJfFKmTzrUi34/wJbbevls1pk8tfJnN
/45RaVXVcCGLz25r0qWX8BWRnO46fQ59Bl9l8fXAs8ukcvgaq3dO3g96PoSL
RMrfq3fx7334ukiFk6dse34bvsHef8unF1evwzdZfvXS8sq8At9i5h9dOHQR
vi3SDl7cmZgL3xHpTZ7Ozphz8N3/nd+88lxzGr7H6lu0btqqTPg+63frf+ut
TIMfsPyf2tcpSICLRfp2N7Ip8DhcwuqpmfWdoMNwKcvPok+LVx6AH7L166dD
oaH74EcirX2t4MN2wY/Zen1diSIiES4T6UvzZd1Wb4XLRfLNNL6wOg5+wvJ9
jc3A1Rvhp2x8dgR1j1gHV4jk9lDTNnQ1/Izlo/MLCgiDK9n5WfLcO0uU92s+
FylKe8M+9wD4hUiHB/92dvSFX7L6taetPGop/IqtTyzFmf0Wwa9ZvRge2LLd
QrhKJEnz3LLPc+Fq9t932Dzq7iz4jUgBwWn/8dPhtywfb8rfIqbB70RqLz+a
PMkBrmH51n3Cq44T4Fp2vqP+ZmXpWPg9G39//wuJo+E6Nh5yqL/9CPiDSAOj
ljk0WsEf2fF0SNY4aA5/EqnkoaWPzSD4s0hdZ043fmQC14tk9OjXz8XG8Be2
fvtqKH7qATeIdF4vpd7fEP4qktWdqbve6sKNrH62UZ/uqg1/Y/1x4u7PF7Tg
7yyfki+a6beBf4gUtsG1bFlL+CfrNyX9TmQ1g3+x88epbUO//ML9vL9Z/7Gt
/tX3G/xHpEPfUls618N/2flQh2HzAurgJnZ+nJ9zb+NbuJlE4yrsTBJewSoS
vf7YZsjWZ3BziSa3cr0UVQa3kMhj7ZZU7xJYVaKuYu9U27twS4lCHXKS2t+A
1SS63UFlcnEh3Eoilwc398flw60l0r2k6W6RA6tLZLju4cJ7WXAbiRZrua9f
oLzfWUMi9wONu18JsKZE7aYahrkdg9tKtLXIp8Wlg7CWRP+dP9Kh6z64nUTT
RgprfXbA7SXa0y52kLgV7iBR2R3fn082wR0lavMtrbBpHazNjq+sYEXnSLiT
RL4BY58YhsCdJcrs9q2usz+sI1HrcRe3NPOBdSXSvC8mP/WE9SQqPVKpIrrD
+hKlPEsTlrjCXSSSjDZG6DnBBhIZiF8XnpsEG7LPs0+fMFl5f3lXiTrMXWt4
ZxTcTaIfx6bftB0Kd5co6aeFnWIw3EMisYFCf5nAPSU6tip7hq0R3EsiV7Pa
+6GGsBEb30/jKg92hntLpPJrXOAZLdhYoimjI9fmtYL7SPQhdHOz7GZwX4ms
h/WsOfRDef+/RF61f4aE1Svv/5fIL/NtxZha5f3/EnUcdfLp71fK+/9ZPGw3
G8Q9Vd7/L9HlNNu7tqXK+/8lMrLKz711W3n/v0QvGjd+t7+qvP9fonfeK6JO
5Snv/5doUKfJLu2ylff/S3RdpXrlHOXzAeYSmX/7824Pp7z/X6IRF8eeKjwE
W0o0apHrwxd74CESPRp/ZdbHBNiKxbNtC9u6TfBQiZxP+e5+EgVbS/R1nd3C
nFB4mEQ7NXkxzg8eLtEtvd2RExfDIyQacKr6xY958Eg23moTq5NnwqMkyu5H
uwdMhW0k0nnZvenEOHi0RFZL1P/rNQomiSZ0emsZYwnbSvSx/YoeT/rDYyTa
rdKheU8jeKxEcUfVal27wHYS0VLbuqgO8DiJ1rX3NdjXGh4vUaxFbezRJjz/
YS9Ry4d3Jx5qhCdI1PZDRWB8HTxRogfvovWXvYYnSWRh/thlxBN4Mvt+4i7r
P/dhB4myButVZhTBU1g+dnabPzMfnsryO6X2ft1p2FGiHf4/HENleJpEB/uM
/lJ/BHaS6O+J1g8X7IOdJXIoGah9Ufk8jItE5ae1rmrHwNPZ+Nptb+MWCc+Q
iMvT+7M9EJ4pkY9lfM75JbCrRHLLiQvK5sGzJLJZ2luzZjrsJpFng/fTuknw
bJbvfa5/fE3wHImGNfotumsFz2Xzt+Td3LQBsLtE33qZNK7pBc+T6IvGRic7
PXg+y5e3mQl/2sILJKpTLbgvtoAXSjSzQneYww88f+QhkeJ+yJsXH2BPiQ48
qf277DXsJdEuh5LDNWXwIokOJT6ud78Le0sU/Pdtp6uF8GKJhh8a3t8oB14i
UUIHO7eV6fBSiYwX5Vy6cAz2keh0i21bfuyDl0mkffjNo/7K562Ws3iyML7l
sgH2lSj688P4gDB4hUQ95l+w2bgC9mP9YPZFtQRP2F+ihVa/1BNmwQESLa88
7rtxChzIjk+1p2ug8vmwIBbvU+pqZwyFgyV6v1twGjwAXsnmb2T7Eyo94RBW
z7wb+tzoDIdK1NN79Mu4NvAqlq96H1raNuH5tTCJps7QOvvxCxwuUYjXhW67
38IREgWt67HAsgKOlOjeouVHbiifj1stUdqzxxpuV+E1EjktP3qpMgeOYv2t
VqNuXjq8VqKmSc6ZD4/C61g8js8aYr8XXs/6idmy1Ix4OJr1jyJBV3sdvEGi
We2TL65YCW+UKHnYnMLLS+EYiTJ2No3rOA/eJNHn+M3LZzvDsSy+Tnxw3z8e
jmP1JluDHg+HN7P8zJSttf6Dt0h0UjfG18YIjpeoWUtL1aW68FaJvFdY99qm
AW9jx7fox/u0Jjz/mCDRmyX5cUVf4O0S/TlzquuzN3CiRM+znt3+8AROYusX
1z75P+/CO9j4pzjoNC+Ed0p0XuXDN9Wz8C62PjJcG9tChndLNKPHtPd/DsF7
JLqyfp19ww54r0SvDmnmVW+C97H+tSw3qDQCTmbxbWIeX+AHp7D4MC835T3h
/Sy/ChoC413hAyzeLids8p0MH5SIL4jZMnk0fIj145x1h/son19NlWiZUUPt
3z7wYYnWFhtsLekCH2Hv364Zx2nBR9l8JvrPWdUcPibR3YOqt8Y34nna4xJV
9+zSRbsGVki06n6Jd4Xy+VuOxfPcrsXH78M8q8+HUqOWX4EFiU69vBNvdg4W
Jerb7UmXrzIssXyzz5mYnQrLLH74XsNW7YTTWH203tLaOhY+wf57lf6PGiPg
dNb/E75fzvKDM9h6ZJ5QF+AJZ0p0Znpm4CBX+CQb7wljAmomwackUoue3Eph
A2ex9aFLmPNCc/i0RG6plv6Gyuejz0jUO+7I6kf6cDbLT9Vje5Lawmcliowv
LZ+iAp+TqNWtbZ7qX/E8do5E42e+nHLlLXxeosMLD5xe9xS+INHGOPszNvfg
XLbe3N1r2e/LcB6rpxNNP+Zkw/msfpt1cg+X4AKWv9GOd4cfgi+y+vpVdcHv
JPgSi4ejOib5yufRL0vk+KO7XXQ4XChRzP6VNyasgK9ItGWBcWk7D/gqWx+N
aox8PAO+xvrvpCXlRybCRRLVF2S19BsFX5dI4+9tnVFm8A2J1LfNN25rDN+U
SH/YnQmVevAtth7rbL33lCZ8m633UoJNNzeD70hUc7mTjmeD8vl/iUZ29wyw
eat8/p/Vu9+ezobK/QHus/HbUnrn9134ActHtcG/Ky/DxRJdfXb845VsuISt
d94b5Z2Q4FKJ+qc6RSYfgh+y+jk80SZuB/yIzWeLZvoRm+DHEr2MC+nuHwGX
sfOT57GLlvjB5Wx9XBnz19MTfsLidVnkHw9X+CnrjzlmKxdNhiskOnu4/6pl
o+FnEp2okPRWWsCVEqV7ZS5Z3xd+LtHjM9/DdhjALyRqbv7bnW8Hv2TztbjB
+GIL+JVEYcGPX1Z8w/4RryXqM2fe8b+1cJVEG+b/Wm30HK5m9dHrdaSDcn+K
N6z+OmidDCuC37J+OXvQQOkC/I7NX1LOn+cZcA2rf71rzA2Ow7Usvq6ffuK2
D37P1juWj9UObIXrJNoUcufS63XwB9aPFj/uahYCf2TnMzo/jNf7wJ9YPTf/
9vbRPPgz6+8R7sHmLnA9W18OiihNtIe/sP4X5qXfqNwfpIHVx7f1DvMHw19Z
PSy7Enm7N9woUcWnMadJH/7G4i1ud/NzbeHvrP72z/K3ag7/YPVTxVXjXCP2
M/kp0e+pzZ+Rcr+TXyx+X6k03K6Ef7N+s9Nn1oIS+A+rd1lddL4XwX8latiS
M3RXLtzE+sHtC9eGnoSbyaTZaf69SgWsIlObWeKcrSlwc5mqfIKCaDvcQqYn
fnN6/tgAq8rUaua9FdlhcEuZAp3bLopYAavJNG62QdtxnnArmdofuO/XaRbc
WqbBTaW73jnA6jIN33lgU6Et3EYmV33fKcetYA2Z0v3cPm7pD2vKlKUzYeWq
HnBbmdwVH6t9OsNaMtlMfDzZsw3cTqblVnOlhU3Yb6e9TLP685reDXAHmUZW
nQ/xfwd3lCk22efTWuX+Pdrs+IPmrN1TDHeS6Zpqm4FZRXBnmaYUXv39MBfW
ken7huyvTSdhXZl2vH/U9T8e1mOu/RHudQDWl0nL8mrH1CS4i0wTMy7UvNgE
G8h087tla9PVsCGbrxvz/FcFwl1l2h42pt/txXA3mXifi5b93OHuMsWt350c
5wz3kOlVysx5n+3hnjKp/vTfMH8U3Esmp/P/dSgxh41kMpl8trVjP7i3TNOK
NfzudYWNZdolt5owS7n/Ux+Z3t9ZtKe6NdxXpmbrwy82/sb+Uf1kqmjb0nHg
W9hEppoe7Z/5F8OmMrWe8if4Yh7cX6Zf6bX63UV4gEylN88+iNsFD5TpirvK
cZV18CCZjlr02h2zHP6PfV6TtaQ3Cx4s04gBxu+ylftpmclULsZO9/oPNmfz
d6Xoc1cD2EImgw9aV16rwZYyHYiZ+OBsPfbzGiJT58wBXZOfwVYy5epYCLE3
4KEy5WQcDNtwBraWKWFbWOLWI/AwmQak7P5ydBs8XCa3BUlHroXDI2RKKypO
/e4Nj2T5UBn/ycoFHiXTue3nd6wfDdvIpOZlGv+kPzxapn7DA57Y6sEkUx+1
xvWnVWFb9v4b66KtPmM/tTEyXfg2p7KwAh4rk8aDzrsX3IDtZBoSXMCrZ8Pj
ZHpa9kC34Cg8no33pN2vorfD9jL9Ve+rOWM1PEGmOpWViRY+8ESZnvnbBXVX
7ic3SSaLpEGZenbwZDa/449M6m4GO8i09fxrG4tu8BQ2nlodt07XgKeyfKzv
ahn9HfvdOcq017HEPL8KnibTiaqyTa2LYScWr29ls/kFsLNMJw8dH3Q5DXaR
6e2fxkjLFOX+fzLdsEnvcipWuf+fTEarz7YcHaLc/0+mFpPKRjz2VO7/x+LL
9nTOGifl/n8y/T50O8pcuT+gm0yn7q2L/aLcP3A2+74q7R9c7KLc/0+m8Ixd
bgdaK/f/k+m5dXvDmEbsT+gu05757jqRr+F5rH5UjBgX9QCez+rLm8nHEwrg
BWy+TrezSDsBL5RpoOb7mkf7YQ9WT3P6XW+3BfaUKaDn5+vTw2AvmZZkTX+n
WAwvkqnjKnsjtZmwt0yr1x0JCrSDF7P5Dez9sNYcXiKT4beA8YE94aUy3Ruh
U9BSuV+kD4tfn2gbhXI/yWUyzeyqnetSBy+X6UGZ2lCtp7CvTHPXxnKlN+AV
MpVcFNXFc7CfTLu3L521hYf9ZarfLm4L2wMHsPqyaRQXHAMHsv50/en+yJVw
kEyXjwz0SfSCg2UKLipQP+UCr5Rpam7HkBdj4JD/HU+8YGgOh8qkfWD9Qa+e
8Co2fjbWjufaw2Ey1VY9Pd2lGRzO4tl4263Yj9g/NEKm/3Jdt7aohCNl6vnL
on7zHXi1TBcNNL92y4PXyHSQO5uQnwZHsX52T+XCcuX+pmtlWnj7UFCfrfA6
mUTLERnvI+H1rJ7N9F2WvxyOZvUmqeDgwbnwBtbPszLGbnaAN8o0aYzksn4k
HMPi+XG7opgB8CaZ5LDByXsM4ViZer9wupylCcfJ1PWhNPLZb+wPu5mtLyKW
NmnXwVtYPzggqM6sgONlGto8atyx2/BWVv/OfMr5mwtvY/Vl1k/3RSfgBJm8
veL7Pj4Ib2fjHRHf3jUBTmT9+GRph5dRcJJM+4qte4f5wztkChUiyXAhvFOm
/LHz5t90gnfJNGFkYljMGHg363e/8jdNsYD3sP75Y8v6Hr3hvay+t9jm0dQJ
3idTdvjMHjXK/YCTWT/Y5Zv1XLlfcIpM5/e76L56A+9n65GB62w/P4YPyNR8
5eL+GjfggzKNWeZ/e/B5+JBM3zo0dfeQ4VSZFGl+BocOwIdl+tqke/bNNviI
TNfX2n8YsRY+yvrdbvszKQHwMZnKbs9p3coTPs7itd2lp6unwwrWHx6d7N9s
PMyxert4Yd3WoTAv07ymX/p9TWCBrac0ZOFmF1hk32fO7p0RmrAkU4TzkwdW
f7GftCyTv86euX8+wmms31x+YXL3BXyCrSdT7prLxXC6TIsGB/jtvAJnyHRo
b/GjTdlwpkx6e5t5xQjwSZm23PmrsT0FPsXi7dX9a8e2wlky2WaEJxRGwadl
svT9NvtjAHxGJp2ysb2MveBs9v093SoWzYTPsvo8478NmRPgczId+Z6j1Vq5
/3eOTPoFH4OXKvcHP8/qqW/+iVLl/uEXZLoztEuWg3J/8VyZpE8fIu8o9x/P
k2mQSX+VOd+wP3k+60czz1vXv4MLWP39stlg51P4okwpig2H6S58ifVPz6RL
3y7Cl2VatflAyLksuJDVx7YJpzdy8BWZPsQ7hs5Nhq+yeh9x7dSorfA1ln8j
Kz1M1sJFbLwoKrJ7EHxdpvt9tn/v7g3fYN/nyc87pm7wTZlGn+K/jXaAb7F6
FxvtM380fJvlQ9nK7nHm8B3Wj175aOUaw3fZevn81P9+6cH3WH77aoWP1YTv
s/qls7d6V5Ny/39Wz3+WL6+vV+7/z9ZPR66pulUr9/+X6Xi9o+J6mXL/f9Z/
xy2eaHdbuf+/TE3rmlcXFSj3/5fploVesGuWcv9/tp48mlr7kVPu/8/ypXaX
XVKKcv9/1t/bN4TYJCj3/5cpSu9ceMN65f7/Mh02qLLPClHu/89ePy/84Wof
5f7/Mnl4ru7mNE+5/z/LD5WvuoOclfv/y9QQWpPTabxy/382n1FLm1SHK/f/
l9n5/NqKvwPhVzJZN6cpzXvBr2War3phfDsduEqmL0VtLhm3gavZ/G0elz3u
L/7/DG9k6uIb282vHn4rk8O2+o+Hq4tH/x9n4LSl
         
         "]]}}}, {}, {}, {{}, {}}, {{}, {}}}, {
    DisplayFunction -> Identity, PlotRangePadding -> {{
        Scaled[0.02], 
        Scaled[0.02]}, {
        Scaled[0.02], 
        Scaled[0.05]}}, AxesOrigin -> {2887.5, 0}, 
     PlotRange -> {{2900., 3700.}, {0, 1.51605013477901}}, PlotRangeClipping -> 
     True, ImagePadding -> All, DisplayFunction -> Identity, AspectRatio -> 
     NCache[GoldenRatio^(-1), 0.6180339887498948], Axes -> {True, True}, 
     AxesLabel -> {None, None}, AxesOrigin -> {2887.5, 0}, 
     BaseStyle -> {FontFamily -> "Arial", FontSize -> 16}, DisplayFunction :> 
     Identity, Frame -> {{True, True}, {True, True}}, 
     FrameLabel -> {{None, None}, {None, None}}, 
     FrameTicks -> {{Automatic, Automatic}, {Automatic, Automatic}}, 
     GridLines -> {None, None}, GridLinesStyle -> Directive[
       GrayLevel[0.5, 0.4]], ImageSize -> {450, 270}, 
     Method -> {"CoordinatesToolOptions" -> {"DisplayFunction" -> ({
           (Identity[#]& )[
            Part[#, 1]], 
           (Identity[#]& )[
            Part[#, 2]]}& ), "CopiedValueFunction" -> ({
           (Identity[#]& )[
            Part[#, 1]], 
           (Identity[#]& )[
            Part[#, 2]]}& )}}, PlotLabel -> 
     FormBox["\"Square Magnitude, abs/disp mix OFF\"", TraditionalForm], 
     PlotRange -> {{2900., 3700.}, {0, 1.51605013477901}}, PlotRangeClipping -> 
     True, PlotRangePadding -> {{
        Scaled[0.02], 
        Scaled[0.02]}, {
        Scaled[0.02], 
        Scaled[0.05]}}, Ticks -> {Automatic, Automatic}}],FormBox[
    FormBox[
     TemplateBox[{"0.2`", 
       RowBox[{"-", "0.2`"}]}, "LineLegend", DisplayFunction -> (FormBox[
        StyleBox[
         StyleBox[
          PaneBox[
           TagBox[
            GridBox[{{
               TagBox[
                GridBox[{{
                   GraphicsBox[{{
                    Directive[
                    EdgeForm[
                    Directive[
                    Opacity[0.3], 
                    GrayLevel[0]]], 
                    PointSize[0.1], 
                    RGBColor[0.368417, 0.506779, 0.709798], 
                    AbsoluteThickness[1.6], FontFamily -> "Arial", FontSize -> 
                    16], {
                    LineBox[{{0, 10}, {20, 10}}]}}, {
                    Directive[
                    EdgeForm[
                    Directive[
                    Opacity[0.3], 
                    GrayLevel[0]]], 
                    PointSize[0.1], 
                    RGBColor[0.368417, 0.506779, 0.709798], 
                    AbsoluteThickness[1.6], FontFamily -> "Arial", FontSize -> 
                    16], {}}}, AspectRatio -> Full, ImageSize -> {20, 10}, 
                    PlotRangePadding -> None, ImagePadding -> Automatic, 
                    BaselinePosition -> (Scaled[0.1] -> Baseline)], #}, {
                   GraphicsBox[{{
                    Directive[
                    EdgeForm[
                    Directive[
                    Opacity[0.3], 
                    GrayLevel[0]]], 
                    PointSize[0.1], 
                    RGBColor[0.880722, 0.611041, 0.142051], 
                    AbsoluteThickness[1.6], FontFamily -> "Arial", FontSize -> 
                    16], {
                    LineBox[{{0, 10}, {20, 10}}]}}, {
                    Directive[
                    EdgeForm[
                    Directive[
                    Opacity[0.3], 
                    GrayLevel[0]]], 
                    PointSize[0.1], 
                    RGBColor[0.880722, 0.611041, 0.142051], 
                    AbsoluteThickness[1.6], FontFamily -> "Arial", FontSize -> 
                    16], {}}}, AspectRatio -> Full, ImageSize -> {20, 10}, 
                    PlotRangePadding -> None, ImagePadding -> Automatic, 
                    BaselinePosition -> (Scaled[0.1] -> Baseline)], #2}}, 
                 GridBoxAlignment -> {
                  "Columns" -> {Center, Left}, "Rows" -> {{Baseline}}}, 
                 AutoDelete -> False, 
                 GridBoxDividers -> {
                  "Columns" -> {{False}}, "Rows" -> {{False}}}, 
                 GridBoxItemSize -> {"Columns" -> {{All}}, "Rows" -> {{All}}},
                  GridBoxSpacings -> {
                  "Columns" -> {{0.5}}, "Rows" -> {{0.8}}}], "Grid"]}}, 
             GridBoxAlignment -> {"Columns" -> {{Left}}, "Rows" -> {{Top}}}, 
             AutoDelete -> False, 
             GridBoxItemSize -> {
              "Columns" -> {{Automatic}}, "Rows" -> {{Automatic}}}, 
             GridBoxSpacings -> {"Columns" -> {{1}}, "Rows" -> {{0}}}], 
            "Grid"], Alignment -> Left, AppearanceElements -> None, 
           ImageMargins -> {{5, 5}, {5, 5}}, ImageSizeAction -> 
           "ResizeToFit"], LineIndent -> 0, StripOnInput -> False], {
         FontFamily -> "Arial"}, Background -> Automatic, StripOnInput -> 
         False], TraditionalForm]& ), 
      InterpretationFunction :> (RowBox[{"LineLegend", "[", 
         RowBox[{
           RowBox[{"{", 
             RowBox[{
               RowBox[{"Directive", "[", 
                 RowBox[{
                   RowBox[{"PointSize", "[", "0.005555555555555556`", "]"}], 
                   ",", 
                   InterpretationBox[
                    ButtonBox[
                    TooltipBox[
                    GraphicsBox[{{
                    GrayLevel[0], 
                    RectangleBox[{0, 0}]}, {
                    GrayLevel[0], 
                    RectangleBox[{1, -1}]}, {
                    RGBColor[0.368417, 0.506779, 0.709798], 
                    RectangleBox[{0, -1}, {2, 1}]}}, AspectRatio -> 1, Frame -> 
                    True, FrameStyle -> 
                    RGBColor[
                    0.24561133333333335`, 0.3378526666666667, 
                    0.4731986666666667], FrameTicks -> None, PlotRangePadding -> 
                    None, ImageSize -> 
                    Dynamic[{
                    Automatic, 1.35 CurrentValue["FontCapHeight"]/
                    AbsoluteCurrentValue[Magnification]}]], 
                    "RGBColor[0.368417, 0.506779, 0.709798]"], Appearance -> 
                    None, BaseStyle -> {}, BaselinePosition -> Baseline, 
                    DefaultBaseStyle -> {}, ButtonFunction :> 
                    With[{Typeset`box$ = EvaluationBox[]}, 
                    If[
                    Not[
                    AbsoluteCurrentValue["Deployed"]], 
                    SelectionMove[Typeset`box$, All, Expression]; 
                    FrontEnd`Private`$ColorSelectorInitialAlpha = 1; 
                    FrontEnd`Private`$ColorSelectorInitialColor = 
                    RGBColor[0.368417, 0.506779, 0.709798]; 
                    FrontEnd`Private`$ColorSelectorUseMakeBoxes = True; 
                    MathLink`CallFrontEnd[
                    FrontEnd`AttachCell[Typeset`box$, 
                    FrontEndResource["RGBColorValueSelector"], {
                    0, {Left, Bottom}}, {Left, Top}, 
                    "ClosingActions" -> {
                    "SelectionDeparture", "ParentChanged", 
                    "EvaluatorQuit"}]]]], BaseStyle -> Inherited, Evaluator -> 
                    Automatic, Method -> "Preemptive"], 
                    RGBColor[0.368417, 0.506779, 0.709798], Editable -> False,
                     Selectable -> False], ",", 
                   RowBox[{"AbsoluteThickness", "[", "1.6`", "]"}], ",", 
                   RowBox[{"FontFamily", "\[Rule]", "\"Arial\""}], ",", 
                   RowBox[{"FontSize", "\[Rule]", "16"}]}], "]"}], ",", 
               RowBox[{"Directive", "[", 
                 RowBox[{
                   RowBox[{"PointSize", "[", "0.005555555555555556`", "]"}], 
                   ",", 
                   InterpretationBox[
                    ButtonBox[
                    TooltipBox[
                    GraphicsBox[{{
                    GrayLevel[0], 
                    RectangleBox[{0, 0}]}, {
                    GrayLevel[0], 
                    RectangleBox[{1, -1}]}, {
                    RGBColor[0.880722, 0.611041, 0.142051], 
                    RectangleBox[{0, -1}, {2, 1}]}}, AspectRatio -> 1, Frame -> 
                    True, FrameStyle -> 
                    RGBColor[
                    0.587148, 0.40736066666666665`, 0.09470066666666668], 
                    FrameTicks -> None, PlotRangePadding -> None, ImageSize -> 
                    Dynamic[{
                    Automatic, 1.35 CurrentValue["FontCapHeight"]/
                    AbsoluteCurrentValue[Magnification]}]], 
                    "RGBColor[0.880722, 0.611041, 0.142051]"], Appearance -> 
                    None, BaseStyle -> {}, BaselinePosition -> Baseline, 
                    DefaultBaseStyle -> {}, ButtonFunction :> 
                    With[{Typeset`box$ = EvaluationBox[]}, 
                    If[
                    Not[
                    AbsoluteCurrentValue["Deployed"]], 
                    SelectionMove[Typeset`box$, All, Expression]; 
                    FrontEnd`Private`$ColorSelectorInitialAlpha = 1; 
                    FrontEnd`Private`$ColorSelectorInitialColor = 
                    RGBColor[0.880722, 0.611041, 0.142051]; 
                    FrontEnd`Private`$ColorSelectorUseMakeBoxes = True; 
                    MathLink`CallFrontEnd[
                    FrontEnd`AttachCell[Typeset`box$, 
                    FrontEndResource["RGBColorValueSelector"], {
                    0, {Left, Bottom}}, {Left, Top}, 
                    "ClosingActions" -> {
                    "SelectionDeparture", "ParentChanged", 
                    "EvaluatorQuit"}]]]], BaseStyle -> Inherited, Evaluator -> 
                    Automatic, Method -> "Preemptive"], 
                    RGBColor[0.880722, 0.611041, 0.142051], Editable -> False,
                     Selectable -> False], ",", 
                   RowBox[{"AbsoluteThickness", "[", "1.6`", "]"}], ",", 
                   RowBox[{"FontFamily", "\[Rule]", "\"Arial\""}], ",", 
                   RowBox[{"FontSize", "\[Rule]", "16"}]}], "]"}]}], "}"}], 
           ",", 
           RowBox[{"{", 
             RowBox[{#, ",", #2}], "}"}], ",", 
           RowBox[{"LegendMarkers", "\[Rule]", 
             RowBox[{"{", 
               RowBox[{
                 RowBox[{"{", 
                   RowBox[{"False", ",", "Automatic"}], "}"}], ",", 
                 RowBox[{"{", 
                   RowBox[{"False", ",", "Automatic"}], "}"}]}], "}"}]}], ",", 
           RowBox[{"Joined", "\[Rule]", 
             RowBox[{"{", 
               RowBox[{"True", ",", "True"}], "}"}]}], ",", 
           RowBox[{"LabelStyle", "\[Rule]", 
             RowBox[{"{", "}"}]}], ",", 
           RowBox[{"LegendLayout", "\[Rule]", "\"Column\""}]}], "]"}]& ), 
      Editable -> True], TraditionalForm], TraditionalForm]},
  "Legended",
  DisplayFunction->(GridBox[{{
      TagBox[
       ItemBox[
        PaneBox[
         TagBox[#, "SkipImageSizeLevel"], Alignment -> {Center, Baseline}, 
         BaselinePosition -> Baseline], DefaultBaseStyle -> "Labeled"], 
       "SkipImageSizeLevel"], 
      ItemBox[#2, DefaultBaseStyle -> "LabeledLabel"]}}, 
    GridBoxAlignment -> {"Columns" -> {{Center}}, "Rows" -> {{Center}}}, 
    AutoDelete -> False, GridBoxItemSize -> Automatic, 
    BaselinePosition -> {1, 1}]& ),
  Editable->True,
  InterpretationFunction->(RowBox[{"Legended", "[", 
     RowBox[{#, ",", 
       RowBox[{"Placed", "[", 
         RowBox[{#2, ",", "After"}], "]"}]}], "]"}]& )]], "Output",
 CellChangeTimes->{
  3.704111784774541*^9, 3.70411188581629*^9, 3.704111926106607*^9, {
   3.704112116942547*^9, 3.704112129786508*^9}, {3.704112193874683*^9, 
   3.704112220716117*^9}, 3.7041122626580133`*^9, 3.7041123093351*^9, 
   3.704112368610551*^9, {3.704112529729134*^9, 3.704112542422118*^9}, {
   3.704112583093628*^9, 3.7041126023858337`*^9}, {3.704112634179656*^9, 
   3.704112697727126*^9}, 3.704112833873415*^9, 3.704113001860923*^9, {
   3.7041130857569637`*^9, 3.704113139103178*^9}, {3.704113175110794*^9, 
   3.704113196520805*^9}, 3.7041133404549303`*^9, 3.704113849877902*^9, 
   3.704113934949802*^9, 3.704114108079949*^9, 3.7041141735586863`*^9, 
   3.7041142260594053`*^9, 3.704114324179449*^9, 3.70411450520998*^9, 
   3.7041145551863728`*^9, 3.704114671827285*^9, {3.70411471665837*^9, 
   3.704114759913021*^9}, 3.704114800807558*^9, 3.704114895936452*^9, {
   3.704114933972932*^9, 3.704114958729044*^9}, {3.704114998887369*^9, 
   3.704115025443948*^9}, 3.704128129408781*^9, {3.7041283204201813`*^9, 
   3.704128350108511*^9}, {3.704128637864378*^9, 3.704128650943181*^9}, 
   3.704128955914315*^9, 3.704128998627841*^9, {3.7041290534891*^9, 
   3.704129075361279*^9}, 3.704130193002277*^9, 3.7041302838353653`*^9, 
   3.7041303344469643`*^9, {3.704172435812324*^9, 3.704172459055996*^9}, 
   3.704172493771953*^9, 3.704172768834484*^9, {3.704172834577095*^9, 
   3.70417286245028*^9}, {3.704172899041731*^9, 3.704172910783031*^9}, 
   3.704173386822418*^9, {3.704173468704986*^9, 3.704173676178656*^9}, {
   3.704173709357609*^9, 3.70417377883591*^9}, {3.704173818086835*^9, 
   3.7041738440165367`*^9}, {3.704173883892425*^9, 3.704173990656575*^9}, {
   3.704174034936801*^9, 3.7041740811496563`*^9}, {3.704174116101358*^9, 
   3.704174156081254*^9}, {3.7041741891200333`*^9, 3.704174196671893*^9}, {
   3.704174245506351*^9, 3.704174255473153*^9}, {3.704174303933559*^9, 
   3.704174315561122*^9}, 3.704174350650714*^9, 3.70417496747405*^9, 
   3.7041750326922398`*^9, {3.704175260383827*^9, 3.704175276346476*^9}, {
   3.704175423426879*^9, 3.704175473782044*^9}, {3.704175513831695*^9, 
   3.70417566096542*^9}, 3.704175770618931*^9, 3.704175995321867*^9, {
   3.7041789687135153`*^9, 3.704179036955039*^9}, {3.704181076044379*^9, 
   3.704181175765093*^9}, 3.7041812240301437`*^9, 3.704181635214114*^9, 
   3.7041816773830757`*^9, 3.7041817331999073`*^9, {3.704181862020143*^9, 
   3.704181890237014*^9}, {3.704454429837825*^9, 3.7044544523749657`*^9}, 
   3.704454514916366*^9},ExpressionUUID->"0c996a82-dd74-44ce-abe9-\
e48ed4484f9a"]
}, Open  ]]
},
WindowSize->{719, 824},
WindowMargins->{{Automatic, 89}, {Automatic, 0}},
FrontEndVersion->"11.1 for Mac OS X x86 (32-bit, 64-bit Kernel) (April 18, \
2017)",
StyleDefinitions->"Default.nb"
]
(* End of Notebook Content *)

(* Internal cache information *)
(*CellTagsOutline
CellTagsIndex->{}
*)
(*CellTagsIndex
CellTagsIndex->{}
*)
(*NotebookFileOutline
Notebook[{
Cell[CellGroupData[{
Cell[422, 15, 34421, 806, 3099, "Input", "ExpressionUUID" -> \
"c2e8ea12-2fdc-4456-aa66-9e621f8ce6ee"],
Cell[CellGroupData[{
Cell[34868, 825, 2946, 46, 24, "Print", "ExpressionUUID" -> \
"268056db-39fd-4118-8fdd-6e9c9c955bb6"],
Cell[37817, 873, 2841, 42, 24, "Print", "ExpressionUUID" -> \
"0bc9f3f9-d6fd-4514-aa51-21de332271fd"]
}, Open  ]],
Cell[40673, 918, 56928, 980, 287, "Output", "ExpressionUUID" -> \
"369bbc2c-e5e8-4bff-aa17-d83de50657b1"],
Cell[97604, 1900, 56418, 972, 287, "Output", "ExpressionUUID" -> \
"9ccc5621-ffc5-4398-8ff1-9f61e2b69bce"],
Cell[154025, 2874, 56606, 975, 287, "Output", "ExpressionUUID" -> \
"acdb9951-e455-4ceb-a6ff-8bef1908dcaf"],
Cell[210634, 3851, 56571, 974, 287, "Output", "ExpressionUUID" -> \
"d938c769-f387-46fd-a177-18520e240024"]
}, Open  ]]
}
]
*)
