# Supplementary material for: Second-order spectral lineshapes from charged interfaces
Source: Nat Commun. 2017 Oct 18;8:1032. doi: 10.1038/s41467-017-01088-0 (PMC5647331; doi:10.1038/s41467-017-01088-0)
Supplement: Supplementary file 9 — Supplementary Data 6 [file 41467_2017_1088_MOESM9_ESM.txt]

(*CacheID: 234*)
(* Internal cache information:
NotebookFileLineBreakTest
NotebookFileLineBreakTest
NotebookDataPosition[         0,          0]
NotebookDataLength[    862654,      15451]
NotebookOptionsPosition[    861070,      15404]
NotebookOutlinePosition[    861455,      15421]
CellTagsIndexPosition[    861412,      15418]
WindowFrame->Normal*)

(* Beginning of Notebook Content *)
Notebook[{

Cell[CellGroupData[{
Cell[BoxData[
 StyleBox[
  RowBox[{
   RowBox[{"(*", 
    RowBox[{
     RowBox[{"**", "**", "**", "**", "**", "**", "**"}], "*", " ", "TRIPLE", 
     " ", 
     RowBox[{"OH", " ", "**", "**", "**", "**"}]}], "*****)"}], 
   "\[IndentingNewLine]", "\[IndentingNewLine]", 
   RowBox[{"(*", " ", 
    RowBox[{
    "read", " ", "and", " ", "write", " ", "from", " ", "current", " ", 
     "directory"}], " ", "*)"}], "\[IndentingNewLine]", 
   RowBox[{
    RowBox[{
     RowBox[{"SetDirectory", "[", 
      RowBox[{"NotebookDirectory", "[", "]"}], "]"}], ";"}], 
    "\[IndentingNewLine]", "\[IndentingNewLine]", 
    RowBox[{"(*", 
     RowBox[{
      RowBox[{"import", " ", "refr", " ", "index", " ", 
       RowBox[{"functions", ":", " ", 
        RowBox[{"wavelength", " ", "in", " ", "nm", " ", "in"}]}]}], ",", " ", 
      RowBox[{
      "refractive", " ", "index", " ", "of", " ", "water", " ", "out"}]}], 
     "*)"}], "\[IndentingNewLine]", 
    RowBox[{
     RowBox[{"refrWater", " ", "=", " ", 
      RowBox[{"Import", "[", "\"\<refrWaterFunc.m\>\"", "]"}]}], ";"}], " ", 
    "\[IndentingNewLine]", "\[IndentingNewLine]", 
    RowBox[{"(*", " ", 
     RowBox[{"fundamental", " ", "constants"}], " ", "*)"}], 
    "\[IndentingNewLine]", 
    RowBox[{
     RowBox[{"eR", " ", "=", " ", "78"}], ";", " ", 
     RowBox[{"(*", 
      RowBox[{
       RowBox[{"relative", " ", "permittivity"}], ",", " ", 
       RowBox[{"bulk", " ", "water"}]}], "*)"}], "\[IndentingNewLine]", 
     RowBox[{"e0", " ", "=", " ", "8.854*^-12"}], " ", ";", 
     RowBox[{"(*", " ", 
      RowBox[{"vacuum", " ", "permittivity", " ", 
       RowBox[{"F", "/", "m"}]}], " ", "*)"}], "\[IndentingNewLine]", 
     RowBox[{"kB", " ", "=", " ", "1.3806*^-23"}], ";", 
     RowBox[{"(*", 
      RowBox[{
       RowBox[{"boltzmann", " ", "constant"}], ",", " ", 
       RowBox[{"J", "/", "K"}]}], "*)"}], "\[IndentingNewLine]", 
     RowBox[{"elec", " ", "=", " ", "1.6021*^-19"}], ";", 
     RowBox[{"(*", 
      RowBox[{
       RowBox[{"elementary", " ", "charge", " ", "electron"}], ",", " ", 
       "C"}], "*)"}], "\[IndentingNewLine]", 
     RowBox[{"T", " ", "=", " ", "298"}], ";", " ", 
     RowBox[{"(*", 
      RowBox[{"temp", " ", "Kelvin"}], "*)"}], "\[IndentingNewLine]", 
     RowBox[{"fara", "=", "96488"}], ";", 
     RowBox[{"(*", 
      RowBox[{
       RowBox[{"Faraday", " ", "constant"}], ",", " ", 
       RowBox[{"C", "/", "mol"}]}], "*)"}], "\[IndentingNewLine]", 
     RowBox[{"avo", "=", "6.023*^23"}], ";", " ", 
     RowBox[{"(*", 
      RowBox[{
       RowBox[{
        RowBox[{"Avogadro", "'"}], "s", " ", "number"}], ",", " ", 
       RowBox[{"/", "mol"}]}], "*)"}], "\[IndentingNewLine]", 
     RowBox[{"c", " ", "=", " ", "2.998*^8"}], " ", ";", 
     RowBox[{"(*", " ", 
      RowBox[{
       RowBox[{"speed", " ", "of", " ", "light"}], ",", " ", 
       RowBox[{"m", "/", "s"}]}], " ", "*)"}], "\[IndentingNewLine]", 
     "\[IndentingNewLine]", 
     RowBox[{"(*", 
      RowBox[{
       RowBox[{
        RowBox[{
         RowBox[{"**", "**", "**", "**", "**", " ", 
          RowBox[{"SET", ":", " ", 
           RowBox[{"OPTICAL", " ", "PARAMETERS"}]}]}], " ", "**"}], "**"}], 
       "**"}], "*******)"}], "\[IndentingNewLine]", 
     RowBox[{"wl1", " ", "=", " ", "800"}], ";", " ", 
     RowBox[{"(*", " ", 
      RowBox[{
       RowBox[{"upconverting", " ", "wavelength"}], ",", " ", "nm"}], " ", 
      "*)"}], "\[IndentingNewLine]", "\[IndentingNewLine]", 
     "\[IndentingNewLine]", 
     RowBox[{"(*", " ", 
      RowBox[{"wavenumbers", " ", "of", " ", "broadband", " ", "beam"}], " ", 
      "*)"}], "\[IndentingNewLine]", 
     RowBox[{"wLow", " ", "=", " ", "2800"}], ";"}], " ", 
    "\[IndentingNewLine]", 
    RowBox[{
     RowBox[{"wHigh", " ", "=", " ", "3800"}], ";"}], "\[IndentingNewLine]", 
    RowBox[{
     RowBox[{"wRes", " ", "=", " ", ".5"}], ";"}], "\[IndentingNewLine]", 
    RowBox[{
     RowBox[{"w", " ", "=", " ", 
      RowBox[{"Range", "[", 
       RowBox[{"wLow", ",", "wHigh", ",", "wRes"}], "]"}]}], ";"}], 
    "\[IndentingNewLine]", "\[IndentingNewLine]", 
    RowBox[{"(*", " ", 
     RowBox[{"angles", " ", "in", " ", "degrees"}], " ", "*)"}], 
    "\[IndentingNewLine]", 
    RowBox[{
     RowBox[{"theta1", " ", "=", " ", "45"}], ";", " ", 
     RowBox[{"(*", " ", 
      RowBox[{"upconverting", " ", "angle"}], " ", "*)"}], 
     "\[IndentingNewLine]", 
     RowBox[{"theta2", " ", "=", " ", "60"}], ";", " ", 
     RowBox[{"(*", " ", 
      RowBox[{"broadband", " ", "angle"}], " ", "*)"}], "\[IndentingNewLine]",
      "\[IndentingNewLine]", 
     RowBox[{"(*", 
      RowBox[{"calculate", ":", " ", 
       RowBox[{
       "dKZ", " ", "for", " ", "specific", " ", "wavenumbers", " ", "given", 
        " ", "above", " ", "parameters"}]}], "*)"}], "\[IndentingNewLine]", 
     RowBox[{
      RowBox[{"dKZfromWN", "[", "wn_", "]"}], ":=", 
      RowBox[{
       RowBox[{
        RowBox[{
         RowBox[{"(", " ", 
          RowBox[{"2", "*", "Pi", "*", 
           RowBox[{"c", "/", 
            RowBox[{"(", 
             RowBox[{"wl1", "*", 
              RowBox[{"10", "^", 
               RowBox[{"-", "9"}]}]}], ")"}]}]}], ")"}], "/", "c"}], "*", 
        RowBox[{"Sqrt", "[", 
         RowBox[{
          RowBox[{
           RowBox[{"refrWater", "[", "wl1", "]"}], "^", "2"}], " ", "-", " ", 
          
          RowBox[{
           RowBox[{"Sin", "[", 
            RowBox[{"theta1", " ", "\[Degree]"}], "]"}], "^", "2"}]}], 
         "]"}]}], "+", " ", 
       RowBox[{
        RowBox[{
         RowBox[{"(", " ", 
          RowBox[{"2", "*", "Pi", "*", 
           RowBox[{"c", "/", 
            RowBox[{"(", 
             RowBox[{
              RowBox[{"(", 
               RowBox[{
                RowBox[{"10", "^", "7"}], "/", "wn"}], ")"}], "*", 
              RowBox[{"10", "^", 
               RowBox[{"-", "9"}]}]}], ")"}]}]}], ")"}], "/", "c"}], "*", 
        RowBox[{"Sqrt", "[", 
         RowBox[{
          RowBox[{
           RowBox[{"refrWater", "[", 
            RowBox[{
             RowBox[{"10", "^", "7"}], "/", "wn"}], "]"}], "^", "2"}], " ", 
          "-", " ", 
          RowBox[{
           RowBox[{"Sin", "[", 
            RowBox[{"theta2", " ", "\[Degree]"}], "]"}], "^", "2"}]}], 
         "]"}]}], " ", "+", " ", 
       RowBox[{
        RowBox[{
         RowBox[{"(", 
          RowBox[{"2", "*", "Pi", "*", 
           RowBox[{"c", "/", 
            RowBox[{"(", 
             RowBox[{
              RowBox[{"(", 
               RowBox[{
                RowBox[{"10", "^", "7"}], "/", 
                RowBox[{"(", 
                 RowBox[{
                  RowBox[{"(", 
                   RowBox[{
                    RowBox[{"10", "^", "7"}], "/", "wl1"}], ")"}], "+", 
                  "wn"}], ")"}]}], ")"}], "*", 
              RowBox[{"10", "^", 
               RowBox[{"-", "9"}]}]}], ")"}]}]}], ")"}], "/", "c"}], "*", 
        RowBox[{"Sqrt", "[", 
         RowBox[{
          RowBox[{
           RowBox[{"refrWater", "[", 
            RowBox[{"(", 
             RowBox[{
              RowBox[{"10", "^", "7"}], "/", 
              RowBox[{"(", 
               RowBox[{
                RowBox[{"(", 
                 RowBox[{
                  RowBox[{"10", "^", "7"}], "/", "wl1"}], ")"}], "+", "wn"}], 
               ")"}]}], ")"}], "]"}], "^", "2"}], " ", "-", " ", 
          RowBox[{
           RowBox[{"Sin", "[", 
            RowBox[{
             RowBox[{"Pi", "/", "2"}], "-", 
             RowBox[{"ArcTan", "[", 
              RowBox[{
               RowBox[{"(", 
                RowBox[{
                 RowBox[{
                  RowBox[{"(", 
                   RowBox[{"2", "*", 
                    RowBox[{"Pi", "/", 
                    RowBox[{"(", 
                    RowBox[{"wl1", "*", 
                    RowBox[{"10", "^", 
                    RowBox[{"-", "9"}]}]}], ")"}]}]}], ")"}], "*", 
                  RowBox[{"Cos", "[", 
                   RowBox[{"theta1", " ", "\[Degree]"}], "]"}]}], "+", " ", 
                 RowBox[{
                  RowBox[{"(", 
                   RowBox[{"2", "*", 
                    RowBox[{"Pi", "/", 
                    RowBox[{"(", 
                    RowBox[{
                    RowBox[{"(", 
                    RowBox[{
                    RowBox[{"10", "^", "7"}], "/", "wn"}], ")"}], "*", 
                    RowBox[{"10", "^", 
                    RowBox[{"-", "9"}]}]}], ")"}]}]}], ")"}], "*", 
                  RowBox[{"Cos", "[", 
                   RowBox[{"theta2", " ", "\[Degree]"}], "]"}]}]}], ")"}], 
               "/", 
               RowBox[{"(", 
                RowBox[{
                 RowBox[{
                  RowBox[{"(", 
                   RowBox[{"2", "*", 
                    RowBox[{"Pi", "/", 
                    RowBox[{"(", 
                    RowBox[{"wl1", "*", 
                    RowBox[{"10", "^", 
                    RowBox[{"-", "9"}]}]}], ")"}]}]}], ")"}], "*", 
                  RowBox[{"Sin", "[", 
                   RowBox[{"theta1", " ", "\[Degree]"}], "]"}]}], "+", " ", 
                 RowBox[{
                  RowBox[{"(", 
                   RowBox[{"2", "*", 
                    RowBox[{"Pi", "/", 
                    RowBox[{"(", 
                    RowBox[{
                    RowBox[{"(", 
                    RowBox[{
                    RowBox[{"10", "^", "7"}], "/", "wn"}], ")"}], "*", 
                    RowBox[{"10", "^", 
                    RowBox[{"-", "9"}]}]}], ")"}]}]}], ")"}], "*", 
                  RowBox[{"Sin", "[", 
                   RowBox[{"theta2", " ", "\[Degree]"}], "]"}]}]}], ")"}]}], 
              "]"}]}], "]"}], "^", "2"}]}], "]"}]}]}]}], ";"}], 
    "\[IndentingNewLine]", "\[IndentingNewLine]", 
    RowBox[{"(*", 
     RowBox[{
      RowBox[{"**", "**", "**", "**", "**"}], "*", "SET", " ", "Ionic", " ", 
      RowBox[{
       RowBox[{"strength", " ", "[", "M", "]"}], " ", "**", "**", "**", 
       "**"}]}], "********)"}], "\[IndentingNewLine]", 
    RowBox[{
     RowBox[{"conc", " ", "=", "4*^-5"}], ";"}], " ", "\[IndentingNewLine]", 
    "\[IndentingNewLine]", 
    RowBox[{"(*", " ", 
     RowBox[{"calculate", ":", " ", 
      RowBox[{"Debye", " ", 
       RowBox[{"Length", " ", "[", "m", "]"}]}]}], " ", "*)"}], 
    "\[IndentingNewLine]", 
    RowBox[{
     RowBox[{"debye", " ", "=", " ", 
      RowBox[{"Sqrt", "[", 
       RowBox[{
        RowBox[{"(", 
         RowBox[{"eR", "*", "e0", "*", "8.314", "*", "T"}], ")"}], "/", 
        RowBox[{"(", 
         RowBox[{"2", "*", 
          RowBox[{"(", 
           RowBox[{"fara", "^", "2"}], ")"}], "*", "conc", "*", "1000"}], 
         ")"}]}], "]"}]}], ";"}], "\[IndentingNewLine]", 
    RowBox[{
     RowBox[{"kappa", " ", "=", " ", 
      RowBox[{"1", "/", 
       RowBox[{"(", 
        RowBox[{"1", "*", "debye"}], ")"}]}]}], ";"}], "\[IndentingNewLine]", 
    "\[IndentingNewLine]", 
    RowBox[{"(*", 
     RowBox[{
      RowBox[{
       RowBox[{
        RowBox[{
         RowBox[{"**", "**", "**", "**"}], "*", " ", 
         RowBox[{"SET", ":", " ", 
          RowBox[{"surface", " ", "charge", " ", 
           RowBox[{"density", " ", "[", 
            RowBox[{"C", "/", 
             RowBox[{"m", "^", "2"}]}], "]"}]}]}]}], " ", "**"}], "**"}], 
      "**"}], "******)"}], "\[IndentingNewLine]", 
    RowBox[{
     RowBox[{"sigmas", " ", "=", " ", 
      RowBox[{"{", 
       RowBox[{
        RowBox[{"+", "0.0003"}], ",", 
        RowBox[{"+", "0.00015"}], ",", ".000015", ",", 
        RowBox[{"-", ".000015"}], ",", 
        RowBox[{"-", "0.00015"}], ",", 
        RowBox[{"-", "0.0003"}]}], "}"}]}], ";"}], "\[IndentingNewLine]", 
    "\[IndentingNewLine]", 
    RowBox[{"(*", " ", 
     RowBox[{"calculate", ":", " ", 
      RowBox[{
      "potential", " ", "by", " ", "Gouy", " ", "Chapman", " ", "model"}]}], 
     " ", "*)"}], "\[IndentingNewLine]", 
    RowBox[{
     RowBox[{"potentials", " ", "=", " ", 
      RowBox[{
       RowBox[{"(", 
        RowBox[{
         RowBox[{"(", 
          RowBox[{"2", "*", "kB", "*", "T"}], ")"}], "/", "elec"}], ")"}], 
       "*", 
       RowBox[{"ArcSinh", "[", 
        RowBox[{"sigmas", "/", 
         RowBox[{"Sqrt", "[", 
          RowBox[{
          "8000", "*", "kB", "*", "T", "*", "avo", "*", "eR", "*", "e0", "*", 
           "conc"}], "]"}]}], "]"}]}]}], ";"}], "\[IndentingNewLine]", 
    RowBox[{
     RowBox[{"Print", "[", 
      RowBox[{"\"\<potentials = \>\"", ",", " ", 
       RowBox[{"potentials", "*", "1000"}], ",", " ", "\"\< mV\>\""}], "]"}], 
     ";"}], "\[IndentingNewLine]", 
    RowBox[{
     RowBox[{"Print", "[", 
      RowBox[{"\"\<Debye length = \>\"", ",", 
       RowBox[{"debye", "*", "1*^9"}], ",", " ", "\"\< nm\>\""}], "]"}], 
     ";"}], "\[IndentingNewLine]", "\[IndentingNewLine]", 
    RowBox[{"(*", 
     RowBox[{
      RowBox[{"**", "**", "**", "**"}], "*", " ", 
      RowBox[{"SET", ":", " ", 
       RowBox[{"peak", " ", "parameters"}]}]}], " ", "************)"}], 
    "\[IndentingNewLine]", "\[IndentingNewLine]", 
    RowBox[{"(*", " ", 
     RowBox[{"PEAK", " ", "1"}], " ", "*)"}], "\[IndentingNewLine]", 
    RowBox[{"(*", " ", "chi2", " ", "*)"}], "\[IndentingNewLine]", 
    RowBox[{
     RowBox[{"w1", " ", "=", " ", "3200"}], ";", " ", 
     RowBox[{"(*", " ", 
      RowBox[{"position", " ", "of", " ", "peak", " ", "1"}], " ", "*)"}], 
     "\[IndentingNewLine]", 
     RowBox[{"chi2w1", " ", "=", " ", "2"}], ";", " ", 
     RowBox[{"(*", " ", 
      RowBox[{"magnitude", " ", "of", " ", "peak", " ", "1", " ", "chi2"}], 
      " ", "*)"}], "\[IndentingNewLine]", 
     RowBox[{"phiChi2w1", "=", " ", "0"}], ";", " ", 
     RowBox[{"(*", 
      RowBox[{
      "phase", " ", "of", " ", "peak", " ", "1", " ", "chi", " ", "2"}], " ", 
      "*)"}], "\[IndentingNewLine]", 
     RowBox[{"gammaChi2w1", " ", "=", " ", "120"}], ";", " ", 
     RowBox[{"(*", 
      RowBox[{
      "damping", " ", "of", " ", "peak", " ", "1", " ", "chi", " ", "2"}], 
      " ", "*)"}], "\[IndentingNewLine]", 
     RowBox[{"(*", " ", "chi3", " ", "*)"}], "\[IndentingNewLine]", 
     RowBox[{"w1chi3", " ", "=", " ", "3250"}], ";", " ", 
     RowBox[{"(*", " ", 
      RowBox[{
      "shifted", " ", "position", " ", "of", " ", "peak", " ", "1", " ", 
       "chi3"}], " ", "*)"}], "\[IndentingNewLine]", 
     RowBox[{"chi3w1", " ", "=", " ", "200"}], ";", " ", 
     RowBox[{"(*", " ", 
      RowBox[{"magnitude", " ", "of", " ", "peak", " ", "1", " ", "chi3"}], 
      " ", "*)"}], "\[IndentingNewLine]", 
     RowBox[{"phiChi3w1", " ", "=", " ", "0"}], ";", " ", 
     RowBox[{"(*", " ", 
      RowBox[{"phase", " ", "of", " ", "peak", " ", "1", " ", "chi3"}], " ", 
      "*)"}], "\[IndentingNewLine]", 
     RowBox[{"gammaChi3w1", " ", "=", " ", "150"}], ";", " ", 
     RowBox[{"(*", 
      RowBox[{
      "damping", " ", "of", " ", "peak", " ", "1", " ", "chi", " ", "2"}], 
      " ", "*)"}], "\[IndentingNewLine]", "\[IndentingNewLine]", 
     RowBox[{"(*", " ", 
      RowBox[{"PEAK", " ", "2"}], " ", "*)"}], "\[IndentingNewLine]", 
     RowBox[{"(*", " ", "chi2", " ", "*)"}], "\[IndentingNewLine]", 
     RowBox[{"w2", " ", "=", " ", "3400"}], ";", " ", 
     RowBox[{"(*", " ", 
      RowBox[{"position", " ", "of", " ", "peak", " ", "1"}], " ", "*)"}], 
     "\[IndentingNewLine]", 
     RowBox[{"chi2w2", " ", "=", " ", "10"}], ";", " ", 
     RowBox[{"(*", " ", 
      RowBox[{"magnitude", " ", "of", " ", "peak", " ", "1", " ", "chi2"}], 
      " ", "*)"}], "\[IndentingNewLine]", 
     RowBox[{"phiChi2w2", "=", " ", "0"}], ";", " ", 
     RowBox[{"(*", 
      RowBox[{
      "phase", " ", "of", " ", "peak", " ", "1", " ", "chi", " ", "2"}], " ", 
      "*)"}], "\[IndentingNewLine]", 
     RowBox[{"gammaChi2w2", " ", "=", " ", "120"}], ";", " ", 
     RowBox[{"(*", 
      RowBox[{
      "damping", " ", "of", " ", "peak", " ", "1", " ", "chi", " ", "2"}], 
      " ", "*)"}], "\[IndentingNewLine]", 
     RowBox[{"(*", " ", "chi3", " ", "*)"}], "\[IndentingNewLine]", 
     RowBox[{"w2chi3", " ", "=", " ", "3450"}], ";", " ", 
     RowBox[{"(*", " ", 
      RowBox[{
      "shifted", " ", "position", " ", "of", " ", "peak", " ", "1", " ", 
       "chi3"}], " ", "*)"}], "\[IndentingNewLine]", 
     RowBox[{"chi3w2", " ", "=", " ", "100"}], ";", " ", 
     RowBox[{"(*", " ", 
      RowBox[{"magnitude", " ", "of", " ", "peak", " ", "1", " ", "chi3"}], 
      " ", "*)"}], "\[IndentingNewLine]", 
     RowBox[{"phiChi3w2", " ", "=", " ", "0"}], ";", " ", 
     RowBox[{"(*", " ", 
      RowBox[{"phase", " ", "of", " ", "peak", " ", "1", " ", "chi3"}], " ", 
      "*)"}], "\[IndentingNewLine]", 
     RowBox[{"gammaChi3w2", " ", "=", " ", "150"}], ";", " ", 
     RowBox[{"(*", 
      RowBox[{
      "damping", " ", "of", " ", "peak", " ", "1", " ", "chi", " ", "2"}], 
      " ", "*)"}], "\[IndentingNewLine]", "\[IndentingNewLine]", 
     RowBox[{"(*", " ", 
      RowBox[{"PEAK", " ", "3"}], " ", "*)"}], "\[IndentingNewLine]", 
     RowBox[{"(*", " ", "chi2", " ", "*)"}], "\[IndentingNewLine]", 
     RowBox[{"w3", " ", "=", " ", "3700"}], ";", " ", 
     RowBox[{"(*", " ", 
      RowBox[{"position", " ", "of", " ", "peak", " ", "1"}], " ", "*)"}], 
     "\[IndentingNewLine]", 
     RowBox[{"chi2w3", " ", "=", " ", "2"}], ";", " ", 
     RowBox[{"(*", " ", 
      RowBox[{"magnitude", " ", "of", " ", "peak", " ", "1", " ", "chi2"}], 
      " ", "*)"}], "\[IndentingNewLine]", 
     RowBox[{"phiChi2w3", "=", " ", "Pi"}], ";"}], " ", 
    RowBox[{"(*", 
     RowBox[{
     "phase", " ", "of", " ", "peak", " ", "1", " ", "chi", " ", "2"}], " ", 
     "*)"}], "\[IndentingNewLine]", 
    RowBox[{
     RowBox[{"gammaChi2w3", " ", "=", " ", "25"}], ";", " ", 
     RowBox[{"(*", 
      RowBox[{
      "damping", " ", "of", " ", "peak", " ", "1", " ", "chi", " ", "2"}], 
      " ", "*)"}], "\[IndentingNewLine]", "\[IndentingNewLine]", 
     RowBox[{"(*", 
      RowBox[{
       RowBox[{
        RowBox[{
        "**", "**", "**", "**", "**", "**", "**", "**", "**", " ", 
         "SECTION"}], " ", "1"}], ":", " ", 
       RowBox[{
        RowBox[{
         RowBox[{"abs", "/", "disp"}], " ", "ON"}], " ", "**", "**", "**"}]}],
       "**************)"}], "\[IndentingNewLine]", "\[IndentingNewLine]", 
     RowBox[{
      RowBox[{"fONtrip", "[", "pot_", "]"}], ":=", " ", 
      RowBox[{
       RowBox[{
        RowBox[{"(", 
         RowBox[{"chi2w1", "*", 
          RowBox[{"Exp", "[", 
           RowBox[{"I", "*", "phiChi2w1"}], "]"}]}], ")"}], "/", 
        RowBox[{"(", 
         RowBox[{"w", "-", "w1", "+", 
          RowBox[{"gammaChi2w1", "*", "I"}]}], ")"}]}], "+", 
       RowBox[{
        RowBox[{"(", 
         RowBox[{"chi2w2", "*", 
          RowBox[{"Exp", "[", 
           RowBox[{"I", "*", "phiChi2w2"}], "]"}]}], ")"}], "/", 
        RowBox[{"(", 
         RowBox[{"w", "-", "w2", "+", 
          RowBox[{"gammaChi2w2", "*", "I"}]}], ")"}]}], "+", " ", 
       RowBox[{
        RowBox[{"(", 
         RowBox[{"chi2w3", "*", 
          RowBox[{"Exp", "[", 
           RowBox[{"I", "*", "phiChi2w3"}], "]"}]}], ")"}], "/", 
        RowBox[{"(", 
         RowBox[{"w", "-", "w3", "+", 
          RowBox[{"gammaChi2w3", "*", "I"}]}], ")"}]}], "+", 
       RowBox[{
        RowBox[{"(", 
         RowBox[{
          RowBox[{
           RowBox[{"(", 
            RowBox[{"chi3w1", "*", 
             RowBox[{"Exp", "[", 
              RowBox[{"I", "*", "phiChi3w1"}], "]"}]}], ")"}], "/", 
           RowBox[{"(", 
            RowBox[{"w", "-", "w1chi3", "+", 
             RowBox[{"gammaChi3w1", "*", "I"}]}], ")"}]}], "+", 
          RowBox[{
           RowBox[{"(", 
            RowBox[{"chi3w2", "*", 
             RowBox[{"Exp", "[", 
              RowBox[{"I", "*", "phiChi3w2"}], "]"}]}], ")"}], "/", 
           RowBox[{"(", 
            RowBox[{"w", "-", "w2chi3", "+", 
             RowBox[{"gammaChi3w2", "*", "I"}]}], ")"}]}]}], ")"}], "*", 
        RowBox[{"(", 
         RowBox[{"kappa", "/", 
          RowBox[{"(", 
           RowBox[{"Sqrt", "[", 
            RowBox[{
             RowBox[{"kappa", "^", "2"}], "+", 
             RowBox[{
              RowBox[{"dKZfromWN", "[", "w", "]"}], "^", "2"}]}], "]"}], 
           ")"}]}], ")"}], 
        RowBox[{"Exp", "[", 
         RowBox[{"I", "*", 
          RowBox[{"ArcTan", "[", 
           RowBox[{
            RowBox[{"dKZfromWN", "[", "w", "]"}], "/", "kappa"}], "]"}]}], 
         "]"}], "*", "pot"}]}]}], ";"}], "\[IndentingNewLine]", 
    "\[IndentingNewLine]", 
    RowBox[{"(*", 
     RowBox[{
      RowBox[{
       RowBox[{"**", "**"}], "*", " ", "PLOT", " ", "1"}], ":", " ", 
      RowBox[{"ABS", "^", "2"}]}], "  ", "********)"}], "\[IndentingNewLine]", 
    RowBox[{
     RowBox[{"ydata", " ", "=", " ", 
      RowBox[{
       RowBox[{"Abs", "[", 
        RowBox[{"Map", "[", 
         RowBox[{"fONtrip", ",", "potentials"}], "]"}], "]"}], "^", "2"}]}], 
     ";"}], "\[IndentingNewLine]", 
    RowBox[{
     RowBox[{"plotdata", "=", 
      RowBox[{
       RowBox[{
        RowBox[{"Inner", "[", 
         RowBox[{"List", ",", "w", ",", "#", ",", "List"}], "]"}], "&"}], "/@",
        " ", "ydata"}]}], ";"}], "\[IndentingNewLine]", 
    RowBox[{"ListLinePlot", "[", 
     RowBox[{"plotdata", ",", 
      RowBox[{"Frame", "\[Rule]", "True"}], ",", 
      RowBox[{"BaseStyle", "\[Rule]", 
       RowBox[{"{", 
        RowBox[{
         RowBox[{"FontFamily", "\[Rule]", "\"\<Arial\>\""}], ",", 
         RowBox[{"FontSize", "\[Rule]", "16"}]}], "}"}]}], ",", 
      RowBox[{"ImageSize", "\[Rule]", 
       RowBox[{"{", 
        RowBox[{"450", ",", "270"}], "}"}]}], ",", 
      RowBox[{"PlotLegends", "\[Rule]", " ", "sigmas"}], ",", 
      RowBox[{
      "PlotLabel", "\[Rule]", "\"\<Square Magnitude, abs/disp mix ON\>\""}]}],
      "]"}], "\[IndentingNewLine]", "\[IndentingNewLine]", 
    RowBox[{"(*", 
     RowBox[{
      RowBox[{"Export", "[", 
       RowBox[{"\"\<fig5onAbs.xls\>\"", ",", 
        RowBox[{"Transpose", "[", 
         RowBox[{"Join", "[", 
          RowBox[{
           RowBox[{"{", "w", "}"}], ",", "ydata"}], "]"}], "]"}], ",", 
        "\"\<XLS\>\""}], "]"}], ";"}], "*)"}], "\[IndentingNewLine]", 
    "\[IndentingNewLine]", 
    RowBox[{"(*", 
     RowBox[{
      RowBox[{
       RowBox[{"**", "**"}], "*", " ", "PLOT", " ", "2"}], ":", " ", "IM"}], 
     "  ", "********)"}], "\[IndentingNewLine]", 
    RowBox[{
     RowBox[{"ydata", " ", "=", " ", 
      RowBox[{"Im", "[", 
       RowBox[{"Map", "[", 
        RowBox[{"fONtrip", ",", "potentials"}], "]"}], "]"}]}], ";"}], 
    "\[IndentingNewLine]", 
    RowBox[{
     RowBox[{"plotdata", "=", 
      RowBox[{
       RowBox[{
        RowBox[{"Inner", "[", 
         RowBox[{"List", ",", "w", ",", "#", ",", "List"}], "]"}], "&"}], "/@",
        " ", "ydata"}]}], ";"}], "\[IndentingNewLine]", 
    RowBox[{"ListLinePlot", "[", 
     RowBox[{"plotdata", ",", 
      RowBox[{"Frame", "\[Rule]", "True"}], ",", 
      RowBox[{"BaseStyle", "\[Rule]", 
       RowBox[{"{", 
        RowBox[{
         RowBox[{"FontFamily", "\[Rule]", "\"\<Arial\>\""}], ",", 
         RowBox[{"FontSize", "\[Rule]", "16"}]}], "}"}]}], ",", 
      RowBox[{"ImageSize", "\[Rule]", 
       RowBox[{"{", 
        RowBox[{"450", ",", "270"}], "}"}]}], ",", 
      RowBox[{"PlotLegends", "\[Rule]", " ", "sigmas"}], ",", 
      RowBox[{
      "PlotLabel", "\[Rule]", "\"\<Imaginary, abs/disp mix ON\>\""}]}], "]"}],
     "\[IndentingNewLine]", "\[IndentingNewLine]", 
    RowBox[{"(*", 
     RowBox[{
      RowBox[{"Export", "[", 
       RowBox[{"\"\<fig5onIm.xls\>\"", ",", 
        RowBox[{"Transpose", "[", 
         RowBox[{"Join", "[", 
          RowBox[{
           RowBox[{"{", "w", "}"}], ",", "ydata"}], "]"}], "]"}], ",", 
        "\"\<XLS\>\""}], "]"}], ";"}], "*)"}], "\[IndentingNewLine]", 
    "\[IndentingNewLine]", 
    RowBox[{"(*", 
     RowBox[{
      RowBox[{
       RowBox[{"**", "**", "**", "**", "**", "**", "**", "**"}], "*", 
       RowBox[{"**", "**", " ", "SECTION"}], " ", "2"}], ":", " ", 
      RowBox[{
       RowBox[{"abs", "/", "disp"}], " ", "OFF"}]}], " ", 
     "******************)"}], "\[IndentingNewLine]", 
    RowBox[{
     RowBox[{
      RowBox[{"fOFFtrip", "[", "pot_", "]"}], ":=", " ", 
      RowBox[{
       RowBox[{
        RowBox[{"(", 
         RowBox[{"chi2w1", "*", 
          RowBox[{"Exp", "[", 
           RowBox[{"I", "*", "phiChi2w1"}], "]"}]}], ")"}], "/", 
        RowBox[{"(", 
         RowBox[{"w", "-", "w1", "+", 
          RowBox[{"gammaChi2w1", "*", "I"}]}], ")"}]}], "+", 
       RowBox[{
        RowBox[{"(", 
         RowBox[{"chi2w2", "*", 
          RowBox[{"Exp", "[", 
           RowBox[{"I", "*", "phiChi2w2"}], "]"}]}], ")"}], "/", 
        RowBox[{"(", 
         RowBox[{"w", "-", "w2", "+", 
          RowBox[{"gammaChi2w2", "*", "I"}]}], ")"}]}], "+", " ", 
       RowBox[{
        RowBox[{"(", 
         RowBox[{"chi2w3", "*", 
          RowBox[{"Exp", "[", 
           RowBox[{"I", "*", "phiChi2w3"}], "]"}]}], ")"}], "/", 
        RowBox[{"(", 
         RowBox[{"w", "-", "w3", "+", 
          RowBox[{"gammaChi2w3", "*", "I"}]}], ")"}]}], "+", 
       RowBox[{
        RowBox[{"(", 
         RowBox[{
          RowBox[{
           RowBox[{"(", 
            RowBox[{"chi3w1", "*", 
             RowBox[{"Exp", "[", 
              RowBox[{"I", "*", "phiChi3w1"}], "]"}]}], ")"}], "/", 
           RowBox[{"(", 
            RowBox[{"w", "-", "w1chi3", "+", 
             RowBox[{"gammaChi3w1", "*", "I"}]}], ")"}]}], "+", 
          RowBox[{
           RowBox[{"(", 
            RowBox[{"chi3w2", "*", 
             RowBox[{"Exp", "[", 
              RowBox[{"I", "*", "phiChi3w2"}], "]"}]}], ")"}], "/", 
           RowBox[{"(", 
            RowBox[{"w", "-", "w2chi3", "+", 
             RowBox[{"gammaChi3w2", "*", "I"}]}], ")"}]}]}], ")"}], "*", 
        "pot"}]}]}], ";"}], "\[IndentingNewLine]", "\[IndentingNewLine]", 
    RowBox[{"(*", 
     RowBox[{
      RowBox[{
       RowBox[{"**", "**"}], "*", " ", "PLOT", " ", "3"}], ":", " ", 
      RowBox[{"ABS", "^", "2"}]}], " ", "********)"}], "\[IndentingNewLine]", 
    
    RowBox[{
     RowBox[{"ydata", "=", " ", 
      RowBox[{
       RowBox[{"Abs", "[", 
        RowBox[{"Map", "[", 
         RowBox[{"fOFFtrip", ",", "potentials"}], "]"}], "]"}], "^", "2"}]}], 
     ";"}], "\[IndentingNewLine]", 
    RowBox[{
     RowBox[{"plotdata", "=", 
      RowBox[{
       RowBox[{
        RowBox[{"Inner", "[", 
         RowBox[{"List", ",", "w", ",", "#", ",", "List"}], "]"}], "&"}], "/@",
        " ", "ydata"}]}], ";"}], "\[IndentingNewLine]", 
    RowBox[{"ListLinePlot", "[", 
     RowBox[{"plotdata", ",", 
      RowBox[{"Frame", "\[Rule]", "True"}], ",", 
      RowBox[{"BaseStyle", "\[Rule]", 
       RowBox[{"{", 
        RowBox[{
         RowBox[{"FontFamily", "\[Rule]", "\"\<Arial\>\""}], ",", 
         RowBox[{"FontSize", "\[Rule]", "16"}]}], "}"}]}], ",", 
      RowBox[{"ImageSize", "\[Rule]", 
       RowBox[{"{", 
        RowBox[{"450", ",", "270"}], "}"}]}], ",", 
      RowBox[{"PlotLegends", "\[Rule]", " ", "sigmas"}], ",", 
      RowBox[{
      "PlotLabel", "\[Rule]", 
       "\"\<Square Magnitude, abs/disp mix OFF\>\""}]}], "]"}], 
    "\[IndentingNewLine]", "\[IndentingNewLine]", 
    RowBox[{"(*", 
     RowBox[{
      RowBox[{"Export", "[", 
       RowBox[{"\"\<fig5offAbs.xls\>\"", ",", 
        RowBox[{"Transpose", "[", 
         RowBox[{"Join", "[", 
          RowBox[{
           RowBox[{"{", "w", "}"}], ",", "ydata"}], "]"}], "]"}], ",", 
        "\"\<XLS\>\""}], "]"}], ";"}], "*)"}], "\[IndentingNewLine]", 
    "\[IndentingNewLine]", 
    RowBox[{"(*", 
     RowBox[{
      RowBox[{
       RowBox[{"**", "**"}], "*", " ", "PLOT", " ", "4"}], ":", " ", "IM"}], 
     " ", "********)"}], "\[IndentingNewLine]", 
    RowBox[{
     RowBox[{"ydata", "=", " ", 
      RowBox[{"Im", "[", 
       RowBox[{"Map", "[", 
        RowBox[{"fOFFtrip", ",", "potentials"}], "]"}], "]"}]}], ";"}], 
    "\[IndentingNewLine]", 
    RowBox[{
     RowBox[{"plotdata", "=", 
      RowBox[{
       RowBox[{
        RowBox[{"Inner", "[", 
         RowBox[{"List", ",", "w", ",", "#", ",", "List"}], "]"}], "&"}], "/@",
        " ", "ydata"}]}], ";"}], "\[IndentingNewLine]", 
    RowBox[{"ListLinePlot", "[", 
     RowBox[{"plotdata", ",", 
      RowBox[{"Frame", "\[Rule]", "True"}], ",", 
      RowBox[{"BaseStyle", "\[Rule]", 
       RowBox[{"{", 
        RowBox[{
         RowBox[{"FontFamily", "\[Rule]", "\"\<Arial\>\""}], ",", 
         RowBox[{"FontSize", "\[Rule]", "16"}]}], "}"}]}], ",", 
      RowBox[{"ImageSize", "\[Rule]", 
       RowBox[{"{", 
        RowBox[{"450", ",", "270"}], "}"}]}], ",", 
      RowBox[{"PlotLegends", "\[Rule]", " ", "sigmas"}], ",", 
      RowBox[{
      "PlotLabel", "\[Rule]", "\"\<Imaginary, abs/disp mix OFF\>\""}]}], 
     "]"}], "\[IndentingNewLine]", "\[IndentingNewLine]", 
    RowBox[{"(*", 
     RowBox[{
      RowBox[{"Export", "[", 
       RowBox[{"\"\<fig5offIm.xls\>\"", ",", 
        RowBox[{"Transpose", "[", 
         RowBox[{"Join", "[", 
          RowBox[{
           RowBox[{"{", "w", "}"}], ",", "ydata"}], "]"}], "]"}], ",", 
        "\"\<XLS\>\""}], "]"}], ";"}], "*)"}], "\[IndentingNewLine]", 
    "\[IndentingNewLine]", "\[IndentingNewLine]"}]}],
  FontSize->10]], "Input",
 CellChangeTimes->{{3.697350903509191*^9, 3.697350980685872*^9}, {
   3.697351058292383*^9, 3.697351256653195*^9}, {3.6973512875810127`*^9, 
   3.697351322373328*^9}, {3.6973519048940077`*^9, 3.697351918469385*^9}, {
   3.697352134254177*^9, 3.697352154189107*^9}, {3.6973522817184258`*^9, 
   3.697352392677203*^9}, {3.697352631442608*^9, 3.697352694633059*^9}, {
   3.6973528009143248`*^9, 3.697352808409218*^9}, {3.69735333476527*^9, 
   3.697353343226714*^9}, 3.697353459474691*^9, {3.69735399972421*^9, 
   3.69735400091429*^9}, {3.697354050937111*^9, 3.697354126822262*^9}, {
   3.697362596653577*^9, 3.697362645256619*^9}, {3.697362699756855*^9, 
   3.69736271864948*^9}, {3.697362754222213*^9, 3.6973627640480747`*^9}, {
   3.697363110170486*^9, 3.697363189306301*^9}, {3.697363241306567*^9, 
   3.6973633666249523`*^9}, {3.697363885042267*^9, 3.697363906904567*^9}, {
   3.697365350282918*^9, 3.697365407480501*^9}, {3.697365469921039*^9, 
   3.697365580544771*^9}, {3.697365714750826*^9, 3.6973657557446136`*^9}, {
   3.6973661216253853`*^9, 3.697366139432254*^9}, {3.69736630554548*^9, 
   3.6973663200790977`*^9}, {3.6973663698089333`*^9, 3.697366400474059*^9}, {
   3.697366430594249*^9, 3.69736644305737*^9}, 3.697366483480855*^9, {
   3.697380170098093*^9, 3.697380223707527*^9}, {3.6973811310993223`*^9, 
   3.69738121831022*^9}, {3.697381389479898*^9, 3.6973814141663303`*^9}, {
   3.6973827197349453`*^9, 3.697382771663754*^9}, {3.697383314390539*^9, 
   3.697383334013365*^9}, {3.697384072263288*^9, 3.697384077240672*^9}, {
   3.697384121760724*^9, 3.697384132351372*^9}, {3.697384831131446*^9, 
   3.697384920633184*^9}, {3.697385197220697*^9, 3.697385201762986*^9}, {
   3.6976014994755697`*^9, 3.697601510692483*^9}, {3.697601550478788*^9, 
   3.697601617879286*^9}, {3.697601703607479*^9, 3.697601792137249*^9}, {
   3.697601822218466*^9, 3.6976018931738157`*^9}, 3.69760196945043*^9, {
   3.697602023645718*^9, 3.697602093274638*^9}, {3.697602140628401*^9, 
   3.697602155426255*^9}, {3.697602225894244*^9, 3.697602267925898*^9}, {
   3.697728766389832*^9, 3.697728778546176*^9}, {3.6977306698949747`*^9, 
   3.697730690918075*^9}, {3.697730841961068*^9, 3.6977308799231377`*^9}, {
   3.7041687233287973`*^9, 3.7041687235612373`*^9}, {3.704180723669097*^9, 
   3.704180730827105*^9}, {3.7044387732209997`*^9, 3.7044390180698833`*^9}, {
   3.704439048176305*^9, 3.7044392070287*^9}, {3.704439254951949*^9, 
   3.704439309717403*^9}, {3.704439342699801*^9, 3.70443937995205*^9}, {
   3.7044394288740673`*^9, 3.704439500533332*^9}, {3.704439630633438*^9, 
   3.70443963239885*^9}, {3.704439796510976*^9, 3.704439844756166*^9}, {
   3.7044401467325974`*^9, 3.7044401835783033`*^9}, {3.704440259419887*^9, 
   3.704440259873733*^9}, {3.704440474857389*^9, 3.70444047773295*^9}, {
   3.7044405080734*^9, 3.704440519126905*^9}, {3.704440610555258*^9, 
   3.704440612853981*^9}, {3.704440650952159*^9, 3.704440682974142*^9}, {
   3.704440746133823*^9, 3.7044407817795153`*^9}, {3.704440825934525*^9, 
   3.704440829594674*^9}, {3.7044408636688128`*^9, 3.704440865499234*^9}, {
   3.7044416817279463`*^9, 3.704441682974071*^9}, {3.704442490950377*^9, 
   3.70444254902209*^9}, {3.704442581982316*^9, 3.704442586767075*^9}, {
   3.7044426257699337`*^9, 3.704442656641344*^9}, {3.7044439538827667`*^9, 
   3.70444395431702*^9}, {3.704444287109686*^9, 3.7044443002863894`*^9}, {
   3.7044443785514708`*^9, 3.704444391882655*^9}, {3.704444507231996*^9, 
   3.70444451030235*^9}, {3.704444727881692*^9, 3.70444473627089*^9}, {
   3.704444795534852*^9, 3.7044447963631496`*^9}, {3.704444826630826*^9, 
   3.704444840501739*^9}, {3.704444964967299*^9, 3.704444979663217*^9}, {
   3.704445137442162*^9, 3.704445202088264*^9}, {3.704445599027481*^9, 
   3.704445602302425*^9}, {3.704445690800222*^9, 3.704445743709626*^9}, {
   3.7044462912386847`*^9, 3.704446292740611*^9}, {3.7044470263451147`*^9, 
   3.7044470341273727`*^9}, {3.7044475462165537`*^9, 3.704447548524748*^9}, {
   3.7044499768881207`*^9, 3.704449988653804*^9}, {3.711257065451888*^9, 
   3.711257118797017*^9}, 3.711257253970252*^9, {3.71125739684085*^9, 
   3.7112574108567457`*^9}},ExpressionUUID->"47140c12-a30c-41b6-80ab-\
d27180dcf14e"],

Cell[CellGroupData[{

Cell[BoxData[
 InterpretationBox[
  RowBox[{"\<\"potentials = \"\>", "\[InvisibleSpace]", 
   RowBox[{"{", 
    RowBox[{
    "20.289322473503756`", ",", "10.34058429137149`", ",", 
     "1.0409874287306056`", ",", 
     RowBox[{"-", "1.0409874287306056`"}], ",", 
     RowBox[{"-", "10.34058429137149`"}], ",", 
     RowBox[{"-", "20.289322473503756`"}]}], "}"}], 
   "\[InvisibleSpace]", "\<\" mV\"\>"}],
  SequenceForm[
  "potentials = ", {20.289322473503756`, 10.34058429137149, 
   1.0409874287306056`, -1.0409874287306056`, -10.34058429137149, \
-20.289322473503756`}, " mV"],
  Editable->False]], "Print",
 CellChangeTimes->{{3.704438862240843*^9, 3.704438878205331*^9}, 
   3.704439613282508*^9, 3.70443964555577*^9, 3.704439845850439*^9, 
   3.704440184932478*^9, 3.704440261085216*^9, 3.704440479495864*^9, 
   3.704440520223308*^9, 3.704440613376458*^9, {3.7044406539952803`*^9, 
   3.704440683857465*^9}, {3.704440761223559*^9, 3.704440782249834*^9}, 
   3.7044408317025414`*^9, 3.704441683522003*^9, 3.704442549786612*^9, 
   3.704442588259009*^9, 3.704442626742181*^9, 3.704442657141324*^9, 
   3.704443894646456*^9, 3.7044439552940903`*^9, 3.704444300934701*^9, {
   3.704444380088385*^9, 3.704444392410447*^9}, 3.704444510878736*^9, 
   3.704444641966197*^9, 3.704444736851532*^9, 3.704444797093891*^9, 
   3.704444841441238*^9, {3.704444966808434*^9, 3.704444980286724*^9}, 
   3.704445171970377*^9, 3.704445203075433*^9, 3.704445619016433*^9, 
   3.704445746839213*^9, 3.70444630119877*^9, 3.704447034665506*^9, 
   3.7044475496861477`*^9, 3.7044494790569563`*^9, 3.7044499950569487`*^9, 
   3.711257260768676*^9, {3.7112573988068457`*^9, 
   3.711257411345097*^9}},ExpressionUUID->"8ae61e3a-6c56-4d76-b17f-\
fd0f98244444"],

Cell[BoxData[
 InterpretationBox[
  RowBox[{"\<\"Debye length = \"\>", "\[InvisibleSpace]", "47.9304939149324`",
    "\[InvisibleSpace]", "\<\" nm\"\>"}],
  SequenceForm["Debye length = ", 47.9304939149324, " nm"],
  Editable->False]], "Print",
 CellChangeTimes->{{3.704438862240843*^9, 3.704438878205331*^9}, 
   3.704439613282508*^9, 3.70443964555577*^9, 3.704439845850439*^9, 
   3.704440184932478*^9, 3.704440261085216*^9, 3.704440479495864*^9, 
   3.704440520223308*^9, 3.704440613376458*^9, {3.7044406539952803`*^9, 
   3.704440683857465*^9}, {3.704440761223559*^9, 3.704440782249834*^9}, 
   3.7044408317025414`*^9, 3.704441683522003*^9, 3.704442549786612*^9, 
   3.704442588259009*^9, 3.704442626742181*^9, 3.704442657141324*^9, 
   3.704443894646456*^9, 3.7044439552940903`*^9, 3.704444300934701*^9, {
   3.704444380088385*^9, 3.704444392410447*^9}, 3.704444510878736*^9, 
   3.704444641966197*^9, 3.704444736851532*^9, 3.704444797093891*^9, 
   3.704444841441238*^9, {3.704444966808434*^9, 3.704444980286724*^9}, 
   3.704445171970377*^9, 3.704445203075433*^9, 3.704445619016433*^9, 
   3.704445746839213*^9, 3.70444630119877*^9, 3.704447034665506*^9, 
   3.7044475496861477`*^9, 3.7044494790569563`*^9, 3.7044499950569487`*^9, 
   3.711257260768676*^9, {3.7112573988068457`*^9, 
   3.711257411364957*^9}},ExpressionUUID->"2f48b217-229c-4c99-9dbb-\
c11369394006"]
}, Open  ]],

Cell[BoxData[
 TemplateBox[{GraphicsBox[{{}, {{{}, {}, {
        Hue[0.67, 0.6, 0.6], 
        Directive[
         PointSize[0.002777777777777778], 
         RGBColor[0.368417, 0.506779, 0.709798], 
         AbsoluteThickness[1.6], FontFamily -> "Arial", FontSize -> 16], 
        LineBox[CompressedData["
1:eJw02ndcTu//B/DMEooiIyqVlUKEQrwLKaKJzMpWCkllFxlZaaBEiM68Cw1E
+CCVyh7JTFJmkZBEv+v763V//vk8no9yn3Ou672u+9Rr/grXRc1VVFTuq6qo
/O////9faTIlf1h3Nyd0/Nj/95tk2jLDodxiF1yWTJlhsxvFGPhtMvneD/Ts
fRQuT6YonzfteA5+l0wbZv7SHHQGrkimBYk6qy5nwZXJ9NlStHS9Ab9Ppj9D
jVZ8KYI/JFP52eY9I5/AH5OJr7s7aUQp/CmZojf1bFbxAf6cTL1+7bBP+A5/
SSZ1r3P9Z/yFq5Jpn8aslG6qE5pcnUyDLg98UdYB/ppMK+Prr6R1h7+x+3HZ
Ny/CGK5JpjrjmzcWD4S/J1NhVfivSZZwLbveHctlw23hH8l0YHXH0f0d4Z/J
NOdszQ/D6fCvZEq663HEyAuuS6b6GzctBvjAv5MpY8S1HKtAuJ79+31PXZw2
wX+SqffnxDe+O+GGZIoYnbI2Mhr+y9bPMkn/4hH4XzLV+huWfOLgxmQ6NfGp
bHwWVuEoq33g0YWX4GYc7a2V0+WbcHOOSvVG1/6+C7fgKCO5YqHTM7glR/rH
VrdVlMOtOLLvffaLZjXcmqNpc1d3XP8bVuUocFPshi8t7JqsxtG7p7UWSzTg
NhwdiqmoruwKq3O0Mn3JzxVGcFuOVnt18Gw0g9tx1MdkmvlBS7g9R7pd0gMt
xsEa7PNPnx78bAqsyVFL9ZLlOzzgDhx9eHBz8OgFcEeOBs3uHF7nB2txlHli
hX92CKzNUeW8bb92bIU7cdShQ4e+s/fBnTnKbf6g5fB4WIejuV4H47qegrtw
FGJl/rH5abgrR9FRm5v9yIK7cXTfZ0lFVQ7cnSPpfvHxr3dhXY5y3udb1j+D
e3B0Kv51fdsKuCdHiVoTbvX+Butx9M20evfEBlifowZxncMq1YlNNuCIn7Jb
7aQW3IujJRWFd1/0hA05WjitKlmvP2zE0a6DctRSC9iYoxv5N+IvjoV7c2Q+
/F9Op8lwH7Zfc/p3D54O9+XoZ23342+84X4cuf09PdfdD+7PPu9q0cy7IbAJ
R7ufz0lwDYcHcBQ1xa3/q0jYlKPnIZJ6QAJsxtGIQQvtNHh4IEcvsyLepqXB
gziyLBvwwfMKPJijiPr58zoXwOYcHVX4tHv4GB7C0fV3B/vHv4GHsviytLyz
5AtswVFQwNnmY3/DwziyqvG/q9fKvsnDOfI5XTFatSM8gqNX9nFudT1gS7ae
Hdr3qOkHW3FU2OVpYq0FPJLl56iD5Y0Ej+JINq/6oT0FHs3R2Zj9zwfPhK05
6vVlROL0RfAYjibmCXbbVsFjOdI8d/Zl9kaYWLwuHLD8bwRsw9HfpLp6u4Ow
LUeLV7WOiU+Cx7H10HC0/pEKj+dofbeWI2ddgidwNFTD8UJ+HmzH1sdzgjc9
gidypPf89KhrpbA9R40/XaZO/gI7cLSpuO7Yq9/wJLZ+00NGrG/t0OTJHF1r
I+v20oYdOTo/KcDtnj48haPTo8+922kKT+XI49GikklWsBNHta+ChunYwc4c
7WhTofLJFXZhv//+nO0tT9iV1a9/35udXQ67cXQmJ3VC0lrYnaPQtMZOR7fD
0zjaM7518IkYeDpHGq0+BJw+Ds/g6ErMY828FNiDo0+RZ1QqL8IzOeJuHnXt
kA/P4ih44mTvcY/h2ezzHnUeGVoGz+Fomavvx9xqeC5HF98XbO7yF57H0QXt
m6oB6pOa7MnRvCt/Ip90gb04Up1l2GdCb9ibI5Vff4svD4Hns+eZuyidCF7A
8qevTe7tKfBCFg9Pd+stmg0v4mhCg0tB62XwYo7ajk4rTguCl3C0beNL92Xh
8FKO3jboOJtEw8s4Grgso/jHMdiHxZeKXn1hCuzLUbuUOzcVl+DlHC01dHeI
uwX7sc8L/s8zshj2Z/Gk9W9A9Dt4BesvS5beP/YdXsnyX/Wox4Vmk5u8iqNV
s20LnmvCAaz+K1QHqevBq1k+miZHjjOFAzna2PC8dsdIeA1HKyyClhTbw0Ec
Tf9s99V8BhzMUe9xJnGHFsEhHA1Y0mqpWiC8lqNmiblLw7fA6zgqc1x0sm0U
vJ6jhyplBonH4A0sf4LsPo5KhTey+pecrPYuG97EkeN13W3xhfBmjh5MvbN0
5jM4lNW7np+zjT/AYaxfNf+q+PML3sLqdY8dQ1+1dmzyVo5mTRs4oagzHM7y
R2fRx5vG8DYWj0/SBhQOhbdztLYH3/GFLbyDo3U7S07VucA72f2VfPhi4A1H
cKReu/mH+0p4F0etP03Oid0M72b9tlXrBaX74D0sf3L8n41IhPdylPZ16tCE
FHgf29/44CD1y3Ak6zdG1xXbiuD9LN8cO7xu9wKO4ujycEed45/gaI6S/ZbO
HvsHjuFo51fP8x/VpzQ5lt3fyOFDk7rDB1i8Hwl5sNAEPsjR4J6uukNHwoeY
pX18+0lwHIvvJ/O3186E41m8hOvkVS6DD7P5paHl2sq1cAJHkWpH5e8R8JH/
xa+3f7vD8FFWH9Ur75lLcCJHzz4/LVtwET7G0T7f2vSkAvg4R9Y2bd2rnsEn
2HwxpsVDu09wEkcxi56Q4g98kqPfzWJS9NpNbfIpjh7dnN0/sQeczNHYt0ty
TMxgjqNbfVtE5ljDPEf5XfbF+06FBbZ/bTbV6nvCIkdqx2suv1kBS6y+xh5u
eTYUljmqn9P+9t4oWMHR5vr0viFJcApH3Xq1670yHU7laLub8HhNDnyao0mN
gyZFPIbPcPRfnGeMVAGf5Sj+vNr1kl9wGqsfQ7Uqddo4NTmd5SOFaM/vDmdw
1H+fo8elAXAmRyVe53INreFzbB5Or1kRNxU+z/qjq/uiHl7wBTa/1I+7kLoK
zmL1by2tc9oKX2Sfn/sq+18sfIntX5+CqGwOzmb92yFHPeICfJkjh3f3CxYW
wFc4+reqWZ7zC/gqq4+D6yMnV8H/cWT4JuuQiYpzk6+x/Iw6WDy8DXydI2f3
oD2TtOAb7Hkax15apAvnsHrf8dXSncbwTRYfZ8YcTjODc9l8Kbu5lw+H8zhq
Eah1pCfB+Rz16xUYNM8BvsXi12/Ne84VLuDI6bzOr5+z4UI2//2dzU9dBBdx
pF3m+C/FH77N4pGvVekcAt9hnz90fsbWMPguR4fbCD3rd8H32HzYqvPJ4Fj4
PpuX3vwJajgKP2D9z6q/dgQPP2T111Q1rOdZ+BFH1cfaFmRdhB+z+uR44dfc
HPgJR2ZFh7XV78DF7DwlOfa9Ugw/Zf185erR697AJWw/U/+bM+YT/IzN09o1
Ueo/4OdsHl55/92rf/ALjmzvWsy/pObS5JdsPdb/63BcC37F5pmOPRv29IBf
s9+P3G22pQ9cytEcL5fTmwfDb1h8L9+ye9tIuIz1135ji2LGw2/ZPHY8Y700
FS7naPzsqLRbHvA7jkyzzVfWzIcrWHxs2XzByA+u5GhB8deoucHwe47mD27W
4ngY/IGjHlPMtT7thj9ytMhSNXfMQfgTez57jd4Jx+HPbN7tWTxMRYa/sPnq
5K9/fplwFZs3tNvuKL8KV3N0rvrsowUF8FeO/FWjqz49gr9x1Dxo+vMNr+Ea
jtxPnj6h8xH+zuJpvJt9Vi1cy9GxWQ2PFzbCP9h5bbivSzd11yb/ZPNb0KJr
TzrBvzjqpHrO9Kg+XMfqu7HZ4eUm8G82L49baDJ+GFzPzps3f7saEfyHI4ua
whNtJ8MNHNnNHt737zT4L7sfD8X3X17wP5Y/vbO6NPjCjax+NjaebBMMq/DU
23G0aLAFbsbTzQwbS5u9cHOe3jk1ePvGwS14Onxj5YhjJ+GWPPVdnn3rRSrc
iqfFWzubGF+EW/Pk6lC4bM1NWJWnNgPtDt+7B6vxlN2genvYC7gNTyPUFNrJ
lbA6+zyPys163+G2PE0r2WmU9A9ux9PfhQOmmqu7Nbk9T4N+DLx7uzOswdOB
2TrnA3vBmjw9u/tItY8Z3IGney1m3HhjCXfkSfi55RM/Htbiye7WiC0hzrA2
T11jp0S4zYE78TR4zIHmVkvhzjydmva0ul8grMPTgg9PXY1C4S48zV3oYtZv
D9yVrYdPbeiIOLgbW6+M5U4up+DuPH2rmXN4zRlYlydtheeCU9lwD3Y9PVXF
y3y4J0+Per9c0+sxrMdTP70F11e8gfV5UinqGJP/BTbg6eS4mR8G1MO9eIpe
8dc5rrV7kw15qjBI8GmnDRvxZKjj22+3PmzM0+gPq450MoV78xR+7vZTwRLu
w9OQoeeqJ06A+/L0PGfD928ucD8WX/F7fnLz4P48/bru03aJL2zC08op58YP
CYEH8HRpXr9MtW2wKU/nnWNXfIyCzXgacLdye3EiPJCn1j9NNO7J8CCeKleG
dn10AR7Mk0dC76y3N2FznmYkBbRofAAP4SmRe6bepxQeypN+6acyjy+wBU8B
152OHaqHh/G06+GQ8HLVaU0ezlPLjr0DrDvDI3hqXpmxMskQtuRJfvRgl/Zg
2IonjU/Bhfut4ZE8tb+RbN19MjyKpxcBiz+f9oBH8zRua1GZy2LYml2/vGaA
SiA8hqf6soYHF8PgsTwZ6Oq8DYuEiacUv4Al047CNjzV1EzxHSbDtjx1qPr8
u1cWPI6n1KsJerp58HieQp6mlhs8hiew+5e3zBj6Frbj6dDR9Vtcv8ETeTL6
02rVpkbYnuXXODWf8+2nN9mBp/7fc1b/1YUn8eRfGznf2QSezFOWNJXOWMKO
PFn5fdTpORGewtNmP+evB6fBU3nqmLjqSc+FsBNPJ+JsH54NgJ1Z/m+99NU1
DHZhP68rtmy2H3blaXXlwczsRNiNp9wN9Su3pcDuPE1tpbZmdjY8jae39/MK
xxTC03kq6D5h86Bn8Aye8sv2xpt9gD142leSZmxVB89k9ck6z8RVdUaTZ7H4
vVqaGaIDz2b5Nq/LPUVveA7bH6dtW6ss4Lk8qdqGhVmPh+fx5HXEp02cG+zJ
06Sf+6apLIC9eFqxxmltUADszdMDB6Od9WHwfJ7SUw8d2BMFL2D165NTpukJ
eCGrJ+6t/jw7Ay/iafukHesO/Qcv5mn82EsT59+Dl/B09eyRoFGl8FKevM2t
dY2+wstYPZ+b49BNxaPJPmw/36/Q0esA+7Lnj4k5YG4AL+fJb0j8c7fBsB9P
6xQqf8MJ9mf7X++pcdMZXsHT9D4LjDt5wyt5Oju1yC1gFbyKrUfE+fulYXAA
T69FsvGKhlez/pfT529VEhzInve9u+bedHgNT4XH08JG5sBBPL1KM5r36xEc
zNPn5ztSb7yDQ3iasvfihmM/4bWsXwjRD3apzmzyOp6irMqytnWF1/MUOiRo
9P7+8AZmI52F0kh4I6tPtVtHPpoMb+Kp6vD6W+3nwptZP32U1n2GPxzK4vXp
0xFnNsNhPH3seNCkWxS8hfXjO7sbopLgrTzRD7fz3TPgcFbvs0IXpt+Et/HU
6o9pxKxieDtPt0Inz+vwAd7B0xqfnU5P6uGdPC3Zvn+Vot2sJkfwlLOyV0m0
HryL1Xv/NgkRg+HdrP7Z9y3abwvvYfFq7BMmuMN7WX+ed//uvcXwPp5+z11e
1GYtHMnyMWDWHrfd8H6WL1yBcepROIqn+1F/pG5n4GienIeNsjh4HY7haWB+
xWOjx3Asi8e9PsnXK+EDPDWetLkQUA8f5Mm25IeRRfvZTT7EU1yQ/r/WBnAc
6wcdF835NASO58lHM3xb2QT4MMt/vULfzx5wAk+93k9tr7YcPsL286158LDN
8FGeJtTtOxcYDSfylNxp7dObyfAxVr+y6z/0y4KP89T5cOe6o0XwCZ7Gql3X
7F0KJ7F+fKzK+sp3+CRPX69ujlymOqfJp3iK13bq2FcXTuapuMuAez8HwhxP
e44+efrUFuZ5ajtJzfL2dFjgaWhnn/qHPrDI046bcaZfNsESTyXLjJ53jYFl
nhLu7dKawcMKFu9/6TV/CU7haVjrO13a3oNTeer094kcWg6f5ulyoFWD2m/4
DIvH3uZdTrWf2+SzPM3S/6Luaginsfl2VOQ7rRFwOk/Ldg7IrJgMZ7D4ycrb
cdsLzmT1ImKWb94a+By7v/6Ffo92wed58oz/eqT2GHyB9W+tqNb9MuEsnrrM
877gXwBf5CnJouV/+a/hSyy+Y9oMGP4DzubpQ4eq1ufV5zX5Mssf8+7ekw3g
KzxFZLyx+z4Mvsr289WWm6mT4f/YvJfb++NGb/gaT7zamhyvYPg6q6fT/q6c
sRe+wdPphvoP3ifhHDZ/vXk1KjQLvslToG5jQNpdOJensr4HE+rewXk8jexx
/ZprA5zPrn9/67f/tDybfIsnG40rw8f1hwt4CpMtjpaMhQtZfz6/e3D4dLiI
p+Oxdg22fvBtnppp57XVCYfvsP2LcPT5exi+y+bPihrD32fhezy9zzlLbW7B
93katWr2HbNS+AGrhz8Tniz+BT/kybxjg/ksVa8mP+IpI939sro2/Jinu6sU
w27qwU9Y/bZVb77LBC5m/W7YL5OZw+GnPFn3rb4wxBYuYf3MwStDZyr8jKdI
Turdahb8nKeNyfqd/y2CX/C0f1ez3c0C4Jc8Xfu5JVJzE/yKJ7VFuSb9dsGv
2Xolv1w4+SBcytO8GbcmrE2C37B49Qx5fDYVLmP1fG6e7o+L8Fv2fPqhBuPy
4HKeuuvM/JTwEH7H09rLtVsbX8MV7Hyh+eab32e4kie3LwdHV9bB79k88ezI
Rt9W3k3+wPLv0nb1ho7wR3a922e2H9KDP7H7b/Xpu/UA+DNPDfJrt+oR8BeW
T4lagjwermL1Z1fptwAXuJrNX/03DZkwD/7K5v3gXz6GvvA35oqBR9RD4Bqe
Zsa+yP0bDn9n89DavZ/+RMG1bJ46lKTe6hj8g83bvZyNuyngn+z55COWllnw
L57M7L0mzs+F63jqmTHO+dBD+Dc7T66+6lpcCtfztO1r96mGVfAfln+HfW1C
/sANbL3/xgwoUZvf5L88fXrVXGuCDvyPp/+GOv26ZAQ3svz+vvyOtTmsIpBB
kOGBgjFwM4EuPfhrP98Rbi6Q+NGtsuUsuIVAOSvG+qUtgVuyf//hWLHPGriV
QMMyuxoN3Aq3Fmhbmw6ODfthVYFeV6dMfZwIqwlkY/O8T5YCbiOQWSLd4y/C
6ux6CyfYnciH2wq08ZRGePITuJ1A8zQ3hWeUw+0FavthsO2dGlhDoJDvm87X
qCxosqZAjjPXvuqlCXcQKMHj6LhZPeGOAk08sEtOGABrCbR4vsH5SitYW6Bb
j6x9x9jDnQTq4RFbdGw63Fmg7Rnc67aLYB2B3LTzhS2r4S4C3Wyua9pyC9xV
IJO1+/3274e7CdSuuGJl32Nwd4FuvxesbqXAugKFVpoWrsmGewg0am1MP7NC
uKdAV8/kuleXwHrM7da6Zr+H9QU6HGRsHPsLNhCoiNoUBbVe2OReAtUbmzku
7AwbCnTPZhY3xxg2Euh0V70XnkNhY4Em7c6v8rOFews0yNXOPMIF7iPQ2Y5+
7me94L4CzXp1xrJ8BdxPICe1Ybd7bYb7C/TpcIqKzz7YRKAJX+deyz4KDxCo
bHyXv91SYFMWX5NHnAjLhs1Y/F3jDn8vhAcKdL3Z08crnsODBPrvyM0xPz/C
g9nnf/r63/Z62FygRZzXxF7qi5o8hK3fpmPZN7vBQ1l8ZV5UD+wPWwhklEG6
plbwMIEmK8YWf7GHhws0fvD4vlke8AiB1B/N+L53KWwpkIX9VHXfENhKoFO3
t+5z2gmPFGjzu/iJ1nHwKIG677vex0KARwu0w+lGD4sLsLVAd1Rru1nnw2ME
OnTBWsPpKTyW5dP0bh+WvYeJfd6RffF762AbgZ48G6JxUW1xk20Fav6o77Dq
rvA4gZrt795g2h8eL5DVSFvn1VbwBIHCGufpXXeA7QS6W33BtdsseKJAq97q
lYT4wPYC5S54d6R0Hewg0J9D73Y674YnCVQybMOO/AR4skCPgnZusVfAjgK1
1PJdcC8bniJQuZHpcq/b8FR2f6G9Gn6/hJ0E8isI0U+ogp0FckiamDmuEXZh
7tf2yHfNJU12FejiP+6sZAC7CdTedeHDpeawu0Dc+68vzWzhaez5R85L+e0K
Txfo7X6DnkUL4Bns8wZqqCUHwh4CxYbNsw/fBs8U6Nls8fyyg/AsgdZYVgyc
xsOzBVqw03e73QV4jkDT1asOWN+C5wrUwizUYuQzeB6L7w1RlqM/wZ4Cre9W
FTyuAfYSKH3slTyn9kub7M3yz97wsKcePJ/Vu+ZC2upB8AKBxubc8d5D8EKB
+rW9HSa6wItYvst2nwvmw4sFusw5rvu6Gl4iUFT7uS27b4OXCmT4ff78iQfh
ZQJ5+57zDeFhH4Ea4nr8UlyAfQV6cCvvWfkteDnrV0kzPus/h/1YPZ9VojLv
M+zPrt8q/3PiX3iFQCO+tQsv01jW5JUCkabK4X4G8CrWXwKXNltlDgew9ajY
sOeSLbya5eem8nZq7nAgq4+t15tMXwSvEWjcv8mOyUFwkEDrlvDFP3bAwQIt
UalPnBgPhwhUaWkaeFiC17J4dTjZr+oSvE6gX3Ns99rehtez/HjgG3DoFbyB
1e/o5sLnangju/9g3782zXyavInl8719Noe04M0C5deX2H42gkMFSm1rc5eG
wWECJcZTRqwdvIX140Ovr1TOgLcK1Nn+7CWrZXC4QMKU4qBd6+BtAv0sbJFd
shveLtBqfv30vkfhHSxfnnftuDoV3inQq5nd1ly5Ckew9UqoeaN2H97F+m9S
w2XnMng327/L2rkHvsN7WD26FH+uuKVvk/cK9PFRyGQdHXifQLXpfcilLxwp
0JYY3mmnJbyf9dPQKItLDnCUQEmZmuKHWXA02+9OFYu1l8MxrD9mB/a13AjH
CvT86qWTM/bBB1i9+jYvdtUx+KBA/Z+JZ7edgQ+xeLwakx5zDY77X3294ZLw
AI4XiF9/YNyRt/BhNl9k9qCDtXCCQDpHTf7tbLW8yUcEGphcNClABz7K6uvJ
0XZufeFEgQq0rS1MLeFjAnn093vUYA8fZ/u1d3pFzkz4hEB1mwP6h/vASWw+
aTto7sj18EmBKubUUuVu+BSLpyEmsbuOwMkCfV9grWOcAnMC7QlP3p5+GebZ
fiR9PGV5BxYEStOTB6e/gkU2z8Wd+GBYDUus3tVLkTsaYZnVg/iislJNvyYr
BOq0cuTJgQZwikCbls2NWjkYTmX1+k6JH0fwabY/lw/8vusMnxEoxd5gTZUX
fJbVQ8ebziqr4DS2H5MKOrcKg9MFKlRc2NywH84QKK/tykkVx+FMNi9bmQ25
fgY+J9AMz6jvkf/B51m/MhUnO92DL7B+1bn2V+NrOEsgDdn33Ilq+CLbj2+7
Jlg0wpcE8no6beF5Df8mZ7PPO+P1wEQPvszqxflip31m8BW2P2e3H30zGr4q
UERY6QZjR/g/Fg/Frc9Mnw1fE+jDm/u/g33g62z+UHvac+da+Aab/+Q1pdt3
wjkCVYUbhwccgm8KdGPFxE6OHJwr0JW94jHtTDiPxXvB29r8G3C+QMH2O9/6
PoBvsXm5o8nohlK4gMVb1sJ7a6vhQoEOtCkPKP8LFwm0L97316h2K5p8W6AV
/q+GhHaH7whkusvuz5l+8F2BagJf9L0zHL7H6km2RlTxePg+y6/FER1uu8IP
BBriYR2W6gU/FMj3zJKr6/3hRyxeNeIFiw3wY4HmF2XrlkTATwQ60cfg99JD
cLFA36auNSw/BT9lv7+8at2kNLiE9cNtPSoTrsLPWH676E15WgQ/F6ixNjq2
sQR+IZCUdIrrWAm/FMjaQNNfoxZ+xep1t5hP61RWNvm1QM61XyrftoZLBRq6
5K2RbXv4DevnDdpxB7ThMoHer62zftUNfsviraBcs4cBXM7i67Z6G6c+8Ds2
z/ba2DvYFK5g9b/QfH7sELhSoI4vWl7mLOH3ApXWXrRIHQN/YPX3aotb0nj4
I6ufThvWHZkEfxIo3vfspK3O8GdWn/U6PfScDn9h/b/fHbchc+AqNi/cnP3r
tzdczeavpLzL55bAXwUao60pLPWDv7HzQp3RBc3VcI1AqlFVX+UQ+DubN8yc
pltvgmsFmvlI/8uNrfAPVq9zh10aGwH/ZPNQ9fy8M/vgXwIFUHC3LrFwHcvv
9zYXA+Lh36y+hEan30iE61m8ao3soH4K/iOQZ8d2LyaIcAOrtwNfGwWnwn8F
6mqw78fRdPifQNds6jwvXoAb2fzcp/nqosuwikgVbQ+OfXQdbiaSo19+t3t5
cHOR4m9GFF8rgluINHqUfYx4H24p0uJtm5fueAK3Yj+XL6ye/RxuLZK9GPGg
dymsKpLu39iTFeWwGrtel4jWiR/gNiKpZ+j3cKyC1UUK796z9bcauK1IU8c5
Ve75BbcTqfLdnrf6DXB7kX76ZehLKquarCHSgKfStQGtYE2RRgTP+nqqDdxB
JNsTZx921oA7ilQ45UTsJi1YS6QnObpzX+vA2iK9d9DysNSFO4m0dVTg2Qh9
uLNIY3Kyuj8ygnWYYyKfdukHdxFJ54/rGndTuKtIMUcseuwaDHcT6VnYtN8X
LODuInXvfNPqjSWsK9L3FpvbtrCGe4ik3WHZUT0buKdIObed9S0mwHoiLXH+
cG2cA6wv0tub+eemTIENRBrYbPFgVxe4l0jbajvPd5kGG7L11G0TOnkmbCTS
nqf2V2kubCzS6+yMaebecG+Rxhc2ru25CO4j0iouZUGrZXBfdv0MzckflsP9
RCp2OP4yfyXcn63PwYD8U4GwiUjnt07w3hgCDxDJ0lKrwnUDbCqyfI8+0DsU
NhOpecWo0z+2wgPZepWOXX1jBzxIpEtG2wwjd8ODRQppyf3ziITNRZp397ND
rxh4iEhRy5wnvj8IDxXJ9cvKkamHYQuRCsbGLlmdCA8TqeeJJG3LJHg4u58R
RuENyfAIkf6Ltmz8T4QtRYobcrRwWwpsJdL8xmODJ5+FR4p0KtcgqGMmPEqk
W2f3lD+9AI8Wqf0Pz6wT2bC1SB7cjGDf/+AxIpW/iLUekQOPFWlChTizVT5M
IjndTu72pBC2Eckzs0OReBe2Zesx/P3V0IfwOJF6ZyWMn10Mjxdp2mM1yeo5
PIFd/0ww9XgN24m0cN4hjxZv4YksXyasG1ddAduL9HJLtGvpR9hBpHrX1OIn
VfAktl4bao0f1sCTWX5eLd3z+CfsKJKhHc1/VQ9PEelNt4F1X/7BU0XakaiZ
1LJFQJOdRDqmEZVuqAo7s3z5eyLUvi3swp53dtTNIE3YVaTNWQXLz2jDbiKN
Gp+SWdMFdhdpZ+bVSuse8DSRfA+dnxRtAE9n9bVDUJ+vxvAMkS6eb3ljRn/Y
Q6Qvi6OX3jKDZ4pk1X2l54Qh8CyRHO60/1o4HJ4t0p9Fv+bPHQXPYfcXe1+l
fiw8l12/aLpW0nh4HrveUPfSaQ6wJ6svR7j0zlNhL5HWhI94/MYV9hapf6f6
vRdnwPNFMjB53+f4HHgBW59Fje+jveGFIlUVqC6IXgwvEulOr3GPE3zhxSIJ
c1a5pq+El4jkV5BsUbIGXsrqx+mPj9uvh5eJNEhzzH6XUNhHpFlB+y6f2gb7
ivTx4fnzqrvh5Sz+XEOfrtsP+4l0werA2n8HYH+RHhfvqI1OgFeItNS/IMny
BLxSpPV9U15Wc/AqkUo0Z/+7oIADRPLuUjw3Ng1ezepxl9/uWy7AgSKpvvQZ
vfUKvIblr3Xy8kM5cBD79/2/WF8tgINFMi50VvtzDw4R6QF3ymhyMbyW9dv/
QitPv4TXsfX3anPItBxez+pRP++kKx/hDaz//ppmvfgbvFEk/VN/0ozq4E2s
3i3XnfrrH7xZpLTB5jPftFrd5FCRNimW6pW1g8NEapl5uPK3NrxFpG8Bk/71
04W3sn54NEleYQiHi5RxLsDyTn94m8jmDdMv483h7ayeNL7u+MgS3iFSptGo
qvUE7xRp7N7wW6Pt4QiRgn7Hf9Rxhnex/j7iyyF1D3g3mxdmh3Xp6gXvEWn6
+8rUsUvhvSyeXcQvoSvhfWz94+8ceRECR4o0xcTB0i0M3i9S3YYo1XcRcJRI
ak7HXaKj4Wg2b1z7NGd2AhzD6v/qhSvoFBwr0tCEgDs2KfABkXp1/37F8xx8
kO3HXotth6/Ch9h6zaxdWJMPx7H9PDf7xJIHcLxI2acbNtQ/hw+LRH3uWsnv
4ASR2hWadVtXDR8R6VGnh7OX/IaPsngf/MRmdYvAJieKNKSKV09sDx9j639S
80dlF/i4SOl/Tlq6GMIn2P5P7631zBROEinFqvDmlhHwSZE29L8XOdkWPiVS
m+mZssUUOJnV53lj3cd4wJxIZu1W31i6AOZFetU8ekiGPyyw+FzR5ZnBOlhk
/U6R8S11GyyJdPDllDPzomCZ9f/tPycPPgorRDrSpeq3kQinsPlszZEqq0w4
VaS2QfvmBlyDT7P7dQtYe/s2fIbNN907BU5+Bp8VyU171qbPFXAa60+dbPLP
fIfTWf5maayOU1nT5AzWPytOXUtqD2eKpPLZ4vm97vA5Nv/1k6oN+8HnReLn
1ZrFD4MviBRZ3SJn6Dg4i/Wv1rmvapzhi6y+XzeQnsyDL7H9d652fr0czhbJ
pfm/hnbr4ctsHpnbutgzAr4ikthDbv30EHyV1ev+gWlrOPg/Vu9iChotM+Fr
LL7X1GoZ5sDX2X4+6aBp/hC+weaPbdo6i8vgHJG0yv+zv/YNvsnqV4qYa9ss
qMm5Ip3O7JP6sQOcx/pxgnuPLAM4X6QzazTNUgfDt0R6eC/qRwHBBWw/r1YE
dHCBC9nzdRlasMEbLmL3M/iaaocA+LZIpqNDhxdsge+wfr+40VOOge+KdPjb
0j3pp+B7IiWO23i9LBO+L9L16r2qVnnwA5HuZ4R4nnsKPxSpdnVS0ayP8CNW
P/VrnPo0wI9ZPp4ofN9VI7jJT1g8XFY/MMQALmbz+tu/zquHwE/Z/Kvq3eX5
eLiE7Y+vx5tlM+BnLD69fTl9H/i5SK01Ns9p2AC/EKlG//6vxkj4pUgNEVNT
+56EX4kUq61TEXgOfi1S13/Xq97fgkvZvHDv9s2tL+E3Io1893PxhG9wmUir
19sUmbUKafJbkT7nVn0Z3Q0uZ+er5muvB5jB71g+hO0bc9cGrmDXy2s3zXU6
XMnmwSN/fv7xgd+z+cBkp3bRZvgD63fdVeKux8IfRbLJKFrxWoQ/idSjrX+4
4VX4s0jr+gRd3v0I/iJS4/BwFd2PcBWrH/fGmt9rhKvZedLU3VzuvLbJX1m9
C/QtlQfA39h8pz27XbENXCNSauLDPv084O9svrk8e26iP1zL5sePl1ZZbYN/
sPnIcr/R7wT4J1vPWtvBL9PgXyKZeKi6vbsF17F4cHw0vuMb+De7vpVntlcd
XM/q/1cd/4ea65r8R6Q+J/XaLesLN4i0sdbertdY+K9IL3poF/yZDv9j836/
47Z1/nAjWy/HDA+dHbCKRFkzz6RNOwY3k2j0xL21mefh5hJVvii+Ovwe3EKi
PesV6cXv4ZYSqbdKXx7XbH2TW0m0qPfT9wHd4dYS9c63Wrh8KKwqkXP4gZhw
R1hNonV8vP6lRXAbifJoe6rmZlhdor2uJuVhcXBbiTaZvPHumAa3k0ijLDL3
ciHcXqJfqidTt7+DNSQ6Gtguw7cR1pRInGTjv7zbhiZ3kGhwb8uAnUPhjhJ9
ClzienUKrCXR1/Y5iR2WwtoSuVZeLV+/Be4kkb2Gw2mVo3BniX7czt+eeB7W
kehFe6Nv7g/gLhJlVmauMvoCd5WoffDMiDZqG5vcTaLDJh+6tjWCu0sUe3ji
ZKMxsK5E/61NWuYyE+4hke/ShSWxgXBPiSx3zf37ORLWkyjBJmfYTBnWl8hz
8PDSp7mwgURbNmfN8C2De0nU4H+lVvMfbCjRg0G92ud229RkI4l82pjW7hkG
G0uUUhhfv8AF7i3R1cg4/0l+cB+JuucXJYyNgPtK1HjCvdA2Ge4nkX9W4Ti3
a3B/iTIMnBxWvoRNJBpzOaxn/G94APt5/f7Gos6bm2wq0f7HVqZth8BmEh3z
dxecp8IDJRobEb0m0QceJNEai2kTarfDgyV63PKLu8tJ2JztV4clrzOuwkMk
Gm8e21PvBTxUojZHOtjtqYMtJAr9kmy3WT20ycMkahWZr3WxKzxcoj4/duj/
7AOPYOsRU9Ni6DDYUqKDNlrTV46DrSQSDL9JKS7wSIn4jMSDHz3hUWz/Og1T
9PGHR7Pf93+10XsDbC2R7YlnRw7vgsdIpN12W/z9OHisRCW7Z7VozcMkUXFa
49IRmbCNRDVaFjcW3oBtJVpxsdnNvffhcSxfWpT4p72Gx0vUo6Kz84Mv8ASJ
Sjsv+PX5D2zH7tf+Wk0z9bAmT5Roccq+ux26wvYSdYre171bH9hBYueTb57d
LeBJLF7k2QM62cKTJfo87Ktqa2fYUaLdXtNDq+fCU9j6x9/Qu+cLT2X7XdjC
j18LO0nUfNCW2sAdsLNEu6xcx1gegF0kisyyfPg1CXaVSE0nc1TiGdiNrUea
ugpdgd0lOhs0SXhcCE+TaPnhn3M8S+DpEh06ueDGqwp4hkQh2cl7nGthD1Yf
fXsPyWi2pckzWT3ZPcysjSY8S6Ln23v+mtoDni2R2RmjNtv6w3NY/l069EIa
Ds+VaJrHy49Xx8HzJKotD0q54Qx7SvSeOiRmzoW9JKo+FzH8gA/sLZGuSotv
3sHwfIlOza2YqBsOL5Boe973zP/2wwslUgx0POdyFF4kkce9DTm3RXixRFHx
u+ZYnIOXSDQi7m99+HV4qUQ9jfdoZ9+Bl7F+M6283YtnsA+r7/8uRJdXwL4S
uUd1MX9cAy9nz5v5LDDlH+wnkcq8zE/L1bc22V+igLfWxto68AqJwjV+pxzr
Ba+U6Hi3Rd20zOBVLF9PtaxbZgkHsPg8uOwFNw5eLVG3mrGz8qfCgRKlxni0
vjMTXiNRcnF60PmFcJBEG0332IavgIPZ50V4NbdYB4ew6+X9c8oNh9dK9PP1
3tyRkfA6iS6pxTWPiofXS2SS0ikp/yS8QaLcvQHL36TAG1l9XD+s3/Pz8CaJ
nrx075d5Dd7M6vOgIZorCuFQiUaOKghVewyHSXR6wBXDsFfwFonGBcw58rQS
3irRuxDxoMY3OFyiJYZLsw3r4W3/yxfDi51ahDd5u0SFjwaNKW8L72D7c+i/
uv2d4J2snnx9k9C9JxzB9styx/PQ3vAulq9Z+/1umMG7JXJIeNCmbBi8h9W/
OF2fF9bwXoneLBs1KW0CvI89b63a0gVT4EhWT4Yv3VrtDu+XyOaL07zpc+Ao
Vu+t/L7FLYCjWX7v0z18zgeOkch4wD7b1FVwLOv3KxoUm0PgAxLle984arIZ
Psjy//uy56nb4EMSBaknD2y3B46TaIDV7Pm20XA8q1dDhXEucfBhiQbWvT5h
mQgnSKSTFjW17iR8RKJnU3f13C/CR9nzFD0pb0yFE1m8jcrdMDEDPibRteBP
VxdnwcdZPYjT2z33CnxCooXamy4PuAEnSRQcu8Lyfh58UqJyu7U5U4rgU6z+
V9mqHbsHJ0tkutPBPu8RzEk0qkVBSO5TmGf3t3ry/iMvYEGi1UlHdziUwqJE
yzyKZ95+C0ss3jzcW/arhGV2/e7p22d+hBUStbB6UOb9BU6R6GPC7R42X+FU
tt+ef0b+qoFPSzQ7+P2E8B/wGYl+q02zf/8LPivRzn2DnYzq4TS2n2cPLBvW
AKdLZPDppqD3D85g82yZscHrRjiT9afooe+Cmm1r8jmJng7brVnRHD4v0Yxv
xRdMW8IX2Hw7XvfnpFZwFpsPytRCqDV8UaIPy149bK8KX5Jo8qBWZulKZ7P5
bdFzYbAafFmiR+Ep/tuVvsLm4bDTfIbSV1n9Lvmx6ZLS/0k0dJV/rwSlr0m0
z7nkspvS19nzDr0W/k55vRsSbf6xWnBWOkcir9f1cw4o7/emRNZFWk/Tlc+T
K9E2C2MXhfJ589i8221Us80t4HxWPx/8MzRVrs8t1v/zxJp0FbhAIqM2zVJ1
lOtbKNHWksmx7n/hIola6k+u8PsD35bozvXBFfN/w3dY/MYklA5X7u9diRK3
3h9cWQvfY/PhvXXPVyvj4z7rL7yo+7IafsDyo/klMyNlfD2USNaY6mSnjL9H
Ek3fPuqqnTI+H0ukr7H3snE5/ESib9sDd5cq47uYrafXON91L+GnEt2q9D5e
UwKXsPkrwW6FwxP4mUR2G/16bn4AP//ffjt9i7kDv2Dz5/yZQ3YWwC8lSupS
3m9OLvyK3X+fAXodrsOvWb1KGj/n1GW4VKLL93W0uynrwRuJVumvfL5cWS/K
JLr+Snh64jT8VqKXHXt5XZDgcjYP932bdyYZfsfmL4+ExbuPwxXs/NAtMsY+
Aa5k63E0lnt/AH7P5oXF6nW+++EP7Pc/3yl9sAv+yPqFp+XFnsr6+YnV9xXt
Xjkq6+tnNj+PDeG81sJfWPwuUPOfuRqukqiz1onIEX5wtUR+r9Ys/rMY/srq
7c7mU5O94G/sPDq4RdKwWXCNRFpPll9RuMHf2bxxL+6HurKf1LL++iSrv7Md
/IPVpzvfR20cC/9k96vycVe0JfyLna9CXdfsN4frJBrmUD0z2AT+LdH5gB2H
JhrB9Sx/95XuadYD/sP2y+BCXLKyfzZIdGHY5W4W7eG/LD4MdvmntIL/SXTO
LfFHx3/oz43/m4882s//CavIFKz6VTuxCm4m08r9K5fkVsDNZSrumL7ouXIe
aCGTXqPH8pdP4JYy/bmV+7ToDtxKpju8npqUC7eW6UnIqBlrrsCqMmnclw0H
nYPVZHpumJJbrJxf2sjUY+TwG6uSYXWZwhbq3mg4AreVaVV2sz3BsXA7dv8h
A3zLdsPt2c/vhKdYb4U1ZEofePxYhHLe0pTJOyltb+4quINMNY77b9QuhTvK
VNhB3NPJC9aSKWp6K4s+M2BtmVr9sm1popz/OslkPjF6osEEuDO7nl36xDaj
YR2ZkqprprwbAndhzyf0O5nRH+4qU8mj9MhgA7ibTAf2rJ09sAvcXaa/vmVT
StrDujJdjHiaEtIS7iHTvc2HD6n/wfzbU6ZZzmkf936D9WT6cXPfidbvYX2Z
BjkUdV3zCjaQKaB4hqLkEdxLpv2blp+3KIQNZVr8b3/s9muwkUxj9h84evc8
bCyT+8OoAR1S4d4yDX5VdtD+FNxHpvGB/UesPQz3lWm6p/2CJOX5oZ9MvT7P
X5WzHe4vU2nE83OvN8AmMn3Z7bqzNgAeIJN9+2SrFstgU5mdrz/1bOcJm8nk
2WP9Ds1p8ECZHkaX5rWfDA+SKaHaMVLVBh4s05Rc7l3zEbC5TA96Dqn7bQoP
kelXXOd/nw3hoez6bZ6ZvegKW7DPM/K5nKcBD5Op3kGr7HRLeLhMJ3xC78XW
47w3gsXT9xvZQV9hS5mmPZvybJryfGgl05HzX2cPeQGPlGngz9LV7R7Ao1j8
dc50K8+DR7P1+rPI9OJl2FqmqfOdBu5Lh8fItMF+cISXCI+VKTpswHLzYzCx
/XHKb9VMef61kam/xvetd3fBtjJF1PzVPhoKj5NpxOMTZcuC4PEs/js06g5f
Dk+QafiNF92azYftZPp4esP+/BnK8z97vhO/tfdPUZ7/ZYrLePpixjjl+V+m
kb++GBpYKc//bD96ze35YaDy/C/T7ZmHm6cbK8//Mr1v9FHb1F15/pepZ0TF
gkkdlOd/9vvewQ5dWyvP/zJpPX/+uVL5/YSzTGd79Q3L+ga7yLR3zHXLvZWw
K6t3Bn4TFryE3Vg8KcY+HfUQdpep7KXUq8steJpM88vWuvy4Ak+XyW7Sw4NP
MuAZMvW2GmlwSYI9ZBp1PFL35HF4pkwvW5v+jDwIz5LpU+FJ27A98Gz2eS/C
Q4K2wHNkMjZIurQiBJ4r0yuvcYP8lN8PzWP191Sfn/4LYU+Wv5FhQ9bMgr1Y
ft9o3jrUGfaWacHkh1GRdvB8maqaxf08ORpewPa7McD98hB4oUyBaq0Kn/eD
F8nk1nzF2kY9eLFMexa5berXGV7C8imz+Nf0tvBStv5/klvsbgYvk2n1hhcb
I6rx/ZoPe57m9/aoKb9/85Vp7E5+eUw+vFymtSq/3U0yYT+ZHIx7KgpOwP4y
xfxoHha8D17B6vubwq7m6+GVLB4Nt6b9WgKvkslv2Jg9he5wgEyH7+u/VdjA
q2U6+mbW94SBcKBM0qZhdXG68BqZvla1NT2lBgfJ9CLZLf/yD3x/GSyTjV1i
q4oyOESmcO6Ibs978FqZGh/3sllwGV4nU3PjPooLErxepqd9C6J6xsEbZCq4
NbNP9DZ4o0wdpjgd1VkNb2LxNWt6f9kL3sys7tTgNBUOlSn2zpcDrUbDYTJ1
W3bvbVF/eItMpnkZzZK7wFtZvfhr2m1fKzhcppxlum47v+P74m2snqdmFse8
gbezfOZ23DlzF94hU/zcoHmvL8M7ZcpofiNFXwFHyPS2uH3ZqsPwLtZPDGca
PNkJ72a/37ndXsdgeA/L76s/Jj9eBO+V6VyVU+hKd3ifTPk61x31xsGRMnUZ
tvDhK3N4v0z86WvD0gzgKJm+DXkRG6cJR8v0eM/AjtH/8H19DHP46YJE5ff3
sTL1beflfvUFfECmXQNdzWsL4YMyHX9Jx0dfgg/JVJtrdTFOguNkOrSy9JDa
YThepkXfVrrsiYAPs/jnrv8zWgsnyKT9YdL5u8r3EUdkWpqtHx3pAR9l9Tus
PnmBPZwok9WJkW0cLeFjMm0a9f6+fT/4uEw7bp/rPKsrfEKmumeqHzerwUns
ejFfFlysw/uTkzIFBZrFtfkAn5Ippco2wa8ETpZpWPP5YRW3YE6m0Fdr5wVe
hHmWv5tG2HWRYYHV0xW2SXcSYJHVD6fiv/F7YEmmiQ8dxHUbYVmmcVfmX1np
DytYfxlxavoGTzhFpk4LHXcfdYZTZbpVN2PNIxv4tEw3H4Sb9VK+jzoj0/2d
7kVbjeGzMun80/Bp6Aynsf77PUdvtyqcLtPGg67NB//G+68MmTy055t++ghn
sv008M/IfgGfY/1gX87ZU3fg8zKNfrhz1Mn/4Atsnos7t/RCGpwl08mJxs7l
p+CLLN5jtqn1PQRfYv1d1V8IjYCzZXL2mGvwbT18mc2bl2tGhijf911h9W/o
oa063vBVmQympmoVucH/sfn64BaVeDv4Gpu3etkv2mgFX5fpbn/9mWtN4Rvs
eZJ1avfowzmsv5QPnHpBC74pEw2cs/lPKziX1Y85Ecem/8b7zDxW/zYdzr31
Gc5n+bl+RbtppfAtVo8vVOysewgXyGSZ/dotIw8uZPPac+ttOy/BRTL9fPvR
Ys1p+LZMp4tK1q07Cd+Rqd3iNiviDsF3ZTqvuaP/3d3wPZlCzl4r0AuF77P8
GXpnw85A+AGblyvMLdsugx+yfrhSvyM/F37E4qO8WneOK/xYpmyv3n4mE+En
LF7+8+umNRouZvV5XPIwbXP4KZv/xpQ8MesDl7B5/8Ekrfm68DPWb5NX/T3d
AX4uU2X8v5QureEXMl2Je2UV/wfvt1/KdMPV+rzFN/gVOx9p7Bz9sQJ+zfIl
ZGVp1gu4lOXfhuqskw/gNyzf9e1L+Xy4jMWjt7pv7hXl+3/WD011AhozlO//
ZfpundjeTVa+/2f181Z//2snlO//2f1NL0icFKd8/8/qbYcDKVX7lO//2byx
XUhP2aZ8/y/TtSnbC3ZsUL7/Z/Wkh067jauV7//ZfF0pRO9V/v3AZ5lUtBpC
sryV7//ZeSdu9DOVmcr3/2w9pqk/WOCsfP8vU57N+g1lE+GvbB7L0/u5YSz8
jdVf3WZzho6Aa1g/OpVa2GoQ/J2dr3xHLKjtA9fKdCxmiE2jHvxDJq/Ka+F9
usA/2Xy69MAUH034F5tPvlddKlCF61j/rUz+OlEF/i3TkmEvVpXV4e8v6tk8
9G3b0ATl32P8Yf0/pKPWqo9wg0ziIkOThW/hvzJ9DtCKD3wB/5Np99QfG5Ie
w40yuWw8UvvlDqyioAyXBP0Z+XAzBUX9mKT36hrcXEGHd9zpuPUS3EJB3o5d
ethlwi0VZFr73rPvabiVgub9eKnSV4RbK2hUg6/RBOXfo6gqKGLl+89hR2E1
Bfl13Lv15SG4jYJUhA0aHtGwuoJM7udlftsDt1XQ7Y/j/4k74HYKWqBvmbt5
C9xeQVO6Ph64ZiOsoSDHnwn+u0JgTQUd+vIv++pquIOC9DOXuHZeAXdUUKam
9dLdyr+30VLQoBXvLQ0Xw9oKSkx73ljiDXdS0M3Gg7/T5sKdFZR3IXVBykxY
R0E2++5vuDUN7qKgd6l3wlVd4a4KutbpSPaSqXA3tp7f5iz+OAnurqCCEUtv
Rk6EdRU00cFJz0P590I9FJR+pfzcOBu4J/O0cU9cx8B6bP/+PcrZNgrWZ+vX
blbRC0vYQEFLjuvkegyHeynoVdt1T34PhQ0VlJIy4PVVc9iIrccEU1N5EGys
oDVio3q2GdxbQXuvZBTUDID7KOjN/i+XnEzgvgq6eqhy8MN+cD8FueiHb9zY
F+6voI/PnH9N7QObKMju+P4fE3vDAxRk7Dj+/lJj2FRBI+4PfXfWCDZj+7fq
114jpQcqSNW4mckVQ3iQgmKMuG5blB6soNSUfldXKG2uoFWfrm3aofQQBT1U
U1y5pfRQBW1ca1o5XPn5Fgq64ps4/67SwxSke63tqRjl/Q1XUOt46hyuvP8R
CjrZZ0DvE8rns1TQjogiu0/K57dS0KXCgOr5/eGRCvL0yzmoplzPUSye9YvO
vTCFRyvolqJl0euBsDWLJ+1F07SU+zVGQUsLlz8KVO7nWAXttxx8W1W536Qg
B6dFuYXKeLBRUKHXSodrynixVVBlp1Vl75XxNI7Fx14ng3G28HgFWWfeir03
AZ6goGVnQh9FOcB2CtJa3zp4xxR4ooLikj/ppLnA9gpyGnbbRWs67KCg2pPz
84VZ8CS2Hi99uwZ5wpMVNNDQp2rdQthRQfb9rv04vwyewupTs9EvzJT5PFVB
G5arur0MhJ0UVDX5P428dbCzgobqb8n7FAq7KGjY+h+Wjsr64qqg/9bNM/yw
F3Zj628g292Ihd0VlH8ibPnzBHgau/8DU+cNUda76Qryr3f9mC/BMxRUrZZW
diwN9mDxeG9TzwsX4ZkKUtt5K1DrBjxLQc93K3JPF8KzFdTyj8eP/Y/gOez+
LCaknVf+/d5cBcV/2KrSuxKep6Ceg/tUPP0KeypIc0+C06N62EtBrYbIZl2V
f9/nze7n8YY1ycp+NV9BjdHHDTZ2hxco6O6zzmbHe8MLFXTW1uWopjm8SEGB
PW1CikbDi1k+ZDnfKraHl7D91/c5PmQavFRBwUN/dnyl7N/LFLSy8dnw5/6w
j4I+tQ0xHaCcB3wVZLHreKe7EfByBYX0iumcfwj2U5Bz7+qZXTjYX0Hbf3Md
rijnlRUKeutdvfzyDXilgu4ED+B0HsKrWP1+PTD1VhkcoKCvxafCntTAqxU0
ecPBTjYtMH8Fsvz+2e2yeid4jYI8Llx4ZNEbDmLP823shf+Gw8Hs8xp35Z22
h0MUdMFv4qIWs+G1CtpdefZnth+8TkENiZPfvlTOp+sVpLd2R+ySWHgDiwdv
/zWzBXijgjapjay5mA1vYvnu/i54x314s4KST51dfb0CDlXQy07HXf0a4DAF
BRW+DI1QzvNbWH90NlzWtT+8VUFuz/6t1iU4XEFP7vYyOTQD3sb6b6tb33at
gLcraJJXSfVP5d8b7mCfZ3XS98VxeCebP65/Th59EY5g67W0qLjrI3iXgobP
8DEPqIJ3s3j05p86tMF5bI+CjrrxlceV57e9ClI/Pto3hOB9CpLthnrfnwNH
KuhbTMg5xVp4P6vHjj0ntD0ER7F+Igx68CUDjlZQ3QyfttMewjGsnp7NDLep
gWMV9P59cGZ6R+X5n/U3/bM/ZHPl+V9BC1+9Xmfiqjz/s/xYKrkPWq08/yuo
+UCHZRdjled/BUnN64wKzinP/wracjBYY26J8vzP6jWX9SGwQXn+V5DrnYfP
Oii/vzjK1ntqz7xB4+FE9u8/3Zx6byl8jNWryZp5X/fCxxVkpWJsEZkOn2Dz
n/8OW7EETlJQdEE3Gq2C73tOsv7nJXea0Bc+xepxZPeR/ym/T0pm816zunQx
COYU9LhO0fpvIsyz+vlaf2BmHiyw/nL9YUzRV1hU0PdWoS2tu+P7M4nFi61e
cuM4WGb57+BX2c4fVrD+PNvs65w4OEVBgkXn/RXX4VQFNauLDzz2BT6tIKPM
z15j2uH7xjPs82anuWX1gs+y/tD2Zb+RI+A0BQ3po/iS5QinK2jC4st65vPh
DAWZ8/bHDwXDmSwewsefK1d+X3tOQUemhDVoJMHn2XoZFMxrdx6+oCDxul7H
B4VwFqsnvO5O91L4IutHl4VVO2rhS2x9O7dNnauG77OzFWRbFeJwSxe+zPpH
vFvQJeX35VfYfm4ZuNPYBr6qoPLrd6q/u8L/KcggztWy60L4moJ+D81otTkQ
vq6gLzWl5Z3D4RsKerRZep0XDeewef7+jeebj8P/V9Odh9W4dQEAL8TXTZH7
EaIZlUpUkqJVSkJpVMmQDEXdiJRQoUMDSilE4w0p7xJuNCqir3kUmW7lJENl
uimR4dv3edf58/ecf86737XW3vs5Z69dwdaLB89+moXk/3GQvz3aK7uAXMnB
xPwTt/vKyVUc1KW0FT8R/X+umq3fpncKXB6Qa1g8y/bnrBT9n66Wrd9dIqzT
/ibXcfCjNVrFoJNcz0E6Vpb1i9zA6qP8vrN3OsiNbH8SqmB8SPT7ShPLz3u+
++XbyM3s/T7wuLCnkdzCgYtQ7mpgBfkBW2+N1w0aXUhu5WAg1lhcJof8kOWz
0Sz5oLPkR2z9divTQ0c0fm0snnX8apX/ID/mYHHbhh1mjuQnbL3+9X1l2Hzy
Uw6a3gq+NE8iP+NApeTOSF1RPDznwKl/p3RiA/lvVs9yJMN/XSS3s/VY74aV
/vvIHRwc1w17/2EFuZPNv+3hlwRTyS/YfitbcmBvHeWLkIN/HoeE2a0nd7F4
l6rXLOyhfH3J9hNfgrK6/MndbH6XD2kf85nqxysOfmYbpm/2J7/mYOStAyam
PVS/3nAQs2ete9d68lv2fj4ZeGc0Un3tYfuhyrj2BhNyLwevPLT8Ki7RfNDH
QVi3tbpQmvyOg9k17kWCXTSfveeAszieKfNQtP9n68m8VG+hgWj/z4F2SES1
ZyKthz6x+rTx6/CnfjrP8Q8HkQf63n0UnT/pZ89j8yi+NJfOu3zmQA7fL8oX
nf8ZYOPfGCil70vnhQY52P0jak10LZ3P+sLi1yzWVUqLPMSBL3xOHRlD5/O+
crC62a+r6BOdX/3GwQKp9KLdLuRhtp8KPufrUyY6/8+erzfs6RMN0fl/Dkri
nd8Itan/w09Wv7qCB0ulqV/GLxbPr7e2nO6nfipiCMsGHhjmdlB/GXGEA2vs
681bqL/OCISvN2f4H66l/kIjESb+rM1OrKV+SqMQjhqPUjnfQv2kJBBmqlzR
zu6kflqjEW6Zlzk1DFB/sTEIA6P0hbITyP9BuLppZ0CAAfVfk0RIsjtz4uMG
6k/3G0JfxRfl/XGi/n8IUTZmqqNqqP/hWASxl85jgiTJ0gjrM2usi1dRf0kZ
hMvFhQ3bjKh/5ziElD8zLkZ1Uv/U8QjNtn9VxCdQP1hZBLXegssmztTvdgJC
5TFFcRMV6uf7O8K74OcaS4apX/N/EewLbHzERf2sJyKoX3G2Umuift6TECzE
43651FK/czmE9PZomWXN1C9+MkJFS2xCmqg//xSEt/frCiS/0/0GUxGaZHf8
mqtElkfYZRmWeN+G7puYxr5/te4pPwHdBzIdod6qdHtJBN3vooAQ8ezp9KNy
dJ+NIoKHkd+W5Hy6z0gJoXpTAG72ovuelNn7nzZfaDWT7sdSQSidppd2o5/u
Y1NFeK891mlio+j+PwTTNVbhL/PpfsEZCJ6VuplJSPc9zkR4/iO6NTeX7uOc
hRDbI5uWdXsJb3UEx5ljL0i0mfPWQNCbcP6cw7AZb02Eh6c6rOQ1ybMRhldG
7P7oCby1EDYtPXmjfrkpb232ftKPzNERLuKtg5AwZtdC42MmvOewz5M+qhlY
GvPWRei1zIjcNG4h77nsfR+qlJv4dgHveQi1Kaq+ac2GvPXY54lhreur5vPW
R3j5l5vyrToD3gYIUtN/85dp1+c9H8FhS97wo2E93oYIx0JWdAhmkBcg/Dj1
oSZ+zTzeRggtLS0Kh87N5b0QYfZa9/iHL3V5GyPkqQ48m2pENkGI/H7V8K72
HN6LEDIcylwDh7V5L2bPLzb59dGnWrxNEebI2vlo18zmDQiPt/i0cNWavM0Q
VpYaTbZ7rMHbHCE5wfbztgF13kvY+I1LinJSIluweB9InezvOou3JcKkAre8
WSkzeS9FGDxz/eurdzN4W7H8GoitVl1OXobwtCRMwu26Gm9rlr9PmmzHqJKX
I0gMz63KS1XlvYLF290bT/pUySsRbNV7c0xvqPC2QbA5qFpibk22RZhimz4c
+0aZ9ypWf6Qel1XEku1YvemUP390Mdke4a7DTa3gz0q8HRB2uw/1W10nOyJE
hy6YkRFAdkKQvBF7cP5isjMCymzVvC1NXo3wRcpR6lmFIm8XBGn75Yqj95Nd
EVYVN+7bu5DshhCT5nwzbyR5DRtfX7tW80cKvN0RrJSyZK5dJ69FKMutjo9J
JK9j39/UftWeQ+T1CErjxpX+CiBvQPAK797UsIPsgeCSZ70hwp+8EaH1Q9i7
xmCyJ6s/IW1ljpHkTQiCVw0a5cnkzQjFieVD9bfIW/6Nl8022qLvuxVhocnb
wKRvZC+ECfEPGxtU6fm8Edxq1iYftydvY/VwrnFPQjh5O8LtfT/8uUKyD0Lw
rAvB5/rJvgh2JdZrEybTeP+BkLPPI1XWiOyH0KAaqa7lTt6BkN/lPa8ulLyT
vb9WzW9PM8n+rP5mLSk0ryHvQjgbVJ70/hN5N4LPXsM71VMpXgIQyru8Pe9Y
kPcgrLNI6by7gxyIIF4T0lRynhyEoKoojEqvIu9FqHJMVlg3SA5GcDZLd+hS
o/jdh5C17HCCmhN5Pxvf/daDEwTkAwgv/ONmZuSRQxCu6A1tK+8mhyJ0NrUm
bJejfAlj+bBRTyLGmnyQ5av97ynKB8iHED5LdJdMzSUfRlAUt1i8Q0gOR5Br
6fGbOInyU4CgYd4uNWo5+QhCj0W9ybxQ8lGE8c6ZsWdukCNYPfAzM9N+TY5E
0F5epNgnT/UgiuVnkLVYrR05GmHxoHtr+RHyMZbfTi0ddUXk4wh7hpNuCj+Q
TyAkyvno/1Sj+hODYBmeHT5lDTkWIXWO1/g5seSTCPEnj0Yb3SfHsXjJGn6h
95Ucj3DPTdNiig7Vt1PsfVd4TOn2JCcgDG33HXHqDDkRofDjskcKdeTTbP0S
+DpNIEb18gyrzxukk+/ok88ihMZaGzZ6k5MQXLV/SWEy+RzCtUFB5+om8nmE
7/dGiFWPpPqczOancEVZMUNyCsLF2yt2fttGTmXxVmwbdTOZnIag8Oxar04j
OZ2t3+4tsd4sTvU/A2FjQ2GAox75T4Rp0is9vm0mZyJct/Sb5nKafIE9r+PJ
R16V5ItsvNb1tWkOkS+x+Xz1RkGqOs03Wf/mh5vbXVfyZQSjx0V9cZHkbLYe
bO7ulSkg57D1Y2XhVMPX5CtsvhdecpCcRPMZx+ZThapDAgsyIly6NTonaxf5
KoKW/dJO/3RyLqsnZ5JWCOvJ11i8doSqDX3TMv0/KOGYjA==
         "]]}, {
        Hue[0.9060679774997897, 0.6, 0.6], 
        Directive[
         PointSize[0.002777777777777778], 
         RGBColor[0.880722, 0.611041, 0.142051], 
         AbsoluteThickness[1.6], FontFamily -> "Arial", FontSize -> 16], 
        LineBox[CompressedData["
1:eJw82nlcTV24B/AoypASIkIRKd5IREqeSBmaVSglEZUyjxWZUyIqUpKS9nhC
UREyyxChzEMIyRgiRN11b7/u+8/7+X5Oztl7rWda+xx9/4VuAS2VlJTuqCop
/e///++/F1l02/D65FVeY8b8n19mkX31JluVIPhVFnU/mfV970q4MouWnguP
GLEFfp1Fxw64vq9IhN9kUevukRPiM+G3WdSnX9BBp1y4Kova/F6v3OU8/C6L
1PUmrnxTCldn0fCoyW3OPYffZ1H2jr6XD32CP2TR2e6r8xP+wh+zaN7ddcuu
tKImf8oip/40bII6/DmLVH7465V2hr9kkX/cQ2tvXbgmi8YNS9r9sS/8NYsO
66QabxwIf2PXv+KDcm8z+HsW6cTsNDw3Cq5l73ez/NrcsfCPLPIOzPyrNQn+
mUV3d/+OueQK17H3K5q1Onw6/CuLAgbMLxkxC/6dRaQkbf0dCP/JogfeBbnn
FsH1WXTAxtR5+yr4bxbNPVzoP3Md/C+LXPbVfzXfCjdk0TnljBadd8KNWRT5
Ycaen0mwEkelc94ef34AbsHR+j2/Z5XwcEuO+l6YevDsEViZI/NJxWEnCmAV
jmac6FSTfxZuxVH2RXXVU8Vwa45qPLddulQKq3LUNmnef+UPYDWOJlZvsKuu
gNtwdH9FSI3yO7gtR63rHJ0MauB2HN0NSQ6Z9Atuz9Eq+YvLCiWbJqtz9Kiq
TklQgzuw6zk3c0OFJqzB0RW7J491dWBNjgJa9dP004c7crSxbYOhaARrcTT1
y38DfpnCnTg6/GKDtuMouDNH6/g7v/ixcBd2PTk/ytUmw9ocxercObpwCtyV
o5yjDvFPveFuHEW0nhbpPAfW4ejf4uo1V0Pg7hyt7N6QYL8c7sGRs1JKccka
WJejEU9OjZ62Be7J0aYNfh+qd8C9OOqg1+/q+iS4N0cpQyMe9U6H9ThaO+y5
wSUB1ueo6uC1Iwty4D4cGbW6GNm7EO7L3q/WPeX+BdiAo3H6mq0Sb8D9OLrg
u+3y1HK4P0eTuNkv9Z/Bhhy90bPy/fYGHsDRfJMim2ufYSOO+oQm7+LqYGO2
/uc3TolRGtvkgRz18rHYvqwNPIijD8URtgFa8H8cLX+rHTmjB2zC0ayWD8Z6
GcCDORp9N36373/wEI7Gru+/JsgcNuVIQze2MmwMPJQjv0XfKuMnwGZsPU63
jM1xhYdxpJM46tV9L3g4R0UNvT61nAObc6S61urY8FB4BEfl3QwtF66AR3KU
OCds25FI2ILt/45H0s+t8CiOsuZ9OWAbD1ty9DloweLkfbAVRwVXNPv/OASP
Zuu9YO+lqYdha47Gdy+dcr4AHsPRnqlbHpueh4mjhTuTZorXYRuOFmi/rjYs
h8dydGqQx7rsZ/A4jrppPTUaVQXbcpSfOa31rRp4PEfnk37+F/QHtuPo95mw
iHYq45psz9EAndd1x9XhCRxN0BvJBXSFJ3JUeXnD9p768CSWb5H3jz01hiez
z3dy6J05DHZg739R+f4ia9iRI/sOfZ+PnwA7cfSs/v7oPm6wM9vPVlPqW82A
XTjS9rij+zUAduXoy614oXIh7MZRVLeKQ89Ww1M4sspQ6VaxEXbnaK40Te3d
dtiDo0jnERG/kmBPjlbvUA7TPAhP5ai3i6HaEAU8jb1ulpHgmQ9P58jsu1Ly
pnOwF0d/iu/ZFl6HvTl6uM4/va4cnsHRstU/jltVwD7s/sV326KrYV+Ouh7L
MHn+HZ7J0bbaXdyoBtiP1fc95v/S1GybPIsj033drNp1gv1ZfflWEhLZE57N
8nFz7d56Q3gOR3qTra5HDoUDWD2d6tO2/Wh4LkfhH3Vnp9vD81h9jXV4buUG
B3LUqd31zS9nwEEs/tMiZ++YBwdzNK129vpxS+D5rH5bh1UrrYFDOHo/+W7W
lSg4lKPA2Hzd3fHwApZfjqGzQvbDC9nrw1Q7OwjwIrb/c+sshx2DF3O0dezJ
FwZF8BKOeobebtPrGryU9ZN7V4t6l8PLWP87b65qXAEvZ/lalv/e6j28gu1P
18+Lpv2AV3L0n1pMRoTS+CavYvubQpvEdvBqdj/2t/UqtOEwtt6dlCJ79oHD
ORqadICb8x8cwfpD+6gDx0fCa9j1uSctVreF13I0U7nQYKEzHMnRnXkvzz3y
gtdxtHOPmpPjXHg9y6/yrMpri+ENHOmrmG10XgNv5EgzZM7A51vhTRy9jPlV
uTwR3szRQZP849rp8BaOnNaEZJ2T4SiOLv/7dmZpAbyVo7J0o9ZDLsLRLD+v
/9r84xYcw1Gyl+v4S4/hbRxZFwxySH0Lx3LU6l7swTXf4O0ctbOJcAlsgHew
9zPu4DujrV2T4zjaN9+3bLo2vJOjzMRdJ/z6wLs48qkt77LYBI7nKO2g7/eY
UXACRx1jQqcftoMTWX1dMtHliRu8myPup09wx5nwHjavGAe/c5kPJ3F0M7Vd
55SV8F623rpBvz5uhJNZfXcvSJ+4E05h/enlyG5HU+F9HHl6WQfriXAq6y/B
/Q+m5MH7OUp96nOj1wU4jaPZuTO/Km7BBzjKNc3rPf4JnM7R018/ZlVVwRms
nmlevZhQCx9k8fevwmVSC/smZ3K0u0ypS7sO8CE2T0z42+N+dziLI+UruYtl
Q5jjaE1Epz7bhsE8R4UrdC2W28AC21/F4wtBTrDI6n9J9J1Ab1jiKLTF8kVL
AmGZo0NL/bgty2EF6yd1QZFZG+Bstj5+RaqlcfBhjmKSkicr74ePsPhU2E0d
K8FHOQp633tEbAGcw5H7+x11Ly7BuWx/hfZsiIePcbRkj76DXAEf58g3J+C3
3ic4j6PGhHUnM/7A+SxeYo2S/1Ob0OQCjiYfNsy61AU+webhD67v5/aFT3J0
o0/c8s6mcCFHn0bdn3LTGj7F0a6hJvG7HODTbP4ccXj0LC/4DFuPQTWHrALh
IjYP1sRZGqyAz3LUf0H3WV03wec4it7Xu7d2PHyeI4/fIyP10uELHL1LarPN
/DB8kcWnrrXDtNPwJdY/rsWWbL4OX2b9Z21el7MP4Susvl9eb6pSBRdzNKfs
kpHHD/gqu594b7Vc5YlNvsbR9axBD7prwdc5UiwakB6nB9/gqK7nxFDNwXAJ
228ufsL+0fBN5gdaVuYO8C3W77xeuj7xgktZfp7unRgbBN9m541Vd9ZMXAXf
Yfvd8puNVhR8l9XvT7VTqnbDZRydOK104eohuJytn4tjSv4x+B7L5/q+H45e
gO+z+SWh4kLBHfgBm3djPg6+8QJ+yNHr+qv04Qv8iPmSikq3Rvgxm1f32Gx1
7TCpyU9Y/qqZPU3qCT/l6OPRtA4fBsHPONpgNsNkshX8nJ2fpntMOjEZrmDz
Vp8ti4d6wy/YvPz0b+7JYPglR0uHP+7pFAa/4miQi+v5L9FwJcvvR7wiLRl+
zebfI9Z/vUT4DUcVGStT+52E33IUFz7q6L+rcBWbF5J3jqt8CL9j9XdhnP/9
d3A1RyEJ03Qe/ILfc2R8VmfZG7XJTf7A4ulJ+8gWOvBH9rrKKruBRvAndj5K
yL7vbwF/ZvXJoL2VMBH+wupNWsOG+ulwDUdhFn8LZgTDXzlatGVr1Y0w+BtH
P1aY9Zq4Df7OUZc5yYHl++BajvK6zC4LVcA/OKq/Nn5+lzPwTzbvWCmPvnET
rmPzS3aQR9xz+BfrT++nnJ/1Bf7Nru9a1yIbJYcm/+EoeNnJeyYd4XqOfmac
XG7cB/7LzuOm2ceGmcH/WD1ytstytIUbOHJMcfdb7gE3sv2zvfxHngsr8dRi
RGbM15VwC57Urbr2t4uGW/IUqxdYKabAyjyNeP7noa4CVuHp3kW3ngfOwK14
ep/WsXhIKdyaZ+exuo93XsCqPNW+fZ214RusxpPhl/tq41Qcm9yGpzFrPwzq
pA235enMkplG3w3hdjyVjorrUmkBt+fpy6+Zhq8nw+rs+s58Vv3lA3fgac33
fjq6i2AN9rr1iDkuG2BNnuxOeH5LTIQ78qR1t7CkmoO1eFowOPWv00m4E0/P
twzfdukG3JmnJ+svrp/0HO7Ck1HapuoXNbA2T+s0T96IUnZqcle2vsJB0zHa
cDeeVh7bZKBqBOvwpHibmV1hCXfnacBYu/tXneAePPWtz+UvzIJ1eRocMHTg
zWVwT7YfT9WD30XBvXhacSwutPM+uDdP83SVx7gehvV4supxvCrtPKzP1iNd
R+9vOdyHp4hva4/Newf35anjn4+ur+thA54uPrnUaYmGc5P78TQ5NKpjx75w
f54aHe7NPm8OG/J05feCvhsnwQPY+30cFuTpCxvxNPuIoZPlEtiYp9t/530w
3QIP5OnBPXOvUSnwIJ4c0n8ccz8M/8fib2x/rfUXYBN2/2Pn7zh7Hx7M0+uK
qLGaH+AhPFWa+01Y2gib8lR0+O+M2jYuTR7KU/sLp6eN7Ayb8WTdLvHQ5l7w
MJ5yPuc7Ph0AD+ep30hl39FmsDlbj4C3r/nR8Aie1lr+977HBHgkT3kTB69M
doMteNod4LBbzwcexVMG99ExZx5syVOfWeukyUtgK57u6607/iUCHs2Tc2bI
8v1RsDVP3e/e+ukeD4/haevpEWO198PE08RdNOslD9vwlJ0U45OfC4/lac+A
s7T7DDyOJwM+rvPaq7At27/Vea8WlcHjeSps+Ho89Dlsx9OdmA67l1XD9jxd
mv40dnMtPIGndm8bz6U3whN5CnNuHHmlrWuTJ/FUEV/55kcXeDKzZsXtwfqw
A09dbIyVlw2CHVl8ZSpvuTACdmLxdOyIf49xsDNPB++tOrjWCXbhycbhiNPH
6bArTwH9xEVzAmA3nk4MvNCxahE8hSfV+96WyyJgd572mT/72W4r7MH2/32u
4+EE2JOnYa2dJ3ofgKeyeqhq9F1Lhqex+D17xv1ePjydJ0ubuJUHL8BePOWX
GgSE3YK9eUq92tbQ5zE8g9XLXXevTHoL+/DU8qBG/3HfYF+eDo1JjhzfAM9k
+2m+7ZFbW7cm+/H0xybPZr42PIunbrW1l3f0gf3ZfhwZvuyMCTybp3MHFnnV
jYLn8NQ1V7HFyh4OYNe3vaH19inwXFZftm2tfjcTnsdTYHaYlUsIHMjqY5JW
h4ur4CAWz5v2hdhshoNZfRyzYO6NXfB8niK1v7aZlQaH8ETlSQEtZTiUp6pj
lVFHCuAFPD31nB0ZeAleyOLzZK7Xf3fgRezvB4QPaHgGL+bp5OuZq5+8h5fw
dGSBRerlOngpT22jNzw8pTKlyct4UivqMLKoI7ycp/A+xy6V9IJXsHwzttta
NRBeyerXmgOxHSzgVay+XU96YmMHr+bJO1ktcv0UOIzVB92SdTf94HCedqqc
ed9vARzB02bH/Csx4fAaVj80E3r93QqvZdfnZvJ39R44kqeppf5BKofgdTzN
Kmm7aF8OvJ7124pGnTFn4Q08GRd1X/ylBN7I3MosUvEY3sTTDZXeTivewZvZ
eh7JGOnwE97C5ovvX3xMVNybHMXuN2XtvJ5a8Fb296r/zdHRg6PZ6zWV/n1M
4BiWP5a7l4y0grex+lduedB7EhzL6mnUE6XYafB2nlbdX7f/2lx4B+vHNymq
83I4jtXvByNvhmyEd/KUnLBj7d1d8C6eNPmF0vh0OJ6n/3Z09LtyGE7g6VZo
zmH3M3AiTx9fJWTV3IB3s3nmjop7ymN4D08+Q6Zec62Gk3jSf/S6c9df8F5W
P1062L1v7dHkZBbfffN+3OgCp/B06t/kvqcN4H2s/hQP9Ss0g1N5GtX7e8GV
sfB+Fm8PtcxfusJpPD3L7PS2zSz4AE+Jp5aU0SI4nafcWKHNlkg4g6ftvgMS
H+2AD7J4+zVzrWUanMnqnV1BmZwNH+IptD7ugPEZOIun/abjPxWUwByLz7YD
r055CvPs9ck7LBs+wAKrV3+OuRXUwyLrt7UPu0W282yyxNPQaNNkjx6wzNNb
jernowbCCp4Or9b/YWIJZ/OkMy37lulk+DDLNyk7aJw3fITNa9Pt62bPh4+y
9XvhszEhHM7haanXDZ272+BcNq918rvSOxU+xuJB/VVihAI+zubF7e13vTsN
5/E0KC3uyuybcD5Pw5M0bD4/gwt4+r7PoP3Wz/AJtr+6XmamjfBJnrgpJheq
NaY2uZD1r7MdL+Xowad4erVvrm20KXyazRfT1jktGguf4am4beanuVPgIpZP
L1v+FzoHPsvTi/iLXTcuh8+xfL9Sd0LYAp9n/T+kRPd5EnyBp7LJwz36ivBF
dr8T+DmrCuFLPJlkXfR4dgO+zFP84K5mbs/gKzz13quj+uAzXMzW4+agp/OV
pjX5Kk91LqmnNbXga6xex6bmXu4LX+fJpc+kqzHD4Rs8bRwpqvrZwyUsv4oP
hY2fDt9k8VihPtByPnyL1b8vKX1s1sClrL6qVAVPjYNv8+TbfrH62gz4Dk/v
OuzrlHcMvstT+jxxy9/LcBnbr/rzC90fwuU8ubctnnX6PXyPvV+K3+Zh/+D7
PHWYoLA8ozG9yQ94Oma9fadnH/ghT7r/lcQpDYcfsX66Unv8KXv4MU/ac/6d
2uIFP+HJb9KPRv9Q+ClPHgXuui7r4Gc8TU+couuUAD/nKW1C23Y+HFzB8vnB
ou8RJ+EXPKn89XmRXQK/ZPFNW55+qYBf8aSkFf5t7He4kqcN5eIgvrVXk1/z
tPqT127d7vAbnkpKj5pn/ge/Zf2lJd/d0gauYuvZt+Pk1+7wO55E6+8v0wLh
ap5Gz9XVDomA37PPb9A/Omkn/IHFo1vA8VGH4I/sPLi0g6HVCfgTm/dV2rV3
LoE/s/munfq8pS/gLyyfTkdbirVwDav/dCK2Rs27yV95Cl6102diT/gbT46n
rh09Zgp/52lIwqOtg+3gWra/y75VnfaCf7Dz28KWt70Xwj95in6TM7b9JriO
1WMTf5tbe+FfbD62G3QzIxv+zc5TCyrebrkA/2Hz1q3GHWsewPWsf2hdvrz5
I/yXzYtKOtsOtJjR5H88ZaXJr69rww3senPD76kOghtZ/9BycvO0gZUEchi2
ZXq+J9xCINti02rDELilQH9MVRul9bCyQLM6ztk7JglWEWhtzuTcNwq4lUBd
NgZM3H8Bbi3Qvu310+c+hFUFCn72q4I+w2oC7fxcdX+Qik+T2wh0rtNXC+Pu
cFuBdB8/VLYYArcTyCyowWS6HdxeoOSK6XkxM2B1gawUYTtvLoE7sPt7vfmk
fjSsIVDh7mFGUQdgTYF0Nu7a8TcP7ihQytXSnPUlsJZA7ZSHq3WrhDsJpIhZ
m3D2N9xZoOpdmh6rNH2b3EUg6+hax7GGsLZAU9c/WNvTGu4q0N5tau/aeMDd
BHrYbWW0agisI1CaZ46/9ka4O/v8ba+WmKfAPQRyWXjnxLwcWFegJ1ufD5Wu
wj0FilvfsuJfBdxLoJy1JYX+dXBvgaas9Lv4sMPMJuux/Yhe/mNmf1hfoDdO
7o6/RsN9BIo3vXclwwPuK9CQs74+M0JhA4F+/61sN2Az3E8goV+v1633w/0F
+rrgb9Kv47ChQCs/cOb1JfAAgWbeLBA7vIGNBJIs+z0e+g82Fqgms/fDY239
mjxQII1v96Pva8ODBOobWrC8RV/4P4EuvKzeMWwwbCJQsRJdXWgJD2afP8Os
8zF7eIhA0XNfz2mYApsK1GmhjsLVDx4qUOah0U8UIbCZQL5d/Co1VsPDBNqf
MzQvbDM8XKBfzm1sPu2Czdn+5j5cMS8NHiHQ+7jhdtUSPFKgwDsPei8pgC0E
uu7wM7nFJXiUQHXKd8L33oYt2f7s3XzC/BlsJRDX6fHYp9XwaIH0W1mpR/+E
rQW6JZ9tM1p5VpPHCPS3e2/jXxowCZQ65+TMQl3YRqDEy7v2bTSCxwo06J7T
rSnm8DgWfwUW74zHwbYCTXMb/UjNBR4v0NuoNzs/zYDtBBIX+zY8DILtBbqd
sVTzxgp4gkCx8+LyLm6EJwpU0rXwyYWd8CT2/l7Ji67uhyez/QhfOKtcgh0E
2nCx+763BbCjQFEfxwxtvAQ7CfT6fOWpXndhZ4FUBvk52lbALgKp+4y9tfAj
7CrQnhZ8v4zfsJtAAw9bjHrY2r/JUwRaNWXYt86dYXeBrp30NZuqD3sIlKXc
oTLNBPYUyHGkwdsPlvBUgb7c09C3nghPE6h/yI2Vuz3h6ex162c3v86GvQSa
+M2z9ZTFsLdA9db3lE+uhWew6z0aKfSNhX0E6heqdj8+GfZl8d9aEdqah2cK
FDLV1GXtcdhPoNHzqn3+nIdnCeQ+ss2D1aWwP9uPZTWt/z2FZwt0Keafyqb3
8BxWf826H+vwCw5g//7vhW+prWY3ea5ABktVs0w6wfNYfvjFSBf14ECBijQ2
VHqbwEECzdl/YnCdJRzM8sU7dsHuifB8tl9jataaT4VDBIqZGjLm8Rw4lMXv
jF471i2BF7D4Hlc4wWgdvJDdz9sYh/Lt8CKB1hUuWbF+H7yYXW/8x4NDRHiJ
QJuWtT/8Mh9eKtCkdeuWJl6Cl7H49Gg8NeEuvFygy2/eD22ogFcIdN9H9efx
T/BKgbbfvvkipB5exfpjG69b/drMafJqgcY8nJ9coQ2HsfgJCdRNMYDDBXK+
7G3qMRSOYOs17E+OJsFrWH+ryVhZ4givZf3v7Azvrd5wJOtX2S+H2wbB61j8
vtxT0bgCXi/Qv9UJQ05tgjcI9G1zhtKKeHijQJM1yXBIOryJ1RvrrPDqbHiz
QN03nivPOAVvESjovVWb6dfgKBY/yzZ+6fAA3ipQXtcP/S+9hqMFenp9pseq
b3CMQDY79xw1Vgpo8jYWv72WqD1Rh2NZ/5iZMCi6B7yd5bvjjI/DjOAdrP5W
f9N+bg7HsXllnG34Jlt4p0A39qu+M3SDd7H6xZ8feHUmHC9Q+c3izgGhcIJA
oenjFjeEwYlsXnA310jcCu9m+z894nS/PfAe1h9U79gdy4STBBow+264VQ68
l13vHxWj80VwskCmjx/0sCmBU9i8kCDon34E7xPI3L9YdWgVnMr6XXn/sxm1
8H6Bzj78WNCu5dwmp7H+/J9O40IN+IBABy0mz72lC6cLpOo77Gx/YzhDoB57
Up+sGgEfZPW237ztl2zhTLaePklcGzf4EPv7FR6/7WfCWWyeWPV9amQIzLH4
s/mWeGQ1zLP1im+98eEWWBBIz6LXj98JsCjQSNuAok4ZsCTQOOfJuf0OwzKL
v6dbDw0+BSsEWn7WIMj0KpwtEJ+yutz4HnxYoLJAy1M9XsFHBPLutuab8hf4
qEBjuw/+W1kP5wj0QrFW+5TavCbnCrTZz6Fhaxf4mEAW5v5Rjn3g4wIta6O0
RW0wnMfWf/3LWyct4XzWPzVsR8yaABewfKv5mNjgDp8QKMF2cNGuWfBJ9u97
f4vuvgAuZPF3OL90bxh8SqAVM9LmtY+CT7N5uGGR8fIE+AzLh9aZX+8egIsE
alvondRPAZ8ViILDf4acgM+x+nUk471wCT4v0N0sM5dHt+ELbD8G+qs0PIUv
svmy+5A32tXwJdavNFL79v0BX2bzQf8jpn1bBDb5ikCaP301u6rDxQJZhtsf
augGX2X9oEv93UcG8DW2HvvUNgpD4Ous/85skRpsBd8QaOmQyNZ6E+ASgZ45
GyuuToFvsvnI8+zKOTPhWwIt6dTF43swXMrqm3sf0+Ur4NusHknKf6rXw3cE
Wt+xxQHX7fBdgd7FJWgq9sJlbH48F0y/M+Fygc7bL9G3OALfE6iN+QN+fiF8
n+Wfm/q1nZfhBwJtdSsPF27DD1n9+Wp1IvcJ/IjNe3+yVx55Cz8W6KdJ9fG0
r/ATli+dNUPW/YWfsnlZEFLcVYOa/Iz9fV3GmB5a8HOBDuya5l2uC1ewfHmZ
8iXSEH4h0OJ52Y09h8Iv2Tx6y2nnYSv4FXu/F6d4U3u4kp0HvI858q7wa4Hu
pazepjEDfiOQa7+n84Pnwm9ZfdEcXl+wCK4S6JDVAvtfYfA7Nm8vVvEbuBmu
ZvXevq2naxz8XqAjtcZWwcnwB9ZvqhX9V2TCHwWy81Y6tjwb/sT6TaDx4KAC
+DN7fXVajfN5+ItAre1nqBvfgGvY/nVQ3l9XDn9l593JZSdOPIe/sfOh/dHw
0Hfwd4EiV+q31P4G1wrU4eSU4Nx6+AeLH/fu5WNbBTf5p0C5j7/4FXeA6wQa
f/enGXWDf7H4GvFncbY+/FugbbdDbTQGwn9YfjguuB4wDK5n/Wf8efOc0fBf
Vg9/led8tYP/sev/fDbQ0AVuEEh5LsW4TYcbBQrYfspuqT+sJNKqFKvb0fPh
FiIZ95t1PXEZ3FKkyV1MGnevgZVF0qn2k7dvgVVEWlDmox4RB7cS6dTZ/wJm
7YVbi9RgFFE7OgNWFWnSjcSGjhKsJpJRj1lXn+XCbUTiuIC9GafgtuzzR5/N
97kEtxOp/Y/eoVo34fYiTWxV0vrcPVhdJP2wPbfnPoc7iDTj3LNuqlWwhkhn
224dnPEF1hTpza7GgOG/4I4ivcwz0bikNL/JWiI97R0R6dgG7iSS94fL7e92
hDuLpKHh28GtO9xFpPspr6bc6gNrizQ6vnqy/UC4q0hD0iOLTpvB3URa/3qB
ymArWEekRf6PV6bZwt1FWqZlsaydI9xDpHEPXTxXeMC6Il30MY2o8IF7irS2
3GS8/Vy4l0i1+592PLwA7i2S+1NV284rYT2RUj7mWIdFwvoi5V5vO/dFFNxH
JN9Z83vb74T7imR/xfnO4b2wgUivZ7tWds2A+4m0t6N+0QYR7i9SaY/1N77k
wIYi8VZjVswshAeIFGffKvvOBdiI7Tf/Zpz9DdhYpMaqb+fOlcEDRbq7bPhu
66fwIJHq9mcOPf8a/k+kKsse7Sd+gk1EOjnJe/f9H/BgkdLX/hsb3AAPEWn2
3YUxKqohTTYVqWPHzy+zNOCh7O+9w885dYPNRNopP9nfqAcPE2nJlO3fThjB
w0VyWHthRPhQ2FykPYe9quws4REi/Rz9NFzXFh4p0n/PQxf9dYAtRJqve5uq
POBRImVVeQY984UtRbrRvXJuxTzYSqRRtvGKT4vg0SKZtBzUWi0Mthbp271O
OYM3wmNYvq6sMAmIhUmkkRnxLcTdsA1z7l65Pg0eK1LGtKIjPgI8TqTVdgN3
lebAtiIV1XiXuZ6Cx4ukN73Hn9eXYDuRbCsjoqNvwfYivRh+vxU9hCew+mB4
8rvaK3iiSH1OfXrw+gM8SST/PiEjyn/Ak0Xq/MAz6UEj7CDSiFO1EV/ahDbZ
UaQ2k+RQ3c6wk0iv7v/67NsLdhbp6+MFWwoGwC4i7XZVnOxvBruKNPDPkfnZ
o2E3tn/bDix1mgBPYfk9JylBdQrsLlLOj7HjH/nAHmx9V1i1vBQIe7L1KFK1
vboUnipSmaH6prdr4Wkind+SaNk7Bp7O7tfoXOWS3bCXSJ4fon68TIe9Rerm
ebw6RAHPEGn67UcjO5+AfUT6+GSK98OLsK9I2v507WQpPFMkiw7hf048gf1Y
/OfvnXu/Cp4l0o87rzZp1cL+Ih3/51YSqrSgybNFitq+49i79vAckYoH3G2z
UQcOECm8vE/sqP7wXJHe99bQ7mQGzxPpkrneIHWCA1n9ar/KzcgRDhLJprak
faAXHCxSwtiA59fmwfNFutai0yTn5XAIq5dHBt/9tQEOFemZ6t5fV3bCC0RS
ec5bF6bBC0UyaBzer0wBL2L1Xn/nIK1T8GL2/i9WlK+8Bi8RKf6sTqrKQ3gp
61+jOrU8+RZexvpXxZxNu3/Ay0UatHhpeorKwiavYPnZWbnsaid4pUiH1pvt
1esLrxLpgW3E/IND4dUi3WkUip3GwmFsvZaXXBngBoeL5Bx3187EH45g9UHr
Z/rMJfAaFl+vK8ae2QCvFclt8+pk+wQ4UqROAdWajZnwOra+1nGdXx+H14t0
YIGSRt1leAPLHweV4JEP4I3sfjft3CG8gzeJlBR0+bX9H3gzW1+jH0HtWi9q
8hY2X3wf9rKtBhzF+t2oqpg+3eCtIrn0mpnspg9HixTzLNx6nzEcI9LmX5z8
1wzeJhK53e24cjQcK1Kq04qMtvbwdpb//UtHFrjAO0S6bPN17BovOI7Fa+Yv
VZ858E6RlkbonPBcAO9i/cy41cbgVXC8SOYT3yXt3QAnsHjKC+z3MhZOFGlO
QuZ02yR4t0gRLgP9L2TAe1i8pLQK8VbASSJt8BQzNQrgvWw/Ev4OqzgPJ4vk
sdht8vUSOEWkTe2COt55AO8TaZr7vJzvr+BUkZbXPHYf+hnez/avTb7B9t9w
GouXHo4TVVotbvIB1u9PuL9P0oTTWXyafx44QRfOECm4z6hhXQbAB0XK7+M/
qNEMzmTX83K/RWuCD7F6snf1OmMHOIvVD6HMIGQazLH1G/J44o05MM/q1Q41
rQmLYUGkfe8MDrxaA4usn2SM1toXA0ts/65x2xYnwTLr95vqjOceghUiPQpS
1VidA2eL1Pb+Bw+pCD4sUrnFD90/N+AjIgV6KdYFPoKPsv2KKU398RbOYff/
yDk2oxbOZfs10ikopOWSJh8TKS3wkZ2nJnxcpPqdd+/69oLzRGqZpL1nyyA4
XyRNRTfx5ii4QCSzzNC+wybCJ0Ra+Ppqj8Kp8EmRdD1/8zPnwoUibbF6+9Rg
OXyK1V+N2FttNsGn2f7b/Y7rkACfEalCZ7KZ2UG4iOWTpXRtZQ58VqSVm+xn
Pz0HnxPp8d5pGrNuw+fZ/LWh89NWL+ALIqnR0fvXv8AXRbJz9G53tBG+xPph
T6vNeRpLm3yZ3f+uEKcnveErbH7w+rlQfwhcLNIt/9KvUQRfFelJj/uPO7jC
11i9sn55MH8WfF2kX1We+ZFL4Bss374UDA/aCJew+bbqYK+lifBNVv8rtobu
z4Jvsf2ZIvZ8lw+XilTSvYPRlKvwbXZ9dlFbnz+C74gU28iZxXyA74rU1eOM
nuc/uIzNh2rltmM1ljW5XKQvDlKCkz58j51fthxtDDOD77N59Y9yWPF4+IFI
HSKDv5lNgx+y+U/Paeq5YPgRm98vntgdsgZ+zOrrBefkkTvhJyKpb3B2MMiE
n7J8Vo5KGpwPP2PxW/JCf/o1+Dm7Hr0r4RlP4Qq2fktvGrepgV+w+nDQWmen
8vImvxTp7+TXg827wq9EcopS9aw3hivZvJIyf3GFNfyanY+OTZz7yg1+I1LQ
AYeuKvPgt2x+2RgbYBsOV7HPS4kZkhkHvxNp+LdBnnqH4Gp2P/8V5p46Ab9n
8/XEe3rLb8If2H7MW73a4RX8ke3nvh8JNnXwJ3a+uvJuvHv7FU3+zOI9ePTs
TfrwF9af9/QrumMO17B4LtE2tHKAv7J4maWce3kW/E2kKXlHDEJWwt/Z+aXO
pN5kO1wrkuvt57XqmfAPtr9+VKp2Ev7J6s2/7+N7l8J1LN8aj2u5voF/sXq1
z+PT/nr4N6tn1wu3tdJa2eQ/Ii12fZgRNQCuZ+ePq4qXfcfAf0X6cGV0/SMP
+B/7/B6JqWII3CBSoe6JxfEb4UZ2f10OGySmwEoSDby8xOdwDtxCoi6/686/
uAq3lGjBBP2fxi9gZYlavT23L7YOVpEoLz7RrZXGqia3kqjQ1kEvvj/cWqID
FmWWw61hVYm2TRni+NkDVpPo57rXP06Hwm0k+jTA5176ZritREt7f9uavB9u
J5Hh2UqZy4PbS2RnNP1B8U1YXSLNbN+Df9/AHSQynfY6w7YB1pDIPud04AHt
1U3WlOjl/n1R7QfDHSWauLzL9m32sJZEM23SWun6wZ0kqjCJDj+zCu4s0RwT
tZULd8FdmIsHrjWVYG2JpF6VnZUvwl0lGmf693TlE7ibRIfHG/y8WwvrSNS4
ibe/qx7W5O4SpUdkD6zoD/eQqP8Eo1a/x8C6Ep3baTGu93S4p0Stq8rdXJfA
vSSKdLuRtmMb3Ju9rn817v4hWE+iuLopsQOKYH2JrPo9+LXxAdxHolmjUke8
q4H7SuT2+q7g3ja8yQYShWskSFf7wv0kUri82DtuNNxfovd7sm9e8oQNJcrp
/zJ98iJ4gERKL6YFPoiGjSSqKf28cl4mbCxRbYe1+vWn4YESXfpYdXzXfXiQ
RPeCddYZ18D/SWSk+eLKxTYRTTaRKKZTe9GnLzyYxSMvCnVW8BCJDCbc1Nzl
CZtKNMDkrLHRInioRNYnW1qfjYbNJLIw9t3plgkPY5939FXAq9PwcIlOFdcq
LbgPm0u05pP7wdov8Aj2fpkDope3WdPkkRI9u6r8/Usf2ILtx4RvPWZbwaMk
KtbeYH3LA7Zk8bD5ZsKQhbAVi4ePm6dEb4VHSySmNxx7kAFbS7TFbuT77qfg
MRK9WfDRyK0cJokebkvOivgE20jUzT2lZXLrtU0eK9HzqrxErjc8jsVnScdf
h0bCtize93j5JrjC4yX6oz3h16Jg2E4iGwv5h9VG2F6iwQYRm3/ugydIlKB4
dy/1ODxRoqsdZ3cefBOexPZDJSdU8QaezOpL7R/1zg2wA6s/8hO9AO3IJjtK
ZNtv0Z00E9hJouDceZPO2cHOrJ7N6Jx/1Rd2kWhGdLh1wQrYVSLLirnq23bA
bmx95ix3GMfBUyT68XRQv4ozsLtEvbzbnfe5B3tINM21xcuij7CnRM7j8u+3
aLmuyVMl6hq2zzVRHZ4mkapa5EJtHXi6RNyoW0VRBrAXq3dOvW5VDYa92X68
GD7I3BKeIdGoCO3AJXawj0TGQ1t3THWFfSUa6ZicnzsDnilRd63T7/LmwX7s
/XedHpG1BJ4lUYst7sPWrYH9JdK2PbbQbis8m33e4ajwunh4jkQFI9q+j98P
B7B8+NTaqZsAz5Vo/8aqUVG58Dx2/fPP2FachgMlaueSubNXMRwkUfwq1852
d+BgiWJXrQ/3eALPZ/FksnS2wxs4hNUrmhhs/AUOlUiu1Br85Re8QKLNe+65
prRc3+SFErUt2bN0YHt4Eatn0QHmB7vAiyXyqZk9uqEXvEQivuD2oDED4KUS
zY3VlOaYwssk2upT4L1gFLxcotvbd1V7j4NXSFTWNvvvIAd4pUTr7P3HvHSH
V7F+0tXHZ5UPvFqi3JAs5W8BcJhEpR/5F44L4HCJEoOtD21bAUewfHt1VEte
C6+RaLtfRo28BV4r0foeh0u274AjWb3s9NHbZQ+8TqKee1U8vu+H10u0qNhq
0YoseINE7yoj5j1SwBsl6rts6s8ex+FNLB6Gaj4efQreLNGLKwfvWF+At7B4
c762v9c1OEqi+XLLFs9K4a0SPd2z9+zq+3A0mwc2ZR2ofQrHsPlkfPcgx0p4
G+t3wRffbKyGY1n+rHJ6mfQF3i7RxxtORtE/4B0S3XQZu31qPRzH4vXD7uct
W2xo8k52/bJYE9Ma3sXiteOmgTXt4HiW/2+yhw3tCCewflZeFe6iDSeyeh6f
9HBSD3i3RK9GGRjo68F7WL/t+duizABOkuiO5dY6PyN4L1vvOAer6//ByRJV
KpVUdxgKp0gUqJ9caWIO75PIcb+7hvEoOFWiv0GH3ZWs4f0ShR2Zuz/HBk5j
81qo073R4+EDEpk8sn9/aAKczvrjGruSt5PhDFbPOjiHKjvDB9k89W/F+T+u
cKZESy7W5ZS4w4dY/xkyqt+qqXCWRBk32w5vmA5zEi2umfbKdwbMS9QwXm9I
ii8ssPiPm9v3qB8ssnmtl8XFdH9YYvW2jdQtZA4sSzRsyE0TrbmwQqLvn49r
JcyDsyUqP7Sg7HMgfFii1NqG9f2C4SMS7b7pYzpiPnyUXY/Fkp99Q+AcifJr
1d99aHYuy/fid73iQuFjEnnm7stTXwAfZ/tXse/qvGbnsf48a/iK/c3OZ/t5
fvPzw80uYPHkvaJvarNPSJTksTEgoNknJTodPHBP22YXSjTCdFvn2ObPPyXR
9GOT2r5vvr7TEk0pLTpo0OwzLB42vWpr1Xx/RRK17OWyeEjz/Z9l+Ww6qnXL
IPicROej5tQfbV6/86weP9DdNLp5fS+w+SXI7B7fvP4XWf4e+G5Q07w/l1i9
nKYra8+CL0uUYvMwvcdM+Arrh+3zqbF5/4sl6rM9/cp5L/gqq79X7i+cPQ2+
JlGPisqw1x7wdXYeUEsyHD8FvsHqhXt9/mYXuITla5jzfM4Rvslej/8XxU+C
b0lkvvfExRh7uJTNjyUflZxt4dsS/dZXn1dL8B2JOo+vHBE+Gr4r0d7ho/Mr
LeAyib42vu73//lYzuJn+d4bXs35ek+iJ2+VPgWZwPcl8n8g3fY2hh+w+nH6
35kh/eGHEi0/ZfbvnT78iNWvQNcHm3rCjyWK2NNzj4oO/ESiNH2dTYGd4acS
1d1c8fGoBvxMIjOjTj2et4WfS+QXFjKjphVcIVH2mZR/VUrwC4k+VAWPudxc
H1+yenboW3rUT/iVRNe2mLgO+QpXsvngnXnm2Q/wa4kGHU94P/wt/EYinb3D
whNewG/Z/toEiQ8fw1UsH3MfXWt1D37H8i17rWmP5n5QLdFws5ThOs394r1E
ujpHBypdhD+w+e7k2qDbp+GPrJ+fqLONyYc/sXr5bmRnk6PwZ7Yezpv/Oy3C
X1g/aBxdNSwTrmH1OuZJ0t5U+Cvr36ZVu6t2w99Yf3SsHdEnDv4u0ZWgL6UT
tsK1EkWpOoR5r4d/sPlt1tkSrzD4p0SrIi/0sl8K17F80D1RrBcC/2L5lv+2
17s58G+JJhUuCd/fPA/8kWhP2bRhNp5wPauvHoHpZU7wX3Y+uzZa28Me/seu
N3n0x8tj4AZWn57uWNV/JNzIzmu22h1XDoGVZLIasLjdieb5poVM5jk1p6v1
4JYyTRywO6y9Dqws0xv/Nsl6HWEVmQJd0kL6t4FbyZTH203s1QJuzf7+ePwG
td+Yx1Rl+mynmP+mBlaTyf6M29S8d3AbmRIXrE9d/QJuK9OYhJYWQx/C7WSq
6e1z5nkp3F4mwU9rWWTz/Kgu0+lHg/nOZ+EOMrUa5pCelg9ryLR1wiah52FY
U6btk1epxWfBHWW6rj1R7W8qrCWTa/zuL96JcCeZulutapW7De4ss363aWfD
BriLTDGNl+/bhMHaMhUGn+oZsRjuKtPJLVOl7EC4m0wVl/6duz8T1pFJ5eq6
rDpPuLtME07o7dN0gnvIlJ4b/Vp/PKwr016zsNPGVnBPdv0zTAuNzeBeMn2L
TX7Z1xjuLdP77AlrtfVhPZluJ/R/0rIbrM8+L2z+2OoOcB+ZHqel/bvWCu4r
k2ONkTzpN843BjKFar0wqHsL95NpbIZFXXI53F8m4rKOmF2ADdn+ru//+NIR
eIBML4NcWjjth41k6tt7wuHSGNiYxcvt84GTVsEDWXyaKxUUBcCDZGp5v6zn
f1Pg/9h+r0vR20OwiUwja61t/vwHD5aJv3fHy6sHPESmpRs8vE6rwaYypW5d
/777T5wvh8qU3X7q4hWVsBnb78vbp5Tehoex9fZPrO1XBA+XqUFrV36YDJvL
NHWQ/5+be+ERLD6/p/XW2wKPlMl7495Ni5fCFjJNK/XacsEPHiVTeXH2uk5O
sCW7/iTtW3MsYSuZbjY8LM4fAI+WacTVX5fbaMPWMt2ZbtnbVxkeI1M/XyOj
4zXN53/mKM2R7Z83n/9l+hnY6sDcG/BYmSJD3hy5eAIeJ9OOh9NO9eVgW5lW
fi3XjEqAx8u0YF3miE/rYDuZejxL6+++ALZn+xkaP/esNzxBpnk5I1wGT4Qn
yrStv4rlIXN4kky2Swau6WUAT5ZpbWLG/LSOsINMOwf19DJoxPMVRxaPJTr7
jn6EnVg9mv44ctxj2JldX8T8ac+KYReZxO7c0rV5sCt7/YVpb8Pm5ztuMh0o
i+If7ISnyNTue+3UnWthd5nmvkgNcw2BPf73+iKm9fCCPVm96Blq8dkensru
d07/OdeHw9NkeqI0ttfR5udT09nn2WU9Se8Ie7H69FNyTG3E8y1vmYad2tPu
4Cd4hkw2Hqudc5/APjIF8bPdbl6DfWW6KwU5fC+AZ7L1nZe1zICD/WQ6VWPR
YlYiPIvlzxxPQ3ED7M/8cWSPf83P62bLNP2yqabPTHiOTP/ZcSOvOcIBMm2u
6nTFxgqeKxPn0qn6ijE8j+XPbO8703TgQJmGTr6UXacKB8kUGz1JkfkTzxuD
Wb6oav2Z8QaeL1NEv6CLfcvhEJbf126Y/boAh8pUGn1W71EOvECmw+vXqF9N
hxfKdO36DePLcfAimb4cM+Vur4UXy5T0Z67ifSi8RCbfW55BnXzgpTK1L++j
NtkBXsb6m2H/Y7ss4eXs9Zm/EqqM4RUyfY1aVObQHV4pk7+RkHy+DbxKpjBq
ULf7jee/q2W6YdV96uN3cJhMXes/p6x9CIfL1L/oTMPQq3CETEf76fB1BfAa
mbz6viso4eG1Mi35FOiemwRHsnz9YnZAiILXyZQ1ZHnFkZXwepnMFuvuvDoP
3sDql7Wr87ep8EaZ9j/MH/XfBHiTTHqTZi5cPRLeLNMW61ttHgyAt7B4f1Df
z04HjpKpw5qpFVfawFtlOi9fd5n+B8/no1n/OXMq8d97OEamssOal489gbex
/lBpWh9eAsfK9PdFexfPM/B2Vo/Vuz4dexjeIdPuOS4FNgfgOJaPRna/3XbC
O2Xqk9Tl5Ir18C6ZOu1YoJ69BI6XqWDknvY/Z8MJbP1zgkpcm7+/SJTpuaie
fM4O3i3Tx9+1+WNHwntk0oz/dvuBEZwk06Yqld+RPeC9Mm34WU6W6nAyi//i
EyfbNOL7lRSZBnzNW/ahBt4n00btTRtevIJTZZL9476/K4f3y7ROqf6BSjGc
JtPBuMwxw07CB2T6t1t/1EoZTmf18vON+zf3wxksH4cVGozcCR+Uaf3A4qH5
G+BMmToaJmhMWA4fYv07eMu1T/PgLJnaxJYt4L1gTqbvN1erL3eEeZkeRtgf
8yRYkCltYnRPBzNYlOmPiZ+OR39YkmmXxehJS3Rgme1n7Z5zme1hBVv/Gfmx
1Y34/ixbJqUhJ4vGfYcPy7TMInFu7lv4iEx79ndJHP4YPirT5T5Vnjdvwjms
3q7aWbT6PJwrk8ma1Y9H5cHHZPJY//Gkpggfl8k9pltIfSqcJ1NlfCel+p1w
Pqu3159u0tgMF8gklfm2sVgNn2D9S2lJ6spQ+KRMznHPHW40f/9YyOrZa1+j
YZ7wKbY+VzIodxJ8Wqb4BZ5x48fAZ2TqJo5X+mwGF8lUkrbikTwAPsvyzSzW
OLInfI71v779lQO14POsfo2pXDJXFb7A5gdhdnTYX3y/epHNJ50nex76Cl+S
abzKuOrKt/BlFq9t/7laPIWvyKSjOjz90B24WKbJoccq+xXDV1l+bHQedOY0
fE0mbf5rdHAufF2mcXt2tzcR4Bsy6R5zuKSaBpew153pfF0CfFOm5J/HOjVE
w7dYfz2tWtJ9HVzKrnd74R/HFfBtVo9PeB9PCoHvsPnNwmnbL3/4Ltu/hZPV
Fk2Hy1h+rAwa1eAMl8tUf+bTkEw7+B6bx5yc631Hw/dZfBpYiKbD4AcyWa6P
ndRjIPyQ7ee42V969IEfsdcnaglmOvBjlj/XBm7214SfsOs7tz5JUIWfsnxw
H1DTqrH5+382D9iuSg/72fz9P+uf3h0LW39u/v6f+f1TJ+lN8/f/rP6N1Vwc
8Ax+yc5H5oPNRt6DX7F6L3QQ+tyEK2Va0enBK4PL8Gs23+mr1lmfgd/IZFd6
V3lxHvyW9f/GV9qnsuEq1n9nrxvTk4PfyWToMCs+KQ2ululZ63QD4yT4PasX
qWfa3YuDP8iknnTIZ+9W+KNMv2/IQ5athz/J9HZ48r7AMPizTD/uHMpbvhT+
ws4fW8P37AuBa9j5rvdYz8cB8FcWP8P2qg+dCX+TSTF+372Dzb/X+C6T6tnq
4kFucK1McV25htLJ8A+ZNOpWJ8Y2/97jJ9u/ecmH/MfAdWxe6nJlkpsF/Iv1
m0S3TO/m34v8lqnL7id/1v4H/2Hrtdfz7mlDuJ71n+oJ2Z37wH9livYbw2/R
hf+x/m268KlWV7iBzbOBJ4NOdoQbWT9dfzgkrD2spKDO7eKVPVXhFgo6OM3X
0aEl3FJBVyZfDfJp/v2LsoICjcetjv4FqyhoQLTK/tvf4VYK0p6gVjf0C9xa
QSsPdpaOvodVFWTnVvRo4ltYTUF8cYjU8BJuo6DXy3xtSp/BbRUUMTj70qnm
3+e0U5DV7FXql+7B7RU0y9OBq7oDq7P7cdLmDG/BHRQ0rUO05abrsIaCTIfQ
nn9XYE0F/ep0+W3CRbgj+/wPCb7252AtBWlV6A3pdgbupKAP45/taF0Id2b3
rzT6iFYB3EVBq96cumJ1HNZW0D2Xynabc+CuCjpT7Jz/4TDcTUHLz+Q3LFLA
OgoavvRjry4S3F1Bd35Uuz7k4R5s/S3Kygqbf9+kq6DfU/69PJ0J91QQPagt
fJ4B91JQ8aRNaXrpcG8FxV0pvLkhDdZT0BOfhbda7Yf1FZQUO+mOuA/uw/av
7fuqBSlwXwV5nug61SMZNlBQna5agM9euB9bvyuzpkclwf0VFFpmu6ZsD2yo
oPX73HqMbfYABWlE5UWW7YaNFLRb1ehXVLONFZRV2KJ8ZrMHKujT8eFzvJs9
SEGLfs6pD2v2fwrKV3v1qajZJgpyLS7cZdj8eYMVlDflvHVes4ew+x222ymw
+XpNFXQqQ6Fr03w/QxW07a9Pa2q+XzN2vSuqgwOa12OYgkpfbZBzmtdruIK6
HV9t0q95Pc0V9DLhhOe55vUeoSDrJwdiNjbvx0gFpTZGmy08CFuw/er0+/TG
Q/AoBe3Lz0g8z8GWbL9NVxgbibCVgsqu5dQUyvBoBTlavvZe2Rxf1uzv5/97
5dscf2MU9HDC9MbFzfFJCqoovzEopzl+bRSUPje7WvcUPFZBIZ2r8vOK4HEK
Gu/U2DXiAmyroPJD/RMWNefTeAU5nbbNSWjONzu2HsGtGt4056O9gk7Wv1EN
LIMnsM/LGuvX/SE8UUFc1zn7/j2FJynom99BR61X8GS2H6lPO02vgh0U9Hze
1213P8KOrB50WOoZ+Q12Yvmi3r+rX3O9clbQTg+N5csbYBcFeadu6H5OBfXO
VUFXTw7Jo3awG4uX9uY/65rr5xQFdXoxIP5tN9hdQWE3DG3U9WAPBe1QfVcU
0lyvPdn1HLl4vdVgeKqCPN4WGz4yh6cpKPfRhdQqa3i6gkwSXWtN7WEvtl97
P/094Qx7K0iw+LN1TXM/mqGgMZonS9fNgn0U1PuxXcHF5t8T+iro8aAuR+yW
wTMVZBkXs6ftWtiPxfuGka6azf10loI2NL65Mi0e9mf1cVRy5etUeLaC/A6m
J+Xx8BwFuX9NeXAjFw5Q0OyJa1MHFMFz2f6apFWWNP8ecZ6C2k46evhk83wR
qKCFt0uVa17CQazeBEV+WtQ8rwQraMIiMWx0PTyfxat/WpGnGuafEAX1mtLx
zpkucKiCeg7QurW0L7yA9ZewVvdXm8ILFXSgLFn9zhh4kYL2dyjcH+YEL1ZQ
4ae3XVb6wEsUlKZf0764eT5cyu4/cmSL0Ah4mYKco1qbBcfCy1m9ejTt7dlU
eAW7vzbn/RdmwysVlGlj8X11EbxKQeEOtW9elMKrFSRvNIzNegmHKWiK4S2L
a9/hcAV9jwsY79ga83kE6y+HMlTNdOA1bD9+dHsSPgheq6A9xVU9jAiOZPXY
f6KhlTu8TkG61/t75wfC6xXUsXtKl+Q18AYWf4kBx9/EwxtZ/i/zSdwvwJvY
9faYsetiEbxZQbeiJnWcdg/ewupjyepy749wFOsX3j363VbG+W2rggz/HpyQ
3wOOVtD0mqtrNYbBMQq6qLRC6ZkDvE1B0ReSGnrPhWMVVOnzJP1RJLxdQTN+
OKi0a/594w4W77mPLPKOw3GsHnnl2j4qhXcqKGNwbLdVH+BdbP2KziTFqzaf
/1n9bjd8l5FB8/mfrc9m26LRNs3nfzYPlI87V+rbfP5XUFF2i14vIprP/wq6
4K9ss3Bf8/mf1Xe1uCVrCpvP/wqaKEc8bPu4+fyvoBNt8+9oNz8PSWH1Ke3z
ifTueF6yT0Hva3VnipZwKptnWtpaD/GB97P1yOiTPCwSTlNQ/KUZK/Iy4AMK
Om3nvC/nEpzO6sfX6C2Gzc+bMhQ0VftDUJf2eD51UEFDRk0zWD0EzmTXY61h
6eIBH2Kfl7LtblIYnMXyzb2ec2h+3sYpaPWeMSrzr8C8ggb3Wn7m80dYYPnU
qYVBWSc8/xMVNMi3d4OWJSyx+WtETYTgD8sKurZAeej2GFjB3n/yYMvCXDhb
QfafvxQZNj8PPcz60VC9hhJlPE89oqCRZY+T0gfBR1k/2P3Cea8HnMP6zexR
LcTm57u5bJ6ZtHznFR4+xurB303PKm/Dx1k8yDPyvv2G81h+xLlerGz+PV++
goICfTdwk+ECFl8HZpsYLYNPsP3YuSlvWip8UkE/rxaLepfgQlYvTvYzm/8B
PqUg5bQRLfW18Dz/tII2PywaZ9T8e7wzrB60st0d5AMXKah6TOf6y+vhswo6
tOb9A70s+ByrJxtT3noVw+cV9M+ju/mUd/AFFt8LN3yuUsX3IxfZ/s/Sa1nb
D77E+us6iyWuY+HLCor54p3zcAZ8hc3fw3MO+S2HixX/U9Odx9WcRQEAp6JF
TYsUqfRSaaNIC9NyWi1FWZpWBkmZIkmEsZVKSaS0EIVs9TuKabGVJbJFJCGh
GakQkoqscz+fe96f3z/ee7177znn/j69ey7cLnarqNpOviHApYSm7po88k0B
Es2PaHucIt8SIC09rXXUJfJtVv9tPX6o1JJrBfDfsTWoV/z/pjvs8+4eT81s
It9l8+fuWXatmVzHvk/bIvXZT8n3BKhIl/Ea0ki+L8BoS4Xiy+L3r2f7K4/N
OW4XyQ/YfielqyscyQ1sf26Qslk2i/yQza/oxKvu9eRGVu+lnxyWFI/HIwF6
1DrlRliTHwtgFXJApKpAfsLy/YIPhk3PaPybBJBPFil7nyA/ZfnKtPB1VAS5
me0XdF9MMzEnPxMgZb9+SbR4vTxnz2/JIQ/niH8P+oLll4Dj3bWzyC3s9YvL
+95/p/X7L8tPZ0wK7x4i/yfAgHCbS4nO5JcCjG0e/MD2BcVXK9vP7fwwXX01
+RXL/wa65lNkyG0CONa0tElkUry3s/qs396YMIrcIcCSKyXaw45Q/nnN4j1p
w+keA/IbAXpPGZpEHqF8+Jbtr4r91Jt0yJ2sftU6usfmUP5+J8DG6V7mFxXJ
71l81WcodsSJf/8vgHFYh593H9XTLlYf2991/Sk+r/BRgCcVz6IWPBI//7N6
ZNSy+6Sb+PlfgJ8j14Tll9H+sYc9n0oYdiXpkXvZfn6u7bwL4vM4fWz/N1Lh
Qrwk+bMAosLX0ear6HzRF5Z/ol0/S7TRea1+ATLWxwQ5+JG/svjUkT7tlkvn
674J0HG5a3tdEp03/M7m0/d81pb1dF7zhwCFa30Xn4+k87E/2frLS9WrD6fz
zr/Y+EtkPlBaJj7/j5C85sP4syupf8FAhJi9cq2SG6m/hATCpoMJZTo7qb+H
JEJKr1W/1VHqlyKFIOc5oSe4mvrPDEJYcDN41rU26t8zGCFzl9e+YCWyNELg
3qqzXkD9j2QQDnxJjUxeTf2jZBEszt9qVfqH+m/JIbi7JCs/66V+ZkMQ5vfO
n/nSniyPkDPQP2GMJvWLU0DQEBmeL6sR9/9DEHyWbnbeQP0GFRFKr2f67neg
/olKCION424lK1A/SGWEq6Xl2XfbqH+nCsKrxL4EQ3F/06EI1hHq9d7nqF+r
KoJhvkGLUin1rx2G4NrhDCpnqL+vGsJFkYmBcg31Q1ZHUA7RaKoW95sejrDk
Q65Wi7g/9wgElKiLH2lE1kAIu1Vx2ySQ+qOPRLCTKTNINaN+9ZoIZ4pd5k6t
oPsGtNh8FWSu651J9ytoI/y29J6ydB/dpzEK4VQNDPhYRPeL6CCoaq95brSC
7mMRIVwxUDU3caL7a3QRjiQE7Y4U0X1AoxGarKv+/VuB7lfSQ7BaWxRxbxDd
b6WP8Mtxy8lPsnS/mAFCT+DcRxEj6D64MQgGOY659Rbi+/8QbE2s7dGX7nM0
QphepTnCSJHu9zRGyC5eetlxsx23CUL7gcemzZK23KYI4xKtJKxzJnOPRZCO
mlyZ5TCJexyCgtC5c3qfNbcZwuPTiXDoghW3OUKIT5TUlzRL7vFsPfzo8C2K
nsg9AWHG+EtPRCEW3BYIj2wa1K4HT+CeyNwdHCofOZ7bEqF36f0rodvMua0Q
RP01Q0/9YcZtjVDmrnfj3Omx3Dbs+/jsu/9ttCn3JATLqSuyt58w5p7M4iUk
SWe7kxH37wg/pFJ89N6P4bZF+Pou+WtSkQG3HUKkX4bT57X63PYs/rKU0ot9
9bgdEJzPqBj/dBvNDQim08rqLV10uR0Rzqpk5ZR4iridEPJcE+LqQnW4nRGW
p1xP6dEaxe2C0Gq3TcY+TovbFaFTLV958QBNbjcEvw81ygEZGtxTEAZ43b2h
az+CeyrLN78qG659V+eehvClY5q9X50a93SEIo9U2e+lw7jdEQ4mfb/VKKhy
eyBs/KUSObJ8KPcMhO9VhSB1T4V7JsIk1aOihn5lbk8EtU2T5RsnkL1Yvihf
hYHrlLhnsfiRcjDYmqfIPZvF31yb8ruLf+Oeg2Aip10b6qzAPZet9+p4DbPJ
8tzeCHHeHhVyU4dw/8Fe/y0pvStMjtsHYV7DlP6WAlluX4Tj/VW/tX+U4fZD
8Kp8M3/4bLI/wrYHNiEZV6W5AxBOJ4423jqVHIjQHR9XM+LZYO55LL6tQ4fu
2kKej/Bm3BQwtiT/iSC5tqbG4vMg7gUsP+3cHzPgOnkhwsqBd7xfHyYvQqj8
NC7Gcwc5iK3H5Fhhbyx5McI3DX2jSXHkYISnx39NyUslL2HxPzzeeUoBOYTl
y54DfSXV5FAEl7cheQs7yUsRggoyCl5q0d/7F8Ksg+HzanzIYaxezLZq3p9D
DmfrJffrOYmX5GUI6q7xb9IsaHyWs/hq3BbXmUyOYONTeienooO8AkFe2ls5
14PGOxLBx90v2q2cvBLB10r9/hJ9mq8oVp8utwUU55BXIQzJr73wUIXmN5rl
s6L0sj27yKvZ+N+v7C9SofWwBqHa/Z7y42xyDPu8NEu7Zl1aP2vZepkc5r2h
hLyOzVd/+OlYR1pv6xG6UmcqlT8k/81e7/w5+mU4rc8NCBF9HzWfDKb1uxFh
b5Krf8hh8iYEzw96LuYiWu+bEVZoVcTURpK3IPw37tO8qGpyLEKGrMZbJTWK
lziERdWO3WlLyVsR1m0NVW+tJMcj2P/Tfr1XheIvAcHf1HlCeSg5EWHij11m
ahfJ2xCmymSfHaxG8ZvE4tEso3rNMnIyQv2BBpOAa+TtLL+1By07rEXxn4IQ
3lCa47yavIPN/6rds83qyKkI+ou8rvobUv7YiZCbYpN/bgt5F9tf3LJQd3lK
TmP1+0xhQ+dEyj+7EbRX5vYXppLTWfw+6FCP7iBnsHwkXzvWyYny1x6Eo8uT
DsrmkjPZeg1xtqvuJWex/crVn8YhnsO5s9n3XVDX9e44OYfF+zrTZV4SlB/3
svqnGPYgMYC8j9WjwLFGO0rJuQgqrns6/BQov+5HGLZ7tdzrYPIBhGNyGV8n
VpHzWL6XUf3LRm0kdz5C7JNKj/fLyAcRSmbPaZx1jXwI4XPAoJj5mpTPD7P9
wiKJ54pR5AJWTzK03i28ST7C3v/Njkteo6geHEU431t97PEq8jEEzTRvvb6b
5OMs/8X+bD+irc19gu0Pfi+rb11JLkQwf1rfVVxDLkIwqpixVkqD6o/A9kPZ
g2pfhJORxZ+EaIXDRfJJFn9L7JJ2yVD9Kmb7mXJFJ8fx5BKWb/aHN5f46Tj8
DxqXF9o=
         "]]}, {
        Hue[0.1421359549995791, 0.6, 0.6], 
        Directive[
         PointSize[0.002777777777777778], 
         RGBColor[0.560181, 0.691569, 0.194885], 
         AbsoluteThickness[1.6], FontFamily -> "Arial", FontSize -> 16], 
        LineBox[CompressedData["
1:eJw02ndcj9/7B/CiUkIlClFSisiMEumSjGRE2mRvaVBJkayPnZloyOiebxQl
CWVFRlZZGSEqsyGR8DvfX6/355/P4/nI+32f+5zrXNd17vdtOjtwyrxmKioq
D1qoqPzv////X2kqfW5ov23OADvH//ebVGo9YGPGZQf4bSodf7v6uKUL/C6V
8jRNI/dPhctS6Y7ikaP2TPh9Kh3Wb96weQn8IZU0CszT24TD5anUXTq7NHEd
XJFKNd+G2wzYCVemUv6Q8Tr3D8IfU6nhQKh6WCr8KZXOxvkam6fDn1Mpfuyx
Wc8vwF+YJ6s8ib8Jf02lf9VWm2YUwd9SyVfvfVifUriKjdflV5r6Z7g6lWxq
7Ie9r4drUsmh16aud5sPaXJtKpVX5M67qAN/T6VbXs06nzWC61IpbLzfhCxL
+Ecq9dPzqM8bCNen0n8jTpk+coR/plKl0YCiL67wr1SK3X7SQM8bbkilRLu/
VcPmwr9TSXtL8yXBQXBjKjVmittPRsF/UqnsQdn075vhv6kkFqV/cNoP/0sl
S96g76EjsApH6/p0c2w4Aasye302nnMebsaRQ7e4x0X5cHOOYk64LJv0CFbj
6KCT/deHr2F1jt7PPO4/4zOswVFqwd0b33/CLTgq3qY+YK+6fZM1OWrQOZ5q
3xbW4uhM62TzT8ZwS44sW5y7cLwXrM2R8e7z4Qvs4FYcxds6+Q8cBbfmqMKl
bqXmFLgNR/bl6+9/8Id1OBqsLQQULoF1OUo41N0ndyWsx1HXoFsJ2RvhthzZ
LFo2/OIeWJ+jhyG1LrcOw+04Oh436kapAm7P0asWfrkq52EDjkL72Qy1ugEb
cjTwUsnI6UVwB4600+a/PfgG7sjRhDnfTUq/wp04sjhyUr1fI2zE5ksuSNyi
NbTJnTmq3vin9rMB3IUjGr5Tz9ccNuaoth813u8Pm3C0fLH7xcmOcFeOMja2
9X8xHjblKCX7YXmQL9yNozcfaufoLITNOJqdWlqSFQqbc9RnShufxevh7hy5
dvlTZrEbtuBotaHdli/JsCVHEeQx6ZIC7sFR2r46Onge7slRnNH1BWtuwlYc
Pa1bdTfgMdyLo9glzyIXlMG9mRtORC2pga05+jn3wbMIlWFN7sPR+lzLpD1t
4L4cDV+bcj+zM9yPo/Y7Bq95ZwX352jiJxXZaAg8gCOdtUVz/cfAAzmasbl3
luwB27D77TlO0XwuPIijGwtWTZwfAg/m6I+tgfBoLWzLUfr2dVddY2E7jp7P
7ycXJsFDODJ5n7homgK25yjcfbJW3Xl4KEdqQ9/tiy+Ah3FUFPzdYMxT2IGj
S1YDD6mUw8M5mqfu2/N6HezI0WTjfvf2qTk0mThSNdkSF6gPj2DxNnHUVo9u
sBNHzVMmZ47uD4/k6Fg+320kwc4czQzIfDNuEjyKzVd9nIq/PzyaxbdR/rqo
AHgMR/UJjsu5KHgsm79/rV6WbINdONqZ5Hy7cwI8jqOPp7VcFkmwK0eHArfP
upwNj+doq2bLrt0L4Akctbl5J3bfU3giyw/GvS/oVMCTOMo7sz0trh52Y+MJ
m7myZ4vhTZ7MUUGahclNA3gKR+X6S9NCLGB3jnwKb9n2HAxPZfN/6GPep1Gw
B8sfD9d6nfeAPTnaEeXWYv882IujbXOsXkSGwt4cLY64nb9sI+zD0flM1YqA
/bAvR0LMuikRqbAfiyeXh213Z8LTODowY8OgzOvwdPb5lkNvvC+G/TmanswX
dfsAz+Do3Lati5f+gGdydC/0zP4rGo5NnsXy3SjVOd0N4dkcPRg6+/U+S3gO
y2+aRYZ6dvBcjlq+nNPx0Fh4HkfBa/pU9/WB57Pvmz5T8XARvIDtd36Q97pV
8EKO2s1oUHXcBi/iqMvSllmaifDi/63Xgw2vFfAS9n2976y8ehFeytGL6o0p
GYVwAEfNjpZ3PPMaXsb2g7/990tVcCBH3Oyh7T+rUJOD2H7aWTc3WgsO5uhr
ekNgx7ZwCLu/s6oO5zvBy9n+WF7wcJYZvIKjHhc72On2hkNZvQq4tPy6DRzG
UfSS3dtjHOBwjsqyg7Y4j4ZXsvVdPTK4zSQ4guUDrV/jXnvBqzg6Urm5S9ZM
OJLls4813/YvgqM4yrVwLIgMgVdzdFVnTdrCSHgNR5tX3lRM2wBHs/qX4njd
awe8lv19WGtV3zg4htWn9pcXzjkMr2Px01O1+QoBXs9Rt23DHm9LhzewfJZ1
tlI6D2/kaE1BjvODq/AmjlTWp3z9ewf+j6MonytfBz6GN3N0K/q/8UGv4S0c
OVb762RUwFs52hOVN/xfNbyNo7uFvd9O/g1v58h3jbWqQm1Ek3dwpGngcax1
G3gnRz27Ot4PM4RjOcrqvyu2vCu8i+3HurqKGVbwbo722lqWvR4I7+HIrOrd
5gUO8F6Oxk+qe/VjNLyP1ZOb1l93uMH7Wbza/znT2xeOY/fT6OzwaA58gOUz
RdaBmAA4nqNvrbbdtg2HD3J0+vrf0rq18CEWz2HTSnO2wgkczb1U/2DLPjiR
oxUT+lyakQwnsfr1ecEJBwFO5ujXVgPB7DR8mKOq8WfP6l2AU1i933/3TYt8
+AhH+u2/9Ne4Dx9l+avo1KlWz+FjHA0amTPHqAw+zvKjU67ngK9wKts/NmG7
J/+EOVa/NVI7RzRzajLP0VJHI1WxFSyw/aF9ZswbA1hk8f+y5JepKSyxeNwe
3HVJL1jmyLOq5uqFQbCCI4PwWV8MCD7B8lNAQWrEOPgkR1d0nH6UTYVPcVS4
50u59ww4jSOrQb/WFy+C09n8jkt65LsCPs3R/bFdSivWwGdY//f4xunoLXAG
q6dPf0w12QdnctQxSuf+jWT4LOv/XNZZR4hwFttv1rfDBmbA5zhq3Byc+eMS
nM36GQfN2isF8HmOsnOsh8QXwTkceehu3x32Gr7A6mfNU3X/j/BFNh9ZyakT
6+BLHJUuzFo/VmVkk3M5ulydcshVG85j8XvoY62XAXyZjbehz8EAU/gKq7ca
7fZt7w1f5SjMyPVrhi18jcVTy93sgAFfZ/17j5PlphPhfJbvPcMOzfeBb7B4
0Ct4lDEXvsny85rdSa2C4AKOnMPyVZdFwrdYv7Vncctnm+DbHD223355wh74
Dkd/00f1v5ME32X9o+nFOVNFuJDlD958zocM+B7bb7PPD1mXB99n8zXN9L3l
HfgBRyVB45Y/eQI/ZPVyVVn9rnfwI1YvtmaunvoNLuJoUdwunW6/4WKOPm33
OPdLw7nJjzm6Pb16XUlb+AnL5y39V90whp+yfJJxVLxoBT9j9yM8Mro0GH7O
0ZCQti9uOsElbP7e7qh7ORF+wfrX7uuW//GFX3K0+6bdLMsF8CuOptzXvOW3
HH7N6nmeZ/ahaLiU5eeT++zLtsFvOBrj4uRjFw+/5Wjtt89dDxyH33Gkm9U3
SSUdLmP5fvbz5ysuwu85Otul16/aAvgDO1/t+PN19WO4nKON84putH0HV7D+
8aJj7OlvcCVHS4xfuk1vhD9y9DLWq4O+1qgmf+Jo/7EF1Y/aw59ZvVv3qPxw
N/jL/+J3WYvwvvBXjoZtNprmMwz+xtHJ+TerR7vAVRxVHgwpcvSEq9n9NZrr
Os+Ba1g+d/mZ5h4E17Lx9dG/umw1/J0j2U2asn8rXMe+319l6Y0D8A+OJnWa
b6SeCtdzFDjPPmDiafgnW+8JHwOO5cK/2PjfxRuq3YUbWD80zmFJ0HP4Nzvv
8XH7KsrhRpZP+rQ6srQO/sPOP1/bJTc2G93kv6z/rrA9GK8L/+NoYbtWKWQM
q/CUs9Iu73svWJWnFgNWtMgcAjfjqXD9pvUxY+DmPHl+GO3k6wGr8fS2XdJk
xzmwOk/NOsfk9guGNXg6u+D3wT7RcAuenjww/2a3A9bkqX+axd1JCbAWT6Vv
7Z2Wi3BLnpa8lacdy4K1eepSWGRVeh1uxVMvx+CinkVwa56yFkVsW/sWbsPG
e7SnaVkVrMOTrnfR0an/YF2eejg+7/Kw9Zgm6/Fk4SUdntYZbsvT36rLg75b
wfo8dc1UfIkfArfjKVBUKx43Fm7P0xDbkF9aXrABT3b9FQsfz4MNmZ+F90tb
AXdg1/sg+B9YD3fkKW6Lqer2PXAnnnaEPuy+8whsxJP62/PPk9Lgzjzt2VNh
nZMLd+HpZEm49YdC2JgnG2FvufEr2ISng2tCF8/7AnflyXLTvGvZjbApT9sH
/nhv1Gpsk7vxpHc45PI2I9iMp86dxx3R6gWb83QgZur+/fZwd7a+JpEn+o6D
LXjqefPcryc+sCVPJkUdt+5cBPfg6XzvC8vcI+CePC2afC/LYgtsxeLBf1+o
5kG4F7vf9v7nfgpwbzb+0l276s/B1mz9nx1to14A9+Ep+ZHRSNNncF+e5vjt
Hz6+Eu7H7ifvvN6mX3B/nm4Zutwt1HJp8gCexjnrrLPoBA/kiX5+oR1WsA1P
q3KedGo+FB7E0+6c0AmbXeHBPO3T/Huh8zTYlu2HCQkReUthO7bf3t7Zu3w1
PISnDSu7dR68E7bnaZvxMDPNw/BQFl/2t7IrT8HDeGr8b0fV8zzYgX1fB6+n
JQ/g4ez+XDXXfX4LO/L0pXDP31bfYeLJ4NBPfwf1cU0ewda/3DVjtQHsxFNs
/1M6hZbwSPbve3us6zMEdubp9qW1XQ6Pg0ex+fi7ocZkGjyap6Lu19umB8Bj
eKrdkRE7JRoey5Nm1Z5otd2wC093h22pzT8Kj+Pp6bbinwczYFeeNl7QOrI6
Hx7P1tf9xp/gp/AEtn8Cc7uGf4Qn8tThwmmjHY3wJJ5+zQ1WyWjj2mQ3nnZq
lpR+6gpP5mmA+KrQZiA8hSff5FUvdo6C3XnK3XDBqMELnsryg/Xl5LDFsAdP
UbEZ4WqrYU+eFqY9OHcsFvbiaeiB2SumHoW92XoOzrtgkAn78OTnNeX4xxuw
L0+z/ot1uP8c9uOplcqfQze+wNN4itnd5959lfFNns7TSLeM95/0YX+eWo/K
uNPBEp7Bk2rc9qte9vBMlt9b33gpTIBn8TSw/58+rWbBs3mq6f70VswKeA5P
7+J1r2tthufy1PHYsv7HE+B5LN+cLDCbfAqez9NhL8003avwAp4eTOn68e1j
eCFP98YZfLjxEV7Ek/+VP1m5f+HFPM2s/bn8VtsJTV7C4vmEXZ8KC3gpT2H9
Gxs6DIUDeNLW2/112iR4GU/DNNy7ZMyBA3kyuicnGK+Eg9j3aeivSdwOB/MU
2kKtyvoIHMLT9MK5eo8y4eU8te+V8GjbLXgFy28rg8Z5v4ZDWby0zt5i9x0O
4+m19tTU3loTmxzOk1fPXuk2xvBKnlwjBlx2GwhH8DR/0MLKtWPhVTxZbShy
uD4djuRp7PAtD7ssh6N4ij59JGfrZng1W58FTq1bJcNreHr4Kr7kyBk4midz
txL78QXwWp6aLxnrqP0ajmH1Rc/yz6vv8Dqejunmb77RclKT1/Nk/yryx7Wu
8AaejF053yeD4Y08jXieLf0dD2/iqe+Byr/2c+D/ePpa9fK/7RHwZhYPk777
1sbCW3japbFnRyAHb+VpUzPzQaoX4W086awyXiA8grezenyw0W7eR3gHT2/a
dy1NUHFr8k6e5h2z09JtBcey+lu/s1usIbyLpzUvPw/uaAbv5km8aDz5ZB94
D0/XFtdGTrSH9/L0X83QK79Gwft44pbc7pM2Gd7P8tGVsDvB0+E4tr82tuOG
L4IP8GSaFpVvEArH83Q1ZLNdw1r4IE9L79rqV26HD/F0xalxxrt4OIGnqWE7
jCuPw4k85Q1e5tOQBiexfmZvVyPDi3AyT5EJ3Zc5FsCHWX01+TNteTGcwvLJ
0u41p9/AR3iy1TSy+/sFPsr6r0DvIR4N8DG2H257qJzTmNzk42x9FZsPWOjD
qTx1y52jdcQE5ngqW+8507I3zLPrs0Nath0ssHhZ3rfcaxQssv2n9rZXsymw
xFPJCufoc/6wzOrz7fRPq5bACpYfm6+NdFkJn+BpguL5YPON8EmeDEdXWGjv
gU/xlG453udvMpzGU8Ean6d/ZDidp9nvpp3UyoZP87S5IeG9aT58huUjQ4/N
ox/BGayfeH4pJbwUzmTjLWwxJPMLfJbFg4an378GOIv1y2fy9Tw1pzT5HFvP
ywHzs9vD2TwNX+gxp6cZfJ6n69dWt+X6wTnsfhe+WN13OHyB7cePfqeuu8IX
eeJDS9IW+sCXWL/h2Wd7hwVwLsvHG4xci1fAeWz+rabXJ6+DL7N6ojh/KHQX
fIUnhx/Bjj7J8FWeHj33+OqigK/xlNbifdqY8/B11m+X7tw15Sacz+Kh4XTc
4sfwDZ4u7k+5E1sG32TXM4gbeqUGLuApIDzvs6qqe5Nvsf1+yb5yog58m6eK
xa3txS7wHZ5OlVtX6PaG7/KkX7u6caM9XMiTW8vb0Zou8D12P/fvror3gu/z
9Ce4549B8+EHrH5pLWkoXQE/5EmlUXPXwfXwI1Y/fGfnztgDF/FU927CpoFH
4GKevH1ufmuXBj9m8WyVqa2WCz9h9a7W+61KIfyUp6oZryK1X8LPWL8V5lFq
9hl+zs4XlacNx/2GS1h98L/Xc03LqU1+wfqZs/ON8zrCL9n5y8Pwj05P+BVP
36fNuhtgB79m+a8uNe7ZGLiUp2frLGa6e8FveNr/rnn/kvnwW/b54w66wWHw
O56K7dLV2m+Cy1j9sOzY/sZ++D07zwxrNfa/VPgDT0Jm4zGPTLic1Z8ltn0H
XIcreLp0eWp152K4kqczG2pbGryHP/J0osW+eV3q4E+svuas1Bio7tHkz2x/
22fXeLaHv7C/Tx/Rd0t3+CuLJ7f7eQWD4G9sfCn1cofRcBVPijGd6kI94WpW
L84vSXkzH65h55mPX9P9wuFanvInhlqX/Qd/Z/1baZJBZDxcx/aDUVFQVxH+
weLh90THomy4nqcZ33Q2xt2Cf7J8+OiN84IS+BeLh1KvmNGf4QaeGpLvDLP5
A/9m8V44M6JfG88mN/Lk4tFgN9QE/sPT+7w7q6f2g/+yfvVWvEvUCPgfT0nh
XOLpKbCKQPdXvA6vnwOrChTx6XPJuFC4mUDTfQYXKDbBzQWqnV/q2CUeVhMo
7/xtx0QRVhdI/dbemz1zYA2BCrkdz67fgVsINOp2fnDQK1hToOS3zXf1rIK1
BBoRmzugWtWryS0Fyu3T0/uGPqwtUOsEs79yd7iVQCsqR3Y7bAu3Fqi/5f3L
KS5wG4Ey9C89S/ODdQQ68TR9/r0AWFegf2fej2mMhvUEavW8a6jtHritQDlX
b2jHHIf1BWpXaaz57CzcTiBvvfbzHQvg9gKZN3MyzSiBDQQ63fu9je1X2FCg
6z5lCTdVvJvcQaAy91tuC/XhjgJZ7bo+wcAC7iTQj2Ju+0M72Eigfu9fayS5
wp0FijZalxnqD3cRKKGDw+5pwbCxQJGzpu+ZvAE2EahF89tpUw/AXQV6MlCz
bJ4EmwqUWNfXbONFuJtAume/zz19HzYTaPu35MNf3sHmAh0p0C4YXA93Z5+v
+K6+s6VPky0EytL761zbBbYUqNmP+ZPm94d7COSTUWtY7gz3FOjcmZpdod6w
lUAPHYYq9JbCvVg8durtlxMN9xbobi9pZ8he2Fqgr61MbG15uI9Aq9PCnbVy
4L4sfpqZcRWFcD+B9Lfouha/hfsL9Kr1KdN7P+ABApmO+GT4uKVvkwcKdGNe
H6OPxrCNQLf+TOugPRAeJNDriOLfdmPgwQL993lZ+nI/2FagA3nh5jmBsJ1A
Oof9eupsgIcINNdXcSgwHrYXyGH1vM0vFPBQgZpnbXvhcRkeJtDhfgfWlhTD
DgJ9nhEyPeAjPFwgj9KVftr/YEeBek0Om52p79dkEujjkFSfJT3gEQJt+n7C
0toBdhJoUXLq6YbJ8EiBeui2Ln00H3Zm9/Pi3r5zkfAogbp7jcwUdsGj2X4+
2r378VR4jECl1xNvSOfhsQKJhYOiL9yDXQT6W/fO+lkZPE6giY/+Zag0wK4C
9Twwum6AzrQmjxcoyO1ZYaA5PEGg/DtTe2QNgScKFFIQ/ldzEjxJoL76J7Xm
zYXdBJqs98vidgQ8WSBnv+wBQ2PhKQKtoZOamcdhd4H2Tq9bb3cenipQ+vCW
0dfvwR4CfdPJf+T3HvYU6KnfDL/fDbAX23/PFn09pju9yd4CHRz9eK6HBewj
0Dbvmv06w2Bftl4ZC70fTob9BLL/Q+uSFsDTBHpe+7oiaDU8XaCdx1vMGr8X
9hfosvjkUl8RnsHmb+3d4k658EyBDL5eW9m6GJ4lkHvF9ektPsGzBXp0OWqR
pqp/k+ew9VAtCdM1hOcKdOzQY08Ta3ieQNZRN5/ZjITnCySFBNxz84EXsPxk
Vq6xPBBeKNAS44sTEzbCiwQyU3+1oiABXszy752U0X/S4SVsvAb5uwbfhJcK
dOZwhEnoKzhAoCv33S+d+w4vE6iNv5+dqvaMJgcKNEGrhfdEUziIjTfSsfyw
LRzM6oXdrFN1E+AQFh8ZwyMmzYWXs3wf2a31iVXwCoGodkvfNrvhULZfLNwP
h/BwmEAjI0z6Pr8Ih7P1uLAs1bkIXinQd/XRN9M/whEsP445eHKXyswmrxKo
wpvbV6ANRwo0a3PSyuaGcBTLZx8ODRveDV7N9mfthisR1vAagTJntfmcaQdH
/69+ZB2qGQmvFUil3cNTfSfBMWx8PtGtAnzhdQLtasjcLc2D1wsUb+nUtSII
3iBQkfnN+O5R8EaBRq/NL5n9H7yJrY9vfMHhPfB/rN5eDnd6kQRvZvH73wi7
DiK8RaAXnc9tcs+Atwo0eNLRfzty4W0CrV/ptu7GLXg7+/zOP1/+FcM72Pp+
fGBq+wbeKdCqzh8al36GYwUa8HyU/5F6eJdAjvU15kXNZjV5N4uvFRV91dvA
e1j8JnXxt+kI72X7x3HLzlnm8D62396bp2zvC+8XSGtQVXCmPRwnkJ7b97cl
o+ADAhm6jXn4zw2OF2jHPR0T02nwQRYvGzcLjgvgQ2w+qppP9AuBE1g+6FD1
dflqOFGgjZGLvbZshpMEqt6zLjRhL5zM7u/gqT5SMnxYIL+9nnMyRThFoCkb
W32/kAEfYf3WzkOX83LhowLNNGh2Iu8WfEwgC7WYAxeK4eMCJWnFzc4ohVMF
0v6pVsV/gjk2XvMS0wM/YJ7ly8fLn8eozm6ywPJBQVTjglawKFBAesNiF0NY
YuvxcIKWRTdYFqg8eXDOn96wQqBu857PvW8Ln2D9oMrNj0lO8EmBGuIb+8+f
AJ9i9W5RhUlPbzhNoGeegvhhNpwuUMe3JCQHwKdZ/h7gqzJ5JXyG5YsTXQ7+
WQdnsPqy39H3+A44k8Xbv+a9R8XDZ1k/cHlk/eujcJZA2UuDU1ecgM+x+RqZ
3LX5OTib9QODo923XYHPC7T/TXDP1nfhHFZvN8fs3PwEvsDytd7SwD9v4IsC
Nf7jspd8hi+x+wmc6/foB5zL4kktfqSN6pwm57HPl/2etVMbvixQycH2/Jv2
8BV2fdWhan26wldZ/2V5YMlyK/ga2x+XX+al28DXBTLSeqJWORzOF2j5X7O+
HV3gGwIVF2cPcnKHbwp0e2SkztzpcAHbTyYOGWsWwLcE+lJ/q/OeYPg2+/zB
T07JkfAdgXb/N8/02Eb4Lru/Gc0zUmLhQhafA+Pr4w7C9wSKLWj+ceMx+D7r
FwoHbw04AT9g8VY7+OmELPghG09Vt2KLy/Aj1q9HDV7/8xZcxPKveeH7K0Vw
MeuXtZeobnoFPxaow6GzJSMq4CcC1bXaFPmjGn7K1qfyZcWx3/Azgby863qP
U5/b5OcCOS0YMqWyDVzC6q2F29yYDvAL9vlTRkFtu8EvBdLQuLg+sRf8iuX3
d3EnTQbBr9n5y8NNNXE4XMo+P/bJDr2x8Bs2P+9nL1g7GX7L6vGT0KMVvvA7
gWzmlE4dNxcuY/3ogiv7UwPg96xf6r1jdUMY/IHVSyN1C5e1cDkbv/NIafcW
uILl75tnLYr2wJUCRRlaZOsmwh9ZP98ibe2YVPgTqy+37yStPAl/Zvkv3374
8Sz4C8svL6u33MqDvwok3xy571MB/E0gy0RhXYtHcBU7ryTXRhq/gKtZfRrn
LvR7D9cIxFlN7j/8K1zL+ruND0aMqYe/s+t9aqsxXmVek+tYfYo9IY/Xgn+w
v6/ZM8ulLVzP+lu5pbeTEfyT9ZsPM/NszeFfAv223lLY0xpuYPHcujCzw2D4
t0Af7Lsq1BzhRnb+tl1a8WUM/Iedv72/HC1yg/+y/vJUr/bZPvA/geY//xWR
MBtWEakwMaR11BJYVSS9iYWVvivgZiIFqI8ItlsNNxfJ1rFfWbtNsJpIC3s4
bqjaCauLpLLGdd/tA7CGSJPHLvbmUuAWIskhZe1jRFhTpHY0UH/aaVhLpOtJ
jQdsc+CWIvWeqvNF/xqsLVJXwxnTqu/ArUT6EarS/34x3FokQWGelfYKbiPS
WM/2w/aWwzoimTbr12ZlFawrkpniTdSMX7CeSJ06HX3q0mx+k9uKNMb0W4it
Nqwv0vjcMck92sHtRHIYYnmySxe4vUjZtYGqhhawgUjTu0/+1q4vbCjSBNMe
lw3t4A4ibdh0/67JCLijSJvftwiwHgd3Eumc28J6coeNRDr7fHa+7zS4s0gX
m9vbRM6Du4i00rAx4egy2Fik3MjVPg/CYRORbldPKWgRA3cV6emt22NHb4VN
RSrV/Txox164m0hOqfO/vUiEzUQK9DhQNIiDzdl8l0eNij8Fdxfpq8mZo2rZ
sIVI5ZeWToi8AluK5BYZwDfehnuIFFzbQnNLMdxTpD/rTUq6voatRIr7Zrnp
WgXcS6T5J00CVtTAvdl8/Qv/3q8RthZp1uM2MQ3qC5rcR6Skgh4rH+jAfUUq
UFvieLYj3I/Fu0PxMNEM7i9SupTzWLKGB4g0tMXl5Tm28ECRNPfcX1UyArZh
823UwV17PDxIpOeGzea6esKD2fqd79s+cSZsK9Ioo+WFfxbDdiJdml1QHxQK
DxFpirrHr7po2F4kPw3voTu2wkNFih3bx8J2PzxMpO33Z5p+Pww7iLRk8N2N
1yR4uEhLqy/eETJhR7be8xv9j+TBJNIzV7fUk7fhESKpjV2l+eAx7CRSJd+n
WvMtPFKkdSa6Nz2/wM7MSVLd+Z/wKBYvfZe9HaS2sMmjRbL5If64oQOPEelB
n/8OBRvBY0XycFEbPNASdhHpSruqfq0HwuNE0mgsq/k3HHYV6ZGH8zttV3i8
SDo3+i/q7wVPEKnfuZ2fgubAE1l+ell3/1YgPInlp4dnox2jYDcWv/kPpt/b
DE8Wyeq8+bNV++EpIk2q7bzN6SjsLtIMjYOHLE7BU0UK8+y+xPIC7CFSvNbH
GaMKYE+RtlnxJWsfw14sH75Mo+fvYG+RenKfqiZXwz4ivbpyc0LFX9hXpGFx
TueSWi1qsh+Lj+7PdoV0gqeJtJvbabugBzxdpLbdyrSjBsP+ItmbPV6a7gzP
EEk/8tm5Fu7wTJYP9Z9OiJ4FzxJpzX3rLR2C4NkiHd6UeuPRGniOSBd+hc5L
3wHPFck5aPep9ER4nkjdR1y+WiTD89l4q1+MNcqBF4hU0Vbz0MZb8EKRjs24
ptfuObxIpOSW37RuVMKLRephcqkk+Re8hMX3p4uvE7QWN3mpSPVhhQGXOsIB
Ivmqmb7UsIKXiRSdNGhDqD0cKJKl9PRcS1c4iI0ntuv9fD84WKS5fkuMpaVw
iEhtQqbVZ6yGl4u0x/X5ifKd8AqRhgxstc8pBQ5l+1PH+/f1dDiM5dt+M21C
rsLhbD7NVWPHFMMrWT2IneQ7uhyOYPVVK65s2S94FYu3koizl7WXNDlSpKOJ
n98MN4ajWPyraKV96AevZuv9pXZx9kh4DYuvrX/8sjzhaJE+mh++XboIXsv2
R5cI1cGr4RhWLwrdnLN2wetEWhHe5vnc4/B6tj+65rRwPAdvEOlD9Bq90Xfg
jSJdfZlov6oU3iRSx28rrpd8h/8T6Uj66trFWkubvJnN3whn9R7G8BaW34VF
9voD4a1s/eWUB73HwttEStsma4ZOh7ezv9/06fw5BN4h0ulKQ/s9m+GdrF7d
ceUXJMOxrD4YTji6NAPexcY/wHPukVvwbpYPOxzrrvEG3sPi+fWyLgn18F6R
WthVx8xsE9DkfSKZlPtt9uwO7xeJej2du3oYHCeScecN44rd4QOs//kduMR/
CRwv0sFVCT87rIcPsv30rcZUPQE+JJJR9HgDszNwAvv3Q+Y1X34bThRpv/mr
9nXv4CSRtgwZEiE2wsks37g/9trVflmTD4v0XbvqudgHTmHr3Uff6scY+Ai7
v9kdlobOgo+yfibE7YZlJHyMff6l88zW++HjIiUOdfG1OAWnsvnIDH8SUgBz
It1adOJnzTuYZ/kjb9NL7i8siLSR9zu+s2Ngk0WRqi4OXSzZwJJIzZd9HNcw
CZZZPat6PnPNElgh0s9hva8P/g8+wdb/w/FYs2PwSZHevjv52DkXPiWSywj3
U4dK4DRW7/MGWXf/CaeLNKL/2P4hLYOafJrVswDDfp87wGdEenHb4tBaSziD
1RvPz0v7DoYzRTrTRj730xk+K9K79r/XvXCHs0RSj0m//3w2fI7lp+KXqbXB
cDaL/4gb6pYx8Hl2vx0/1azYBeeIVNv857KXh+ELrL5E3F018xR8UaTMmnCD
v5fgSyx+/fqMOFsI57J+xmnSr82v4DyR+qj6Dwv7Cl8WSXr8T2PNX/gKqw8/
f05NaRPc5Kus34zvafrSGL7G+pMPW+fZ9IWvs/lr7GXEOcL5bP/f6WM/wA2+
wfr9P9eyn86Eb4o0+3LvXQeD4QLWX80rvbBiHXxLpJJPYQ6L98K3Wb0t/lEV
cRy+I1J4xMiCY5nwXZFG1g7NKs+HC0UaeDFLGvUUvidSxsj1ey5Wwvf/V7+m
TZv0G34g0pfe3743tApp8kORrEsfjMkzhh+J9OlNjOPhfnCRSPsqZ1w/4AQX
s/gOVVwWp8KPma03GBXPh5+ItNPhxbmOEfBTdj5RrFkTvg1+xvbTCQ23r0nw
c5E+f32hsyYNLmHzVzrwsMVV+IVIJ382f1VeDL9k62Fpt/NyBfxKJEVtfOKZ
3/BrVp+MntRebLO8yaUi/fX6L7DUFH4j0qkFNZWdBsFv2floot6wgLHwOxZv
e7Y4PPGDy0RaEC1e8w6E34ukO2cuV70O/sDm7+HEs0fi4HKRYj4fyl8owRXs
PHO8nTD6Elwp0j1tY6uhD+GPrJ85Inca/QH+JFIDR6MXNMCfRfq9+lN4cpsV
Tf7C6o+6U8SnbvBXFq/q/m0n2sLfRLqW9Ewr3xWuYvOde9vcfSZcLdL5am+/
uhVwjUgprgdJsQWuZfHi+WpHeDL8XSSfCktVrzNwnUitRpd6jrsJ/2D58PFT
l8kv4Xq2f9+P3rukBv7J+vfVeR/jW4Q2+Rf7fuchGs86ww0iTQv/d7DXAPg3
i/fac967xsCNLH9NnlmrMR3+I9Lejk4dY0Pgv6zeazaE99gM/2PrFxKU8zAJ
VpHoTcaTHTvOwKoSZRWIB7wL4GYSlX9LjR74Gm4u0fKgwo9d6mA1ifKj50cZ
aoc1WV2imxXRB01MYQ2JnH7GGg+2hVtItGHZe8l3Aqwp0eSwoyXb58BaEi2t
6zb+TgTcUqI9Nr/3d9gFa7PxyT/cgjm4lURcrYH+4wtwa4kqXu4JGv0IbiPR
qozi35crYR02nqNrRo1VCW+yrkQxo2a+eGoA60m0OmDthOXWcFuJtqh1MDd0
hvUlirTcW3nVF24nUYulu7tHBMPtJcr2/DB98GbYQKIJzQ4Z/E6GDdl8/ax8
kJ8Jd5BoGY3TPXgH7iiRZ1zftcHv4E4S/Ve3PnBSA2wkUcJ5X68Beiub3JnN
z94paR17wF0kmiSNqVZzhI0lUq33iK31gE0kmni35E/ZUrirROZc1Mmn62FT
icwszPUKD8Hd2P3M1tp3LR02k+jPvNPHcm7C5hKdq6mXTr+Gu7P526KlL/6A
LSSacip4ZHLriCZbSjQ6vNPR3eZwD4mmT5qyd91QuKdEZ/UeRARNga0kuux7
8azvIriXRGrdWVFeC/eWyEW+lmZ6ALaWSNvFRvfPCbgPW/9PBYMfXoP7SjRu
6/r1KSVwP4k+STqTFtTA/SXy25pd1V1rVZMHSLQvLehSiQk8UKKFd++32jwY
tpHo76uefa0mwINY/B3ZHH55DjxYIg/X3METVsG2Ev3cvuzCnV2wnUSd37Xx
cuThIRJt7t3gfvwibC9R9+2h/xoewUMlst+Xc9zpIzyM3W+Oxs5VKpFNdpBo
VodEtaMG8HCJkpY8djvXG3aUqNfi/ucvOMEkUTMPj/9OesMjJHKr7l29fRns
JFFgP0vy2gCPZOP79fBKq0OwM3OZz0XFKXiURNJ5t+WDr8OjJeLFa5bic3iM
RIvPje2iVgWPlahrVPO40epRTXZh12t18VFgJ3icRMMGfTGM7gu7SqT7vuDY
cmd4PLv/xx7nxvvAE9j+CQqM01oGT5RIq+z1GnEdPEmi6pWLT/c6ALux8bd9
ERwrw5MluvC+099HufAUifxnDI7/+Qh2l8jALjymsRyeKtGLjMDfr37DHhKt
eWLqeVhndZM9JWrTbWlzBzPYi+2PJUs1sgbD3mw+DjoeaTUO9pFo7ZQkA4fp
sK9EOw0qxTFBsJ9EQ0JGHu61Hp4m0TbXhKEV++HpEj11zr0WJcD+Ep0eEBhT
cR6ewa53NCDb6i48U6IRy3ZnOr2GZ0lU6Pckt281PFsimyvLzaqbrWnyHIni
bcp6b2oHz5XombWq1dfu8DyJgs/rLO5hC8+XKKjLIwebsfACidKWJtfr+sAL
JarPu8RdXAQvkkh4dujtkFXwYpY/u6RobNwKL2H5s6ttQPIheKlET+zSQzZK
cIBEd3f7hA45Dy9j17fYVJxdAAcy7xXq1J/BQRKtvOpv36UCDpboZdD6lv9+
wCESjY8Yfk9Sj27ycolmq7T/btIOXsHidfqvD9O7waES5T7w7TC3Hxwm0YDm
g373Hw6HS1RqZ6J+wxVeyfKbh9/Jbj5whERXdpYFO8+HV0mU/nT13V7L4UiJ
OmrnjXgaDUdJ1H9apofLdni1RFcNzfauiYfXsPi8MS8q/DgcLdGMh4VJA9Pg
tSwebW5sOp0Dx7D8z5cU1ObD6yTynnuz8ccDeL1Ew7dtOJfzAt4g0T2TCQdH
lMMb2X49fmr45mp4k0S7Xfa5xv6G/5Po/HOzgXKztU3ezOqxtVPishbwFol0
0i9m6bWCt7L9vOfr9H268DYWPweqFv5oB29n8f2Ry7DtCO9g/UlqrrF3F3gn
qw/mWZu8TOFYiToYldwd1B3eJdGCgAlPanrAu9l8pNzev7M3vEeif+pRnzT7
wXsl2j/cLGvWQHifRIcGfHkbPxjez+LVqcz35BA4TiIVqabV0WHwAbZfuXcV
yx3heJaPfOaWmjnBByWyCFIrT3eGD0n0dv3gmi5j4ASWz0e6/VrgAieyePHc
WhfrCidJ5NVc5e3+CXCyRIP3ncyJmAQflmjo2hUxQyfDKRIVTNG1KZkCH5Go
zMPksfdU+KhEsX+NlmZ4wMckumbd/fcXT/g4y09hJ4LVveFUiaJnX/7eoDTH
+qWv0q5CH5hn9azZJve1vrAg0dFlDhN0/WCR9QMZ/8WuUVpi9XfXO+vbSsus
/3Pf5/BDaYVEO1STi/8pfUKiPsMut6lQ+qRElQ1hzU8pfYrFW5vP96YqnSZR
+5DG3c+U40mXyCGwzyIHpU9L9G7HibC1yvGfkeiMz6iXR5X3l8Hi55ff5eNe
cKZEGgmfx25Szs9ZiYozYxLGKOcvi9Uv875vK9zhcxI5qjmOWayc/2yJBl55
W33bDT4v0dYPFe3aKNcvh/V7KjNf91Ou7wXWz7nlxdgo1/+iRN+03lt3VMbH
JdbfRaobvh4N57L9on8yeJMyvvJYfXTPXq6jjL/LEvVNHDt1lTI+r0iUWX3B
9YYyfq9K5Jxwau8PZXxfY/3d2Y/zNW3h6yz/n5ml+ke5P/LZ/rncM6VIuX9u
SLSrV0hMrDV8U6I7KVFl1lZwgUTdIvZrpVnAtyT69UF7gIEZfFui16ZWKTNN
4DsSmWy2PhBrBN9l9Tp7uN8xQ7iQ7ZfXDlMT9eF7EsV5pXKrdOD7rD+MGh43
XBt+IJF+0r9FFRrwQxYPr44uWqnMV49Yv584LOelMp8VsfNBra1xfA1cLNFj
3bLYrpXwY4koY1Bq+Gv4Cdsv032/JxXDT1k8C0K7fbfhZxKNvLgr2fcy/Fyi
fg+396o5C5dI1LtAz9NPAb9g8/M2OjvuCPyS5edY/ZrjcfAriXx9Hydu2ga/
liiiIdZr2Fq4lJ2/frleyl8Bv5FIL9rKxWIR/FaiVE3NK37T4XcSVYUVFiyY
DJex/u3YC1XXUfB7iV6N+amtMQT+INFxA9p6sDdczu6/oYuJRle4QqIlW4cE
jNeHK1n9kRcbBmjAH1n8zVHkLfyFevxJotAynVb0Gf4sUacrpxJrX8FfJNJc
cKz9hgfwV4ku5tR0rLkKf5PIuGHL+OFn4SqWP+5Zuy0S4Gr2dz7wxnJlf1Ej
0aABR6f6b4drJdq+50t8zzXwd9ZPRxr2ehwI17H1Ozn13NxZ8A/WD4dfelM8
Ba6XSHT/NcbKGf7Jzk8lVttmD4J/sfpS9W1ctAXcINFzU3eLGEP4N1tf96s5
CzXhRokeHW4pDv6Ffu0PW7/IUds+VcJ/Jeqh+/zvf8/hf2y/vA483Oo2rCKT
Xnx5i1U5sKpM42zcH96X4WYytZ7w9YBeItxcpp+nDKqHbYfVZLreb1SoexSs
LlNVlkaOx1JYQyaXnXVeztPgFjKdLDtdajIe1pSp7kBpRcVQWEumFdf0bVJ6
wS1lerdQ13m0EawtUzO7ThtLWsKtZJonz984swH9d2uZTj/Te1hcCbdh403u
WD/0GawjU/Af7+i9N2FdmXTPrv/+IgvWkymgQ7fXHXi4rUyttHbkj4mD9WXa
7/Cx3+KNcDuZ9E/2OLZ2BdxeJoX9n5Rtc2ADmbI2vFZsmwIbyvShQWNszAi4
g0zjDRfWLO0Hd5QprjDdapIJ3Emmq31dl/VoAxvJNHfg5CG/GnF+6ixTix8W
xZc/wV1k6tdmesI65XnLWKZK1XvewwpgE5m2lkdt+pYFd5Xpv2O6iYkcbCpT
L+GFjvN+uJtMKa+fe35YD5vJtDNXLlsfApvLZLBxf68us+DuMiXFr088PQm2
kMm9gwbvPBy2lGnz5snZj5Tn0R4yGYrDaaYR3FOm7GXj+I9asJVMOSZx3st/
4rzbS6bCPeUXGj7AvWWaEisOjSmGrdn4J362b3EN7iNTj07zTXachvvK9DCh
Zqr+EbifTPMXleceioX7y9Q9vscgszXK879MQ+UGvRNLled/mZY0n3zazk95
/pfJzfxeUL6L8vwv04a2tzhPO+X5n8XrLRdFpYXy/C/Tr9stn0a3V57/ZaKr
0dEd1ZTnf5kyhj/6cVb5PMKezffayl3eb+ChMo2cPfvw33vwMJnOuSaEiJdg
B5k4h3QfH+Xzj+Eyvf6y7mibRNhRJuO60wcLtsIk09HW0tatEfAImS7NOpg7
eSHsJFNZZVSMiRc8UiaHZ106fB8FO7P46ND+1j0beJRMb9V63TptBo+WKWrd
QfOktvAYmf5O7rQ4VhUeK9O3t19ebqnC8yIXmWbk9LmyXfk8aRzLP/2KvOIL
YVe2nhaZrxQX4fEyTXu1df8tBTyBrefN2uzqBHiiTK/8wzZ32wZPYvu/5YZh
01fBbmw9W0Xpsgrf5Mls/gNPOlR7w1Nk+vHPv3HcWNid7ZfRN9efsoWnsv24
3biliSXsIZP1mz3XDhrAnjL1tPAsN9GAvWQSuySmptfheZ43+77Vyf0nvYd9
WPybqT37WQT7ynTvXNClk9dgP5m65JJqcAY8TSa1L3b3HI/D09n9/7DxMNoH
+7N8LFvlNt8Az5Cpj5G13a/l8EyZnE4Ffvw9B54l04PJLv+0p8KzZarZZnu4
p/L55xyZnnBvqqfawHNlenzbyHinOTyPxaPZR5fidvB8lu++rz9kpQ4vYPUg
z9NmZx2exy6U6fg0raEqH+BFMtnoRj9Y+xheLJOr8Lyj7g14iUxFO2MGncyC
l8q07KXxKD8BDmD1TDtvrOFBeJlM5h2qot9ugQNlNnl1WhdXwUEySXbW6vwS
OFimdNexsSnT4BCZ/tHE66LyefVyNr4FKVevDIdXyLTuUmPqp75wKNtvX9f+
Z658/h0mU6j9iXUBbeFwmQYuXZCe3xxeydbryp/e/ZTP0yNkGl7cs430AV7F
1itCP8DmKRwpU4ck91n3lM/no1j9Ma9XjcyBV8v0/XzMPNsT8BqZholVR9QO
w9EsvpMu3nm7C14r04Trfn8frINjWD3ekur+cAW8juXb/fOL3s2H17Prr/64
V8MH3sD236YWqfau8EaZdHxNO611gDfJtOdEL/UnfeH/ZLKrVIQ7doM3s3xZ
kLcuux28heWT351sRyl/D9nK8k+GVurbX/i9ZJtMx0atfLH7M7xdppZ89ecp
r+EdMjmrHXvf/SG8k+2f4f7FLa/DsSz/BCTeUj0H72L11Wfto5YyvFumK1VP
/3RX/r6zR6Yz2WZe7rvhvSyfU+znPRvgfWz9O3a8XxYO75fpwL3rbV2WwHFs
/g1Vs3L94QMs3vySbo6dAsfLlLDMyr1sFHyQreez+ll7hsCHZLphaajibg0n
sH5hoL+dhSmcKFO3uYvat2oPJ8kUW5N0RE0LTmb9TLfe5Tp/8HvZYTb+SL0q
62o4RaavDZ3y/d/DR1i8jS0POfoMPirT8hcV/37ehY/JdN56YdjsK/BxFj+P
Nr5+dRZOlak/P8x5mQxzMjmWzTmhmwLzMuVSuln+Plhg8ehlL+zcAosyhbUL
c1i8BpZkerb75i/v5bDM7ufd9fe+C2GFTFZWH7WCpsMnWD+QlLAsfgp8ks33
rt6di8bAp1h+Xvmyk5kDnCaTaeWrkI0D4HRWv+Lde/+2hE+z9fWZMmlDF/gM
6wfbVbzrqg9nsP40r2PNfU04k32//4eYfX/xe+tZmRaXjU1Y8h3OkslniP1o
z4/wOZk8TM9snVoKZ7PP9z0ZNP8xfJ7l09M9VbbfgXNkGsT1HHH9CnxBJvUO
rezbZsMXZZo6aMe3kFPwJbbfahqWlafCuWw/DErMC0yE82TSqsj/rL0Xvsxc
8uZ3zhb4Cou3jPk/otfCV2W6VfyuzCscviaTypi/90Yug6/L5J+8PG/kPDif
rd9Ho1yvafAN1q8mfyqKdodvsv48rK7lhXFwATsfBCxd3Er5e/otmTIPpzYG
DYFvy3TQodPtSuXv73dkehOx6HVYD/gu69cifEd26AoXyrTA+ZVKoSF8T6b7
OXrd4nXg+yxfiEnpYS3gBzIdatkxf9E/vA/wkOXz5LDpwfXwI5nalc9ft+Mb
XMTOGzvvO14qh4vZ/ljyMKV5KfyYjTfmetp05fsHT1i/2MIx8s59+KlMz4Pa
tnIrgJ+x9Y1yD6y4DD+XSdvJO33/ebiE9dPjcl55nYFfyNQ1dbpaXwX8UqZT
LRb1NUqFX7H88HVyQOdk+DXrhy4/uz3gAFzK4kddz8d/F/xGpjbrfcwOb4Hf
sn+/aeGQOuX7GO9kijBwkWZGwWUyyTb+G9+Ewu/ZeUcntCQ8EP7A+mkt7Qtm
i+By1u9GdLJ9PxuukOnm4/DpF6bBlaz/G+dHoif8UabVHeZUy8r3Rz6x79OP
W3dtHPyZra/+fI1aZ/gLq8+Rp2Ntle+ffJUpPvdW/z1D4G9s/X8HqTS3gavY
fO54obO1D1zN8kf2hRWWPeEamR75DXUuMYNrZbqb8m9vqvL9l+8yrbzRb9Wm
jnCdTJ5VK1uvaQf/kEnzR4t523Xgenb+mRwXn94S/ilTudbCvC/q8C+WLzzy
f7EmpckN7Dx+cc4CuRHv4/xm+1vvajvrn3Aj848enfNr4T/s/HgwND7sG/xX
ppBPlqnDP8H/WL6rmOlvXA6rKGjotw+l7d/Bqgoaa9VzXPfXcDMFPW028tz4
Eri5gpYJ/1y2P4HVFPSee2lc9ghWV1DwjrZeU+/DGgr6xu3Uf3kHbqGgj1dV
wtYUwJoK4gyep9jlw1oKKjSdkqV9FW6poPHnF7+sz4W1FXS4Ruz35wLcSkHb
dOpvGJ2HWyuo00fDUvcsuI2CAj8/TUnNgHUUtKbH+wF6p2FdBV15cis3Tvn+
lJ6C0qv/BQ8+AbdVkO2zDyuqJFhfQe26Pfp+TYDbKShqWRuTDA5uryBx3kvT
S8dhAwUVX93Q+91R2JD9+w0TA82OwB0U1Nky1iha+T5XRwXF6MhzfiTBnRRU
pNo5cksibKSgoJywOLsEuLOCHgtBn5ofgrso6Gj2+7RP8bCxguqmvDKuOgCb
KMh+1v5lekp3VdAn14elk+JgUwXdEKJPyfvhbgrK+3S1bXelzRTU99SFsRf2
weYKskx5vitY6e7set4VvUYpbaGg7Bl602yVtlSQwqVy7lileyhIRW35tpVK
92Tx4tTD4KbSVmx9DFUn2Cqv30tBC05GRuQr3Zut58DjH0KV47dW0Px3nd+M
Ut5fH/b9Iy2yBivno6+CVNfz58YehPspyKmNrW2Ucv76K6hmpNmmB8r5HaCg
Lv6RDWOV6zFQQV4bO3x6mwzbKKhFWz7tcAo8SEHJlQ2p0cr1Hqygi4WuluuV
8WCrIN0vb/dIynixU9Bf6uDyQxlPQxS06t8YxXwZtleQ3fcXXRuV8ThUQb90
/VpnpcHDFFRvvfj5gTOwg4K+/C6tST4LD2f7xfL+1TvZsCOL51M7LphehElB
gxblTUzOg0co6M+FJV+drsFOCrq//bee7k14pIKOu7kN0FDuZ2cF5c+6fau7
cr+PUpBbmJ9PYBE8WkHvXLf4v3sKj2HxvHbD9HUv4bEKmnuo34vxb2EXBfW3
HTBnpDI/jVPQf1ZnV8//DLuy9U9wOX+2Gh6voAr9/pJNPTxBQVpqyW9Klfly
ooK2jrpRn9MM+XQSW68+9ZvyNWE3lm8uHOytqszPkxXU6s24LUvbw1MUNLGo
jLQ6w+4KerRhZ8OTbvBUBd1qeWvmM2W98GDxZbbetE1/2JN9n9jla5gd7MXm
u+WGyHYEeyuoQRy0rnwM7KOg7309LlVNgn0VlHn27Ld+3rCfgrY8+PJMUL4/
OY1d33L1BB9lfZ3O5vfABYORIbC/gkqe+DbMj4RnKKgbdb99fQM8U0Fte3ya
MXMnPIvl2+9b9trGw7MV1Cbhp/P4o/AcBZlun+J1WNlvzFWQcfmb9P5Z8DwW
f5U9SO0KPF9B0Ws+VhvehRco6MTd/jkByn5ooYJMznvv0yiDFynIzLz1qnfK
/mqxgj4XTQ1Qb4SXsPn7HLs8QBP92lI2HjEirnN7OIDNzxzLMv1u8DIFuf+n
Hji1LxzI9suMhxNeD4ODFDRqTVxCprL/DFaQ/6xzC596wyEK0j7c5dbYBfBy
BYUsjtTQDINXKChnm/U4w41wqIKGhG66Hr4PDmP3c/uMwuo4HK4gvehk2/4Z
8EoF3TPKP7L9GhzB5v+JgdVw5fucq1j+rM9uO+YDHKkgC93SFKEejlJQx10b
Os/VwvljNauHBlb3VxnBa1g8ftup+dUajlZQV32fdrkEr2X54N+5kd/c4Rg2
3oRmFdEL4HVsfhYPdQ+JhNcrqJdl0pMbsfAGBR1wDf4UcxzeqKC4IWk3j2TD
mxSkOW1/Wo978H8K8vZc/c1Qed7crKDLRWcLg37DWxQ0pVTca9MW59etCnp9
+NOauT2V538FZbV0uK06Qnn+Z/WqPkTR2kd5/leQx7NRE7cEK8//Cjrt3eJR
6Fbl+Z/Vk/KhU4qOKc//rN4PN3iSelF5/mf5IfGh/6cnyvO/gp6t+vY4Vfm+
5l6WX9xGGD1ujecT+1j/lPOqNqonvF9BM0Petk0YBcexeNdUadt/NnxAQa23
VQQ6RsPxCjp1LXJHfiJ8UEE3O8cl5J+HDyloV2qy5PgMTlDQV1XX2/1/woks
XtTG3Ug0xPOkJAWpFVfbrVW+b5msoBevqzeVeMGHWf3Qz3p9YiWcwuJryBqb
H8rnZUfYeunp2pzJgY8q6Hdpt1HvXsLHFHSo2/S1G5TvTx5XULPf38V9ZnAq
q+9TKqz0xsCcgt5GF2jVL4Z5Be3P7PzOKRYWFDQr2+lN1RlYZOtz58uZxqew
xPoPB+P/Zv2FZQUtPn/8V0dzPE9VKOiVqV+HruPgE6x/nTl+bEAQfJLlixtx
wxvi4FMKepBytPGS8vlxGqu3Udp5p8vgdBbvi7x+3NbG8+nTzOZj+6kMhM+w
fuLs/XbOvnAGy2/XLrhvi4EzWf+m3in+pgCfZeO5Fr7qi/J5fRarN9PaLf/4
Az6noLQP7e6c7ILn/9kK2qxTsbeHM3xeQT6eDbHOi+EcBV0KLe/7Vfl7xQUF
nbztG6OTCV9k81P52Hz3M/iSgj4YHxvp+wfOZfN71vw/t674fSVPQebxVXre
yvcBLyuIV61c5T4HvsL6vbqFL82Uv/9cZf1/p4tHhCPwNQU1rr/zfzXdaVxN
XRcAcNKE0i0phJQyVJKoiLLQYEykhEiEUl2UTE8oZHpUUuKtVA8idRZlKI+h
jKFImbsakKI0aFBU6t3vu9f9+P/g/s7ZZ+219nHaa2fmZJMfsfsfsf6wrfT7
Uy6rLwPH9hvQQn7Mfs9uTJGCEn3PeiLA2rqlfVp1yE/ZfA8/mZVpRs4T4FOB
7W1te3I+Ww+MMlWQdyE/Y/VO8ivbajX5OVtvj5scGOtDLmDx6FSwqmEz+QV7
3o1jElUCyYUCJB8vDCqQfr8rYvlg8NuH3ZvILwWIXKGmud2b/IrVY5s4G+WV
5Ncs/p5WZMQ4kN8IkN+tl1FnSX7L6of/L7V6XfI7AaKUJOKt8uT37HoH6MR7
VdL4FAuwvHa0TmoOWSLAqWl2iXrS73EfBJjtkm6Zu5ZcIkBc3urOkPHkUjZ+
KfWGjtLvZWXsfchvfKLxTXI5qzf+rX+GbyN/ZPHcca7NZBz5E8sHnnO8xZ8p
Pj8L4OMc5t9wjFzB4sVn9fZCS/IXAYy6rqpP/Ejzp5Kt57SON80IIVex94Op
32MMh5G/sniWWGnoZtF8/iZAr0iDm+7zyNVsvXJwY5huGeWbGgEeTjatEnzJ
3wWYGl4nsZHmv1o2XpFBOCGEXCcAeO0yfiT9/+N69n4ab6xlf1T69/8CbHsb
tl1RRfr3/2y9nhZU73qM6k+jABNGxOofEpGbBJCYLjGojKB628zqi2P0uzv9
yC1s/mYXzlkZJn3/F+DmvXNrRErS939WL1OqF2j9TevRNlavOk7pP5DuL/ol
gFWynkakBu0/+i3AshlQUjiI9ke1s3qqtT8qS5v2c3Ww+/NrbLk0mvajdbL1
kcPg6QPNaH/dHwHiK42059nS/sEuVt97P0yMXUr7J7vZeqFB02iuP+0v7YFQ
0tJyPz6C9u/2RPB96j06N4P2U8sgTKs6Oqr1vXT/P8KEb4MrnOSk+/8R3ukm
mXSbUz8EOYSYpK8dIjH1s5BHcFcNT49Lpf4jCgijiu5dSKulfjCKCNnDvE7Z
TyT3RvDrECluDqH+PH0QrO6nbp2dQv2R+iIYr5DMynSl/k5KCLnBLadV1alf
lTLCtrj1x6wk1C+sH8JMlwg5jTTqf6aCsM60xGfzAervJkK41CdJrONL/etU
EcLWqUU0S/sFqiEYWXdXZDhTf8L+CDstPC+MWEr9GNUR5NdonlGW9sscwMZj
QHKmaRD169RAsDYsX7Q4jvqbaiIMTha9M31A/WAHIiyLsGsOa6b+uoMQlmwz
7NAzIg9GML3V6iEupn7MWggvzpiLFDdQf+kh7HpzH+bE9KZ+2UMRvA/PFMdl
Ub/zYex6nX9knAqgfu/aCKW7m+T7W1G/++EIZ0qXqUb2l/b/R5CpLHod10rn
SegiVL+q/JxdSedxjED4GFoafOgjnXeihxCsovX0cBWdN6OP4Ghd8Maljc7/
Gcmuz6F67wE18ih2fYGthVcs6Pym0QjzXWbFNT6j88jGsOerWWHUOJXOZzNA
+HV1xuXUbOn5fwhP1EsjNiyk8xCNELq1v8zY10LndY5FGBZgbTL/ggW3MULO
ZM/4kd7m3OMQCn88DAuYbMZtglAuO+fyac2J3OMRRqTsNFHvNYHblD2/b5ln
53aM556AoPK9SXKn24R7IkJPiwUPqlXIZgiv2nL2nHcx5jZH0Lr3VkH+rBG3
BcL9tFvFSrKG3JMQWgrUsWz7GO7JCBZyF2VTeozmtkRw8VAqPh07knsKQmho
+bQ/tvrcUxFu9Otl2FdGj9sKQe6vScPVC3S5rREGRBo0+VzU4Z6GsNipe6df
1HBuQEh5MzSjRUObezrCF6vUxT91hnLPQHgfs/zMv3Za3DMRxAcLPQz2D+K2
QVCyD/g6pViT2xbhwRT9xDobDW47Fm9512Jn56pz27Px3aSl5+nWn3sWglvB
Lqfl8mrcsxHuXK5IcXkg4p6DcCjUzElZX4V7LsKOv7xkZlcpcc9j470Q/Sqe
9OGejxDy6N3MjfmK3A4IASezjoXXynMvYPfzW6ez0UCO2xGhIwoMXUN7cS9E
aLMJMAhr78m9CCHc3LzU+3APbieEqrOZX897dFn/34sRVnTlPw8s7+B2RtD0
T2+YdOQ3twuCbVqwuMu9jXsJwtwPl7SrV/7kdkXY29kTx4U2cy9FOO/Xfker
qJF7GcLUi2DQe/oP7uUI6sWHvfPO13G7setL35ywXPk79wqE2sdD8j9d+ca9
EkE232n1yegqbnc2PxyfDXt9+Qv3KgSH5e7P+spUcHsgRN9Qd3h+6BP3agTd
TY+0703/yL2GPc8fd186Opdxe7J4Nk+uydpbwr0WQfH9Xc8YhQ/c6xBWqXwP
bi0v5l6PsH7qZxUlRbIXwvGcX9dNg95zeyOMbG+D2knkDQjpJzxF5ZZkH4SJ
JUsiXu8m+yKkWRjkZPWk3/Nj9arPhJdRd8liVm8qqt8cvyHh3ojQcO62T2cV
Xd8mFn+7fkZMnF3KvRkhM15NfLOE7s8fIdGkMylqAd1/AIKdwVBfDXsany0I
zrJLduc5feYORDCTr85L2kLjuZXN54bvP6JTaLy3IUT4yOpifSX3dha/e3pc
+237lXsH+72d+lnRSM9vJ8K9o7+P/aNXw/0Xwrlwl7h5qfS8gxDeJJ94nGdF
8bALwf52su3Ssnru3Qgn3TadTLCl+NnDnt91y9hPOhRfwQhDOhNSEns1cYew
8TcTTztQQ97L8pt7p7ndW4rPfQgbrmQnReW2cO9HqPRyPa9/i+I5lMW/SH5D
5tVW7gMIKw1cv8mkU/wfRGjcsEYz//Iv7kMsPzla+hZdoflymMVDx5FAyY12
7iMIoh9GwXiP5tffbH58OThW/Xkn91GEqDYVN4nkD3cYy28NWaKCGpqf4Swf
/XbwyOns5o5AeFZdPg4O0Xw+xuJd0n9fkxrN90g2/l9LIz0SyMdZvre11N9h
IMMdxfKt+q0y/SxyNMIHN00TZxvKHycQ9r8TOf0sIscgbK0Wpv90l+U+yf79
9DuXbOrJp1j+eXyt61UQ5aP//G998Aii+1K+ikUY5Go7elssOQ5Bb3Fwi3iM
Anc8wpbmiBDxDfJphI2jUry87Sn/JSAUHA/IcHpLTmT5QXFLjc7a3txJCMPF
RSOeNpP/Yfki1a3Gei/l0zNs/XPw4Ywdor7cZxHqA9rPiRPI5xAyjB+1DTCi
fJyMoLprz9F1/5LPs/HW7anlaqfMfQHhp3v6nc8vySls/bHoZl3Xyn7cFxGU
UzbtSa4hp7L1nVZ+wotAyv9pLF5S5dZN6UH1QUC4VQK+c2zJyOp5+41G1SPk
SwgJtUcMIwrIl9l8uV7mn6Omyp3OxjckdGaSi+q0/wJCcD/z
         "]]}, {
        Hue[0.37820393249936934`, 0.6, 0.6], 
        Directive[
         PointSize[0.002777777777777778], 
         RGBColor[0.922526, 0.385626, 0.209179], 
         AbsoluteThickness[1.6], FontFamily -> "Arial", FontSize -> 16], 
        LineBox[CompressedData["
1:eJw82ndcjW/cB3AjopCIiJCR7FCUUd+GEaVBhUJDEpIi0pBVsikZRUa657Ga
RkhD+dlkS4qiQlYZied6nj7n+f3ze71fOee+7+v6ruuco+cV4OTTolmzZvdV
mzX73///33+vU6jv3ZQdIU/GmP+fy1LI/Jd19cRyuDyF3l+zf6P2EX6TQgef
LV5U+gN+m0LvykxDL7UY2+SKFEq5vXLA0fZwZQrNqr6zfFs3+F0K7alSmxfR
D36fQmurP9WvGQ5XpdC4TTZWoaZwdQrF/Pd56mZruCaF7DxzO+y3hz+kkHZ4
cuKZufDHFHr5YX39PR/4UwodGWqv/3sFXJtC/X3URg0Jhz+nUHpoZp+FW+Av
KfS2y4JfJ2Phrym05JR23scj8LcUUtnTsNlMhL+nUFaQpdmBdLguhRy+dfz+
4ypcn0INO7OzPG7CP9i/H1K45/5j+GcKZetfip5WDv9i6+E85PjNj/DvFFrc
Je3drF9wQwo1d6n3rFQxafKfFHqdfFx7fUe4MYWuj17SsW9P+C/bj4/tZ90a
CP9LIfWQmdXrRsPNOBptpfbC1BxuzpH/PrXhjdPgFhxF7zWuKXKBW3KkZxus
c8QLVuHI7nZ23trlcCuOWuu1qZ0fCrfm6Jmn+0nbaFiVoyP5hTWWsXAbjrRP
et62SILbcnQ9abOrjQSrcXQ8dcjOOZmwOkdsiYODcuF2HC3eWa697w7cnqPl
aaYRV57DHTj6mrzm1JdKWIOjhSZPzg77BnfkKC758O6gf7Amu35EF6ccddMm
d+Lo9r2DzbS7wZ3Z/fbfkry6P6zFUaet06xKDeEuHE3mXd47TIS7clRYZJB4
0wbW5mhf5ZSF9i5wN47UM6xtX3rB3TladfaCW1AArMORMGh6omY43IMjyYnv
fDEG7smR8zaToqXxsC5b7wmn8/VPwL046vLMXqvmNNyb3d8kzZzzl+A+7Hkz
P9/bXQTrceR3td5+xSO4L0c1c8dMnlsO9+No059b2Xa1cH+2/ofLs6f9gQdw
dLhAtHdsO67J+hyFJi9Y59kVHshRroatU1g/2ICjkceuFScZwoM4ykjX1bg1
ER7MkUVUkVrL6fAQjjoYGt+3mg0P5ehoYdnSXT7wMI4GeLq+LQ+Ch7P76TvY
2mI9PII9n+OvfeJO2JCjYx4Br3skwiNZ/A5WMz4owKM4WrG/4mCvTHg0i6f+
YVpn8mAjjvos3H7O5j5szJGlcfnaT6/gMRy1e+Gy5sgHeCxHRm1upbn8hk04
Cvk0wlSnzfgmm7L4tAvXfN8FHsfya0Pm5Jx+8HiOFsTWlp8YCU/g6IKV9efd
5vBEtn59S0K22MFmHP2L/xS91Q0252jUx/P99/vBxNGfgBj3U2tgC44e+WeY
3I2CLTnabncyryEOtmLxfLhAdfQJ2Jqjd18d1YPPwpM4+r267NG1K/Bkjno5
r1zb/TY8haPsBU+bhb+Ap7L8G/JpdVUVbMMR9Tla6fkTnsbyY2v53IrWE5o8
naPklOxXK7vAtiwfL5lFtO8P27H377/FInUUPIOtt8+1MV4WsD1H4lj9xboO
sANH5ccaXr+ZDztylNIsXpHhDztx1NB35uPYcHgmR2mOJ/3CtsOzOKr2UQkK
SICdOdYf//xeLsIuHFk9698x9DzsytErZ73Lewrh2Rzt1agdmPYYnsORxoTO
U8sq4LkcLen8pG+POtiNxdPYo3keKhOb7M6RS3KJcWpneB5HqTmaURr94Pkc
3V1VlB0yCl7A0evRh99/tIA9OGrVyVgrwBH2ZPtRPHX6Hw/Yi6NDLRMPxa+A
vTma3vBHbfx6eCFHFxvt5A+7YR+OBluHRUtH4UWsX2iuF1adgX05unzNR3f6
VXgxR3dKrb4Muwv7cRQzmgx1S+El7Pkf7arsVgsv5ciGgvro/YOXMXuPrzbW
MGuyP0dz1SPJtTe8nKMPST2GR42AAzjSaXP5/lVzeAVHzdstMVF1gAM5etLB
NMDNAw5i+WLgsCl7BbySo6ixFRsGb4BXceTwc2JIyl44mOVH17Mrh52AV3MU
bn18Q24qvIbli+2WMwvz4BCOXAe/V9MqhtdyxOvMPX7vLRzK8j190/qEOjiM
o6SGHpmBrc2bHM7ia021vYs2HMHRkMmFblMN4HWs3hklvptiCkdy9ODegubO
0+D17P439s4KcIM3cKQ6xkHr4DJ4I0d5O8wM7kTAm1h+zcpr0Wk3vJn1vxMT
U72PwVEsPqp1J+Wdg6M54nQqbxjmwVvY308PslcUwzGsXuXvfGNcCW9l9dvk
RvztH/A2dj9znS5eUKEmb+eowieiMK49vIP1xzYvf63qCu/k6GP8x9nzesO7
OFq0ZtwHWwN4N0czTWZdshoJ7+Go495Hty3GwXs52hjkNWSKFRzL+r+m8GKm
LRzHUdk390pfZ3gfR0N/0cxN8+F4jvLdxhhxvvB+tj5Tx++4twI+wFHYpfh5
LULhgyw+D9SeGb8JPsRR+oeGbeE74AS2X83X1OfHw4ms33vr/9Y6Ch9m+ffh
6ZFlAnyEI9/iRVU3z8FJHOlmnXs76hJ8lKOlyScPHM+Hj7H8GWCk1u0OfJyj
RMf51vufwCfY898fPKNnGZzM+mGtNEKqhk9yVHX012fz73AKu96e8QkljTDH
+qPh0dGbVC2azLN6ftW9wFATFjiSXTJdK3VgkSNFWuDX5P6wxNGZuh9H/IbD
MkfeN/p4jzWBFRx9rpgzrb0lfIqjib17uNdMh0+z9Q2sPHbfGT7D5kONqXo5
C+CzHLVd8rgi0w8+x9EnGvUjYyWcytEcRev5lyPgNI6yBrXtd3sLnM7Wh/81
o2IvnMHR29gT1a0Ow5kcdS57+nc4B2dx5NkrfJ/HWfg8q49rV6cnXIQvsHi6
k+1bkg9f5Mg4Y0aWwV34EsuPnWMU4c/gbI58YrbaP3sDX+bo8ZtbJ80+wVfY
fr9YpFD8hK9yVD9u+bp+LS2bnMPR6rrV/ZPbw9c4UpP6CEO6wbkc3TrXtfPl
vnAeRweGdQxwHQbns/qpda/g91i4gKMR5gP0eEv4OkdXQ6u3udvBhRyd3Nu6
fY/ZcBFHg9yXnSv3gm9wlHNbZ2OaP/wfy/+Wult3hsA3Wb7bb7u3YhN8iyN3
22ivebvg2xwVvSWbmYfgO2x+8anf5XQSvsueb1vtRLcz8D22vm/zlvlfhO9z
ZOLs2ndrAfyAxdfrLh6n78EPOer/eIBhyQu4mM0TBy4c7vIOfsRRpKhx1vUr
/Jij+MtBq5Ib4SesfuWYfv/ZxqrJT1m/el9oOlsLfsbRpcs77K/1hp+zfBiq
QkZD4Bccbd2d2eXcGPglq2/ZJi/GWsIlLN41hyYW2cGv2Py82czDew5cyuqj
ONi4jQ/8mtWboqz+WSvgMnb+KL9guiIcLmf5cE0zcnQM/IajU6qn/jXbB79l
8R65uODpUbiCo7F5C4ouynAlR7viqgbyWfA7jiJyVtUeyYPfs3kkP2Lw0btw
FXv/4l1vpRdwNeuH1eaDrr2Da9h+PR6jUv4N/sDqq83ADe2bWTf5I3u+tw9k
q3bwJ3b+sWm7Z3M3uJajrn0E03v94c9sPhyWmK4/Ev7CzpdzXraLmQh/ZeeL
vJUzvtvA39h8UrQmaqkL/J2db7q0v/LRC67jSCVtkUpYAFzPXt/p+sLO4fAP
ln89wmoyY+CfbL9M3570iYd/sf660OhM7xPwbxa/brp9K07DDRxV+v6uybgE
/2Hz5DaxW2wR3MjOE7pd09c+gv9y1PKFyX/LyuF/bL6u0fZdWgs348nhw/X9
wX/g5jwp/izy2d52UpNb8LQvX79U0RVuydPhSMuOz/vBKjyVt1Jp1Xkk3Iqn
no9yb7iawa15WtD97RJhOqzK06uM599V5sBteBpvN3CV/yK4Lfu7zey6spWw
Gk+5FW2jvDbA6jyFjKocUbsLbsfTyqG9q7cchtvzVPG7e9JQCe7A0+nYTvtK
smANntRGDH2eUAB35KntoYR1Cx/CmjzFG5/YPa4M7sTT6M4He+jWwp15iv1R
ZtiuEdbiKX9ZfYmq+uQmd+HJ+I77yI7d4a48rXI+ZTpgIKzN7l9/b6spxnA3
nurdcpODreDuPP3t1K7fOUdYh6cLq6fF/loA9+Bpzc0lzeyXwz15Or92afi5
cFiXuZt7F73tcC+e5JB5z48cgnvzdElx/PlAAe7D00GtZQOuZsJ6PKW7vK/0
LoD7sn9/LdOmazHcj6fvLUf1e1wO9+fJ5NTBDclf4AE8uemYrFzXbEqT9dn6
rF3W2lcDHsjTtrvHbOb1gg14svs1Y7rnMHgQT9K5f91XToAH8xQUNy0/djo8
hF2v5+PZOXPhoTz9d9q1ssEPHsZT//i4sElr4eE81TafN/BIDDyCpwLN/T9b
HIQNebp9c8Tf1Tw8kiezvoOn/MqER/HU9Wtc+dbr8Gi2ni22lxo8ho3Y/apM
sHtcARvz1LvquEZsHTyGp18eGzzdW01t8lj293mDZhp3gU1YPP3J/N5zAGzK
07BLri6djeFxPL0ItInpNgkez1Ooy/OEoc7wBJ4GNCxOsveBJ/I0025h8oZg
2Izl977pF3OjYHOeXANOf+u0Hyae7B8O9QjiYAueKlXXdCzLhC158jlp12VB
IWzF04PtGyI/PIGt2fq//7Zg63t4EotXg/2Fxr/gyWy/6/0Kv7S1afIUnloY
b1hxWQeeyp53je/dg0NgG7aexpl1mybA09j1B379uc4Ons7qxexd1Vvnw7Zs
v4Z3eHkyALbjqbtnq9K76+EZbP0/a7dSj4Xtedrf8/cCl2TYgaefLiuap6bD
jjwNnGDfoHsdduJpQ1TYgoQn8Ey2vo1V5gOr4Fk8JQUePZ3/G3bmaTZ39nJQ
u2lNduHp3mTLyJG9YFeevB/HtGpuCM9m73+syKvMAp7DUxHvLD6YCc/laee+
uJpiH9iNp8ATdePfr4Hdeeq786+i3TZ4HouHqTqzLQ/D83lymee4cutpeAFP
k7d0ryzLgT14svgXljv9IezJ6m/Ebp3CCtiLp/e9Q5rN+gl78zRnmm/0V7Xp
TV7I06SdiVdO6MI+PNVEeVxaaAgvYut9tcNuEyvYl6eoOHXbXi7wYlavVW+o
dPWD/Xhaf6rgZu9weAmrl+E70sbvhpey+zuTfsfvBLyMPe+xshFSBuzPU+Th
3Ko/RfBynp7ldtLwegkH8NTsycHUZ7XwCvb6bgPfebe0bXIgT4vt3cVm2nAQ
25+VBs3PDoZXsvrrdaxfkBm8iqcz6472n+IEB/O0+3z7biMWwatZPfQs1Rwc
Cq/hqUujlr7JLjiE9dNOlxbPOQGv5ena76qPOzPhUJ5yThXcePQfHMbub3dE
x5GlcDhPeaa2j49+gyN4spm8ZkTfNnZNXsfis4u94fmecCRPWfHDP3qOhNez
9W0dFtp7MryBp/vZyR8+z4U3snr6Vm/24wB4E+vvZiH3726GN7P9eD3Kv+QQ
HMXTa+fX8/6dhqN50psdnG6cD2/h6cZ0qyXrn8ExPKl80Ikr/QRv5elQ+QPL
mSozmryNp7drpux80R3eztM3mhsdMgLewdPLm18sBk+Cd/L0xebXw89z4V2s
fpt4ONxaAe9mz9NK52Z2NLyHJ51M3dm5h+G9rF/H+KiXpMKxPJnGfvrZ7gYc
x95/wXkjp1J4H08H9uQ/UNTB8TzpB3R917OdfZP389R8W2rUib7wAXb9qUm5
E03hgzx9DCs998kePsRTL/uv9hmL4ARW74MPpu2NgBPZeo5Z1nrzPvgwT+u6
687bIcNH2PovnntLyoWTmDMfLC59Bh/lydxn9JTBX+BjrH5oaV2ZpOLQ5OOs
nlsN29W8I3yCpxGnTZKKesDJrP7ox/xMGAifZPPiiaV8yGg4hafWPwwzPM1h
jtXv3f2GukyHeZYvA3d0dXGFBZ4ubjy7ztMbFnlK6f1weUgALLH68HHUl4Qw
WOZJ/KfW8cYWWMHWb1zsoxb74FNsXqztMGPqMfg0TxN+3th8SAGf4cnIQFhf
fx4+y5Oz6/npCwrgczyFz2v5+eF9OJWn6xe2r5n1Ck5jrzex+/C6Gk7naWn8
hNlrf8AZrN73mVKgq+LY5EyeNOY5TbzTEc5i80PS+P+26cLnWXyKT4JnDoYv
8HTZ5quNwVj4Ik++X+wc2lrDl3gqm54cW+8AZ/O049Exnc/z4Ms8UUD1l7ol
8BWebD9369smBL7KU0DmhXT9KDiH7ZfRjDTHWPgaTzfvjhy49Sicy9OQ76O6
31bAeTypZiyM070I57N+eFD7aGghXMD2t2rnpLfF8HV2fxMads8thwt5Gvth
05aSWriIzauHJhj7N8I3eErmB51oq+7U5P94uppm9iS1G3yTxV+H+SWL9eFb
PLUynH15iBF8m8XjkJrIBgv4Dk/z+uQOe2oP3+VpGr/q7rV58D32fBTtf34p
fJ8nw0s+HbPXwg9YfT62LOfWFvghOz/sfxVVHQ8Xs/XNarWyy0n4EZt/+tNO
u1T4MU/Lhv8pjs2Bn7DzwY6njhV34Kc8tTOZqz6pBH7G0668mjapNfBznhql
l45Df8MveDqb4vExrc3MJr/kqdv3XeVTteESnjrJniY1A+BXbP3+pNclGMGl
LD/WTdabbQW/5um5f/q1vk5wGZuHPoWX/PaAy3mKs2sMfR0Av2H9Z2zgsYfr
4Lfs/FD3ZWbxTriCrU9ycGL5YbiSnZ887oT/leF3LB82i40DL8HveVLfYtB3
wX9wFZvn1MofJT+Dq3nq/Hazaf17uIanPre2O7n8hD+wfhRjo5+vOqvJH9n9
d3h/wVwb/sTyX/TtdEMfrmX1ukOSkccY+DPrt+uNB7SaDH9h9eeN/D7LGf7K
U+oDx00hPvA3njal2fyaHAx/56mwIHpGvyi4jic/w1vR7ePhenaeU1ektEqB
f/C0Ykn0afUM+CebT91iTvYugH+xevJF2mbxCP7Nzl/jU70DK+AGnkqnDh11
pg7+w9Mf3RU/f7dybnIju7679vlZXeG/PO09mhmUrQ//Y/fT7tngUWPhZgKZ
J34vy5gCNxcoo7nVoSmz4RYCDUvOcXy3GG4pUF3wkHbxa2EVgfyqmt9w2Aa3
EkjtxoYYnUS4tUCGuvy0rzKsKhC1HaLxNBtuI1ASv/HRzdtwW4F6vyk5fPsV
rCZQ6Az9hSW1sLpARr8aBzU0c2lyO4E2WF75oN8Jbi+QirRa8ugHdxBoaVKN
h2AEawikPi2+/d9JcEf2fPW3bni6wpoCtXuzcf/DxXAngS5UxNnPDIU7C/Sr
asbn19thLYGm6Z1eGX4E7iLQtWvOxQPOwF0F0suLbVeSA2sLlJwwp+uJB3A3
gfTrrGtWvYW7C1QasG+zcz2sI5Cuw5AXVm1cm9xDoG2mu9+Z68A9BYp6U3nc
ZiisK9DO2z+be5rBvQS69HXQvygHuLdAW8PD95z3gvsI9H3VLsXPVbCeQONC
DtpM3gL3Faj7omXzjh+C+wn0stOqkrYKuL9Ay3+euRJ5BR4g0JOcysIW92F9
gfz/+n+LfQMPFMjRoGG+YT1sINAjxxH/nreZ3eRBAs3XMS+K7QEPFsjS78sp
1+HwEIGmDE5KHmQBDxUoS33Y4Taz4GECrZ+ote37Ing4i79Rrgs+roVHsPXz
jGr/bQdsKNCI9heiWh2DRwrkprr/fP80eJRAncOn7ne4Do8W6Gn2pg5bn8FG
AjlobOh45wNsLNC9dX+39W42p8ljBDI9N3FZRGd4rECrrrY48U4fNhEooI/p
iPnjYFOBRqXc0yizg8cJtOXqF7UVnvB4geLurldXD4YnCPSq9GXDuRh4okDd
9r8qWHgYNhPoj8ETp35nYXOB3N13b/+YB5NA9Rsnz857Aluw/Ys+d+xkDWwp
0Nifv6bv/QdbsXzrd5m2dp7bZGuBxOHqPjsGwpME0jBblJQwHp4s0MLj1+6n
2cNTBPrSZsObJ97wVLZfeWuyWofANiyfWr03pB3wNIFcTDaO2nwMni7QEpeF
SQ/SYVuBVth1dxlyA7YTqMO586N3lcAzBDp5Ofv37y+wvUCzU4+fCWzt1mQH
gd4HWY/6qgM7CjS14yfP8BGwk0DXV87U7WgNzxToWNd4y1Oz4VkCDSk0OzPT
H3YWaFHYFGq5EXYR6PZIzQeX9sOuAmW/XkwRMjxboN2rohdNyYHnsHgoaddb
5xE8V6CioWrWdVWwm0B9836cfvoXdhfowK6LJvmd3Zs8T6DMuckXsgzg+QLd
HRnQNm0ivECgNfem/Mtwgj0EOj4kPzDHF/YUaHWwqdODcNhLoFq/4941e2Fv
Vk/+GxOozsML2X4cyZgxKhv2Yfe70ubugvvwIhYPS3cVxFXCvgK1tIhteacB
XszqUeSjuR005zXZj8XrFdvDs/ThJezfN/M6eGw8vJTtr259r68O8DKBrGZ5
/Zu6CPZn9b96bZuUMHg5q8dvt7dpvRcOEMi3fOHtpRy8QqByVcf+jy/BgSz/
1Hs9t74PBwkUMlv3UlYlvFKgCCf9uOF/4FWsvrwuMBQ15zc5WKCD+a19Bw6E
V7P9/VP6XZgAr2GvP9Dr5DAnOESg0Y16Zhm+8FpWH1+82m4eAYeyfjmy3PlW
LBwmUFDorIVuAhzO8vXHn3UfLsMRAtl2m+Qf+RBeJ9DDZhPqO1fBkQKdM0p4
Lf6F1wt0aF7BV9Ja0OQNAq00Kv76dBC8UaCUbbFcoDm8SSDFqqiHas7wZoGC
42vNTi6Bo1i/3f7o1MT1cDTrp5EtKh7Hw1sEanzQTgyQ4Rj2PG71iarX4K2s
ftWN2Jb0GN4mkMmEQTONPsDb2f6/rJj3tplHk3cIlFe+Mv+UOrxToJy2R8xX
d4V3sfnm+PlzE/Xg3ezvD7o3thwK7xEoOraTyo0x8F7Wr0/UCzss4FiBCpN7
3ZlhC8cJtNesxlnDFd4nkN3Mor53POF4gXpYGmpvXwbvF2genekyeQ18QKA+
Vyub/dsAH2TzQNmeSxk74EMC1bTcbLDkAJzA7scxc3DPE3Aiqz9+Fik3FfBh
gWLPmewKyYKPCORjoHupby6cJNDRcdpq/92Cj7J4/rRv/vIn8DEW/13GHdYo
h4+z/LN7y536AJ9g9b/dGa+pP+BkNp+c/5FW2tyzySfZejz2jFzZDk4RyHXM
C7GlNswJdGfssW579GBeoJ5d6Fy3obDA1mPc8TlHxsAiu3+u1U9dC1gSyHuO
xsqE6bDM8qco/1wnF1ghkNn8+MRoD/gUm19azO9WvwQ+LVBb0b+jZzB8hu1/
zdZlhZHwWYHiQ8epDtoGn2PPkzf6SdQ+OFUgecC7opIkOI3lZ9zCQkMRThfI
OHDalXVpcIZAk23/O1R4Gc4UyCb21GT1IjhLoHDbuak2D+Dz7Povnvy38SV8
gdXL9IfrMivhiwJ56XCX336GLwlUUeKypn0DnC1QleaJw4atvJp8WaBe+X96
zdCAr7D59syhzz7d4atsvq7yVwnpB+ew/NhhPGPzMPiaQN/mhORuGwvnsv7r
sstluwWcJ1BX95PNoqfD+Wyevr3veqgzXMD6UWFRnN8C+Drrf/us5zv5wYWs
vzoH9TZeCRcJ9Pspd18zAr7B8vHLgBXvo+H/2PUz9X+c3wPfFGj8hSfemxLg
W+w8Mtg7fcpJ+DbrJ5++vmt1Gr7D+ltC+t/LWfBdNs/7lvwKuAbfE4hTO/2i
x034PovP0NX8tWL4AcuvpEOenq/ghwKF1ezRaHgHF7PnL6vN2vUFfiTQrmBf
r54N8GOBNvvc0D6p4t3kJwKd9VMvH9ABfsr2y2narePa8DOBIlvdLtfWg58L
9NFbdXTMYPgFW792R25+HQ2/ZPfXcmG260S4RCCnib5dsybDr9g8olJV09EB
LhVoj5WPg88c+LVA7U/FzU73gstYP8/x0/m7FC4XyOJ0z1OWwfAbFm/d+g3a
uA5+K1DluTFC9ha4gj1PmvOkr3vgSoEKRuf37JcAv2PxM7u9rX0y/F6gm24q
X1cr4CrWf1YXDE/IgKsFOn8os9+FK3CNQJ/axHx7WAh/EKgsUs6svgd/ZPNC
9/ydjc/gT+z8OED9bLs3cC3rLz4Fk7p9gD+z/OyyKaRPHfyFzUsHe68c8Bf+
KtCYHzmeA1UXNvkb22+jJ4H6HeHvAj2P6PGgb3e4jj2v0e7Unn3heoFUb4Ra
aw2Bfwg0MnDZxbZG8E/WP8+Pmdo4Af7F5peKT31rJ8G/2floTM360hlwAzuv
/c05dMcV/sPid7cll+0BN7Lrt4p4LfrBfwVKqMnYtD8I/ifQ/ozFtzaGwc1E
cutu/XP5Zri5SPNqBy122wm3EEnnyhXTqfvhliLlPrt0yvgorCJS0qTmrfsL
cCuResyNjep8Dm4t0o6psStULsKqInWKoHY/cuE2IkWWfk+quQm3Fan0W48V
5cWwmkhBL0YVvSiB1UXKG5P3+Ukl3E6k81XzjZ7Uwu1F2pCb+OrZT7gDux8V
jQmvm/s0WUMk+0dTE6rV4I4iDYq/O+VXZ1hTpJFdeuxrpwt3EulM1u67/fXh
ziKtjFk73XIErCXS6j6qc31M4C4i2VgMtd5lAXcV6ZGo6X55GqwtUkpdXYtv
M+FuIn2zPL9rxDy4u0iZnZu5rFwE64j04r+xZ68EwD1Eaui+pU5zLdxTJEOP
2+v8N8K6IiU2JKbc3w73Eqn7LsN8s3i4t0hpYwKMM5LgPux+cl7OMhZgPZHK
ig6uu3oO7sue74WrxqxLcD+Rdm2dt/BbPtxfpMVrV784cgcewF6/4uuDmU9h
fZH03JPELuXwQJH+OVy58qYGNhDp8B8u/EodPEik3VMzxnH/4MEibZu+wDWx
7aImDxEpRm326KTO8FCRqg7LI87owsNEqhl14dSdgfBwtr69h2k0joRHiGRV
9Ttj3ATYUCTtua4qMZPhkSL1S0p1r3CAR4nUxjtVb6YbPFqkW82HZt73gY1E
anuuV4TnCthYpO05p561CIPHsHgq1RmRGQWPFenp0pzXYXtgE5Gu3ld3mpUI
m7L1/LKm0pyDx4nkvH9Lc/Nz8HiRgn9fbe2UDU8QaeuDjXPXFsITRWo22jcg
4wFsJtKv4ScPtn4Fm4uUPcjV1L8KJpHm2EWlV32HLdjfl3b1D2/m22RLFm+f
7xYMaAdbsfuvtNer1IatRZqk1qb8cj94kkgPvposOTUCniwSZ/uxR8Z4eApb
7wF1sx9NgaeKZDytbGOHWbCNSEsv//3t4QFPY/XB1Knv7WXwdJHa3YqbM3Mt
bCvSmo2Dm3+Pgu1ESh9ssPZMLDxDpJyBk/Sij8L2In2a83J2iAJ2YOuj825d
9AXYkV3vQbvqs9dhJ5F+fOly/cdDeKZIUT3uKtzK4FkiFe+K+fPyE+wsUvOg
Xp3D/8AurL5a1tmZqi1usqtI8bPr23bpBs8W6V3kjmQNfXgOqx/Hjq0eZATP
FalX2P5XXpawm0ihoTZjsh1gd5FWxbZ9arwAnieSmdFB3Xv+8HyRap0GeGwP
hxeItHyt7U/f7bCHSL2/aJotSoA9Wbz+Ko2JFmEvls/tN4+4cR72ZvXcfGjM
8CJ4oUj5Sw/UZz6BfVg8TapW834HL2L5ob367qgfsC9bb8dN+/VV/Zq8WCQt
49PnzLRhP5Y/4W8DwwbCS1h91/UeWDIWXirSxQ7pegunwstEMu2uONNxDuwv
0s2sxb3f+MHL2Xo32l15EQoHiDR/i8qz39vhFaweBq+5REfgQJECAh6cPXUa
DhJphiKypWUOvJLlZ2v9xsb78CqRSjrxlWVv4GCR+pBum0918GqRDH4/E/q2
WdLkNSI5PfTWWK8Dh4gknlu1ofUweK1IT/79sMo0h0NFevimyHO3ExzG6u9R
NddYHzicXf/i68VXQ+AIkV4W33zWdQe8jr3eN7jm4FE4kvWz1qdfTUqD14vk
lbD0m24hvIE9X1LhYr0X8EaRTro1hjvUwptE8tRb7C+3XNrkzSJtDtuwelQ3
OEqkfT6lDyuGwtEiXV87KqfAAt4iUlYP6+AHLnCMSBpJ34e0WwZvFWmPl2nP
lRvgbSI9/6YToXoA3i6Solva5hsKeAfrd6WDF1/IhXeKtHFAqt+Tp/AuNs+U
uqf2q4V3i3TMc8iKpFbLmrxHpANV/Yun9IT3Mic4d+gzGo4Vydfxlt3AaXAc
mz+WHcyZ5wnvE6nLtsK4vBA4XiSjMd7fZu+B94u0ae9ytV4CfIDVr3dvWnTO
gQ+yfjMmtZXJU/gQqyenLo7b+RlOEGmyzp2iTm39m5zI6rGl9KhIDz7M9tv0
R9SZcfARtl8J1o3XZ8JJIo292Hq+hj98VCSXgrgbMdHwMZEmdj7hMfoYfJyt
1x97S42L8AmRWsd93d6zGE4Wyb3Eeq7bJ/gkq292xUU32yxvcgrLl+DGL/79
YI71f/H9JwszmGfz3Y7oJ1PmwIJIYbt35EaugkWRRjgFFlTthiWRzjYs/h4l
w7JIHms8vWYVwgo2Tx7728f5DXyK9ROX/RTzDz7N5r0NQ+997BHQ5DNsfvuz
vCTKBD4r0hX/c6scnOFzrL62qTpmFwSnitR+nLA0YjecxuJ5yPBXpQo4na2f
6jHN4P/gDJHGF+f/mPAezmT9fVTX/3q0XNHkLJES5qxeNaoTfJ7N1xtnhHnp
wRdY/Vtv8Eo2hC+KpPLsRmIHgi+JNGH0yNRt9nA2i8e8uF59FsCXRZomzS25
sxy+wtZrUp/q/evgqyx/w06Zh+yCc9i89LP+SVASfI3Vz4U6iujTcC7rd1vd
0tOuwHms/qzSe//rDpzP8mP7t4lzSuECkU7tXy3fr4Wvi9Q/z2+Ad7PAJhey
9TqUfLS9Jlwk0r3qDu3v68E3WP9NueJ8ahT8n0i/n2R4nrCCb7L+EphjdHYW
fEuk5MSFVx77wLdFcpg17GOXNfAdkawH8af9Y+C7bB7/6F5bcgi+x/Z3cXHC
Ihm+z+K5flui6mX4AdvP4V+f59yBH7J6tHKZRexruFgku+02mWFf4UesHvbL
6x2hEtTkx6y+uv3y2t8VfiLSAota70ID+KlIPWdsadVxPPyMrdfzyEEr7ODn
LB52B5x9twB+wc5bT66tXR0Ev2TxPinNu2cUXMLmH+PZvs8OwK/Yea30qOMp
CS5lrz+sXnvgMvxaJMdFM7sdugeXieQd+fHk2TdwuUjRt9WWvqqH34g03SjO
vK/ayia/Zfv9Wa8+TBeuEOl0XXPPGkO4kvXn6YMdV1jD71j9CRi3X202/J7V
q4ur/15YCleJdK0o32VdJFzN8reCX+IaB9ewerluosokHv7A6n+i6YfJl+CP
zAveVLnfhT+JpLlDMy/6DVwrUqHmwAn5P+DPLB4FjW5d2q1q8heROtr9eRvS
B/7K4mPj4T21RvA3Ni91cnsdYgN/Z/NSoWqs1ny4TiS/iR88c4PgepE+3C5S
27gF/sHWJ+b+pJmH4Z8imZvJ/xmfg3+JFJKw2H7Qdfg3O284bIkZ9gJuEEly
+2hg+Rn+w+YZ+8qyRa2Cm9zI6sG1Pt6JOvBfkW4UynNLR8D/RBK2fl81ahLc
TKL7n/Lc982Fm0tU7DXhksoKuIVE7dOfjN0UBbeUyKu9T4hGIqwi0RN1VT3x
LNxKouezRms4XIdbS9T4dYnQ8iWsKrF8WrUt7wvcRqLfDQWOu1VXN7mtRKPm
6B1apAurSWSts+fX1NGwukTvXnmrjbGB20nkOMTYc9gCuL1Eu/jyvcOD4Q4S
zY3eM9x0O6wh0UEtodD2ONxRIu+gJzWLs2BNicau0TTYeRvuJFHdtZ2qF97A
nSUaU1/U+cMvWEuixwOjigd0XNPkLhK1Xf3fXR99uKtELZ682ypPgLUlGtJl
VVS9E9xNomX/ZlhN9oO7SxSyoqpzQiSsw66Xy5/4Eg/3kOh26Qx/WwXck63H
RsUnMRfWlSitquxo22dwL4nCZi36uaQW7i3Ry+y2y2+3CmlyH4l2Fv1YZdgT
1pNI8eNiZNwouK9EUzvSv7qpcD+JThc+83JdAPeXyFOy7pYVDA+QSLSSt2vt
gPUl2hglDQw4AQ+U6Figi/P187CBRCtVzMO734UHsfv3Cm6xuAIeLJHZtL22
5xrgIRIVXs+8/F1zbZOHSqQ55HDWSAN4mESdevmk+prBwyWqELJ/xc+CR0hk
3/i34tIS2FAi587/HjxdD4+UKN7cqseH/fAoiUrutetWp4BHS9SjboHet1zY
SKIJleq7Kp7CxhIdmJ+WdvMTPEairc6PKk+qhDZ5rETpLR+HrtCBTSSyGdEm
d5ghbCpR55zM9i8nweMk6pk4/HSoGzxeoqCCoq9tAuEJEgXe+T4oOhqeKNGg
9VbHvyTCZmx/HgemTDsHm0s0cvyqjXuuwyTR3jYbN+W+gC0k8ol8/K/0M2wp
UbLQ3ex9q7AmW0n0YfCpiOc6sLVE8x1/ts4cAU+SaJZhuV6oNTxZotEZr7ro
z4GnSGRY1zDogj88VaLUC7UnR22EbVh9sBlwe+9+eJpELZfefP9IgqdLdOZk
+cS/V2BbiaLPTO+k9hC2k+h4/8fyz0p4hkRx8+wdbvyG7dn7x+ydFNYhvMkO
Et2sib3fvi/sKNEb9+Bx641hJ4n8SuOv358Kz5So+8rD2c3d4VkS7Wu7w1sj
AHZm8Tns3/dfG2AXth+aY7bl7INdJYoZO0zy4uHZEgXMGHm09AI8RyIXQ7P0
MbfguRL9l6Rh7PsKdpNojtao5Ss+w+4S9ZE7n3JsEdHkeRKd69KF1LTg+RK1
4hNWHxoAL5Do2SLd43/HwB4SfR0xQdN0KuzJ6nvxre5T58BerL5M+thhyBLY
W6JJV7Qml4XCCyXaUdG/65LtsA+rb19Dn+QnwovY+uQ0e/tZhn0lWvhq4oGP
l+DFEp3v/nLvxZuwH7ufAeO+uryAl0iUFzm8S241vJTVh6Vm7g2/4GUS9e9d
OrhF23VN9peo1Da68pE2vFyiR7su1gfrwwESlUn9CsqM4BUsf08nXO5mBQey
/CsxnaHjCAdJdCRo2buK+fBKibYN/9sQugxeJZGvYnDzZ2vhYInabFQs/xcN
r5Zont6tKx/j4DUsnsOWL08+BodI9Hlev8bep+C1Eu3fO/qj1wU4VKLB/Om8
pQVwmERakSFtxt2HwyVaovvU8vZLOEKiV5omjf3fw+vYegSZ3KVvcCTLn6x0
2z5/4fWsHh1KbJfXJrLJGyQy3/9bMOgMb2Txr9n2qoMuvIn1S+3RteMGwpsl
UrvYr6TSEI5i9brN3RGzxsHRbH44ErZ3oxW8hfWj/JtnAm3hGNZvRl8fr+cM
b2XvN/NV1Z558DaJVLv9Cczxgbez+uW/afcZf3gHez59t+bzg+GdbJ7Y+G3r
zXB4F4u3Uba1PzbBuyX6Vf3rd/k2eI9ET9cPCd2xF94r0RWTA32/H4BjJeo6
t+R+9yQ4jvX34LiVjcnwPolaV41+myTC8RLN6FrZ8u9peD+Lr63rM3XS4QMS
JfLb3nw/Dx+UKOr1xNU7LsOHJJo5P3pe2TU4gdWncS13fCuAE1n/Nm79M/cG
fJj1t0+xifa34SMSBR+ft+rQPThJok0+NzYdewgflUj3e8WdhY/hY6x+f1k2
v/IpfJz1x+wrZgNewCfY819/FalXAidL1M3v4dgXr+CTEm3Q3HDW6TWcItGN
UVvvbimDOfZ+C4NSQ8thXqJF2bahQ97AgkSh4fL0BKVFidxmJM0oVFpi86OW
dDpVaVmiiU7XEtyVVrB63W/CpALl+59i/enZ3TcflNc/zfqrQfSZh8r7O8Pm
jfq0t2tL4bMS9b5bm1uqfL5zEq3+qrqz1Us4ldW79j9jap7Baaw+HXj1b+8T
OJ3Nm6VfJv4qhjMkenFpVazeAzhTorffJXv1u3CWROR2+7/Mm/B5iZymx7v3
L4IvSLTK/qjfrHz4IlvPMPdJU3LgSxI9cB3r0HgJzpbo53/2H1dnwZfZ9Y77
b0xPha9I9On51zWZp+CrrL9k3zaJEOAciXKzloxqq4znaxJxulzx3CNwrkQq
Jy/vDVLmQ55E7nkWrxyU+ZLP8ulD65H1ynwqkOjUka4tvTfD11n+Oxy7eyAC
LpTIwbG6c/xquEiiE2GW9m4B8A2J+j371KLGF/5PInlUr1RrD/imRFU7npYt
ng3fYvt7oLbbbAf4tkTjNGpLO02F77B540xY+CFz+K5EepxR9ocx8D2JdKZY
jGo/HL7P5sHgfcsb+sMPJLpktqPF+R7wQzZPDS1fb9UJLmbzZmJiRJKyfj5i
r+/1e+cNZX19LFHE56VTC77DTyTyDwq3jq2Gn7J8upyvM/I1/Eyi2CkvF554
BD9n/SfZ5nLlf/AL1g9mrrz69yr8kq3H+T2qNelwiUTVAxJHKUT4lUSHW5u/
skyCS1l+GN4WzsTCryU62mfX6G/KflUmkfbzadYdwuBy9v6HPB2bB8BvJLq4
eunvW17wWza/jF9QGugCV7D6JG869tkGrpToXr3nK5uJ8Ds277mcN11nCL9n
9bF82cxd/eAqdl7Ytf5WaFe4muWXd4vJ1sr+XsP61dsWnjUN6P8fmE9tubLi
E/xRohrryH/Fr+FPbD/6ZeR3ewjXStS82fXTEwrgz6z+mmnNt8iCv7B45bKD
BorwV4nyZ2zfUZsAf5Noy8Pb0xN2wN/ZfsxxmGuwDq5j9brvn2kJAXA9u97+
a5c+e8A/JPpzod20oU7wT4na7bwUa2cF/2L17YDWKGcj+Debby5ezrNSzm8N
rB+apZV37wr/YfWsp/mgp63hRlbvYz4bRv7AfPiX9ZP0uFiN9/A/iTyKB1Vu
fQo3k6lmQVnupyK4uUy3d3W4aqacR1vIbN7svyJUhFvKVNVVseTEIVhFptEL
LSyztsKtZDpTFrP1wlq4tUxtTYc8EP1gVZnuXb2jiJkDt5FJSNAUXWzgtjKl
5c8aoGUKq8mUMvLElWsGsLpM6TdbD/DoBreTSRr7+22tKtxeJs753tbAH5j3
O8i0KiP9SIXyPKAh0z4LTrR9DHeU6XWflcZ8AawpU8bt9MK6dLiTTE5etypM
TsKdZRrWvbRzYBysJVOH5g+Lk5Tnly4yXXwzXcoNhLvKJM8XtEo8YG2Zyob+
i/1kD3eTqfvxnsk/zODuMq2xX3/t5zBYR6YfFXP9vvaEe8h0btQOrQp1uKdM
YcMslt3/jfOarkwlHr1Vz1fBvdj7D81VPfQU7i3TZ/HY61WFcB+ZjuwuaWGb
CevJ5D5j8qteKXBfmeLdnMo+xsH9ZJp0tO/aCxvh/jKNV92guVF5Hh0gU6bZ
a62pHrC+TLO3un1Qt4cHyuSTk/nv9kTYQKZrgfMzdg2FB8nk23tx0Iwe8GD2
PEmxCe3V4CEyrT4wec+tn8rzP4ufXgfSt79Tnv9lEgMtfac/Vp7/ZXK8mdq6
XYHy/C9TgOLku9tpyvO/TP7r0ir2nFCe/2W6mXXnrfNe5flfptzy/qSr/Hxg
tEw0L9bx3XLl+V8mvzsnAtPnKc//Mpmnxf7YbKs8/7P4bO5oOmc8PFamiWXr
t48cDJvIdDokzKJDd9hUpui7jqdqVeFxMjXm3un9uB6ff4yXaX37te+vKT8f
mfC/+RvvnFYMT5RJdYdBupQHm7H9ufrLXkiFzWWqv7VvpeI4TCyeY2wXZ+2B
LWT6N3ji6huRsKVM/W7NeFu+HLaSqXfZ2J8t58PWMnW7HVk/1A6eJFMr22Kj
+RPgyez+74QNPTgEniLTiY+DHzzXgaeyetEQsVBfDbaRKcLza5+wX/i8appM
lYFVVs/ew9NlOjZVbmPxFLaVyf6sn5haCNux5+9otWB4FjxDppAFk7zSOdhe
pli9wCrr/bCDTE8WZg9+HQU7ytT/Rhe36GDYSSazbb6nx/rAM2VquTvB9fss
eJZMi8IPxWRbw84yGd+aGbTHCHaR6WVljvWK/rCrTEb0Zri7FjxbJu/VN+fP
UoHnsPVJTa2Y/R2fL85l7zfDvNHvLewmk7NN2OstxbC7TAbdQy6m5sPzZLLb
451RnQ7Pl+lqq+2/R6TAC2TqFT4/dWM87MHqSdFKlTdRsKdMWhe3ajuuhr1k
mmq2XfP2IthbpitbYrVdXeGFMlmO/GBXOwX2kWmuh87TeBN4kUyGlU+eThsE
+7J8nN8jqIMOvFimDdN1Cl6rwX7s/kbZfr3WgM+Hl7D4OuvfPfUDvFQm9dhN
c86VwMtYf6goYS0F9mfv7xacXXIVXi7T239h3dXPwQEy7TLc0HLqCXgFu97L
lPh9cXCgTAc3L6r+vBkOkmntxKQe81bDK1k9SNlq+cwXXsXi/dWNNT5z4GCZ
xob6Pmw+HV4t0+CAR8tOT4DXyLSl4dvcpcPhEJlm7uicbtIHXivTt8M/dnbt
BIey9Y991qiiAoexfrx3aTeVenz+Hy7Tc4cXXzq/hyNY/FYWHzF6Dq9j67cz
asSiW3Aky4+lSReEK/B6mQI9Pkz7cxbeIJND5/oPHsnwRvZ+Ka0vP46HN7F+
tNTo1rwYeDPLv0T9IfWhcBTrJ1Xa1Uf94WiZ8g2fdXPzgLewfGlbfH3gTDhG
JlPP9i1bT4a3snmincHLOhN4G4tfB1+PH0Pg7ay/Lj93RK03vINdTy/2+IhO
8E6ZlupOXLuoFbyLvT56z8gzP/F9z26Wjz7aT9p+gPew/dRqt3p1KbyX9Xth
rk7dAziW/X1W8t2o63CcTB9uTThucBHeJ9OnzJHxJafgeDZfXP127uRxeL9M
z/zy1NfFwwdYvr/ofcpvK3xQpqD/bI75RsCHWH/JnVS7JhBOYNfzepWc4AMn
svnsMFd4dw58WKZD7xq8tWfAR1i9Dm6zMdASTpLpzYKCwa/GwEdZfjz6s2je
EPiYTNMn2JrX9oaPyzTNVT87Tgs+IdMLr0cV09rCyTL1MYzI1/qL7wNPsvlm
vK7Hl69wikx7c2JzXr+DOZk6FyV8LH8J8zIlGhd/+nEfFmTyUNd72LsQFlm8
jb7Pz82GJZluzPFfJJyDZZZP18q6tOVhBfu7o+rl8MPwKbb+cSleLWPh02y+
S17V/sgW+IxMFwx659tEwGdlOmxhvbPtSvicTKnBawNeLoZTWX84ahuYOx9O
k2nA00mHLs2C02Xa71b1sXAanCHT5sALwe8IzmTPZ28yVmcsnMX+/rvKxGMY
fJ71JwOXDRf6wRfY9XXVtPV14Issv7clNOM6wpdY/C5OsTZVhbNZfLxcW1Pa
iO+fL8u0s1H736Hv8BWZxrgO3+BbA1+VSbNybcjUcjhHJt0l/9VMeAZfk+nh
RJVy63twrkyhQ/t6eRTCeay/TB27cvcVOJ/NYzkrej7IgAvY/mVp+xicgq/L
9F07blbsSeX3/zJtXO73VeOw8vt/Ns9ftpx8PE75/T+LH9dq18nbld//y9Qs
02HEv43K7/9ZvZq1s/hmqPL7f5myt722VwQpv/+XaZZfhnhsifL7f5ke7U+u
FryU3//L5DkisEfBXOX3/2w+HnLeus5J+f0/m/98L3qbTld+/y/T1hTnXXuV
vz94KNP1GdPvNI5Xfv8vk4nDvmHrjJTf/8s0X9U7s9Mw+DF7/tEDVl4aAD9h
6/UhanlIL/ipzM6HAWk22vAzVs9K29uN6Ag/Z+t97e7kQW3hF6yfrfNTjG0B
v5RJ+8zjrXMb8HuLEjZvTnav2fsdfsXmBWFbSclHuJTt9wVzf7N38GuZan8J
fNpruEwmFW5SwsTncDnrR4/fO718CL9h8XT6Uunu2/BbNo9uNrefXQhXsH5V
aX3G+BpcKZOLapKGwSX4HTuvhM9fPyIDfi9T8ZTNmrZn4CoWf29WPIwQ4Wo2
PybUPM5Phmtk0nnXb5ie8vcqH9jzPU17F3sQ/sjOF5tPdNOJgz+x+WPdogeZ
O+FamRqc3w/0i4E/s3zrGzV05Cb4C+tnWprfOyh/L/OVndc0nse2WAt/Y/Op
s6TbbhX8XaaehjfFIQFwnUwWZ1XtPJfA9TKNCzyje8oH/iHTHr9DozQ84Z9s
/a/rJ29xh3+xeYor39h1NvybnUc3DSi7NBNuYPufMbZijfL3P3/YeTFIXZw2
HW5k83vikClGU+C/LN4/XHluZAX/k6nrsO2RtuZwMwU9jPjpGDYebq6gG6JW
wLWxcAsFtdyx/3svI7ilgiZsKmu2T/n7JBUFFda1SeszDG6loOSKh4MLBsGt
FRQdnxOzQR9WVZCWeZtPzv3gNgp69fxEuGUfuK2C1v2e5jpFF1ZT0KKMDccX
6sDqCtq3/HJ0gjbcTkEucfvGVWnB7RXU74fqbQfl76s6KOhBhc/C+xqwBrvf
J08HLm0Pd1SQ+dOl5r3UYU0FdWmhUVzdBu6kIKvOhzXut4Y7K+iF9oue91Vg
LQW1HbZlYE0LuIuCTrrPdO/dHO6qoOv9Su+/+Ivfg2mz57Xv8fNUA9xNQZ4D
bm/L+Al3V1DipMiar3WwjoJM/iuNWPQN7qGg7xNu8h2/wD0V9KHI9f6XT7Cu
gmz41wvVPsK9FDSoSPPu3Bq4t4I2X/i27k0V3EdBX4uinp1U/l5NT0GpQSNc
jr6D+yroZurDVQ8r4X7s+skZpy2U7q+gd9fTIqsr4AEK8g1zXnRHaX0F1eQ8
ffNR6YEKsiMKt1G+3kBBHY55ZpYpPUhBR/p/75GlvP5gBXVMOmr6n/L+hijo
+En1oz2q4aEK4gfUvpKVzzdMQdaWfXaHKZ9/uILabzg5dXstPEJBsbOu8S+U
62eooNM/2tn6f4dHKmjE8cin9AMepaAxHaO+ufyGR7PnC+ow5WwjbKSgAien
HK4Z9tuYxX/qSuGAMh7GKGhqn4QxsjJexipIvXx8YZkynkwU1KtBcX58W9hU
Qd+EiUsvKONxnILouLWFWwd4vILCNww6qqcJT1DQwYCAmnbK+J/I1uPD1V26
yvwwU9CqZ3XfZirzx5y93ymDmLPK/CIF7XyVdXG08veHFgqyXOfSWNIftlRQ
vIp2/hkD2IrFg/2aKHEobK0g/+JlF28q68EkVh/+rnjV1RierKDQazsDtpvC
UxQkuC35NMgMnsrW33L2q6+WsI2CVlt4FFQq69c0tp/v9g1tbQdPV9D5PbOP
OjrBtgoyyOmluOEK2ylo5h2nt8vnwTMUdM3P7aWFN2zP1iNJGGLlBzso6GPD
tWUrlfXbUUGLH8+a+DAYdmL5dNTSzDscnsn22+FM5/7KfjGL5f97DZ+u22Bn
Fp/vTUrG7YVd2Pq+WTb4//uTK4uPhiV/ex6DZytonkdEh5c8PEdBAVlbOt9T
9sO5Cnq+rMt/v7JgN1bfXvt+nZMDuytouUv0lC9F8DwFeVWN2JNzH56vIOM+
vieKlP18gYJsLbrPUHsLeyioev1Q32jlfOCpoNF+Owom/oC92P3nGk8a2Rzz
hjfL9yqL657q8EIF/Vj/Zei9LrAP20+vTM+IPvAiBbnnT3BcMgT2VVCx38oP
B8bAixXU/H6sgaol7Mf2f0y/f+ft4CWsPsxsvvz0HHgp6w+nPde8V/7ecxmL
L88HeouV85+/ggJ1x4cMj4SXKyjF7sXWCTvgAAX10Ju8JE75+88VbD1t3Eca
8XAgy2+dj237KOfZIFYPIjP7zs6DVyqoVfCxDSX34VUsfiYen3FO+XvQYAUZ
bU3LKK6FVyvo8sDLlVP/wWsU1CYysIuGBub3EAXpu41Ya9AbXqugceef2e4f
AYcqqKqzfGeO8jwRxuL7bgta5QiHs/rRZ2hFpRccoaCKVr1apa2C1yno1OnR
Vc+i4UgFlYgvX7ofgtcrSJxgPWyiAt6gILPetQbhV+GNCtr/fEbvHg/hTQq6
98XGo4fyfLdZQdyOJ9rrGuAoBTlNeyZbd8R5MVpBr4MmhKwYAG9RUK1Z0Y0W
4+EYBWXn7K/+4wBvVdDWbdZ6Hr7wNgWdndn+7LB18HYFqQ4ufrhIeZ7eoaAZ
J7vktVOev3ey/haQq+hTAO9iDm6WlVyiPP+z+n/5XuP+euX5n/Wjtgf3Nmjg
84K9LJ87xgQ/GATHsv3v/u5IT2s4jvXTfaM/PVf+3nMfW9+BemM7KD//iFeQ
yq5lRlnKz0v2Kyjff9O2x8rfdx5g9cqkMW/ZHfigglrUls0IrYEPKeiMe2rM
vzb4vCdBQfM7ZAp/9OFEBVW+fHwwUPn7zcMKGh+SbDR/IXyExd8J7cG5m+Ak
BaVdWFZ3OBk+qiA/+6SXH/PgY2w+259UnfYWPs72P2hM9cdW+DzuBMvPxzs8
EgbCyQqaO8xxS5by95cnFaS5dfNkq2VwCqsfi0qGjd8Nc6w+tcn1P5wK82ye
O/TorvdjWGD9fbvWmZ2/YVFBPftE1Hbpjc9DJQU9WmdR98MKlhX0Z+aGxOHK
30sqFHRn/ZIB6bvgUwrKWzrOfGM6fFpBipy8z3ufw2dYfDnnbnvRDJ83n2Xz
msrSoy4D4XOsP3zxqP+l/Dw7VUEDr1uvv7QKTlOQ9vt3NnsS4XQF2bsaBizL
hTMUJDdmt7eqgjMV1Of4vLGtO+Lz/CwF1W0IfsuNgc+zflLlXaml/P7ggoJc
D3Z6brYJvsiep/1dnU4ifInd/7BDGaF34GyWH/Ha87y/wZdZPTRfPD9DG9+X
XGHxGq12YPZ4+Cp7/yD9ZaPnwzkKsmgbnjd4PXyNxbuV7V+943Cugkwjxr79
nQPnKehYSa/n8aVwPqu3426duf8HLmD1PvF3xvZu+H7qOqt36d9vHP2fmu48
rqdtCwA4RYaE0qCJ/FLKECnVTVerDGl0adLwUJFUlAghZSyERKlQGhDOUoZy
xcs19UIlJRLSqFIZUoTK2+/t9fvz+/nU75yzz1prn1O/vfZM8n8ECEj1XNli
Qy5i8/P7O8IcL/Ij9nwT4Bu3NZT8mB0vuPBDSBT5iQChsQMS+sTfDywWYEXE
rQufMsglbDyys9LVL5NLWf40NZ/yyCU/FWCGrd+x8JvkMgEiw6zPueaTnwkQ
rTTOr+AGuVwAq9Bi/agr5Ar2fD70zPbo8+TnLH4vfbFITiJXsvebnOqABPH5
vmDjk71jrJv4/4EvBag3+qVz14Vcxepr6PKMHGPyKwFUeo+qy8iTqwUwLjSf
9E8bje9r9vwY/yP7RgH5jQB7VWJXv48hvxVAMfaK4jwXcg3Lj4mPO0rE3zd9
J0BM2qyifdUUL7Xs83LavTbHk+sEyHsiueOyLblegOsVMb3QR/HcwOLldG6N
9UVyowAROk4mH5aQm9j75Lf1I62/U769F2D+0TLRsRPkZlYfp5UKPw3ILWx8
HG/25xVT/rey96s3bqJB3uQPbLxP+bqLuqg+tQmw8mxiirO4vrULICqeNqJp
FLlDAOcr1+xVkqmefhRgTKRFH4jIn1g+2VZKnssSf/+fjU9WdE/CNPIXAWyP
zN7lJf57Y6cAE8z0CpYYkr+y+eNOMebl0XzexZ7n6i/hSxNyN4sXWf/vffni
93+W7xYV04P+FL//s+dvu9RBbyLp/aGHzY8Vycc3RNN6pR8CDDgyMEEtjtZX
/WT111W6bUEKrQf7JUDuYput7kjr2XrZ/Zbe2Zl3h9bn9QlQl+GWda2S1h/2
C+AfnxSZ+onWX/5m+ZZ6UO2uDHkAQnO4ZI3LDFqvOhDBoOOA+glXWg8sgXB/
c1lgzm5ajy2JIPFHRcOj6+L1/wgVnuFbJNuoX8JghIPSm5Zt0iZLIcSZKK6d
tZr6YQxBmFt1fL89Uv+SoQgbnIQxhT3UX2YYwoKmyY5p1uThCMvsNR7fFPcf
kkZwGavg0PiN+i+NQJBi70T4N/WTkkE4nutU2rOH+mONRBhjpT7orAf1/xqF
YKantf+AGfUzG41QcFXeIXwS9W+TRXiak2Zpr0b96eQQZhckFBeqiPv/sfM/
Z+J5TUT9COURzBeHyFQbUD9GBYSEjo1yAxyoP6UigpuntGZrMPXvVEJwdH5d
53qK+p2ORRjL3gJHllH/WGUEX61N50ukySoIl3bl6manUH9hVQRDm0Fyrw2p
X7IaQtjAusr0V9TPWh1hhOLWVQdjqF/3OARRZ+kUVXH/9PEIfa8XelSrUH92
DXZ9qZbTHbvF/f8R9sSGasq9of0NRAiWr41E50ppfwhNdrztPhfPFNP+GxMR
Rp4P/hBfSfubaCF4xxTeV2ul/Wa0EYaVbZ/+VIo8CaFuSOAnaz3aH0gH4fxJ
2QC3AtrfShdhVkSkg6F4v7LJCD0dDvlBN2g/uCkINYvbCzztxfv/IZQd2WC+
RLyf4zSE19kLa4Us2i9TD+GQWdqX0kDar3Q6gnFnoouG+SzuGQgnm3zWjBxv
yK3PxltF4630CAPumQie0fmnYwfP5DZAyMp1uKwsrc9tiBC/wlNKV20G9yyE
2ndWbw4E63EbIXxcV3e9699TuY3Z+R4YF5s9fgq3CcLN4tWmjcd1uf9AWLhk
d8d9NR1uUxZfF13kovO0uWcjqD9UGhripcVthrDx7JOKx2oTuf9ECP/mVV3f
LOKeg2B0TOOU7L0J3OYs3k12rs+9qMEN7HoMTI/5Wo7ntkBYFLflebu1Orcl
QultA59af1Xuuex+Hiq/Nj1TmXsewtBEm/DnXUrc8xHS+z2sKjwUuRew/FsX
1GtaJc9thZB8QSFi4pox3AsRlpzUnHtVRo7bGuEvfe8Pox6O5rZBWGkd86hB
bRS3LULSAkudyeUjuO1YPCYfurM9azi3PRuvbQ6GoSlDuR3YeO43bbl1VYp7
EYLu6Qk7hjQO4v4LwW7b8Xlq+pLcixH25pdnPEkcyL0EoXjswaNflQdwOyJ4
yETI9/r2zfm/nRCWts3WuFv0k9sZIWXYnGXGrj3cLix+nm8eETr6G7crwtG3
KpcyO79yL2Wf32AnGtT7hduNjZfLz88Nkz9zuyNskXhbZPerndsDobU3Lye8
qZXbE+GJcm+fl2wz978QEj2UvDW2N3IvY/FgYXygT1TPvZzVd++ADnfJWu4V
LN8OjzMImPWG24vV1+DfstYlVdzeCO8M5PblPKrk9kEwVX4nYaBdwb0SweFH
v1tsTRn3KoRdOVLxa96WcPsiPPNdbbvu7GPu1QiZ79eNvixTxO2HUIJJ9t9G
FnKvQZCrDPBYnv6A2x+hw0hlpfXd+9wBrB5EbfJzW0UORLihm75qUzR5LcIQ
ZdXkwon0++vYfBL2sEUwfMgdhOBalr608CodL5gdX+dbdnMSnc96hOD2NF3V
JjrfEHY/VyTNTTlC17OB1bv+hxOCbeh6N7J4DVn8xLznGXcoO9+pbuM0n9L4
bELQjAizUSih8duMEPL9hr3255fcWxCU51qqbTWq5g5DaNB3fmaVQvdjK4uv
n40tVVrvuLch9BuUw4Mmun/bEaoj9znWLaD7G45wa1rUs525Ddw7EJT8oi61
zWjijmDx9KLbPvDv99yRCKEWzk5LbVu4dyLcCywyl26l+NqFkL0SZzTHtnHv
ZvVbUzvDybKDew/Ci+9r9e71fuTei6BjsU6zfDnF7z6Wr/ZmO03nU3xHISzO
GnXbTa+TO5rlx489Cp0qlA/7ESZKXBaKhndxH2D1qKHsn8w+8kGEnF99NYu+
dnPHIEx17Hwc30b5dQjh9IA2v3nvv3MfZtdrujxrSgPl4xGENpMTQer1P7hj
EaIiFKM76il/jyJoxZYdXN/0izsOwTlofEVkay/3MQT5Bxt8uj5S/h9H0LuZ
V3Ouu587ns0/Gi4bNvb95k5g1/cyzFd9N9WPEwgKxlW72odQfUlE8OqSKlY6
RE5CeOSRrRMrJ8GdzMbXcoXIKpF8kt2Pfd6f9MZRvTrF5gN/1aWmmeTTLP7M
bhz2nEz1LYX9vMfOgP055FRWX/besss1Gsx9BsHiUIRs5W1yGkK+3nP5Gkuq
l+ns+a2mU6ewiJyBEJh5O263wxDuTITUYZ6DZZ6TzyJo2MiluLlR/T2HsGaw
Xu2KGvJ5Vu/u6F5R8RnGnYWglvTZKaKZfAFBH638owKonl9EqMp0b57yiXyJ
xY+Mv6JviDS3gHBENTluejcZ//c8UDtv12aaHy6z/N422mvpD3I2gnu+hI+w
VYY7ByGm+5V02C8Z8/8Cg0pSZQ==
         "]]}, {
        Hue[0.6142719099991583, 0.6, 0.6], 
        Directive[
         PointSize[0.002777777777777778], 
         RGBColor[0.528488, 0.470624, 0.701351], 
         AbsoluteThickness[1.6], FontFamily -> "Arial", FontSize -> 16], 
        LineBox[CompressedData["
1:eJw82nlcjd33N/DKVOY7KUKETBGVkMiKokKDQoZIolTImKhQypRCMlYoXePR
pExRhiIkhUKRKZTIVDKEZ39/fXruf+7X+6VzznWtvfZaa59z6bqvnLFERUlJ
qbiNktL//v9//71IoljtwhuLKg0n/J9fJtGpm63r/32AXyVRjTBnWFI9/DqJ
jOxX8w5/4cokmlc001OljVGT3ySRkmWHVRc7wW/Z+99Kyt/QDX6XRGMjR6we
rwtXJZH9/WurVIfA1Ulk82ndnSdG8Psk0nf1DE0zg2uSSP38+bgoS/hDEu3K
i9JZOx3+mER3AzTbLpwF1yZR2z8bPRwWwp+SKDD1k6G1F/w5iTyN5fWTV8Ff
kkjFq2rU1I3w1ySavOHt+lmh8Lckyi6rGusVAdclkbDz1qQtMXB9Erm4HdwW
Hw9/T6Jnm6tmX+fhhiTSK1uZW5sK/0iiGUaVRX0uwj+TyHpgq21zrsO/kmiO
+dHKwwXw7yQq+rj6Z0UJ3JhE+fzSW/rP4T9J9LTSed7mKvhvElUb6J198gX+
l0QaQ2++GPsbVuIoWjR6ldDSuMnKHEmc59X/OsIqHN1ZuCJsuxbcgqPwObNN
WurCLTm652P2ePsQuBVHXe+arVMfCbfmKKpXSJdT4+E2HIWspovjpsCqHHGL
0vyeOsBqHG3+p70mdC7clqOxbmKsoQfcjiNr98vVb5fD7Tk6Pv+iW6I/3IGj
fjVtVT23wh05+tvQ563hbrgTR69z1ym3jIE7c5RYt9PtWTz8H0cxB96oZQuw
Okc9B3RryaXDXTgaIpyfGXMJ1uCoxcklrSJuwF05ShmY131XEazJ0cOP245E
lcFaHDnbzN0dWwl348jIXOV7ai3cnaMxOyxeFPyAtTlql1Tp8FllZJN7cPT2
WY5djw5wT44inu44M10L7sVR/uGOx7frwjocLSLXYbf04d4cZXosWao+Cu7D
kX833RmLCdbl6HBj9I8sW7gvRw7T7yzqORPux9G4T89iti2E+3PkF/ghtm4Z
rMfRRUfdzb5r4QHs/o+lWn4Ihgdy9Mrjcf2anfAgjviTL462OAAP5khrQo9x
x+LhIRzVDK98OVaE9TnS3XjywKsz8FCOzlhen78/Gx7G0dw31yfa3oINOJpe
O9C+7UN4OEd644J33a+AR3BU2cLtT0I1bMjRDX+9J5vqYCOOVn5a18b1H2zM
Uem5vLDJbU2aPJKjI4L6/DFdYROOLql47DfqA4/iqEPQ7REm+vBotl4ObhNo
FDyGowpLmxtOFrApR+8vpd9dOQ0ey5Hr9QeuB2bDZhzN0foYfNUdHsfRFFMb
04bl8Hi2P/3HxZgEwOYcTf3d/1jgNngCR3El3k4FUTBxZN5+y43+x2ALji5z
LxrDOHgiR4ey1P99SoMncTQ7iCtxvwxbcpRw7Y1HRT5sxfb/ad9Y94fwZI5M
f7XI/fQcnsJR6Nj6N2E1sDWrBy8PttdrgG1Y/s2eNvGuyqgm23Kk3z58X3BH
eCpHe7dfbWmqDU/jaHTQTq5RD57OUfGzdVtvGcJ2HPlW6584Ph6256jaYkGH
zTawA8u3PwUPPGfCjuz9zln9nbMInsHinZR4aOZy2Imju/w9aW4A7MzyZf6V
icvC4JkcPTfa6L11HzyLI8WmTsMS4+DZHB0NPhFTKMIubD8P6hXV8iw8h6PP
pREbLK/Bczl6dOO8XmQhPI+jjXd/x70sg+ez+nbwfJX5O9iVI5/UOR24b/AC
jgz2OXbRUhrd5IVsP5zSVtnfHnbjKM9x9EvN7vAitt/bGJ1P0oPd2f1bxEWa
G8GLOUqK7uL70hz24OhN2miXyKnwEo4++mfMtXKBl7L8/zpuU+slsCdHPzwi
rhavgr04OjtzqQkfDC/jyHLfwYrw3bA3R91Gfsn1Owz7sPqcNuOzRxLsy+pj
+XGvxenwco4OzFiY4pMDr+Co8eT4nKACeCVHj3Maxx59Avtx5K64ZHD1LbyK
o/QCBff1G7yao2dK7VMMlMc0eQ1H0y4Ocl7XEV7LUdl/ixJu9IDXceRY0Zfr
Oxhez+rF7RqfnaNgf1b/l9so/Z4Eb2D9xPXJSn9HOID1Dxubm38XwBs5av/f
7C77fOFNrF6UFrkZbIQDORreI+ZS6XY4iCO74v3Gu2LgYI6y1t+6b50Ib+Zo
6RAbXj0N3sLR/utG2e+y4a0cDfpq1DG/AA7h6Pw53eQzZXAoW4/N/85LVfA2
lg+fLo07/R0O42ho8fwpWS1NmxzO0QC9urcP1eHtHFVNkAb/6gPv4Kju5fle
+sPhnSxfHX2LPcfDuzii1f2cUqfCu//39/ZpLefCEaz+dFz/y8ML3sPW33HY
+OL1cCTbL6p9dtiEwVFsvyS3e383Gt7L1vPHlVULEuB9rD5X9TP4nQrvZ/Wy
Vt/gVA4czVH8n9db5hTCB9j+5rxNejyDYzjqtOBu6/c18EGOVrfrmZ73Cz7E
Ueqyo+9Oq41t8mG23+ZkpSd0g4+w+Lz4q3NqIHyUI+3xX0enj4KPcXT983C1
u1ZwLEefHi6Mr3OG41h+DBrdYrAHHM/628kNk7zXwMfZ/tpU530+BD7Brjd8
R1iX/fBJjh6M6XN800k4gaPFORnXP6fCicxtp/9bfQU+xVFtxR9XlSI4ifXn
t9U18c9hjvXPSxaZ1p9gnqORypY3/v2FBY7eLRmvn9vRrMkiR9suHnsXowNL
HD117ai2zgCWObppo3JqkTmsYPUrblzePDv4NEfbrfcFLF4AJ3Mka72+u2EF
nMJR8s1+944Fw6ksX7o47yqIhNM42pIb2r7dcTid9Y+rxe6zU+AzHOXq+B5N
y4EzWL8ZtvdK9yI4k91fxK5XUS/gsxwtMT7XQeMLfI7Vk+1b7TnlcU0+z1Gw
l0fmZHX4ApvPxr+fVt8Xvsj2l+rpfunGcBZHVqtnTQmyhC9xZFh2PG/WTPgy
RxMufZ5mvhTOZv0/pnqmsT+cw9Exw6SaUTvgK6x/jTiha3MEvsrivXZVO28J
vsaRl/XtS0ey4Ousfm1bb/O4AM5l83/m/Dy9CjiPo9aWwZYhn+AbHJ2KaSj7
qDS+yTdZPxmlFOelDuezebLxffzXfvAtjl4MHVC/2wS+zeKTYJYxcgp8h+XL
56LPH1zgApbPu/icDG/4LuvPr2NNIgLhQlY/jkqeayLhexxZHHzr7X0CLmLz
Stc+eqvT4WKOXu4c67crF77PUezVGfnppfAD1q/f2I+vqYIfcux8qP/c+Ddc
wlHnJV8uR3Qwb3Ip239dr1TX94YfceS9LX/1SiP4MavP0+yW/bSEn3B0JYd/
Fj0bLuMorH78C3NvuJwj++cRW38Fwk85yp7T7/6NKPgZm4fNE18lJsAVHPX1
v3p9Xyb8nKOC9pPD9+bDL9i8atbe7EQ5/JKjJ6Eq367Uwq/Y/VwckvNVeUKT
X7PzUvejqSZd4UqOWiVuyts5CH7Dke3grnc/msFv2fp/8TNcbA+/Y/Hbq6n2
3h2u4miEtewdsh6u5qjX4K++Q3fB71n8TQsGVMXBNazfHhqTkpkGf2D1L865
V0we/JHNy63m7wh/Atey+ttWbLPrI/yJ5ceUuU/uKVGTP7P902d30eu28BfW
f+ZOrFfqCn/lqCHf22lgb/gbRyse//0+azBcx+apeNUPUcZwPUezak6a3x8P
f+fIZH7dr17WcAPrt96mw9bMgH+weTvo4svi+fBPjgpbt7401hP+xZHGp7cD
k1fBv9l5yKODoX4g3MjWJ7LgWVo4/IfNY5c3jZy4D/7L4rVqvdnTY/A/1l+m
9fzJxoAmK/E0Qr14zbA0WJmn7PjGtMosWIUny1dtLybdgFvw9K/UZ79fMdyS
J35DtIXVU7gVT74Xf97t9w5uzdOPTdrm7b/CbXiKClp3+G8jrMpTH6fI17/a
WDRZjacNsz7oKXeB2/Jkelh76X86cDuezIt4SX8w3J5dn9H2wfYj4Q48Bb4v
y904Ae7I06/PcYGptnAnniwae7h/ngl35uns+wvhYxfB//HUobb+d6QvrM6T
mOn54KM/3IWnhkNXdGaHwho8Hb9459PtSLgrT4dNV7jYHIU1ebKfznvfT4K1
eJq5cu+YpWlwN/bvwa4PW16Gu/Pk8WK+Q3I+rM3ThVMN2e4P4R48JSSmGfV9
AffkKTlucPaHGrgXT8vmdF97rQHW4akuZ6ZnYouJTe7Nk8OPQimqE9yHxXvr
XsftPWBdntandfXYPRDuy9ZH1fxZrDHcjyftFp1eXZgA9+fJy1x106upsB5P
3huSUzVd4AE8pe/evXuWBzyQxdPTQCPBDx7E03xVfaefgfBgnkYv13acvxMe
wlNJ5FHNOzGwPk+RTnYKqwR4KE8TQp9pFyTDw3gqv1DnvSALNuDpm4tVUuNN
eDh7/w1h97mH8AiW7w9X/p7/EjbkySfn+qDetbART3/UrBZ//AUb89TvW9aZ
m20mNXkkT3P/q++brAGbsPhcL7E5rguPYuu9SDUx1gAezdPVvMgJnBk8hqe+
ntYGl6xhU7Z/nPSCK2bCY3nSHzXAvMNi2IynOwvmB1n7weN4MrlRbbs3CB7P
4q+hfLZyF2zOU3jSm7tWh+EJPK2MrDl5JgkmnsxO+lsYnIEteBqw6l9W5hV4
Ik/tZ6np2hbCk3g6sXLolppy2JKnQULn6iPVsBVPj86u8JnZAE/m6ZBuZy2d
VpZNnsLTafN7v7+pw9Y8GT/fq/KoD2zDk5VGjvlNA9iWpyPtTlbmjoOn8tTF
cVmrIlt4Gk83T7qmV7nA03nK/FTa2NETtuPpq4fF94nrYHuetJb2TN0WCjuw
zzvwy+zhPtiRJ5fCrbLhCXgGy1dDn85xybATT920QwM1L8POLJ66onL8HXgm
+3edojTjMngWyzfdv/GPquDZPKmtnVa+swF24Sn4wLsNtq2tmjyHp0mGnXZ1
7wrPZfu3v6ZuQz94Hk+xfu4Or43g+TwtNlk+pMICduWp5bc2je8c4AU8lc36
0lLFDV7IU0TmgKohK2E3dn1+89Ldg+FFPL3zs/YT98DuPE1UVRj8i4UX89T5
ts2vxQrYg+1Hr/fPH2XBS3hyi5z3Ye4deClPnudWDv1YBnvypKv6VxH5Hvbi
6UO/Vxsn/IKX8XRFuTHhn9rkJnvzdDFnuNG97rAPTwbrlpgkD4Z9Wb632Hkh
1hRezlO7NzvvHLWBV/D05PfcDcIceCWLr+vXgrxlsB9Pdr1sSr8GwKt4Wrd1
QKXBLng1W09pNBdwFF7DU6nTzakPJXgty5fk4dXmWfA6tn93P9t/4Q68ntXz
qQ6ulk9hf56W5nd3ff4B3sD6G1Vwu/7AAaxfjnO2n9xxSpM3svoWaOmj3hve
xPZ7yc5On4bDgTx96vmf41OCg3hKU3tiWeYIB/MUp/H1X5U7vJn9/ZzgQ6pr
4S0sP/zT+piGwVt5uu5TlLrxIBzCU9cVhq53eTiUp7UFZmaGF+BtPK265unG
3YbDeNoy3eDlsKdwOE8Zka0ybn6Et/O0ILl36zX/4B087f3v0Zvh/1k3eSdP
3zXCFv3tC+/i6e6lrdsrRsK7WXzc+y0tmgxHsHq8OLvdQxd4D6s/uafCq73h
SJ72v9Z70zkIjmL5oBFpYhsF72Xzz7QB4TEn4X2s3l8yfvP1DLyfzQsbG9zc
b8DRPA3TSG5T+Rg+wNMx46h3/jVwDE+9jO921PkLH+RJ6eyB3aWdbZp8iKeP
49r7nuwHH2bzzHmn7OBR8BGewpKc8pfbwEdZfpi6p6yYDx/jKeeijmnISjiW
zQfOVgFCCBzHU8C/g6EvY+B4Vh8HPvEZJsLHeVruVGIVcQk+wdOL6y56f+/B
J3lK1BypE/oaTmD393qsZY8GOJH1qzmT5BttbZt8iieVUj3PMB04idXXrZd2
zzaCOTafVLwaOn4yzLP6v3jdglFzYYHtv9aOIyetgEXWrwpmXFscAkusXrrM
7nn4ICyz/rdy7KwXEqzgadT20tBxOfBpnv57OO+p4gGczPrL6dXhhlVwCptX
NnktuN0Ip/I0L+bsev//pjY5jadUk3svxwyA03l6WNMzvaMZfIZdb1uVXz/s
4QyeJqs/vtPgAWeyfOr5ybTdRvgsT8rme2YZR8Hn2DxQ+9HY7xR8nqefHhaV
Vy/AF9g89kMOGHQPvshT1gar1qcq4SyeVLd3ix35C77Ek/xed3pZp2lNvsxT
xSt7/Rg9OJvNX+u2Wi8xg3NYPmSFnbV1hK+wfB3cY7uVJ3yVpxTdsbdnBsHX
WD/QtNq+KRq+zuqrqdLTsyKcy1O1TveyNlfgPJ5mbxscvaIUvsHT+y1nu9V8
gG+yeTdreGBQi+lNzufJ5khtoZ42fIu93tekb+UI+DZPbY8ZbD8/Bb7D8v9G
TcfEBXABT3q1HrcT18F3WTx3+9++GAEX8nQ0/U3vqkT4Hsu/fjPL9bPgIjbP
eNh1CL8PF7P8vmd243s1fJ/Vq3gvzWBluyY/4Mn6x78OPbvDD9n+3t15WfEI
uITFf42VWrw1XMr+3vha0FY3+BHLx1nLizdtgB+z+Sa4seOevfATnrbTN8oU
4DJWb36fXFV3BS5n+Xi6v2z7BH7K06n8RQ3nvsDPeBrzU9VtXFv7Jlew+f3b
vtpHfeHnPOmMNFPsMoNfsPfPVU1wdoZfsv3w5dpjk+XwKzbftKl3MQiHX/M0
ssWHIebH4UqeBIvMWUvOw2/YvD6kV2ViMfyWpzWPT5f9fA+/Y9fztPSEsYpD
k6t4qjId1PJ7R7iavV93hwnXe8DveRqfrjohdhBcw85ns16pbTWBP7DPK3Hg
Vk2EP7L9+ETSXmEP1/IUYzJ4+fr58CeeNCa+Tdy1DP7M07khz3Kl9fAX1q+o
uqQ0FP7K6olN3tOO++BvbH641fb5jHi4jtUjR8NXCTJcz9PbG3tq/p6Hv/M0
nXdU8rwBN7D7ddilV/4A/sHTrUl93Oa9hH+yfF9cmvGuFv7F+rWxzaAtjfBv
No/3qM3u39axyY1sPj2kHlSiBf9h9T15uft+Pfgvq6fVU/zmGcP/eNpdXpE2
wgJWEih3Sxt9dXtYWaBz632e/5sPqwikGLbj/k9vuIVA+7olt1EKgFsK1LP8
31b17XArgTasX2VpGAO3Fmjc2puO8xPhNgJVdTqoiE6DVQX6voBmP8qB1QSa
4d/gNLAQbivQkQMXToU+hdsJ9MrMceqH93B7gUYucLZZ9BPuIFBlQL8Tr9rM
aHJHgU5crHLw04Q7CbSk26H5bfXgzgKt8tx3Js0Y/k+g+r5qAUsnwuoCPejt
fGigI9xFoMxooXX9QlhDoGKdj9mFK+CuAu0qOHcuIwjWZPFVn17FRcBaAl27
Fz8l6RjcTSCdKVMLUiS4u0CLesX63rgAawuk5BSmU50P9xCoh/mpR1qP4Z4C
JYaa75nxDu7Frr+Txcgj32EdgQ51nHC1ppVTk3sLdO+l3yDbrnAfgS50P+Oa
0R/WFcjYJ8x5yEi4r0AlnJqSYhLcT6CMFBUnUye4P3v/1Q8m3HeH9QRqYfnD
aN1qeIBAfbR2z+gbAg8U6P3u5LqyffAgga6eDO56/CQ8WCDl2fdSV6TBQ9jr
q/Sv2VyF9QVa3LnUckQxPFSgftPyjPu+hIcJdLEnt7P3F9hAoG12T2iQsnOT
hwtUR2ucxv0HjxDo0QizrHm6sKFAGmHSqnBD2EigljofVl6ygI0FOs6XJ/9x
hEey/KxtOdDWHTYRSBiTWHRyNTxKIMMTJxJbhsKjBdq9JubQ6mh4jEClZo/m
fUiETQXKaTHFa3UGPFag1Vf/+rfIg80E8rj0LuB4CTxOIC3/0PmT38Lj2X7V
rOnw4ztsLtC6osJNGW1mNnmCQEYL1kVv6gaTQM83ZFlMHwxbCBQ1t8uawWPh
iQKFT9nWpfNUeJJAH3SkjsrzYUuBXL5l2Df6wlYCecleV5WD4ckCVUg97f6L
gqcItHRb1vMhJ2BrgcIyri20S4NtBEpbMvHcpmuwrUAW5s8K0x/AUwXSG5Mf
+a0SniaQaejtivHf4ekCtRELffa1mdVkO4FGtFMe+LEbbM/y+6FoMGMI7CDQ
9GirFVfMYEeBBj/8XDR6OjxDIEdnL4vzC2AngURLNcnCD3YWKPBQcd2DrfBM
gfTnubVbGQ3PEmhQ3++l6knwbIEcNqyjnLOwC8vvpYtHrM2H57B6qlIVaVgG
zxXoVOd7kxpq4HkC3U/fMSrvDzxfILv+Q+yOdZrdZFeBWu9csSpAF14gUOjt
c+ELjeGFAuWFdVo73Qp2E+iw2qDek2bDiwQaPzFopsUy2F2gzcXqC6dsghez
9Tq1p9B5D+whUOQxu9Blx+ElAh3oPmd+WBq8VKDPy53HCNdhT7afZuypLy6B
vQRS39SwSqUKXsbqNQ3fbfoL9hbo2exNOv7tXZrsI9CkU4WqWTqwr0Ave90e
0MoQXs5efzfbeeYkeIVAt5+nrJBnwivZ+tx1dmjjBfuxfDjWo8RrI7yK5Zux
/uN7EfBqgbYXLxk57ji8hu3P3T65p9PgtQLlWxwJ6p8LrxPok7X25hOl8Hq2
Xq11LHSrYX+Blt9zP8b9hjcIVO20YsmIjnOaHMD2y+W967P7wBsF4irfJTkY
w5tYPsW6335rBQeyz+uVe3GLCxwkkF8EP13HBw5m+bk3dE5OELyZ9e//kjMW
74W3CBSv6mbSLhHeyuK3/EJaZiYcIpAq5f1zz4dDBZotBdWrl8PbBPKhIq+8
j3CYQP/NSRi+UWluk8MFSg8p6W3YBd7O6p36tE7v9eAdAq1JeZOSOAbeyfrX
kem9FkyFd7H89Mvrqr0A3s3+/sFm/0d+cATrfxfK+hwMhfcIlHTC4/PMg3Ck
QO1LXuZqinCUQJ0eOgY9zoL3svzMq/txtBDeJ9DDzo5aC17C+wUqa2F6XrcO
jmbxOFqU9ab1vCYfECjLOVpF6g7HsHln2NzlK4bCB1n9iVv0zGgCfEigLpft
RzY4wofZem8Y65zlAR9h9fvJ6d6b/eGjAjl5pAdM3AUfE8g64oFVqzg4VqCj
Zgf5/BQ4ju2Pa8sO7b4Gx7Pri9SJn14CH2f1QIOOdayCTwg05OfnFYW/4JMC
tVL7+jOiw/wmJwh0epzYy7YPnMg+r3DQpVbG8CmBYheOOp9jBSex+WDwjHp/
F5gTSI2yZxv4wLxAM8vDcl8FwQKbH9K26cbshUWBRrmsmGmVCEsCUUrJlG+Z
sMyub+bIl/H5sIJdX5+vba3L4dOsnyf4ptR+hJMF+i39vbBfybXJKay+F7XR
GtkFTmXz2HPbi8V6cBqbX1t/XO47Bk5n/cprweSWU+EzrB6NThtzxBXOYPOy
7RAzfT84k+3n3dZWF0PgswIdXFpgPzkGPidQ0OAc53s8fJ7t50Ub7WdehC+w
+AxMGfe4AL7I+vfS5douz+Esgfp20q96+AW+JFCR+R3OruWCJl9m+3dmkkue
JpzNrvfnbmXTwXAOm4/bPOREM/iKQDt859lr2cFXWf+vimoR4gZfY/Una93d
6tXwdYHmmSSftwuDc1k+aqbeTTsE57H+/7RhiroE32Dv77BMze8SfFOgN12r
e98phPPZ9SV0PtbvJXxLoNThIyMCvsG32fyzxav13VYLm3yHre+OHTo63eAC
gSyrxtb4DoHvCrR+XMO2C+PgQjbf27Rr3dIevifQ3brju6YtgosEmtsle0T0
GriYnT/aOHV7HAbfFyhumMniHofhB2z+6TbIxFWCH7J548iLM3GX4BKWv3tU
2zwrhEsF0twy0aXHS/gRO/+0G/bA5Rv8mJ0vVM7cv63i1uQnAnU9N/lfVTu4
TKDyLv1V23SFywXyH63bRk8HfsryuV13rUkD4WcCuVt8cFo0Aq4QaOzIkLLN
pvBzdj5JvJUfPxF+IZDBjAvjs6fCLwXqHOIwp8IZfsX2u92hcf9c4ddsP7+J
V9P1hCsF2nl06+tJfvAbNi8+d6/1DIDfsuvrvNJ+Twj8js3juuVDM3bDVWx9
9StPPz0AV7PzSGHhr9bx8HuWP/5vxxnzcA2r54GB8YtS4Q8CeXour953Af4o
0JjFNX1zr8G1rP61Um/18w78ic03LVKvjiiBPwsUcPDQbp8K+ItAT9NiD4rv
4K/svNA+WqvmM/xNoC8dplmO+AXXsfkg6oBTQItFTa4X6GSoUdCN9vB3ge6s
fvVTSxNuEKjdE+cWK3rDPwSa6Kb/MH8Q/JPNWz/q+UFG8C+BCguHZ+0xg3+z
/Os7buoPS7iRnX8b3Q962cF/BDqWfbe8Yjb8V6C/x0PnzVsE/2PzwN8lsyq8
YSWRAg8P7ei1FlYWaZmSW+XPIFhFpC8Xfv7cvx1uIZJ2rx+RxvvgliLNSulR
WX4UbiVS5MdXYyNOwa1F8moMK7FMhtuI9Mv86/dW52FVkUaX5L26dxVWEylW
ZeqzhDtwW5HGBq/R31wCtxMpW/FAfclzuL1IW/PinjhXwx1EOvg69obdN7ij
SHEtRug6/YE7ibTxk6Whexv3JncW6WI3pwmB/8H/ifTGddaBkz1gdZHCuVsB
9/XgLiKVqSWYdhoBa4i06b21jstYuKtI+umbe522hDVFWufyZU1He1hLpFZr
XpQGzoG7ifStyjbmx2K4u0jJp3f+3boC1hapr+ZU9+4BcA+R7Abt6ZwTCvcU
SfntoTlrIuFeIk090LBn1BFYRyQjJf+/qqfg3iJ9uNq98X0y3Eekh5s1Hz+9
AOuKFG9Y/LoiF+4rku+SEr8v9+B+Ig3fXlSkUQ73F6lAP2KmzVtYTyTRrcoh
6gs8QKRrSqUa7xrhgSKN6uz4zUF1cZMHibRd/eGhu13gwSKpp0e2de0NDxHJ
4LVuxL8hsL5IRzLLfTNHwUNFcrvxozF4IjyM/f2z+Ij5drCBSLoHH/nYzYWH
i3S02+73zkvhESLdLd/o4rcaNhRp4MZxrU4Gw0Yi5USPpHe7YGOR8q/sc5l0
CB4pUsaBKXGZibCJSAHpaq7mqfAokU58nfz22SV4tEjPjvXffuAWPEakhckB
e9xLYVORTk+8Pdn6NTxWJI/GiUqTP8NmbL/ty2g9/w88TqRdw6pP72rr0eTx
Ii34NuLqfS3YXCRv67MtRurBE0TyWX8uO9kIJpE0PymZTSLYgv373OorX6bD
E0Wyz5p++OI8eJJIetIe1fhlsKVIXbntLrH+sJVIxwNjCjPD4MksX/J3pL6P
hqew+hHGTzJLgK3Z/V4WCvhU2Eak6mlpUSNyYFt2fecdikruwlNFMuwdXHzo
KTxNpKpJMSXra+DpIs3mnXTW/ILtRDLJLvkQobakyfYizTE7sDW3G+wg0gq/
RT21B8GOIn26mnRhz2h4Bsuvl+6fek2BnUSSZs6rL5gFO4vU223sf8eWwjNF
Kt3UuH3HeniWSH6WH+NiwuHZIjmuTjp47SDsItL1GtXMTjw8R6TC95ZmQefg
uez9Rxd6t8uH54n0aM3CbRcfw/NZPdzScHNXNezK9lfto7WBv+AFLF9DQ29F
tVva5IUiJTy+1CKvJ+wmkvOfbW49DeBFIt0Zpd3z4ATYnV3vre+rjBzhxSLl
PbgX+8Ud9hBp7tJ5dg/XwktY/QmOPvM0HF4q0tedxjGqR2BPkepmFPR2kWEv
kX4e7rP5zmV4mUgxtv0r3Itgb5H+3Py9VOc17COSi8HviX/rYV+2fnLSURU1
zyYvZ/XmsSJGvye8QiSu1+e5AcPhlSKt1Qrs/GEi7Mfur82u8tBZ8CqWj5ab
X5A3vFqkYRkfJvYLhteIlGoRqae/H17L9p+rreTCwetYvmwy/CpfhNeLVLI/
qJfePdhfpNwT+6bmvoY3sPo66OfRnT/gAJH+y/AcvK6DV5M3sv6n5T08rC+8
ia2X+x0xazQcyOr1ePfb3abDQSJZfa5Nj3WHg9l6J87dNmUDvFmkit9nF3SP
hLeI9P30+EXqp+CtrB+rO0hGF+EQkfakr5+9sQgOFWniQ7ew6rfwNpE6Nb62
3/IHDhMp2Pd3sbnGsiaHi7Qm7qaenj68ncVfscfDeCK8Q6TxeWe5ZXPgnSJd
2nqvRb4fvEukDhbb99vtgHeLdG9titef43AEi3fl2GMPz8F7RLoZ8DLj4T04
ku2nvZtW/3kHR4nUy7P2qp2Sd5P3ijTNyyA9vxu8j+3fVVMdfQzh/SJl5axU
jLKFo1m9uV1xb8hi+AB7/251N6YEwjHs73/rxu6JgQ+KFDHps0tjMnxIJPOK
X60O5MOHRVL1+iw5v4KPsPWW9tqZN8JHRVJTk787aPo0+RibN573FCJGwLEi
dbt1b+kXWzhOJMsn50w2L4HjRZJzijVHbYGPs/70pE87zWPwCdbv7vzW7H0W
PinSC6cXpo7FcIJID7a/8VV8gBNZPe/xSTFC1bfJp0QqCnpa/6wfnCTSzNXh
EzMmwJxIT6MuRZyZB/MsPskT75b7wwLLjwmFv4cegEVWvyJadOJTYYn1r8rV
jTZ3YZn1t/SY813fwwoW/413RrVts7zJp9n935i1bGB/OJndX90ci+UWcApb
j4YHyeUL4FSRQv/EnlgdCKexeP9xb2l0FE4XafMI7kb38/AZkf561JUPLoUz
2P0/mFLgXgdnsnnzk9KT6+ormnxWpM9XJ72bZgifY9ej86Xsjz18XqTfgQkH
S1fAF1g9upr0u3QPfFGklLc/qv8q4CzWD45YkV0BfIm937mn5bk18GVWDy6n
HXZvt7LJ2Wze1JnlOFAfzhFp0ua6CvWp8BXm6qnd9Xzgq6y+l0ulrrvhayJF
ObyvuSTD10VaKnoNnVgA57L5YFdL748f4DyR+hTtHvu8tV+Tb4i0XBoTOVcL
vsnq8znhYNVAOJ/18xlppjvHwLfY/doltx5nA99m/fvt6WilufAdNi+eW7vi
kTdcwObZEr2gK5vguyL1v985KSsCLmT15k/y7fw4+J5I75NOFL9LhotEejJV
iu12BS4WybQ4rcO8Yvg+q5cJWa1SXsEPWLyfvvPQqIMfsvdfsrLt7larmlzC
zh8dTj5U14JLRboVX3FCHgQ/Yv3t05GpM8fCj0VS+eyY2mka/ITl75koscwV
LhOpdv3rzmdXwuXsPMW/zD65FX4qUuKr3rvjouFnrL903ERSElzB6suvP0Y3
z8HP2XkhxPPSt1vwCza/PtwrDX8Kv2T3e9fs9sZa+JVI9690evdQaXWTX7Pz
06SDd8Z3gStZPfo92iJTD37D7ne5aWezMfBb1n+Kz/0rtIXfieTwLqnEzxWu
Yv3zQf6sPn5wNavPSpmTn4XA71m8VO548jFwDTuv7hy5KViAP4g02PEluWfB
H9n5oM82/xmFcK1I0+9FPbV7CX9i5x3nkUNn18GfRbrxap6uT5s1Tf7C6tOT
kDM7tOGvbD92dRiaNgz+xuqHYastlQTXsfPbjr6+fZ3helafHlcqvD3h72xe
6Dzpz6WNcAPrr2M+aHaPhH+ItHO+VXrwSfinSNExnuEfM+Bf7HyirWOzJB/+
LZKrT2Xym3K4kfXfXZXeKz7Bf9j8PL3e4J/K2ib/ZeeL/MPyIU34n0gNV39F
jR4CK0mkafdpZ8V4WFmiMf5frCIcYRWJBrXsu5KWwC0kmjJ7csqvDXBLiZK9
biZfjIBbSVRlO6Z3yAm4tUSKo5VH7DLgNhIZc4fP9c6HVSXKlkd0qS+H1STq
a6s1ufAT3FaiD0pWVVKLdU1uJ1Hgwwl7d2nB7SX6otnjga8+3EGiZ7P8LR0n
wB0lKlsbsn60E9xJIp2XDT91POHOEl1T1l3QZhP8n0T9rpeM+BwJq0vU0Sno
7+MEuItE5W06zbh6FtaQaNXaLpnCbbirRB2kpJTIClhTok7i2vzVX2EtiaYq
521zbr2+yd0kmpG42stYG+4u0cEXlc4dDGBtFq++9z1eW8A9JErVvjs4cybc
U6KatKRBIcvgXhJpH6yotAmCdST64Z/6ot0+uLdEbQM7xN08BfeRaOOrU0cC
z8O6EiW+ees8pADuK5FBkeq0oudwP4lOTVX7vfwb3F+ire8ynqq08W+ynkQq
ZZJ3pDY8QKK8X4t6dTaAB0r0smGY73YLeJBEnW9Y3v3mDA9m+TYtN9PZCx4i
0Trb80fETbC+RIOD+3z4EgkPlWi6coPOsAR4mEQzu2wJmJcJG0gU4HEue1M+
PFyiV8vzDfaUwyMkoiN/jaNqYUOJMv9eGL1VeUOTjSQ6Z+if4K4BG0tkPv1R
udFAeKREaycItl9MYROJXJ0/OsdNg0dJVPfv3cJRC+HREr1926coaxU8RqLf
eqvUhm2DTSX6/Kjdyp0H4bEsPk+2Ly4SYDOJpuVXWytnweMkWm6VvKXHXXi8
RPN8HvroPIfNJZoVXuWt9gWeIJF+q04V5SoBTSb2+lOd9GI0YAu239yXqJsM
gCdKNPbAiKqLo+FJLB9LHsp6NrClRB5re19YOxe2kuj23kwf3geeLNHI/X16
Xw6Ep0j0/GGZQeYe2Fqin+Hzv0fGwzYS3Tw7qNgmBbZl6xdVpv0mB54q0dPr
RsPdiuBpEgX11/O++AKeLpGl29uB3z7DduzzP/7MVVPe2GR7dn1aFP+nM+wg
UbfRLf8r7AM7SmTUot2mjSPgGRLdan9yrArBThJdnCEme9jDzuz+6+RRJxfA
MyWaENI+8+xyeJZE5/nnLxMC4dlsP3X9PdtzN+zC8mmvXViLo/AciR49K368
XoDnSnS5NPralbPwPIkatt468yIXni+RktEzndL7sCvL34Qg/xMv4AWsXmqc
NppQCy+UaJl70Y2037CbRGGds+UG1U1NXiTRf/Z353bWhN0lmvS50u53X3ix
RA7Td7U8Pxz2YOun9fmn1Th4iUQHurZKOWUNL2X77UpI0gNn2FOidvd+u913
g71YPTh36F6CL7xMotrabUMmboC9JXqzwvRRSijsI1HGibJZNZGwL4v3x6ND
647Ay9n+e33z2a1T8ApWD40ff/FJgVdK1CIw4OuTC7Afy6f3cT5dcuFVEk0+
tbNGqxBezfL/53OVd4/gNRIFu6dabnkJr5WoN4VOfv0eXieR39ylJzrVwesl
6qX780PLP7C/RJ7chlvXWgU2eQOrx053Sqw7wgESFThEZBzUhDdKtE3QbKfQ
gTdJtPu/vVt3DIAD2X7ZVpmgbwAHsX58+erfAyZwsET1TnFhuePgzRL9DQz7
cGESvEWiB8rhNWtt4a0SrfmWOr7eAQ6RaIjSwJNjZ8OhrF959X5k6QpvY/Hd
+ymxy2I4TKL2w9TvcV5wOItfB4N+f5fD2yVKX99zRfc18A6JNvX6tOWHP7yT
9d+U+uHHAuFd7Pq+XJuhvBXezerBesPcIWFwhEQrn3q6a+2E97B5I+lpx5sR
cKRExUfnJJvuhaMk6pr9d9DKaHivRE4Flt6eB+F9bD+qnvPUPQLvl6j68W/P
uGNwNOsXrf91eRoHH2D5WDPX59lxOEai9as7rjp5Ej4oUVJ4oP6gRPiQRHO0
fE6tOgUfZvlwUrk6KAk+ItEdq5tq0zn4qEQhPie0nzf7GJu/au8YjeThWHY/
Zc99pzU7jsU/M+/twGbHS6TscvbqjebXH2frOduk7+Bmn5Doz+92I+ybP/8k
u77iSZqmzdeXIFHK9T4t3iXAiay+fuprPqf5/k5J1NLjQeG+5vtPYu9XU6gS
1RwfTiJVNe0Ojs3x49k8ZlfQ7/FhWGD7KUV1S//m+IsSFXnVu45qXh9JIruY
M40dmtdPlujrolnxcvP6KiQ6UvNke6fm9T/N4pfXXXlsc34ks/427KazfnP+
pLD9Ub2g6HVzfqVKtOSZTu7iDXAam3+m/g6Rm/MzXaJDxdHuWSvgMxJd7TYo
K3oZnCHRhUkR70Z6wJkShXfrZXV8AXxWIuH9GeMHLvA5iVZYH+1aPAM+L5GL
Zr3zkWnwBTYfdNyRNnQyfFGi+X3amuyeAGdJlDtOsskcA1+SyKT2xjzZEL4s
0fZXL54sHwJnSzRq+p6Rf/rCORLd0PWqmNMDviJRlyGtp23rAl9l88bvt98C
28HXJLp7e6mdZQv4ukQfh6SWlP1CPctl+SCdbmXxFc5j+ef2e55/NXyD3Z/H
49nBL+CbrP+O7rZxVnM9zWfx66VhpdRcb29J5OsTOy6wuR7flkjvXvWb2xfh
O2ye3Bd580MqXCCRe4nnslccfFeidw8inRWxcCHbP4/Dj1rvh++x+Xlxo97F
7XAR68f9Ks4rB8HFEv0Ty9/3Xg3fl0hDdb9zV0/4AZv3XgZGvZoHP2Trceid
yQ4HuITl646KV62t4FKJ8t36GC00hR+x+OzpdGXfMPixRPdyEgcf14WfsHn8
8Lz2O7rCZaw/eBm0nq4Gl7PXawVn1jaifz9l852B2oXln+FnEjm2fJZy+zVc
wep/Z2vT1o/g5xL5LCuo63MbfiHRriHtD/e4DL9k/er78f4/UuBXEi0doJuV
mQC/ZvPs5+Q65xi4UqLIg27epdvhNxKNtjXNHLsRfiuRrW3PFSG+8DuJsoZe
HZbcPC9Vsf2xUIjIdoCr2fnhead+GRPh9yyefap2RI2Ea9j+Mbk103EA/IGd
zwZW9fmlBX+UqOeW9lt3qcG1rF6qhbdv8Rvz4CeJVg/tN8fjA/yZ7bebAxqT
n8FfWPzume96XQh/leiY8qZDKlfgb+y8k2Oa0z4NrmPzwtQFDSoJcD07jxn3
WfpmP/ydzSeLOh7LCIUb2Pnp0Of+q9bCPyTKScrZ12MJ/JPN/3fjVmTMhH9J
ZO1zb8q4yfBvNu/dPyOcGQU3SrTAJ7tHj4Hwn//Nq35D1mjBf9k8sdPB9VIb
+B/Lp61VZg0NOA8oyRS6OGta/ypYWaYWZy26Wj6GVWTyiHjdfXY+3EKmzubf
nrmeh1vKFO0kvHZpPp+0kmmNQlthfRhuLVOfZ+PPDdsBt2Gvz30aqroBVpXp
/cyYqCeesJpMX1b9d+z4bLitTFsXFqXOmwK3k6mkr2l0p9Fwe5nepSrfyBoA
d5BplP2+O26acEd2Pwv+9P/XCu4k0/cZrWccqsd5r7NM119rFA9+A/8n07+F
o3ufewiry6Rr2vv8hFy4i0w/zulo5p6BNWQqrRiQbpkId5XJwj+vxbX9sKZM
x2z7bR0XAmvJdHmbyvGMVXA3mYQJl4uGLIK7y+Qy2nLHcQdYW6bXp3qN6kJw
D3Y95GETPhzuKdOjuVqffunAvWQ6/XFdxuqOsI5MgeMGta7503z+l6l7wsqx
Hh+bz/8svvqTuIqnzed/mS7Nd4ib+//P/zKFdGhc9Tir+fwv09f5i9e5yM3n
f5mssuY3lB2F9dj1qgZMdtsFD5Dp2a2WqVUB8ECZNJerbVnb/H3FIJlGc3bK
LefAg2Xin8wLOmQND5HpxZGAccPHwPrs+k3OhN0ZCA+V6eaMx/G+WvAwtt4n
ggvU28AGMg3Y1WJG9nd8/zJcpvj+t/uvfAuPkOli3bAPfUphQ5mW5k9/9DgP
NpIpNmb16EOZsLFMftH75s9Pgkey+G22ixkUA5vI1PXbH4PGbfAomTbf4Nc9
WguPlul8iFrGRQ94jEwvnx825pxhUxZPh/BxRy3hsTK9OpjT9dBI2EymT15f
W8b1h8fJFNA9yk6hAY+X6ajdHZO8lrC5TAtyTjW+q8P3aRNkuvvz9WuNNzCx
9R3RW39aCWzB1qvj5c6RefBEmU5ENxSXZcKTZCr/XCEZcbClTJ1WzS+NOQhb
sfjUzx/Vajs8ma3vwO+NIf7wFJncF/VNau8FW7P9rLt1ToILbCPThPlnJlna
wLYy3b+5IOKrKTxVpjHDDeedbv7+chrbT9del67tAU+X6YGPuZ5Ne9iO5Y9u
D58hf/D9qL1MkROWFXSrhR1kOvh4hK/Gc9iRxb/TQd9eRfAMmbYve1prfBV2
kmmynncXl3TYWaZJu+/83JkIz5Qpnc5euXUAniWTdLB9uFY4PJv50Yula/xh
F5mm79+w+ZkXPEem3pfW1TjPhefKVFuZR2VT4XkyzVSJHbxiPDxfprbTRuV1
Hg67ytR6s6rRtT7wApn+6uTsCVGHF8qkkTmx3rEl7Mbur13WthHf8X34Ipl6
Lt0/W6cKdmeff3bDjh5l8GKZ8u4tNRxUAHuw9Yg66WOZDS+RqV7tsr1fKryU
1b+U4/VyAuzJ9qNP2NqGA7CXTOeyVV7P2A4vY+tT1mZ2dgDsLdPglNdvTH1h
H5mMfk0+lbcA9pVpit0UbpEjvFwmtXUROp0s4RUyZe6jPwWj4JWsP62daHds
MOwn06KQ7zobe8KrZFq5a0Lgsk7walZfkreuXqYCr5HpypSkDhvr8fvIWpm6
Xek+51gVvE6mC96PF94th9fLtNfRc2jne7A/289/yvMXX4M3yJRkWmGenwkH
yGR9Wzo0XoQ3yrSkv+bT67HwJpnedIvSmLcXDpSp3SZdmxbb4CCZCnM2bL3k
DwfLNO3gq9xwH3izTHYBjtruC+Et7H5eaC6zc4K3yuQ5doDv1ClwCKvXPsaH
5pjBoTJ9qPz6ZcNweBuL55C8ULEfHCbTcIsLTjXNv3+Fy9RPJ8rLvD28XaZh
7S/mJyjBO1g+t1+8sVs9fk/bKZPOCJ/Q49XwLplyPy6vHl0B72b1eMX1tJf3
4QiZNj0KeRl7E94jk+3ubUHLLsGRrJ55euyakgZHyfS8MbT9aA7eK5Px5faq
Y47B+2RKGfJ1i+1eeD/r543fNq4Ig6NZvTc/8TNxI3xApvxXy+6/XwnHyGRp
l/Vi4hL4oEwZ3PYtiubfLw+x/DJPPDvQAT4sk8r0s9szrOAjrP//NP8xwww+
yur5guj2LQzhYzLV7H6dnzsAjpVp6GYzw8M94TjWX7TDbILU4XiZZmnu6rpW
FT4uE1daY/izEb/XnpBJaUNK8rBq+CR7v+XWQlgJnCCT6bsVesrX4EQ2Px0/
PfREMnyK5WfYklz3Y3ASm8fmF3+13gFzMs1doJY9Yx3MyzToZuuhW9xhgdXb
29tuFdvDokwHIqeoWo+HJTYftq788nIILMs0w2lx+PFusEImxweFeVtaw6dZ
Pwg1Tg2rw+/hyTK5zkqySn4Fp7D8Dp0Y/qsITpXJvmTUau8cOE2mn7XZan9P
w+kyJUfoT8+Mhc+w+8upHLd3N5zBrmfA8ieRG+FM9v49l/RLW9b8+79Me2r2
9Ghwaf79n+VbXcE1N+vm3/9Zfj000K4d3fz7v0yfd77ve3xg8+//MjlHe1Ss
0Wr+/Z/NN+2M7HzbNP/+z/L1j+X+HQ14/uAy6x/Ft6ry38HZ7P5K334f+hjO
kWnfe/vLGfnwFZkezvozzu0CfJX12xID/+ESfI3l3+EVy/seg6/L1GhzQNc0
As5l82bn/Jg1QXCeTNV7wwqKV8A3ZNrxMT7fyQ2+KVOHWxP2/HSE89n6Tv7c
6/ok+BaLR4fDwakm8G3Wn6dsPXN1IHxHpihp3tXv3eECmaYGTDht3x6+y+Id
kRpY8BfPhxTK1DDvpMnyL/A9mT6qra8wrISLZIpo8PbXfgQXs/er/TtswG34
Pqu3x4trZ16GH7D8nLM1T2x+PuUhq28Zetm6p+ASmY6Xznhz+RBcyj4vu6d1
8G74kUzae7Xr3DfDj2Wqe7uswWcN/ESmtSbpbkc84TK23/oPmlDT/PxMOVt/
pX0Jixzgp6ye9Zt8rNESfiZT341jxl4yhStk0v/9be8JA/g5i69pYprY/LzO
Czbv1qunPOoGv5RJcTkzdkhH+JVMPQ7ykQkt4Ncs/+W0IxN+4nmgSnae07B7
oPwJfsPi93mPeXUl/JbV5wEuf+rL4Hfs+jYYjxjU/HxRlUwF9e8+bb4JV7P+
OVJ51p/L8HuZFrveDzyRAdewfmO9cfMyGf4gU5j0LsAlAf7I+rn9sx3Lj8C1
LN5Lvt8S9sKf/jd/SfPa7oA/yxR02cl1/2b4C5s/SoZ/In/4K9v/Wl5Gmivh
b+zvZ2vYqHvCdTKt/zVhlslCuJ7NQ9dqgzbPhr+zeV3SffPZHm5g+f+8PG2n
NfyDzYtXBraztYB/svNCVmq+4Vj4l0xFUz/4kDH8m/WfHif7+Q+FG9n6DAnt
U6oH/2Gf77bggGtv+K9MDjN7pnfoDv+TqZXB7dNv1WElBX2Ljr9U1R5WVpDR
zX8aGm1gFQXV3d5Z66UMt1DQltMaIe9+4/m0lgr6/uGi2t7vcCsF/fzx/Ir7
F7i1ggrvj6pc+AFuoyCXgvy07e9gVQV18mz0Kmt+/k1NQelOsbYuFXBbBeVH
VxxWLoPbKSjP4qP2oxK4vYLO7MjuXVYMd1BQxwnZ89QK4Y4KWrxc6rjkNtxJ
QZMCXgZ8vAF3VtCJ/7xfJFyH/1PQQqvf4WFXYHUFxeW2zIi5DHdRkI3duZQH
F2ENBUm2HXInnIe7ss878GBcWSasqaBHfumeiWdgLQUtuzDqwLE0uBuLx6jy
LtdT4O4Kej5Ufax28/OC2goSdO3nn1TAPRT0oqjzfRcZ7qkgDdeaOpLgXgra
eHZ/n7kirKOgw2Zv0k8JcG+2nge+t9Ntdh8FTQm/0uMeD+sq6O2Mjp4pze6r
oPi4Wvlas/spyPDS+llqza/vryDVPQNKQputp6D6t3WHjZo/f4CCdtvN76rZ
fH0D2eu/el4xaL7+QQp6XHtFPaj5/gYr6GhF1nbl5vsfoqDr6UvjLjXHR19B
yuUHHyY3x2+ogv5ebEh93BzfYQqa6Nf9wtizsAGLR/Xm9SXN6zNcQf0d09eJ
WfAIBb0vsJ18Lhs2VJBmdOtN/67CRgpScikVQ/JgYwUlanzysbgFj2T7Z2C5
67i7sImCPh4y117bnI+jFBTsvdK6ujlfRytIjvy6N7Y5n8co6MjA1fGRz2FT
Fo9c695XKuGxCtK/diDP8D1sxtaj3bQplZ/gcSxekx0WPK6HxytoxqLQ/I7N
z4+as3zd+XTKDhXs3wkKurgzKMFKDSYFXd6fnzClM2yhoPBl67WitOCJClqg
cvpBz+Z6MklBc7dppnwZAFsqqNu5H2Edh8NWCqKyaaZrR8OT2f2/fZTcj+Ap
Cho3elJxLxvYWkFRsSZ7F8+Abdj+f+D7on4ebKsgheODKyXNz7NOVVCVr9nQ
ln7wNAV5X10+IGQjPF1Bn2LXXHAIg+3Y/t3wtc6vuf7bs3idnlL7uvn5VwcF
DQ06dUXiYUdWH7yG7LlxBp7B4l3UZtOYK7CTgsKeHTinfBd2VlBCnN/6fs39
baaCTrvGf4l/B89SUKl+4rJ19fBsBc0MTtQTmvupC/v8r1vWjFGH5ygoR/MH
P1AXnqug7qbZOv4j4HkKWt3n+NhBBM9n+eY7K8eseR5wZfnS8EHtjBu8gF1P
Vqjj3lXwQgXdWZjfoyQEdlPQsDltv4c0P3+7SEHar2atO8bB7qy+TT4wqs8F
eLGCUn1jK9QLYA8FLVo3S3vdc3gJq0cz78Vbf4OXKqjM1HFwVPPzuZ4KSj4Y
sNm2J+zF6s2p6SsDDeFlClo7ePq9AVNgbwW1tw4NnuoK+yioemCMx4c1sK+C
7g8pXNVuN7xcQa38Bh+XEuAVCto/26X2zkV4JcvPjLxlqx7Afgoa6BTTP+4D
vIrVS7d1tjNaY75erSCxw6a2B/rAaxQUYt5yrrsZvFZBc+ys3HNmwesUZDGx
zvn0ani9gj7EDfY1iIL9Wf6NGfvesvl53g3s/pfv7P7tFhygoPE/Zkwzq4I3
Kkgr0+dp7zY432xi9XbbjyGJA+BABa1YpH3i5mQ4SEHP7kRKUZ5wsILWr5qU
86f5PLaZxaPDUxeN5ud5tyioq+3ghpK78FZWLxdF6Vh9gUNYP9x/Wj+9Lc6P
oSx/GrZq9ugFb1PQyKC5Ns+Gw2EKMpvsUPFrIhyuoHb6L+LXzYK3K+imy4In
ds3P7+5g16far3x7cPP5n8XD/vkn3ejm87+Cbm166aYjNJ//FXRAnLI2+HLz
+Z/VC+rtO+lB8/lfQa73V4ataP7+IFJBKXeHNyg1f98QxfrpXN0vvzXhvQo6
uz/mqJsBvE9BzsM1/hsxGd6vIHfhzVKfBXA0q5fHgk52af5+5YCCck2unxvc
/H1MDKtPw032Jjd/f3NQQZmlb/8mXIcPsXxd7HS9TQV8mH3+g5bhz37ARxRk
q+GySE8D3zcdVZDBdwOjF8PhY2y+GN3busM0OJbV4+cXChVecJyCypXe3ckO
g+NZfW4zoeekRPg420+ZvVeaXoVPKGjXxw0TTz6HTyqol+X0ioC/cIKC9k1+
ZX+tF74vTFRQ9NJYj4Dm7x9PKSjGO+RUnCucpCA/F49pw4JhjuVr5ckpA47D
vIIioyMGh1+BBQU5tXQfYPsKFhX0VbW83cqW+P5WUtChK9NMvwyAZQXp2sw5
VND8/bCC3R9tXdjoC59WEO8auGnTXjiZxSs7ZZFl8/OnKQryeG6Y5/AYTlVQ
xRud9CONcJqCQlskhmjp4vvzdAWVVMU/uGoFn2H50LV2Q5Q3nKGgJMM5q9ZH
wZlsvphqUeaTAZ9l63Gvy+vFT+BzChobfvSK41/4PNvvm81PDOyH3ysuKKhz
/znHSqfAFxU0RvWMZOcLZynoksbMo8F74UsKyq4p+eOUAV9m9UfVSS/rEZzN
5o1OU7sc/wXnKCjo94E11T3x+9AVlp89zkaHmMNXWf+Y+3y+40L4moJi/19P
dx6O1dYFANzUQBEZSimzXEqEBiqrlKgUiVRcJSK3FCUSKklIg7qaiNyUbp1F
oUFpJBUVUTIVJSVSaRAKdz/fXu/35+95jvcce6+99n6f8+615/ucsdhGLmD5
LuboeO0UciFbj0ok57RdJ99j88cgyfCtVeQiNj7ddUKEb+T7bPxJTJzuIUvv
4x6w9c/3ZJ0AXfJDAdz8qh1uWpKLWfue2PhU04FcIsAkyzn5QZ7kRyyfvotc
dCiQ/JjNVwNOGzhtJz8RQEoja8XePeRSNn825T5S/Ztcxtb/+s+syo6Rnwpg
qhx9PyaZXM7664Lqz5EiVwig+15i0irR+81nLF6Dd6hOSSA/Z/3Zl6ARGk2u
ZJ4hXi4pet/5gsWrtvTSy97kKvb9505I/KaF5GoBbI9fnqNjTq5h/T3wdEmm
6H1mrQC7Z+WpiX+n9qwTYOHWPW6DH5Nfsutvq4wqSiO/EqBnZO15/UByPWvf
pyOdTEX93SBAkHPs/pZ+5NcCSB9/ONn1IcXLGwFy90Ym7YkhN7LvD0oPdx6z
Jr9l+UtPc1JyN8VzkwCd4w645yD5Hevf+pRqSXfyewFKfWL2XxlIbhbAUVFJ
pecCjb8PrH+3Dggd4EJuEaC1dO4l2U7KD61s/spSnDP3CPkjuz76W163KbmN
zRe+juoe///9P2vPi6N35a0W/f6fzT+qBr72PZRvv7DxfDlE1+MguV0Al5je
taZ65K/s+Y5/vSKXR/PJN/Z9Yc2TQrN55O+sf41Pmpfl0Xz5Q4ADegbjKupo
/u5g+abDTOJLH60vfrLr99l6pWqTOwV4+js8fLEtrZe6WP5ZE+Mb5i/6/s8+
z0fqdvhhWs//YvOHZ7HN1du0n+23AN5Ge85GtdH+ux6WbwKPOpqNIvey9lNy
LZd3oP2FfQJUBMp4uYv2Z4ohmJV8zHK+TftFxRFGe3sbGfXS/lkJhPv2lRuU
RPuDJRFy3nh6jI+m/cdSCKHF6dtTy2h/dz+EurKldtvUyf0RVLvHBzYGivb/
IzRI/3SsLab6CQMRXtSnWwSI6ldII2xJ35XlrED1MWTY9Y4DRyi+pHongxBq
z9ZnKGdTfZfBCBdbV4x3PED1a2QRdnXHquUEU70eOYR7ja/VtH2pPtEQBMf2
moKdK6n+kjyC4ZQOvZxVVG9KAaFUcapxvD/V1xqKsNxV9mDTDqovpojwTtw5
8uAJqq+mxJ4vZXGEl6g+nTJCY6eFjGGbqP4fwrdZ4Sq5GqL6fwhDznu7PVpO
9QqHI+x8aZhtJaonqYowNa4ds0upXuYIhMeuEf4PNlB9z5EIcbuynVzUqT6p
GsK+oPz5X2uoHuwohLeadi0TTlF929EIE0YXZ2cFU/1edQSxgNd/iYvqJWsg
LAp9uvSuNdVj1kQotL4ftM+C6lFrIRxxe5QkOZXqc2sjhJlrX7wzh+qX6yC4
J55I8nOneu+6CEF2/qvTRPX89RBSW+WnyInOPxiDEHL/lvaySjr/QR/hQ4nW
aWN58h8IGVvCV25Lp/NHDNj9m+pWrZ9M56sYIkjvTR92pJbO0xmLUHbReNzK
vXSe0DiEXKnPZtPs6bwlIwSdHLeE1BF0PtV4Fi/Nqd7iP+h8NGOEeZEzdjTU
0vlzJggzp0fY3XoiOv8PoWj28ZM6j+k8RlOEgTsOlyRV0vmZZgjDzyW75LbQ
eajmCPnh6zrFpckTESQFxSA1E2PuSQh/+o8Vs7pnxD0ZQUW/tMbZYhz3FIRh
835cKbhtyG2B0OmgkPN8iQG3JYJc1z6Hhl597qksHhUj7k+/NIZ7GsKVoXeK
FoXqcU9HGGOjZRllr8tthXCmLlBlhpEON7DxnVY2rGekNvcMhBgtg0QTFS3u
mQh9qko27mqa3NYID6p6h0gZaXDPQmhajBnuiaO5Z7PxKW4UWtmoxm2D8Me1
czpHbEZyz2H91Rov9zhfldsW4bJkmEbm7OHcdgh2ngv9QxpUuOci/BI+NgbE
K3PPQ/Atlf7x3laJez7C2izP4UbKitz2zC9u6aZ9UeBegHB9Z3TYqRp57oXs
7+dfT7A8PYTbAcEiwgR7smS5HVn+qA/4Z/OzQdyLWHzmlQ5OUpDhdkL492OO
s9/qgdyLETbWy1h/etqf2xnhhsnEOAunftwuCAvWufms/SDJvQTBVLd98rlD
EtyubDxMdFDXdhTnXorwcMGck3KaYtzLEAZXlCe79uud/j8vZ/nFTKE5uuUX
txuCzNrVO2d/6eJ2Rwj31BED5U7uP1l+r5GLG+/awe2BIO80Y33tle/cKxBe
Ky9ZoGr6jXslyz9JMksKHrRze7L4PlN0sSD4C/cqNv7n+WmqR3zi9kJY33Ug
2N7yI7c3wqVee2s93Rbu1Qgt7bE1ZVOauX1YvirqsNod/I7bl/X/iUqPxLq3
3GsQNsT3LXb1aeT2QzDYXHBpmsob7r/Y54Wvbr77voF7LUJb86me5tx67nUs
3ovXTKitfsntj7BKbW9KpmUd93qEYrtCq7IXNdwbEF4GrX1cdL6aO4DNf12x
WSaXqrgDEYz2tIg9aH/BvZHly4Ydwc4e5E0I0fknRtz4VckdhNBd0nnnVyF5
M0JySIrZ6DxyMMJEz4yoWZXkEDafxuvMSxtBn7eFxX+02ceQKHIowt1ZzW80
htLzbEWI8ExT6rtDDmPtP+aIYexBev5w1j5epp3WkfT/RSBEnvxVdXd/Lfc2
hBTXm/oZedQe2xGylt7KTu2l9tqB4K+VNtbXndozEuGa+rtlXn7U3jvZ+NUd
nFls8po7iuWjzTfLXaSof3ax+z23GxLxmhzN4ruvpuPaA+rP3QheYUsHxedR
f8cgW8+kqQXlNHHHsvaP0OwSu0zxEcfap/3erhu333PvYfdLuNd/WgXFUzy7
n9/P78ptH7j3IhR8q3v2RraVex+C/sYFQ2aaU3zuR3CRvVry3LON+wCbf9Mr
S6wPUzwnIDwJemtrXvqZ+yDCWGnFNeejKf4PISzZ7qUyVp/Gx98s33dHjugo
ISci/Dg6dcXbgK/ch9l8plQOFao0vo6w9YC8zeaTBeSjbP3Tz1zOcD2Nx2MI
03WN3Z3UfnAfR5CqSvzaXUxOQvgcV2PSbyuN52SWbzcrhrmM/cl9AuGVc+al
8lfkFJa/Jh5q8DhI+SAVwcqySKLJhvLFSRZv2hVqc3+T0xC0Yg5rhGR3c/+D
sKlrRbPrGso3p1h/rthg9ELjN3c6QqJxftSrKvJphOdDFeyXJ/Rwn0G4VR9y
0WIu5a8MBJvq1mQ/yT7uswg4zTa3Op/8L8Ls7KIMS0vKf+cQbr48n6d6lHye
tU+MvXffd7LA4nnZfIcmUf5Elp8O7F5XmEnORIjycehOHET5Ngth0PCrW518
yRcQPtn/vN5RKGH1H8MmRZA=
         "]]}, {
        Hue[0.8503398874989481, 0.6, 0.6], 
        Directive[
         PointSize[0.002777777777777778], 
         RGBColor[0.772079, 0.431554, 0.102387], 
         AbsoluteThickness[1.6], FontFamily -> "Arial", FontSize -> 16], 
        LineBox[CompressedData["
1:eJw02nc8l9/7B3CKUEmLT6KpQSrapLi0aEuJSKKISjTRVCkpNCVpULl3Q2kT
lRQNUSFFGtIykobm73x/Xj7/fB7PR2/v+z7nXOe6rnPf725eAY7eTVRUVPI0
VFT+9////68sicojtIeXm/Wz+X+/TKLMH00XeVrDr5LoWsLUHh8nwa+TKG7h
2cINbvCbJOqW9yiiy0K4PIkudPKwyQmG3yaRbWDTPxvC4YokGpu1/Dbth98l
0VvVBcdbJsHvk2hBTWzM63PwhyRydrh17NYN+GMS7S5Mzj2bB39KohiLHt3k
Mrgyifb1rog/VQ1XJdFKj+wxaX/h6iT6k3S4a6F2/wbXJNHv3OGDfxvCn5Oo
LHNNWN++cC379402er5W8JckiujkV3VqAlyXRNucgyxUXOGvSXQ/Nu26mx/8
LYkMWnsk3QiGvyeR9tOK6sHb4B9J9Hzwl5NnY+H6JNpzwvSTFQ//ZPf/Z8LF
hxfgX0k0aX1Hw6VZ8O8k0itf1rtTAfwniXaGjXj7uBz+m0S3ZgV4H/gK/0si
m+7tzi5QN2uwCkcHl9o8HaULq3Kk3DZ4Z9ITbsJRJvfio+EQuClHMWL+Z4Ox
sBpHNXGTNHo7weocVWw9b2ntDTfjyP/Zlv2eK2ENjgxXjjPdvQXWZN9/ZZf6
/RhYi6Mnr7+V6HJwc45KdtcOWnQBbsHRo28qtfey4JYc+YY/7W5VCGtzdEOd
8s5XwK04arlbTXPkD1iHo+xiVT9fNfMGt+ZornW7w5dawm04irZO7qmjC7fl
aNjX2ZqLO8HtOHqXf3hCbk+4PRsPr1pr0R/W5chMMFQTh8J6HF1YE7G1iw38
H0ex1u/XH7KDO3A0J+p1bRcHWJ8jz8he70QXuCNHVOMzf7gnbMBR02Zz/fP8
YEOOXk3SzliyDO7EkVeI5/a2a+DOHH3pbVmXuhnuwlG5oqq+JBLuytHzqAGZ
PWPgbhylRdtbvjkMd2e+lrtI5GAjjtZumTVv5Wm4B0f9zmzsbX8J7slR7vrK
9G7X4V4cLUueOLhJDtybo6MxMyLf58PGHJ1ul5Nb+Aw24WhSalCz+2/gPhyp
FQy0yK6ETTkqW1i8+N43uC9HzWY6KwX/4H4cbZ926G+F5oAG9+eosxq3SKUt
bMZRK501v7oYwOYc9TXse2FcD3gAi7eLS8pX9IMHcmTp6eMhDYUHcTTksH7H
Cht4MEdt7m82NB0PD+Ho0GnBf5UjPJQjv8X72me7wcM4qj3i1sHIG7bgKM/T
IDRsCWzJ4sm13rEyCB7OUdINowPuG2ErNv9BeTOfbIdHcDRNddT+GfvgkRw1
T0xzf3YYtubI2i0mxY+HbTiqa2p07N8ZmDgyn5Dd7/AV2Jajhze/zBmVCY/i
aHK93sjq+/BojsKXnsk9XgiP4ehxWcZrj5fwWI5Kj4S6GH2Ex3FUuMYyvqoO
tuPI9lzbC9f/wvYc9cyic4c0BzZ4PEejo9UPb2gLT+Bo0bQz6xYawhM5uvb4
sId7L3gSR/8CLCa7mMOT2X7v9sPBbTg8hc3nUa+VPmPgqRwtXtLiVsgU2IGj
yC97J8S4wNM4+rVVbn3ZC3bk6Pw2ne7li+HpHN1ZviNCPwieweKz9se0mRth
J7a/q222xu+AZ3J0/9TMAe9jYGe23s9s59gkwC4cvcg/EXpUgmex/GXdLVrz
POzKUfzUVRar02E3jlTGrgiry4ZnczQzvXpV0GPYnaNTmdfbN30Bz+HI59Zt
r9j3sAdH8xNeew+ug+dyNJL/1b34L+zJUWrizyPbtAY12Isjt7zcUpv28DwW
b3VLKv51hudz5GD/MO2OCezN0efIGp+Dg2EfjirV8ypW2MALOMpaGzTWZQLs
y1HAqKqwMU6wH0djzcfIlnPhhRy1ECPThi2CF7Hxxr3IsF4FL+bodtCsK1M2
wv4sX6+JKvCJhJdw9OCTpXp4LBzAUULp2zFnjsGBHG2+7Z746iS8lOWTy0G9
Ol+Gl3G0OqhTmVcmvJyjJnvsis/kwis42rL6b1fNZ/BKjp4dds3wfQuv4kh7
bVhm/mc4iOXDjBTLcX/gYI6MXAf3vak5uMEhHBnvmy2Mbw+v5qhd/9grT7vA
aziavWJOwHJTeC3bzy4jH+kNg9dxVLwjt/bmKHg9Rzf3Xi9ePQXewOrn24ex
Vq5wKEezmt4b2swH3sjR1ogJCcVL4U0c2Q09VXNpHbyZze8W1YmJEXAYi+/j
lml7Y+AtbD7vznHalQhv5SjKPbJb7Ek4nO2nvzVmwmV4G0fdzz2IvnkLjuBI
4+fqSe/z4O0cbXs/J0i/FN7B0aYJ3zvN+ABHcuSU8nhK3Dc4in2/EN/hfZMh
DY7mKPC02vbROvBOls+WPU8WDOBdrH4WNT3awRjezdH4HoFz9w6G97D5b2Gq
rm8L72Xx+MTxkDgZ3sfybVDHIWNd4RiWn1ec+PLJB97PUWjFM6+E5XAsRzOU
pvVzQuEDHH26ZJFuHAXHcVSkcezanzj4IEfeJwJVSjk4nqOrF15EZZ+DD3GU
s3NwYEYGfJijjuevnblxHz7C+rVPhS4Pi+GjHL21e7P0fQWcwJGeuaN6q69w
Ikd84EFD6yZDG3yMow+j6HqIDnyc5XuXvN8ZhvAJjuoryova9YGTWD5J6eqx
bBjMsfnuaBb3fAzMczSuY/YuR0dYYPncM3nqYw9Y5Ch9/4w8T39YYvU54UC3
X6thmfULRQOdE7bBCkdTfYLWTtsPn2T5p2lWfKsT8CmOWrfcnl6YDJ9m87F5
eK2SDp/hyL2Hq3X0fTiZo70Lgk6teQaf5ajbrr6TV76Hz7H5S+nSc813OIWj
5JwmtlHqwxp8nqOBp/bKcjv4Auu/+h0KKOgGX2T1o11trLY5fImjkP5BZtOs
4cts/dz0bRMnwVc4mhKdX/jHFb7K4qFE+OvjB6dyNCD8VMbzIDiNxVvN3J1z
tsLXONqTuWfLx31wOss/jpPGbTkOZ7B+OPVsuelZ+DqrP181gl9kwDdYv/VJ
apOQC9/kaEfqf7f9S+FMNv7CCsW+Er7F4nlofqH5bziL7dct8uxeLSwafJvV
9yk+DiYd4TtsvMbt7liawNms/3tVVuRsAeew7z9jeGCzHXyXo/XOAw3SZsL3
WPzNVILUfOD7LB/pDb45ayX8gKNebfa0SwuDc1n8/Dm5vv8++CHr9x22Lzx9
HM5j9ehNXJTNOTifI+mppUbpDfgRW79h6W+258OPOYr4HjVo3Cv4CZvfNvqq
rWvhApb/I1+5vlO1bHAh2//b10zJbQMXsfifFfY+sxv8lKP2oYpl9gC4mCPH
7LOTntvCz9j5wsnb/O80+DnLrycSa/t7wSVs/3IzEpcsg0s5GpG1ekLaJvgF
2y/fuvzuuBcuY/nvmkdm+HH4JVuv8d7JTVPgV2w8/ovyojPh1yz+r6YONHkC
v2H1wqzzrfxyuJyjLu3X7or4Br/l6JxOyIOpGsMbXMH6/+C3MT07wO848th3
/k9zE/g9R4NvfDdUGQ5/YPktqbS5+kT4I+tfpqWW6s+GP7H9Gdj0jLU/XMnR
6wC7/cvXw1UcqcojxEs74WqO/uy+pNIqEa7hKONxcsrys/Bnji7voJL3N+Fa
Vk/nHtkT+AT+wtbjUq9KjQq4jv170Uz1Mz/gryxftX/wxbe5VYO/cVRQNTlv
oCH8nc2P/ZUL2v3hH6y/2KifVm8D17PzbErUmx/T4J8cOf+KDmk5H/7F+ov0
Ha4DVsG/WfwubBe1YBv8h63fs2S90wfhv+w87VD9W+Mk/I+dXyY4jF2WDqvw
lOXn9LUyD1bliRzXtF3zBm7C05+Nw4/pf4eb8uRoqiFla41osBpP37Smme0w
hNV5WjZk87A5ZnAznoSapndGjYI1eHJbNfithROsyVPmjcBY8oW1eNJ11Xk5
aw3cnKfUFp53wqLhFuzfz51xvJ4It+SJj19S3vI8rM3TZ9c2RfPuwK14OjTV
Yce9Z7AOT5VBN3vZVcOteZqcYZv/qMnIBrfh6eHml+eX6cFtedqiVV9v1Adu
x1P43863K0bC7Xna+anPuGvTYF2eFp0cksB7w3o81RXH/T0eAv/Hk7NV3fZz
UXAHnpb36RFQkAjr86T9b+KTlhfgjjzVL86rmJkDG/A087V7XkopbMjT9IrS
1F5f4E48dV+09YmiYd3gzmx83e6OszOEu/A07J7viG/mcFee7kbMfXV5LNyN
p9JlX1fHuMLdebr2apNhZABsxFO3xCapsWFwD562tRky71Ic3JOnWX5FBlWn
4F487Y4Rqi0y4d487enk8e7AU9iYp6dNzum0qoZNeOpwxCXggJpNg/vwZB2i
2saiI2zK5q/X7L+fzOC+POW2a297cSzcjycH97xX+93g/jxdibOo3LEUNuOp
F/fBb384bM7m0z/M68JheABPZ5UjZR/PwQN5mnT+fuXQHHgQi/8+iXtjy+DB
LJ6uHn+m/R0ewlPrgbNic5pRg4fyNMhzV2f9tvAwnnyGO8cs6wRbsO/3ad+8
0Bi25Nn5zWbHuMHwcJ5OBnn1vm4DW/HUtlqvctxEeASbv1rNj4Uz4ZHMJ7+a
rfCCrXl6e1HOMVgC2/B0sEuLnAchMPH0c7n6yKgtsC1P3P3DA513w6N4Sil8
d7nvYXg0TyOLWr7SFuExPEVfsr3yMwUey5Omdt60LxnwOJ6CDPUufb8H2/0v
Xtf91ngK2/Nka5lSbVQOj+cpZHouN/EzPIGnirqbizb8gSey/NJezSFdy7bB
k9j9Of7n3UIPnsw+3yw+dV53eApPVhNH+d7pD0/labVmQYilFezA0xTVIU0v
2sHTeLr+fLqe7QzYkScn85G3CufC03nyiGjTfY0/PIOnvJUaNqarYSeelkQu
6v9uKzyTp4krEpqc3Qs785T2sfODbQmwC0/rH6w8vvgkPIvFr8GEGPcrsCtP
j3/MvOB2G3bj6fJlf/0Fj+HZPJmUrczb8BJ25+lWwPCpXBU8h6ely3dsf/4L
9uCp2XFuXFetUQ2ey77vZbOopXqwJ0/e53oveGgEe/E0VG9L6YgB8DyePrnG
/75gDc/n6cyvtznWk2BvnuKWvnF8PAv2YfGm2fpI0AJ4AdsfZ8vPG6+EfXlS
KSg7XrEJ9mPr333t0pRd8EKecmYNMN55BF7Ek1qXkLwgBV7MU5vrOauWXIH9
eWqldqjb8jvwEp7M3899tqUADmD1Y+WOk9wbOJDVuxU7Ep/Uwkt5KnKy3tVG
dXSDl/HkXl30aZYOvJzl9xNa+850glfwJP5Tj9ftC69k86dh8F/EcHgVW78R
Jzu1GA8H8eR10CIz3hkOZuu/y6GrlQ8cwtNc1QS79yvg1TwttHo/ldsMr2Hf
X6s+ddkeeC3bj8MqXCcnwut4il8SEzHsDLyeJ51x5p/N0+ENPJXwVbzlAziU
p3knO2dOK4E38tR5V8/ZIZ/gTTyNjtuw9cwveDNPd3QyZn1vPqbBYTx17Ln7
0+SO8BaebJ62qjlvAm/lKWz8Z3szSzicpweR32Iv2cPbeIooGvNumgscwf5+
xp8xvxbA21l9vGt1OSUI3sH2v7uew/pwOJInT9PD7V1i4Sg2XrXiNqN4OJqn
f9oPHUdchHey+QpY82rcbXgXTxZfHt71LIR3s/p0Kk0/qgLew/ZrQq/CO9/h
vWx/T3/XSldzbIP38WQcXHB3aQc4hqd+m692eGEM7+fp+BgXFXdLOJan4Rvm
RX0cDx/g6fDaiJztrnAcTz2HDAq1XAQf5KmqcGHp9zVwPIsXK8v/bkfCh3jS
2OZkzR+GD/P0rkfoggOn4CNs/wZt4g6mw0d5WnWkv86ph3ACTy/MPM7nv4QT
ebpU/U3R/AIfY/3LtjItB7VxDT7O9tvoVmWCLnyCJ6MLIaPb9YaTWP5fZ2S/
0wLmWD4tb9uk0wSY56nsqNOWVDdYYPnL71+5vz8ssvm7ZGIxYAMs8VQz/8vO
Zrthmad9U0NVq47BCru+en1CRQp8kuXrB4uvfsmCT/H0xdR5c9un8GmeAkdG
nxv9ET7D+lGu25zwP3AyT4k7OseU6Ng1+Cxz150Lx3WHz7F4Hri65vpgOIWn
LsmvLBzs4POs3xhy2+nzLPgCT/fCu81KWgxfZP1Ll7czFm+AL7F+JKmp27g9
8GWWvwO91g1Kgq+weq/25v6gS/BV1q+Hec2xuwun8rRg0BlaUgqnsXxatn+r
8Bm+xuZrdqHtNzX7Bqfz9OuTcZhzBziDp60pFh73TOHrrN8b++HlDBv4Bk8n
lnlqf3aEb7L9sae4WaIPnMnT3/HmZfNXw7dYvflnLo+IhrN4em91JMT4GHyb
p0LNvu7GF+A7LN9NDF0wIgfOZvup00Bpfimcw1No9+yhibXwXZafS1I71zYb
3+B7LL5UVix3NoDv86R+ZfS4PDP4AduvqgGCxxg4l9WXsp5yk1nwQ56US2Ee
V/zhPJ5+b91bsHUTnM/OLz3GdvONhR/x1GPLKoc5CvyY1bO92RELr8NPWH1I
2bg3sgAuYP21d//TNz/ChTwFD0ku11Gd0OAinh49v2azVA9+ytPGCaW3Kkzh
YlZfxQWhy23hZyx/em8Oau8MP2f9i6nJuZzFcAnLz286W+3fBJfyNOT8d72g
A/ALFs9Vbaf4n4LLeJLU4yuCM+GXPD3bGPYhrhh+xdb/Q6T7wxr4NctPyZZ2
hhoTG/yG9at6hSfXdYLLeeraOii2bhD8lu2/njVaGyfAFTwNnPa8uZEn/I7V
l3X2IcVB8Huevr+wP3AiGv7A8sO9mbPDkuCPrH/LHv0kJBX+xPqvoKtttzyC
K3nqfXBUD+4DXMXOf52H6peoTmpwNZsfoxyVPvpwDavvvzQ/RJrDn3ka3Cf/
tbo9XMv2s/fT3/s84C+s3kcnjR4eBNexfCLuzPoaDX9l59lH1/fe5uBvPDW3
GHr59DX4O08t/p4fc6oA/sGTn2XR6JtVcD2LxycqmVXNJjf4J9v/oR755l3g
X2y/RVetiRgG/2b9YsXS+z+mwn9YP7d+8K31vvBflj+XF/sYbIT/sfPsfq+C
B3GwikBGGaO6xp2FVQVKsLjgsPou3ESg9N2py5e9gZsKZLWxQ8zGP7CaQE0u
T8ng9aY0WF2gV2knVMrN4GYCSaldPC3HwxoCJbpv/nTCC9YUSCXW4WTvtbAW
u/66zJPXY+DmAnXXLfy+7DTcQiC/zsNjrLLhlgKtKHfeafAa1hZoXivH6rZ/
4Fbs+zxVrnX7b2qDdQTaHVvd1H4A3Fogx1Xn7m2bCLcRyOFg6c433nBbgWht
WIFzKNxOIJOMtOhXB+H2Ar2rbMOFnYd1BZpQtVLL+iGsx+5/64SkVh/h/wRq
4Xty4K8mDg3uINAiV/+Dq1vD+gLVnhm4Qb0z3FGgHy/+PIk3hQ0EKlq+ce9I
S9hQoDETuykfxsGd2PzkfW53fAbcWaAnwy5e8/GCu7Dxn3lzdEgg3FWgAUK8
pLMe7ibQdBU5r24H3J3N74RojfI42Eigrk39rct4uIdABg/0fd+eh3sK9Hjr
tKZfb8K9BFqsfsqpZT7cWyC1VNvo/mWwsUBJs4+fdquCTdi/8zape3/Dfdj9
6M26UNB8WoNNBfq6SyOhhz7cV6AeHS3WrOsN92PrsUUZ/3II3J/9vdmvlg5j
YDOBjJOjs7IdYXOBTBOTgqZ4wgPYfpji2K00AB4oUGbo6szg9fAggTibQs/O
UfBggQL219U/iIeHCOQ2d0DUdgkeKtAQvXSDaZfhYQL1TEhM6n4HtmDX/5Xj
qFIIWwp0t+XE2g/l8HCB0qY32VZWB1sJ1DdhtsbLpo4NHiHQnr/B8z61hUcK
NCPCZGeT7rC1QIa2X9YaDYBtBHL6pN1lKsEk0Ns/8xZsmQrbCuS+eY9d1hx4
lED5Hd+fabMEHs3mt8Zv34J18BiBmt3OfnU7Eh7Lvk81MHLgIXicQO2vr9rI
y7CdQPP/Scm9rsL2Au1LjWx5JgceL5BgPnXj6GJ4gkClmk//lr2HJwr04FTm
8m318CSWfw7OfWCpNb3Bk9l+Pnn+SF0HeAq7/6Oj7S4aw1MF2p/0SdpsATsI
9PNXZPose3iaQOra91dbusCOAl3W757f3ReeLtDC6gdXdIPhGQJ9Ed6YtN0G
Owm0Zc3o9h0OwDMFurIzfklvAXYW6PNb/350CXYRaOxk7bFed+BZAvm6HBWj
imBXgY4s7zT1xjvYTaD/6p1MVOrh2Wx/u1Sa2mnNaLC7QOcne0yI1YfnsPzV
VSW4xgT2EGjwjz+843B4rkDLR3jdT5sAewo0tc7aYZAb7CXQxYiKXmcXwfPY
fmqum2G5Fp4vUJjamGY5kbC3QPdPZbz2Ogz7CNRcEEapnYIXCNQu+1PLU9dg
X4FCNKf3nZsL+wk0PjB4e8cyeKFAur0etS6pgRex/bAlReBVnRq8WKCyKROt
VreF/dn9lSclzzCCl7D5OZFSN3QwHCBQR/tJlV3HwoFs/POMw9rOhJeyfPil
MrHFAniZQC//9DNrGQwvF+j2BN/27SPgFQJpWC70NjoIr2Sf37UxZLgMrxJo
yZqmh1xS4SCBJnNGZ9fdh4NZvWjVMlEshUME0h9YNvl5NbxaIHvXjMO6qjMb
vEagvK/3Vjq1hdey/daiz9V4I3gdi+8bTaa/GwyvF2j1z8juVuPgDSyf/2up
s88ZDmXzPeXpn1pfeKNA0wLmPHZeDW8S6FJ59+AbO+DNAr0ZdPfBwMNwmEC2
dZ2uCafgLSyfN9Ps2yMD3irQ8PyEvyfy4HCB1sT3NzR9DW8TKGrT5P0pdXAE
i1fN0zdtmzk3eDtbr/e9VR7/B+8Q6NquSptFJnCkQIPk2CANKziKzefbHoeE
SXC0QPzNf8emzIF3CiSubrqpPgDeJVDJ+1AzcSO8m+Wf2NHH3PfCewTae31/
nl4SvFegDyETzj++AO8TqDz/0tjYO3AMq4//3V0zpxjez67f6p9Dn09wrECt
HBan//wDH2DXP5R9PVfHpcFxLD/YL5sudoMPsv0nLwoMHwTHs++PX6i7cCx8
SKDN5wbSdGf4sEDbLX4tt/WDj7B+yHeRweA18FGWz5q17WsaBScI5FMw+FCv
o3CiQIE+BV69kuFjAtmUXw3qcxM+LlDFj2WPBj6BT7D6GO8cYFMBJ7H69ztu
rEM9zLH+xmPMNO8WsxrMs/hrahu9vhMsCOShNrc+3gwWBVpl7b4rzRaWBJpl
9nba6+mwzPbH46MjtX1gRSCdzX1nWAXDJ1k9zBgQ678dPiVQW+05WicOwacF
OiQvOVV6Cj4j0IVM+18G1+FkFv/f053cH8FnWX91tezfsXL4nEB1W3I0K7/D
KSweZj4OtWru2uDzbD/o7gmJNoQvsPl49lT9bX/4IuuPzLItR9nClwTKNcnp
c3w6fJnt7w0HqjV94CsCHd4wLmF5MHxVIJdK25mvt8OpAs3OdunrchhOY/H9
M806/zR8je3X59rytBtw+v/6P8ddBY/hDIEqP2rqeFbA11m8LDIa/7keviHQ
zQ06XuEt3Rp8k+3Xp5fWG3WBM1k8DHBwvj0AvsXqIbf1+tIxcBabT8+Oh7o7
w7fZeGf9bl7sB98R6IzZsUEH1sLZbH1maI103wnnCNRa+8pUk2PwXTbfo3Ni
fqfA9wT6ZFY2vPA2fF+g+uzBiy8Xww9Yv9J2v8vxSjhXoMjefuYxKrMb/FCg
Xt2VnjvbwXmsntz+vmh3Lzif1UPVjRaHLOFHrD837Hjj9CT4MetHigfZ3vOA
n7D4sCmt/rwMLhBo6IBsrW5b4UKBLB+PuTcrDi5i9f287apDCvyU9YcpDvbv
0+FigbaePhZGj+BnAi34qRFw7C38nNWfndWTdH7CJWx+1X28w7XdG1zK6v3k
9qotusEv2P7vbr3w4GC4TCDPSRmfhtjDL1n/u6dVQYkb/Eqg8KABK/cEwK9Z
fkm52XHGZviNQN2WVHcwioXLBSrot+jmPwl+y9bjwKqAD9fgCpb/3xYsf50P
vxPoVPtHxh/fwu/ZeafE7J3qL/iDQP7+ptrGOnMa/JGN51FwnbsR/InV47X7
bx0bBlcK1H/r/HnfJsJVAj19tLjadS5czeJ/zc+ChyvgGoGCtdO3uUTAn1k8
T7y3ovYwXMvGy0W1PHoW/sLyRcj1G3Nuw3Wsvrdd1mLgc/irQA+Dq9z0P8Pf
2Hyq3uyj28yjwd9Zv5OUXN3TAP7B5t9YMppkDtez/N7kBm0bC/8U6Jt+3xvF
rvAvgU5MMu8xJhD+zfLz9e5vMrfAfwSKaOUW6h4P/xUoeoBpcKtk+B87jzsX
TCzKglVE0l8Xvvbqc1hVpHttmndKrYWbiNS6xm77IrW5DW4qUu/ynMVbdWA1
kfrp8p9PdYTVRdoVcXdGeU+4mUhdLILzTQbAGiKZNLXk146ANUWqlcp0Su1g
LZE6JW8eP2U63FykGWbLd9+fA7cQqSpxWM/ZC+GWIu3ld4z6uRLWZvd7cWZv
YSPcSqQ/d/k2PlGwjkhJLc7YDI6DW4uU65VW3TYJbiNSke6QuU2S4bYiFXaP
zm2SBrcTyXXPpLXts+H2Im0d+OvEsCewLrv/DW1VF7+E9USa+Lf+YnIl/J9I
OWrPTmv9hDuIxC0pMV3RzLPB+iL9KP4v4HNbuKNIar23p27sAhuItKnqP+ee
fWFDkX622bzxuQXcSSS3MT7r+bFwZzY/CWa7tjrCXUSaZm9QH+IBdxXpS8v+
vzYuhruJNNTIvOhICNxdpB6v+byHW2Ejkfbve2zcYR/cQ6RT48XOKxPhniLd
uH37S8UpuJdIpRvWvAtMhXuLFBKbMqJ1DmwsUrjfy7SsQthEpBbnDYfuK4f7
sOvdOXYn+AtsKtLR8/2TV6h6NbivSIP6aJhu04H7iVRTVx94rhPcX6SeR5zT
vpnCZiK56FWPdxwOm4uUuVrLIcseHiDS2RpvzenO8ECRLsUOkX94w4NEytj7
X+DFFfBgkTqa6Ubv3AwPEUlD94jVxj3wUJGGJIWdikyEh7Hxzv1pcPYMbCGS
d0Dkpc/psCWLV9uulybmwsNFSp5QMzmjFLYS6XP+NmVqFTxCpI2ei9r8/AOP
ZPc7dkVQhva8BluL9DLqztBjnWAb9vltKmuP9oNJpKzMb8sujYRtRfpvx61x
lZPhUSz+AjO7Wc+BRzOrbu0nL4HHiDRyx5M9gzfAY0Xq+jslpHgnPE6kJ89c
tQ4nwHZsPjzNfdcmw/Zs/Y7mXg2+AY8XafNdVZM9j+AJIg08kvbozht4Ipvf
nJ4vDL/Bk0QaFRXuH60xv8GTRYpynZXQSR+ewuIlzvJATh94qkjzN1SuiBkB
O4ik98fDaf0UeBqL/27plWFzYUeRHBNeXOaWwdNFKu8V8eNtGDxDJMnmev7Y
WNhJJOea84E3RXimSO9mptV7pMLOIhm4O+0zyIVdRLLdaOTz7SU8S6RuKXV7
a+pgV5bvJqTZNtf0brAb24/qcXtGG8CzRfLoeVc41B92F+nYoWtJuqPgOSK5
2zWTTjnBHiJdtHJ/ssAPnsvyb29+nO062FOk1xk1Bla7YS+RjGwClzklwfNE
Ovdhi8+uy/B8kRYmdMn/dB/2FqmXwdEP/q9gH5EMjbI/6HyHF4hk89W4OL+F
T4N9RYr+5Z9+oSvsx/bjusUJV4fAC9n3O3fe9HICvEik4uTjvsZz4cUiNb8x
2nnXSthfpIJt/g76O+AlIi2JueR0MwEOYPnoTvmC6AtwoEgV+mVbV9+Dl4q0
0yUtOfwVvEyk0zXX3p7/AS8XyVJyNFLXWdDgFSz+F7Sbv7InvFIk49LsE81G
wKtEdt7zL7vkCAeJ9MKyR5tIPzhYpN//xpiHhsIhIo3fO3NoTCy8WqT2Hap1
75yC14gUW9/hlkEWvFak5YU95+wqgdex+rx10queX+H1LP4NVRyft/Rt8AaR
TB/UKOd6wKEiBaa1rJVHwBtZPbgd2uXWDHgTm0/7ywP/LYY3i9TykZex6xY4
TKS4lwt/PzkMb2H9wzoVadkFeCurl8X7TM1z4XC2314/W93qHbyN3V/GvV3a
qn4NjmD7b+ox734d4e3s77c9q/EfBO8Q6WqplUnuJDiS9Rs77qpN84Gj2HgO
jx9WtwGOFsmvz8M+l+LgnSKF9r554NA5eBcb3y3bwMT78G6RfAXlaFYFvEek
zieT2rdssrDBe1m+PK6TutQQ3ifS08/am74PhWPY+hmpOR6eBu8X6ciCGL15
i+FYkbR/Hb9sHw4fYPe3xqHHlGNwHKsnxvXWy9PggyIt0rb8fLEIjhdpQceK
boZ18CGWH7vpXjyqs6jBh1n+vN5q/yhT+AjL5yNdjqvZwUdZfzPk5I1yLzhB
JPuSryXl6+FEVj9ety9Si4ePsf21x2v7qIvwcZHWVvV9cuQRfILljxWfY/Vr
4CSRPtm7JZ9tubjBHLveVNt/fiYwL1L3wSfm2IyDBdavOCjywHmwyOr/Zv76
6FBYYvn8Q7M1yw7Dskj+EbOTr12BFbY/HrmMNC6CT4p0ueudb6e+wqdEutVq
V4pjO/8Gn2b544Yyqd0A+AzLtx3776uZAiez+MgY7PFhMXxWpB3m1aEqO+Bz
It38IxYPFOEUFm9+FjabbsPnRYr48cq/shy+wOLlWPGAFWpLGnxRpJJDdk56
RvAlkdocGZv4yBa+LJK6TlmJPBe+wvJN91b5RzbAV1m+KTg1WjkCp4rk9Crs
+6M0OI31S1EDk3VL4GssHy8dMmjpbzhdpMc9X1m/NQhocAYbb4nHvhVW8HWR
mr4/XmvgBt8QKb6P/3/PV8M3WT1faZOechDOFGlwyZykpCvwLVafqnI2nyqG
s1g8PLNsl/sTvs3i/37Els3agQ2+I1Lw8gut5U5wtkgH3g0NLukH57B6lrWl
fUdr+C6rB62DCz2nwPdEKvsw5mjKHPg+i8fq4PFtA+AHrL9/9eXs6g1wrkht
Pd5erNwJP2T96qbcQYsS4DyR8vauVv1yBs5n/Uri759h1+FHIpl3PVvfNR9+
LLLz5oiCrFfwE5F8XmzwXfUFLhDpo1dCuJna0gYXirRNTaV5bXu4iO03tRG3
0nrCT0WiDX2i9wyFi1m+rS+0CLSDn7H4rww7MNMFfs76e7fjG8b6wSWsP/Kz
dbZeDZeKdO1vWgfaAb8QaVWl5+3xh+AykUb0f27sdhJ+yfqN7R9VV1yDX4n0
/I6b3r5c+LVIdwuamFwtg9+wfPkv7de7z3A5q+9dA6Z2arqswW9FCntb/9q5
PVwhUn0b2+ADPeF3LF6vGeWUDoXfi9Tswur9fezhDyJZZ+vGrZkFfxTJatDl
yLyF8CeR1qsbmPZdC1eKpHm0rO+OKLiK1fP+h8ZXHYGr2f6nnGFOZ+AakR66
5Srp1+HPrL/JXuXd5xFcy/LvUsPLsW/gL2w+anWva3yD60R6MGaz1WqN5Q3+
KpLun83lVR3gb6z/0hq6xrsP/F2kfcEpF0us4B8ivXXSc3KeDNez/BLj3zJ/
DvyT1SfdrJjJgfAvkSLP9BCyN8K/RWrivbV+7F74DxvP3hfWN07Af1m/Mc2g
r/UF+B/rH/I6rrh8G1aRaNrrlDuDnsKqEr2NOl+sfICbSJSXXjKrx2+4qUR1
+q/r4rRXNFhNopWPA2Zpd4HVJXI4U356ozncTKKlhh96frGFNSQ6OHqWo+d0
WFMirS1FD+/Oh7Ukanr6udXAVXBziR5aSH33hcMtJPqe4GT1+QDcUqLImpt/
7SVYW6KA+XLL+KtwK4mCRu6rf3sP1pFo+KWnLn1L4dbs/vvJqQur4TYSFblp
X0hUWdngthLpPn/2+GEbuB27fnoO/7073F4ib3ffVN3BsK5EmuO6HO0zFtaT
aPNii2dDZsL/SbQ3qOTn0AVwB4n2jTEI7xcM60tU0WuBhV4E3FGiRYd3O3+J
gw0kGmUzOiJTgg3Z/FxZ5R5xFe4kUXCK5Tzbe3BnidTvnjH+9BzuIpHbPQOr
iEq4q0RPDIp7dfgLd5Oo9YSAoAOtVjW4u0Q5peEXtbrARhJ5Of0NXGQG95Co
ZGJZ3zQbuKdEQ8uXL/87Fe4l0dM5I+/1nwv3lujuU7VrkwNhY4m2Oz9/4BoK
m0iU+aFnmNMuuI9EdoYHvUYmwKYSnd88parNGbivRHH7UqX8dLifRDVLuu0K
zYX7s/VOS/ui/wI2k+h9vzPqR6pgc4l2e22jln/hARJdK57Yeb52UIMHsvn7
sa5DkiE8SKJUC2PhgSk8WKLV4quxZcPhIRLFRz73ezoeHipRwbDyHZdd4GES
fem10ih0AWzBPj/6It93FWwpkbPnnp3XwuDhEo2vPDttyF7YisXHw33zdyXC
IyQyDI+yzj0Nj2Tx5VXg9DkNtpboh1ps1293YRuJ7qjXtC95CpNE8m11MakC
tpXoQF7/Tg5f4VEStX/9POVZk+AGj5ZoiIvReLvW8BiJXnzymrinEzyW5Qtz
036pfeBxEil+4+ZmDoPtJHocf2umNAa2l8jscsvN/tPg8RJxX0qdtefAE1g8
DlxkH7EQnsjMudwpWwVPkigq9NHEdpvhyRJduRln13UnPIWtv7nmAI14eCq7
n4m919/mYAeJstdfSpp7Fp4mkWA/ukt+Guwokbil+zyDbHi6RF1u7/5g9Rie
IdHkK1fMBr2AnSTaWf/twb/38Ew2npeXph+pg50lsi+a3aftP9iFjT9pdLmr
VkiDZ0nUNsO8Q3A72JXlh8POLn6dYDeJZlX7jujfG57Nxv/46Owsc9idre+P
B44DhsNz2Hwf9r+yZDTsIdH06BPm6yfBcyVa8s11hocT7CnRhi6js9rMgb0k
imlZYRzjA89jn69L6fp+CTxfogv7W8zQDoK9Wb71G7dIdQPsI9GUQ9mtb22F
F7DxVWl/do6GfSVKylXUrsXAfhKtMtF+VXsIXihRS9e2v78ehxdJ9GvSyq9Z
ErxYorUhusu9k2F/iQaFqRnmXYSXsPx4cnec1jU4gK1/S6fYVplwoETVUcNv
vsiGl7J6lRp5f20uvEwi9wn/fMsfw8slMne7PEG/GF7B8sUOjz4dXsArJbp1
vtONl6/hVf/L/2cerHwHB0k033yJzuNPcDCbD2eHcb9r4BCJVLlfw6rq4NUs
3x++I4s/4DUSBQbeXdT/N7xWIpurm1qs/QevY/E1bEePPU1WN3i9ROF1Y34F
qsMbWH3Nn7+ggyYcyuLr6cbR25rDG9l8qRn4Z7SEN7HrHT+UmdEK3izRPU/v
fhGt4TCJ/lXmROm3hbdIFDq8c+7SdvBWicpnny7Z3R4OZ/lUM08I0YW3SfTz
6LPuJnpwhESXK8xsExq9XaLX4yx/lzZ6h0SxfMDU8kZHsv7lo4vluUZHsf3w
LeKqfaOj2Xo48sVJjdfbydbTx/tITuP97GL1cNS2Nhcb73c3i4csz01+jePZ
w/Lrv/FxrxrHu1eiT5W9FCMdeB+bz5lfS/pqwzEsvlKyZvxtnM/9LF+UpVke
aJzvWJYfLFtc/tm4Hgck6rzinWqvpnCcRFs/7x3XUQU+KJH2+YmphY3rHc/y
e5Vd/Jx6+BC7fufznU9/hQ+z/Z13Miz7M3xEol1/BrU6VQkflajXV5N/s9/D
CWy//55wpOANnChR+nqjIQZl8DFW395otjZ9Bh+XaLHz2aRmBfAJiebWF+xM
fggnSWS1eXyy8V2Yk+jj1VrHxbdgXqI5c6dkrE2HBdYPtvKyc70Mi2y/vz5n
oX4OliSyyKGKdQosS3Rp2zIhMwlWWD+yVvfx0yPwSYl0OkzJTIuFT7H56xT9
JHAXfFqi2fsifL5sg8+w/bfdtGjsRjiZ5aOo7VG+IfBZ1s/WP//othQ+J9GM
pv6uXf3gFIlux0eOujAXPi/RBP0Inc4u8AVWHy4e6e8yFb7I6tf7j628x8GX
JIoOHGk6diR8mV1/i8n++kHwFYmGqf39b1Mf+Or/9r9/jxdd4VSJlg+/a97m
PzhNonl+f8910IavsXred0Wvb03gdImcnNo2kX6g/mRI9PmqyY3BVfB1iV7u
8X29/zV8g/Uj0r3XD4vgmxJ152NGvb4PZ7J8bzYs9MEN+JZExToTO++9CGex
/OS2+egABb4t0bZth8KlBPgO6492TnX7uw/Olmhh8zEJ/SLgHIlMnJuUWKyD
70q0Kav8QNel8D2JduS2ml0+H77P6uk0p9PhLvADdl7R7i80nQTnSuSX91xv
jg38UCLf1AVvYwfCeWz8W3xTknvC+RJNeveqs9IBfiSRfuLQzPAW8GOW36Pa
jB77F/3SE4nevfUcXl4DF7B4T7Af7/saLmT1raKFTu4TuIjlk2wt04534Kfs
fKEqj5hwBS6W6NEHp9ceCvxMojFHPa+5HYGfs+8freVvvQsuYX+/2iNacxNc
yvJNq1HXryyHX7DzSvrkE07ecJlEHtd8/jydCb9k/fmPOxUT7OFXEiV0ejSF
s4Rfs35ZJfHmpz7wG5avC0oKOjf2x+WsP6283GFkY//8VqIHB8s62Df21xVs
PHOW+FA1/I7V63EVO3uVwe8l0tjQz+jXQ/gD+36T4JPXrsMfWT2bN+Hq0rPw
JzaeHQuL2h+HK1l9TXm6U9gLV0l0atTdRf3C4GrWH24//PX4CriGzZ9N3vmW
3vBniS72aDLY1wmuZf3U5RffLoyFv0jUY23InvohcB3Ld63UrAf0gr+y/myc
3VV3PfgbO4++/hKxoRn8neVnlWTj2G84b/2QyHiUnm7SW7heovXE3RUL4J9s
PXpl307Kgn+xfLbz9ua4C/Bvlv9jbgVv4eA/EmV1u9Z54X74L8ufAes/2W2F
/0lUdiPRucsqWEUm3iPqcY03rCrTt5OLC1Kd4CYyyXH9cjc3nmebyqTbc53Z
uCGwmkx3zDN91HrC6jLpB/V4fa093EymdldXtlmlBmvIdNtktHufusbzv0y7
Ku+YP3/deP6Xadv45YXbHjWe/2UaNn/tlQE3G8//Mi2Lmx399Gzj+V+m6y+5
u6HHGs//Mh18HvS+957G8z8bn/YK99yNjed/mZqOyYoPWtp4/pdJxbTzf908
G8//Mo1oepruOcBtZZq6uf+2EILbyfSw9JGbSePzjfYy1dTONH7e+PxDV6bH
sdUue3RgPZksdJ2cJ/3D85P/ZNK6krajeTXcQSb/mNLZ90thfTbfDh/NYh7A
Hdn4jPf7el2DDWR60ay135BTsKFM/VzvpbQ5AneSafQOr+T6KLizTBnt/d3f
rYO7yLRn763aEn+4Kxvfcy2p2B3uJtNYryNXShufR3WXSZM/4/phJGwk091k
y/Q//eAeMqVHqRjqd4Z7yhT64NDxEa3gXjKZdgwJ9/2L52W9ZVK99OT7oSrY
mM2P0V2j4lLYRKa/CZMsu+bCfWSa/bSPd0A6bCrT66V6j26fhvvKVCkeO2mS
APeTacV3u84xu+D+MnU/4TO5+UbYTCb1/EtF25bC5jIJz+YJml7wAJk6yBcv
73GEB7LxG7s69h4ND5Lpk0vihaxB8GCZrEL2myztAQ+RadV/9Z966cJDZUq1
HGX7Th0eJlP+Nt77/Dc8L7WQaXpo5wPRFbClTGnHPXRXFMHDZZpy8X0Hn2zY
SqaJv9VK5l+BR8h0JSDrYKAMj5TJukW77RGNz3etZfrX7PjL01GwjUyuhuqF
r9fDJNOOO4lHegbCtjKdi762aKUnPEqmLIuNgY8c4dEyHdf7UmIzBh7D5sdK
7c2VIfBYmYIX+JSO7Q2PY/EXorH5TQfYjsX/xiH6e5rD9jJNqtpyccpvPC8f
L9NCj5TlHavgCTI5zuC8vr6AJ8oUULbkwIs8eJJMvV0cjZ/ehCfL9Ko+u8er
8/AUNn97wo/+5OGpMl0wCBG7H4QdZHrifM/RNRKexvLV/FopcT3sKNNJu+MZ
PwLh6Sz+17xM9JgHz5CpfPEftwIn2Emm2K8Hfs22h2fKZJkvRX4ZDjvLtE97
U8eDje83XGR65J192qErPEumG9YLo3Tbwa5s/mK14t6rw24y5e3wvxL/Ge9T
ZsvUY1Xl07BC2F2mlELb89Fp8ByZQkbeCrh8HPaQ6fLCMFP17fBcmXa/GKO1
LBD2ZOOfvsNYxRn2kulY12P86ZHwPJnWCEePh/aA58sUf2yxxfIWsLdMc+bn
hIbX4n2Tj0z9O8zan/YUXsD299vDu3Wvw74yXWyntX2nAPvJVKHxO8Z0F7xQ
JiPH3Jz3QfAimfRiikbkeMCLZWruG/jvnh3sL9P4+XU9v5nBS2Ty3FV/zrYD
HCBT4eHPx06rwIEsXz0tqLV5j/d1S2XyM/hwrDYPXsb2+6RLybevwMtZ/nne
pVP6cXiFTD+7zXxVFAmvlMlG/vSn/Sp4FYuX9QWLlnvAQTKdGuffu84eDmb5
ZvEq09iBcIhMH7oaL5ttCK9m9cC5/9fRzeA1LH9Kp09OrsH7zbUyRfdz3BdS
DK9j+WUYJd7OhNfLtKV1v3vDTsMb2H7dO6tlThwcKtORLprv14XBG2XalKMz
yTEA3sTi50DVWXtXeDOrd6oXO3qOhcPY/oxoGRpvDm+RqayL8YvvBvBWmaS1
zwet0oDDZZrmfTBE7wveF29j9eH9CrmoFI5g14/umZmaA29n9XFZ62s3LsA7
ZNJxs9/74RgcKVNp6p6Rg3fCUSyfnV104egaOFqm4e+0vvf1hXey+h3i9ePZ
DHiXTLcy+55TbOHd7O/7ve1ytD+8h+3PoidDzxnAe1m/4tK65p0mvI/l94W5
R22+Nb7/Z+sxoMWZC68b3/+zels02WlqXuP7f9bfxGlFa6U3vv9n/dP59S7l
SuP7f1YPmqaffXWw8f2/TO5Lkg+qRjS+/2frGaDbalRQ4/t/mX6v2tr8hDd8
mO2nSRuies+Aj7D94eO+794o+CjLf+bzDfcOgBNYvpye0X1NVzhRpq9vt58I
04GPsXx05N6R03/xe4jjLN9+Dm31uxI+IZObWVyNXwmcJNOg2H+29fdgjtUL
t4P/xFSYZ/NzYkqvtQosyLT+xcTjgYdgUaaOWuWDtkXCkkzOWWXtrq+FZdb/
ZdgNNfCHFZm6nLSP3u8On5Tpo4aVzqAp8CmZut5KVGqs4dMydfvbzzXXDD4j
04PY6y1yu8LJLJ5eLT1f3QY+y/L70O0TBzSFz7F+LDz6xt46/H4lhcXjt5E6
/72Fz8tU5xrT62ohfIHV49y8Pxuy4YusHvRfvt37KnyJ5fd91jcWnYQvs/3x
nOL3HIWvsP6mbV6L4t3wVZlOV+9pPioMTmXrUzw0M2cVnCZTG73h8Sv84Gts
fx+Y89J6NpzO6u/owB0mU+EMmYo2x0cPHgVfl6mtHFDmMQS+wfoLq5erZGP4
Jlsvq0n2/xnCmTKdDV018bgOfIvN97/dQVObwlmsH25nk2nwHb9Hus36vYfR
Jpof4TsyNRmrntD+BZzN+vH78V1tH8E5bL5cbp6Iug3fZfF90afXz6vwPZns
P3w6uvUMfJ/tr4VWLQclwQ9YP7j+ks+/ODhXJu2IyfLHaPgh619XJuR83wzn
yTTuy5yR3UPgfJkK6j4eWLwEfsT2X8WYlwXz4Mf/21/vOnrOgp/ItKi4aEKL
qXABy9c9j656MgYuZOeL8ZNPpA+Hi1i/1HVjcbY5/FQmk3YLutb1govZ9YtS
11l3gp+x+mLz+KfQDn7O4vVHTMKg5nAJ6+eXhwWXqsClMtWfvxYpfsfv117I
ZD6+6bt9VXCZTFt7nYtJKIdfytT37OPEe8/hVzIFXtPT138Mv2bxE/dIc+td
+A27H6P2G9rdhMtZ/roQ7Hv9CvxWpg13Wr3beRaukGluQFGnDRL8jsVHx0UG
O4/B71m93ar/Jf0g/IH1/0bfL7bZC39k/ca2Z+vCGn/f90kmjV/eszqEwZWs
X/mtMvf+WrhKppLKcv544+8Dq5nTutrHL4Fr2PxJe11SFsCf2Xmh3a/PVY2/
L6yV6d3Mz/0musJfZDK7V9srezpcJ9PkTM8fvpPhr2w/nth+rY8d/I3Vm7bC
/la28HfW3w6qONLeCv7B+pV/i76NaPy9Y/3/6nVKv3Az+CfL14ZThteawL/Y
eTiV0wntAf9m63EnqNi8C/xHJp+6oDtqHeG/rN/456H5uz38T6akb9XZeq1h
FYV+RdeNdGr8PaaqQrMOTNp/sRncRKFeW6rUrZvATRXa0KIq490f/J5TTaGw
Fxt/X6yH1RWyCteqlr/CzRRaMb7dw8zPsIZCPS28ippUwZoKjXKus/X5AGsp
dKdM0776LdxcoT58r95HXsMtFFqz21FzRRncUiEtVYtmy0tgbYV8eujuOVAM
t1Jo8IcrpW8KYR2F7JV1XV2ewK3Z9cxHRNXmw20UkvN9Zqc8hNuy6+c3u334
AdxOoaAHtzRO34PbK3TJ76vruxxYV6FFHWL/js+G9RSy6TR/4OPb8H8KFZ99
Miw8C+6gUO/5/Rzn3YL1FWodsy7LNxPuqNDcEWefxd6EDRQa9zCuuOYGbKjQ
BZ8q7RWN7qRQ0xYeN7o1urNC38bHjft5He6i0OOvjh//NLqrQpMuLhrat/Hz
3RTqlDDnwpZGd1fI/82oOS0ar2+k0FF7q8i0RvdQ6OXYowmHGu+3p0Lz5zX7
KzSOp5dCwfnTtV43jre3Qgum3jCZeAc2Zp+3r7nzsnG+TBSaMemTI38X7qNQ
yQ3boYcaf19sqlBMtfqbjFy4r0JnbctzdRvXr59C/WrNA+Mfw/0VOvH500jH
xvU3Y+tpXJoyvDE+zNn6aMZNd2qMnwEKVa7aFX+sMb4GKiQ079nG6A08SKHL
x1KsCivgwQrluEhJ6R/hIQp90dF69LwaHqrQ1jF73Mzq4GHs+5yaF1z8AVso
5DT/1dNVjfvJkt3vg0pV/8b9NlyhffNWfDqoAVspVPR7jJWqNjxCoZahd/Ym
tIVHKtRqvO7RkA6wtULi3ybNozrDNmy/PbLe8qwxf5BC3MC5t7xNYVuFRpf+
2dR3IDyKzWfIzdXmlvBohZaEhfsvI3iMQlPve3b90pjvxrL7n3xj9rmp8DiF
aMO2mnPOsJ1Cb7sbnPrqAdsrdGt16OIQX3i8Qr9/rNKgpfAEhUzct/lOWA1P
VMj7rq1/3GZ4EovXsQl/+0XBkxXaX63fUisWnqLQh0CP7aaJ8FSF/o4LWr5f
hh3Y57c/zZrQ+HvwaQq5GEZGjL8OOyrkZWGTtbfx9+HTFdL0XxjVpwieoZBb
jd/XVm9gJ3a9qYc6jqqBZyp0dUVol1u/YWeWb74+6hunhfrsotDM5OSl6Xrw
LIUmJp0xsuwBuyqU+afJBo2BsJtC1lNjskwJnq3Q4umf/+OmwO4K9c9pczTI
HZ6j0Jm2ES2OL4Y9WL4K75Zlshaey+Y34Iu1diTsqVCbiWGVUw7BXgpNeVXu
UKPA8xQKef+4ujYNns/y2cBCF5dc2FuhJhNmde/+EvZRaOzsux+mfYEXKDRy
cprLe3X0h74Kvcqv7/ihA+zH8sHShHdOfeGFCn03td7Yn+BFChVeeaOsbPx9
+mKFlrajEf0a+11/dn/NJU3n9fAShfQeWdXV7YUD2P7uUPJeU4IDWfwtdijZ
lwEvVUjjUMrFQ439+zKFrmcUePaohpcrtDP4RrmJBs4DKxRK6zpqzOku8Eo2
/u5dwi9YwKvYfEb/d93WEQ5i9dbtgfb0xXAwG8/V87s/bYVDFLpYVRvS+hi8
mq13U6vfGWnwGoUi7/IzVYrhtaw+O4blPvwGr1PooVrr84Pb4/y2nsV36jD3
/gPhDQrtuDS6Z4YDHMr2d3TI0k8B8EaWP/6dUc7vhDex+hRVbNf5DLyZxcvu
VZeNG8+zYQo5L7xxPb8W3qLQ3Z0fn3fTxfl4K8v/eo7eHS3gcHa/nnn119wa
z/8K6a6vGt42tPH8r9AW+7xsvaTG879C7bW72+U2Pg/YodDxldnTrD83nv8V
CnTetcWnA54vRCmUn38oZALB0Qo9Vc+59skX3snu17OwZOoeeBfbf+sWO61K
hXezeG5bFetVAe9h8RLeVeu/xt+P71Xoq82+XzE28D4WL8cLT75s/L14jELm
Oxfa/T4I71dIObbkSUU2HMvWI0LHjquHD7B8PPCIn2UfPI+KU+im3c0XJ9zg
gwo5/FohfIyC4xUyCrN3b9H4/OyQQn8i+qqqf4UPK5RUK85+aoLncUdYv9Dx
6vdtHvBRhX486tOu/X44QSHPmuWJq+/DiWw+3kd2KW2C543HWL81zFJ3cRf4
uELvvy0+7DMCPqGQh/aJj/dmwUmsf3nV5dvhIJhjn++2LbAoBuYVsssxz1qd
AgsKqT5Ubb/5ESwqVF31u1t1LSyx9QiaMzu1LZ4XywqpzJh5r2IgrLB+c/jW
y/7T4ZMKrZwyde6EFfApVp93618JiYFPK5Tbt/PXbxfgMwqFPruXnNr4vD1Z
oQF3//7I/AmfVWjy4ZsDtDrh+f05Nh9aD/Q22cApbL/EhMu9G98fnFcoq8MT
889h8AWF1D0O6D/h4YssXrT+/r2TA19SKKKHtO96JXyZ7fdlTw+dbY33J1cU
au6w+3n0IPgqq9fbf+vYz4RTFTLT6PDiQTCcptChYYX5bePhayweEyonNEmD
09n6jw9csb3xfVMGG39WuG1s4/up6wpJU5Z6teuK91c3FJo2Tm5VYQPfVOjk
ufR9v+bAmayfNhjyYtg6+JZCar07h2w8CGexevd/Nd15OJVbFwDwypAMUVRk
zpw5pVGWNEhUn7FBhYqUJE3GNChTDklFIgoZ3lWJbqlU1KePJkQKXeJWSuhK
JTefu5/nXefP34PnnPPutdfer/PutVJE8+7+QX7MgeI+eb+ndeT/cWBo9iox
uZtcza5v++cHfSL0fWEN229KiiU+nEp+wtb77rSkL6bkp2w/qRkbbmdLfsb2
t/JSDqUu5Occ3C3W9JbeQn7B1ouBm7eMdpNr2XwOiZH/O4xcx+5XbjyZMyuK
XM/i+WCyaaPwedyXHBT7JR/FE+QGlq9uiAvShW5kP5foDj8o/P1XHJTafAyY
dZTcxEF3zsn+7BDya7b+3DO6d9mf/IaDoX1pP408yM1sv7Q5MX6qHbmF7XfV
1I56mJFb2f6g6qdrh/D71rds/Qv8NvvCd7qef3Kg3mPsGVdPbmPXo93c7kIR
uZ0Dff3Md28Pkd+xfNHV8sDeidzB7u+cz8/vE36/2cnyT7tE6JtPFC9/cdC7
7nmIyjXye5bv9gWNqQ0if2DzR/V6nNwM8kcONpwaGj8ijPcu9nmV/d4/yBM+
/8/2z7kHd0R6CJ//50BDtSvPV1b4/D/LB71PBgru0/z8wkHlmWvZITvJPWx/
ISIWKq1E7mX3s7qcy7lKyid9bL0+l5rmsZ38lcWDiaAqQY78NwevHpp31W2n
fNjPQXbytjKn65Rfv7HPO/PXC/lByt8DbH2vNjwQu4D8nQM/20N5OsLzSz9Y
/LTlLHJ/SOvVTw627zbZHStOHuSgtfHwKC17Wj9/sfUytPmvYwJaz4c4eG7c
WjO+gfYf/3DQqVpwX0GZ/Jvdv82V6u0S/j9qmMV/U+euV1eE9/9sf+qZPKDx
m+4vRth+8LW3pYQDeRRCcmb68KNMOm86GmHuHIuK2AE6XzsGwaXi5KijwvPA
IggvZN8GNhXQeWNRhEBFziJ/HFkM4f2qwEkTdtJ5bXGEeYsH6/QbhOf/ETx6
YjaMthae/0e47ersvXo91RsYh1C+8oG5I1D9BEkEQ9tgMVFjqgchhfAq3z89
WJPqXUgjTO6XM81XpfoeMgin3sRPiNOk+iXjEZZmzbGSM6Z6LbIIb7SPdOoB
1aeRQ5gmu2agbB3V45mAsPCIxUoMp3pEExH2j7W92JlL9ZjkEeonHto27xXV
o1JA2C4oni2QIU9CSLLXyihbQfW5JiP8yHA6cDqJ6pVNQahrMVn+q4XquSmy
z3PT4PgdY7ISe78dm5qKjwnr/yFcznAr9X5M9QOV2fuf2XtNNZHqG6ogXAn2
/mHlTfUYVRGCuwN7/YHqSaohTDVbsd3FgOphqiPIymZ0ZapQPU8NhCqD+/U/
lag+qSaC0aKaYilNqrc6jf29+xyPGHOqJ6uFYGVWpqK6gurlarPXu1m5L3Qn
1QvWQTgYfElkdSrVS9ZF8LJtPev6hOpH6yG0ZX7wtxEn6yOYN3/JemJH9bcN
EKLfHrG+kkz1yqcjBPzQssvtpPrvhgixjQ3FAfPJRgi/JI68TrEQ1v9H2Kez
rHzgN/VDMEG4OC+6Oqqe+j2YIixzTkipLaF+FmYIl1QNYn2zqH+HOcLiMrGm
1rPUv2QGwmDaV6/HadTPxQLBt8j3akUu9beZiSBddrfe7w71A5qFMPaW/Bov
Yb8lSwTF9hATR2E/qtlsvEMdTjbOoH5Vc1i8J7aV5An7m81l8TLS0hXAUT+2
eQjPstwM2oT98+YjDBT0fitaLOz/hzDKNSrzRDr1P7RCsNQNidjfT/0uFyLk
nIvU+XSb+n9as/h2iW/oS6R+qICgIT+kPn63EW8bhNJ3ZT5PNxjyXoRwsrYu
96brdN62CI0lHY5eawx4L0Z4F41Km7bq816CIKFQ+N4+XI/3UoQP12/EVJ7X
5b0MYXl1G/pW6fC2Y+Ph6361bVCb93KEzsqwoJcWZHuEt5zskr79WrxXIJjV
CO50VEzj7YDQ42bQuVGB7MjiDbboKQdo8l7J4nGJj2vtcw3eqxAiP0V9nGtJ
Xo3g2vZe2shOnfd/ENbEGLfam6nxdmLzbcejPDdtVd7OCP9vX36mWUuFtwuC
Z2PuZh8TZd6uCCXFu/QFtlN5uyE8MNSc8dlbibc7wok68abJJxR5r2Hza2K7
Q+m9KbzXIhQkaxz2GZrMex1C/u1H/Q0LyesR/okuSiiMn8Tbg41Hn2/06XYF
3hsQbB3CrZZZkTcizE7vV9ibLc97E8J/C1/YN0iTPVn8Tk2P146cyNuLjf/X
kRrVwQm8vRGGWyqcIw+QN7P4WR39WXJYjvcWBCf/2NKoGPJWFk+hjuolSmQf
hMIvt5PLPWV5+yI4Pv7clJM6nvc2Nh9kZsffaJbh7YcwRmSmVIIueTvCFPPs
wKdh0rx3sNdLKdqm2CzF25/lM6dyOSUb8k4WDwk1L0OuSfIOQPgzUWr5Jz3y
LoRqyUkKSpfH8Q5E8Ou2rio3Ju9m41PgVCG4I8E7CMH/8kblpavJexC23Jp2
IbN7LO+9bP712Li5JZD3sfXKq3nljFnk/QiSInWhPzrEeR9g8/nY6dF+Z8jB
CClHnaY7rSKHsPXx3ahl4TLkUBavb12ySmrFeIchqKeGeVelksPZeNllxUVt
JUew/Fhi1njfknwQQeX5a26FNDmSXf83xlOH34vyPoRgmjC6tPAh+TDLl4vc
koxyyUcQtNx6ZnnEkY8i/F7mJ1DYQ45i899n+LX5JvIxhJeTcjNOriQfZ9d3
pDVrog05GiFCt6nqtCU5BsF7rafTbxNyLMsHLYen6E0nxyHsLfvD/ZceOZ7N
T/+lHu765BMsP6gL/HUNyQkIe8SKHjmYkQUIeVcPnyieTU5EGMpSe7FA+H6S
EMK9/YOaHMgnESBrvumOdeRktr70pMV2+JFPIVgP76nWDyOnIGiaH/pmICCf
RpA6H1BZf5F8BiH7zPosuTLyWYS1849k1dWSU9nnNzcKEf1MTkNwdmyNSBWl
8TrH8ml+cVqEBjkdQfV2+vIcK/J5tl9IMckfXk/OYONpKr8qLIycyfKvQNFJ
9jz5AkL33oFFXDk5C+HThJdGS9rJ2QjiQ3JJz0Qo/i6y/FOsunGuPvkSgrHl
se/hjuQctv/6R00tYQ85F6HinafYpnPkPLafeNgwr6uCfBlhuvlVTu0zOZ/F
p/bxnMGJNF8KEHTcdB/5LyAXIqQpHx8T5EMuYvuPlIb8kSQyh9ChkrNK5i4Z
EYoGTFqTP5KvIIzI34iIkaf5e5WtHwv7Cz9Yk68h2HkWqef5S1j/C00Z7LI=

         "]]}}}, {}, {}, {{}, {}}, {{}, {}}}, {
    DisplayFunction -> Identity, PlotRangePadding -> {{
        Scaled[0.02], 
        Scaled[0.02]}, {
        Scaled[0.02], 
        Scaled[0.05]}}, AxesOrigin -> {2784.3750000000005`, 0}, 
     PlotRange -> {{2800., 3800.}, {0, 0.010270561992666637`}}, 
     PlotRangeClipping -> True, ImagePadding -> All, DisplayFunction -> 
     Identity, AspectRatio -> NCache[GoldenRatio^(-1), 0.6180339887498948], 
     Axes -> {True, True}, AxesLabel -> {None, None}, 
     AxesOrigin -> {2784.3750000000005`, 0}, 
     BaseStyle -> {FontFamily -> "Arial", FontSize -> 16}, DisplayFunction :> 
     Identity, Frame -> {{True, True}, {True, True}}, 
     FrameLabel -> {{None, None}, {None, None}}, 
     FrameTicks -> {{Automatic, Automatic}, {Automatic, Automatic}}, 
     GridLines -> {None, None}, GridLinesStyle -> Directive[
       GrayLevel[0.5, 0.4]], ImageSize -> {450, 270}, 
     Method -> {"CoordinatesToolOptions" -> {"DisplayFunction" -> ({
           (Identity[#]& )[
            Part[#, 1]], 
           (Identity[#]& )[
            Part[#, 2]]}& ), "CopiedValueFunction" -> ({
           (Identity[#]& )[
            Part[#, 1]], 
           (Identity[#]& )[
            Part[#, 2]]}& )}}, PlotLabel -> 
     FormBox["\"Square Magnitude, abs/disp mix ON\"", TraditionalForm], 
     PlotRange -> {{2800., 3800.}, {0, 0.010270561992666637`}}, 
     PlotRangeClipping -> True, PlotRangePadding -> {{
        Scaled[0.02], 
        Scaled[0.02]}, {
        Scaled[0.02], 
        Scaled[0.05]}}, Ticks -> {Automatic, Automatic}}],FormBox[
    FormBox[
     TemplateBox[{"0.0003`", "0.00015`", "0.000015`", 
       RowBox[{"-", "0.000015`"}], 
       RowBox[{"-", "0.00015`"}], 
       RowBox[{"-", "0.0003`"}]}, "LineLegend", DisplayFunction -> (FormBox[
        StyleBox[
         StyleBox[
          PaneBox[
           TagBox[
            GridBox[{{
               TagBox[
                GridBox[{{
                   GraphicsBox[{{
                    Directive[
                    EdgeForm[
                    Directive[
                    Opacity[0.3], 
                    GrayLevel[0]]], 
                    PointSize[0.05], 
                    RGBColor[0.368417, 0.506779, 0.709798], 
                    AbsoluteThickness[1.6], FontFamily -> "Arial", FontSize -> 
                    16], {
                    LineBox[{{0, 10}, {20, 10}}]}}, {
                    Directive[
                    EdgeForm[
                    Directive[
                    Opacity[0.3], 
                    GrayLevel[0]]], 
                    PointSize[0.05], 
                    RGBColor[0.368417, 0.506779, 0.709798], 
                    AbsoluteThickness[1.6], FontFamily -> "Arial", FontSize -> 
                    16], {}}}, AspectRatio -> Full, ImageSize -> {20, 10}, 
                    PlotRangePadding -> None, ImagePadding -> Automatic, 
                    BaselinePosition -> (Scaled[0.1] -> Baseline)], #}, {
                   GraphicsBox[{{
                    Directive[
                    EdgeForm[
                    Directive[
                    Opacity[0.3], 
                    GrayLevel[0]]], 
                    PointSize[0.05], 
                    RGBColor[0.880722, 0.611041, 0.142051], 
                    AbsoluteThickness[1.6], FontFamily -> "Arial", FontSize -> 
                    16], {
                    LineBox[{{0, 10}, {20, 10}}]}}, {
                    Directive[
                    EdgeForm[
                    Directive[
                    Opacity[0.3], 
                    GrayLevel[0]]], 
                    PointSize[0.05], 
                    RGBColor[0.880722, 0.611041, 0.142051], 
                    AbsoluteThickness[1.6], FontFamily -> "Arial", FontSize -> 
                    16], {}}}, AspectRatio -> Full, ImageSize -> {20, 10}, 
                    PlotRangePadding -> None, ImagePadding -> Automatic, 
                    BaselinePosition -> (Scaled[0.1] -> Baseline)], #2}, {
                   GraphicsBox[{{
                    Directive[
                    EdgeForm[
                    Directive[
                    Opacity[0.3], 
                    GrayLevel[0]]], 
                    PointSize[0.05], 
                    RGBColor[0.560181, 0.691569, 0.194885], 
                    AbsoluteThickness[1.6], FontFamily -> "Arial", FontSize -> 
                    16], {
                    LineBox[{{0, 10}, {20, 10}}]}}, {
                    Directive[
                    EdgeForm[
                    Directive[
                    Opacity[0.3], 
                    GrayLevel[0]]], 
                    PointSize[0.05], 
                    RGBColor[0.560181, 0.691569, 0.194885], 
                    AbsoluteThickness[1.6], FontFamily -> "Arial", FontSize -> 
                    16], {}}}, AspectRatio -> Full, ImageSize -> {20, 10}, 
                    PlotRangePadding -> None, ImagePadding -> Automatic, 
                    BaselinePosition -> (Scaled[0.1] -> Baseline)], #3}, {
                   GraphicsBox[{{
                    Directive[
                    EdgeForm[
                    Directive[
                    Opacity[0.3], 
                    GrayLevel[0]]], 
                    PointSize[0.05], 
                    RGBColor[0.922526, 0.385626, 0.209179], 
                    AbsoluteThickness[1.6], FontFamily -> "Arial", FontSize -> 
                    16], {
                    LineBox[{{0, 10}, {20, 10}}]}}, {
                    Directive[
                    EdgeForm[
                    Directive[
                    Opacity[0.3], 
                    GrayLevel[0]]], 
                    PointSize[0.05], 
                    RGBColor[0.922526, 0.385626, 0.209179], 
                    AbsoluteThickness[1.6], FontFamily -> "Arial", FontSize -> 
                    16], {}}}, AspectRatio -> Full, ImageSize -> {20, 10}, 
                    PlotRangePadding -> None, ImagePadding -> Automatic, 
                    BaselinePosition -> (Scaled[0.1] -> Baseline)], #4}, {
                   GraphicsBox[{{
                    Directive[
                    EdgeForm[
                    Directive[
                    Opacity[0.3], 
                    GrayLevel[0]]], 
                    PointSize[0.05], 
                    RGBColor[0.528488, 0.470624, 0.701351], 
                    AbsoluteThickness[1.6], FontFamily -> "Arial", FontSize -> 
                    16], {
                    LineBox[{{0, 10}, {20, 10}}]}}, {
                    Directive[
                    EdgeForm[
                    Directive[
                    Opacity[0.3], 
                    GrayLevel[0]]], 
                    PointSize[0.05], 
                    RGBColor[0.528488, 0.470624, 0.701351], 
                    AbsoluteThickness[1.6], FontFamily -> "Arial", FontSize -> 
                    16], {}}}, AspectRatio -> Full, ImageSize -> {20, 10}, 
                    PlotRangePadding -> None, ImagePadding -> Automatic, 
                    BaselinePosition -> (Scaled[0.1] -> Baseline)], #5}, {
                   GraphicsBox[{{
                    Directive[
                    EdgeForm[
                    Directive[
                    Opacity[0.3], 
                    GrayLevel[0]]], 
                    PointSize[0.05], 
                    RGBColor[0.772079, 0.431554, 0.102387], 
                    AbsoluteThickness[1.6], FontFamily -> "Arial", FontSize -> 
                    16], {
                    LineBox[{{0, 10}, {20, 10}}]}}, {
                    Directive[
                    EdgeForm[
                    Directive[
                    Opacity[0.3], 
                    GrayLevel[0]]], 
                    PointSize[0.05], 
                    RGBColor[0.772079, 0.431554, 0.102387], 
                    AbsoluteThickness[1.6], FontFamily -> "Arial", FontSize -> 
                    16], {}}}, AspectRatio -> Full, ImageSize -> {20, 10}, 
                    PlotRangePadding -> None, ImagePadding -> Automatic, 
                    BaselinePosition -> (Scaled[0.1] -> Baseline)], #6}}, 
                 GridBoxAlignment -> {
                  "Columns" -> {Center, Left}, "Rows" -> {{Baseline}}}, 
                 AutoDelete -> False, 
                 GridBoxDividers -> {
                  "Columns" -> {{False}}, "Rows" -> {{False}}}, 
                 GridBoxItemSize -> {"Columns" -> {{All}}, "Rows" -> {{All}}},
                  GridBoxSpacings -> {
                  "Columns" -> {{0.5}}, "Rows" -> {{0.8}}}], "Grid"]}}, 
             GridBoxAlignment -> {"Columns" -> {{Left}}, "Rows" -> {{Top}}}, 
             AutoDelete -> False, 
             GridBoxItemSize -> {
              "Columns" -> {{Automatic}}, "Rows" -> {{Automatic}}}, 
             GridBoxSpacings -> {"Columns" -> {{1}}, "Rows" -> {{0}}}], 
            "Grid"], Alignment -> Left, AppearanceElements -> None, 
           ImageMargins -> {{5, 5}, {5, 5}}, ImageSizeAction -> 
           "ResizeToFit"], LineIndent -> 0, StripOnInput -> False], {
         FontFamily -> "Arial"}, Background -> Automatic, StripOnInput -> 
         False], TraditionalForm]& ), 
      InterpretationFunction :> (RowBox[{"LineLegend", "[", 
         RowBox[{
           RowBox[{"{", 
             RowBox[{
               RowBox[{"Directive", "[", 
                 RowBox[{
                   RowBox[{"PointSize", "[", "0.002777777777777778`", "]"}], 
                   ",", 
                   InterpretationBox[
                    ButtonBox[
                    TooltipBox[
                    GraphicsBox[{{
                    GrayLevel[0], 
                    RectangleBox[{0, 0}]}, {
                    GrayLevel[0], 
                    RectangleBox[{1, -1}]}, {
                    RGBColor[0.368417, 0.506779, 0.709798], 
                    RectangleBox[{0, -1}, {2, 1}]}}, AspectRatio -> 1, Frame -> 
                    True, FrameStyle -> 
                    RGBColor[
                    0.24561133333333335`, 0.3378526666666667, 
                    0.4731986666666667], FrameTicks -> None, PlotRangePadding -> 
                    None, ImageSize -> 
                    Dynamic[{
                    Automatic, 1.35 CurrentValue["FontCapHeight"]/
                    AbsoluteCurrentValue[Magnification]}]], 
                    "RGBColor[0.368417, 0.506779, 0.709798]"], Appearance -> 
                    None, BaseStyle -> {}, BaselinePosition -> Baseline, 
                    DefaultBaseStyle -> {}, ButtonFunction :> 
                    With[{Typeset`box$ = EvaluationBox[]}, 
                    If[
                    Not[
                    AbsoluteCurrentValue["Deployed"]], 
                    SelectionMove[Typeset`box$, All, Expression]; 
                    FrontEnd`Private`$ColorSelectorInitialAlpha = 1; 
                    FrontEnd`Private`$ColorSelectorInitialColor = 
                    RGBColor[0.368417, 0.506779, 0.709798]; 
                    FrontEnd`Private`$ColorSelectorUseMakeBoxes = True; 
                    MathLink`CallFrontEnd[
                    FrontEnd`AttachCell[Typeset`box$, 
                    FrontEndResource["RGBColorValueSelector"], {
                    0, {Left, Bottom}}, {Left, Top}, 
                    "ClosingActions" -> {
                    "SelectionDeparture", "ParentChanged", 
                    "EvaluatorQuit"}]]]], BaseStyle -> Inherited, Evaluator -> 
                    Automatic, Method -> "Preemptive"], 
                    RGBColor[0.368417, 0.506779, 0.709798], Editable -> False,
                     Selectable -> False], ",", 
                   RowBox[{"AbsoluteThickness", "[", "1.6`", "]"}], ",", 
                   RowBox[{"FontFamily", "\[Rule]", "\"Arial\""}], ",", 
                   RowBox[{"FontSize", "\[Rule]", "16"}]}], "]"}], ",", 
               RowBox[{"Directive", "[", 
                 RowBox[{
                   RowBox[{"PointSize", "[", "0.002777777777777778`", "]"}], 
                   ",", 
                   InterpretationBox[
                    ButtonBox[
                    TooltipBox[
                    GraphicsBox[{{
                    GrayLevel[0], 
                    RectangleBox[{0, 0}]}, {
                    GrayLevel[0], 
                    RectangleBox[{1, -1}]}, {
                    RGBColor[0.880722, 0.611041, 0.142051], 
                    RectangleBox[{0, -1}, {2, 1}]}}, AspectRatio -> 1, Frame -> 
                    True, FrameStyle -> 
                    RGBColor[
                    0.587148, 0.40736066666666665`, 0.09470066666666668], 
                    FrameTicks -> None, PlotRangePadding -> None, ImageSize -> 
                    Dynamic[{
                    Automatic, 1.35 CurrentValue["FontCapHeight"]/
                    AbsoluteCurrentValue[Magnification]}]], 
                    "RGBColor[0.880722, 0.611041, 0.142051]"], Appearance -> 
                    None, BaseStyle -> {}, BaselinePosition -> Baseline, 
                    DefaultBaseStyle -> {}, ButtonFunction :> 
                    With[{Typeset`box$ = EvaluationBox[]}, 
                    If[
                    Not[
                    AbsoluteCurrentValue["Deployed"]], 
                    SelectionMove[Typeset`box$, All, Expression]; 
                    FrontEnd`Private`$ColorSelectorInitialAlpha = 1; 
                    FrontEnd`Private`$ColorSelectorInitialColor = 
                    RGBColor[0.880722, 0.611041, 0.142051]; 
                    FrontEnd`Private`$ColorSelectorUseMakeBoxes = True; 
                    MathLink`CallFrontEnd[
                    FrontEnd`AttachCell[Typeset`box$, 
                    FrontEndResource["RGBColorValueSelector"], {
                    0, {Left, Bottom}}, {Left, Top}, 
                    "ClosingActions" -> {
                    "SelectionDeparture", "ParentChanged", 
                    "EvaluatorQuit"}]]]], BaseStyle -> Inherited, Evaluator -> 
                    Automatic, Method -> "Preemptive"], 
                    RGBColor[0.880722, 0.611041, 0.142051], Editable -> False,
                     Selectable -> False], ",", 
                   RowBox[{"AbsoluteThickness", "[", "1.6`", "]"}], ",", 
                   RowBox[{"FontFamily", "\[Rule]", "\"Arial\""}], ",", 
                   RowBox[{"FontSize", "\[Rule]", "16"}]}], "]"}], ",", 
               RowBox[{"Directive", "[", 
                 RowBox[{
                   RowBox[{"PointSize", "[", "0.002777777777777778`", "]"}], 
                   ",", 
                   InterpretationBox[
                    ButtonBox[
                    TooltipBox[
                    GraphicsBox[{{
                    GrayLevel[0], 
                    RectangleBox[{0, 0}]}, {
                    GrayLevel[0], 
                    RectangleBox[{1, -1}]}, {
                    RGBColor[0.560181, 0.691569, 0.194885], 
                    RectangleBox[{0, -1}, {2, 1}]}}, AspectRatio -> 1, Frame -> 
                    True, FrameStyle -> 
                    RGBColor[
                    0.37345400000000006`, 0.461046, 0.12992333333333334`], 
                    FrameTicks -> None, PlotRangePadding -> None, ImageSize -> 
                    Dynamic[{
                    Automatic, 1.35 CurrentValue["FontCapHeight"]/
                    AbsoluteCurrentValue[Magnification]}]], 
                    "RGBColor[0.560181, 0.691569, 0.194885]"], Appearance -> 
                    None, BaseStyle -> {}, BaselinePosition -> Baseline, 
                    DefaultBaseStyle -> {}, ButtonFunction :> 
                    With[{Typeset`box$ = EvaluationBox[]}, 
                    If[
                    Not[
                    AbsoluteCurrentValue["Deployed"]], 
                    SelectionMove[Typeset`box$, All, Expression]; 
                    FrontEnd`Private`$ColorSelectorInitialAlpha = 1; 
                    FrontEnd`Private`$ColorSelectorInitialColor = 
                    RGBColor[0.560181, 0.691569, 0.194885]; 
                    FrontEnd`Private`$ColorSelectorUseMakeBoxes = True; 
                    MathLink`CallFrontEnd[
                    FrontEnd`AttachCell[Typeset`box$, 
                    FrontEndResource["RGBColorValueSelector"], {
                    0, {Left, Bottom}}, {Left, Top}, 
                    "ClosingActions" -> {
                    "SelectionDeparture", "ParentChanged", 
                    "EvaluatorQuit"}]]]], BaseStyle -> Inherited, Evaluator -> 
                    Automatic, Method -> "Preemptive"], 
                    RGBColor[0.560181, 0.691569, 0.194885], Editable -> False,
                     Selectable -> False], ",", 
                   RowBox[{"AbsoluteThickness", "[", "1.6`", "]"}], ",", 
                   RowBox[{"FontFamily", "\[Rule]", "\"Arial\""}], ",", 
                   RowBox[{"FontSize", "\[Rule]", "16"}]}], "]"}], ",", 
               RowBox[{"Directive", "[", 
                 RowBox[{
                   RowBox[{"PointSize", "[", "0.002777777777777778`", "]"}], 
                   ",", 
                   InterpretationBox[
                    ButtonBox[
                    TooltipBox[
                    GraphicsBox[{{
                    GrayLevel[0], 
                    RectangleBox[{0, 0}]}, {
                    GrayLevel[0], 
                    RectangleBox[{1, -1}]}, {
                    RGBColor[0.922526, 0.385626, 0.209179], 
                    RectangleBox[{0, -1}, {2, 1}]}}, AspectRatio -> 1, Frame -> 
                    True, FrameStyle -> 
                    RGBColor[
                    0.6150173333333333, 0.25708400000000003`, 
                    0.13945266666666667`], FrameTicks -> None, 
                    PlotRangePadding -> None, ImageSize -> 
                    Dynamic[{
                    Automatic, 1.35 CurrentValue["FontCapHeight"]/
                    AbsoluteCurrentValue[Magnification]}]], 
                    "RGBColor[0.922526, 0.385626, 0.209179]"], Appearance -> 
                    None, BaseStyle -> {}, BaselinePosition -> Baseline, 
                    DefaultBaseStyle -> {}, ButtonFunction :> 
                    With[{Typeset`box$ = EvaluationBox[]}, 
                    If[
                    Not[
                    AbsoluteCurrentValue["Deployed"]], 
                    SelectionMove[Typeset`box$, All, Expression]; 
                    FrontEnd`Private`$ColorSelectorInitialAlpha = 1; 
                    FrontEnd`Private`$ColorSelectorInitialColor = 
                    RGBColor[0.922526, 0.385626, 0.209179]; 
                    FrontEnd`Private`$ColorSelectorUseMakeBoxes = True; 
                    MathLink`CallFrontEnd[
                    FrontEnd`AttachCell[Typeset`box$, 
                    FrontEndResource["RGBColorValueSelector"], {
                    0, {Left, Bottom}}, {Left, Top}, 
                    "ClosingActions" -> {
                    "SelectionDeparture", "ParentChanged", 
                    "EvaluatorQuit"}]]]], BaseStyle -> Inherited, Evaluator -> 
                    Automatic, Method -> "Preemptive"], 
                    RGBColor[0.922526, 0.385626, 0.209179], Editable -> False,
                     Selectable -> False], ",", 
                   RowBox[{"AbsoluteThickness", "[", "1.6`", "]"}], ",", 
                   RowBox[{"FontFamily", "\[Rule]", "\"Arial\""}], ",", 
                   RowBox[{"FontSize", "\[Rule]", "16"}]}], "]"}], ",", 
               RowBox[{"Directive", "[", 
                 RowBox[{
                   RowBox[{"PointSize", "[", "0.002777777777777778`", "]"}], 
                   ",", 
                   InterpretationBox[
                    ButtonBox[
                    TooltipBox[
                    GraphicsBox[{{
                    GrayLevel[0], 
                    RectangleBox[{0, 0}]}, {
                    GrayLevel[0], 
                    RectangleBox[{1, -1}]}, {
                    RGBColor[0.528488, 0.470624, 0.701351], 
                    RectangleBox[{0, -1}, {2, 1}]}}, AspectRatio -> 1, Frame -> 
                    True, FrameStyle -> 
                    RGBColor[
                    0.3523253333333333, 0.3137493333333333, 
                    0.46756733333333333`], FrameTicks -> None, 
                    PlotRangePadding -> None, ImageSize -> 
                    Dynamic[{
                    Automatic, 1.35 CurrentValue["FontCapHeight"]/
                    AbsoluteCurrentValue[Magnification]}]], 
                    "RGBColor[0.528488, 0.470624, 0.701351]"], Appearance -> 
                    None, BaseStyle -> {}, BaselinePosition -> Baseline, 
                    DefaultBaseStyle -> {}, ButtonFunction :> 
                    With[{Typeset`box$ = EvaluationBox[]}, 
                    If[
                    Not[
                    AbsoluteCurrentValue["Deployed"]], 
                    SelectionMove[Typeset`box$, All, Expression]; 
                    FrontEnd`Private`$ColorSelectorInitialAlpha = 1; 
                    FrontEnd`Private`$ColorSelectorInitialColor = 
                    RGBColor[0.528488, 0.470624, 0.701351]; 
                    FrontEnd`Private`$ColorSelectorUseMakeBoxes = True; 
                    MathLink`CallFrontEnd[
                    FrontEnd`AttachCell[Typeset`box$, 
                    FrontEndResource["RGBColorValueSelector"], {
                    0, {Left, Bottom}}, {Left, Top}, 
                    "ClosingActions" -> {
                    "SelectionDeparture", "ParentChanged", 
                    "EvaluatorQuit"}]]]], BaseStyle -> Inherited, Evaluator -> 
                    Automatic, Method -> "Preemptive"], 
                    RGBColor[0.528488, 0.470624, 0.701351], Editable -> False,
                     Selectable -> False], ",", 
                   RowBox[{"AbsoluteThickness", "[", "1.6`", "]"}], ",", 
                   RowBox[{"FontFamily", "\[Rule]", "\"Arial\""}], ",", 
                   RowBox[{"FontSize", "\[Rule]", "16"}]}], "]"}], ",", 
               RowBox[{"Directive", "[", 
                 RowBox[{
                   RowBox[{"PointSize", "[", "0.002777777777777778`", "]"}], 
                   ",", 
                   InterpretationBox[
                    ButtonBox[
                    TooltipBox[
                    GraphicsBox[{{
                    GrayLevel[0], 
                    RectangleBox[{0, 0}]}, {
                    GrayLevel[0], 
                    RectangleBox[{1, -1}]}, {
                    RGBColor[0.772079, 0.431554, 0.102387], 
                    RectangleBox[{0, -1}, {2, 1}]}}, AspectRatio -> 1, Frame -> 
                    True, FrameStyle -> 
                    RGBColor[
                    0.5147193333333333, 0.28770266666666666`, 
                    0.06825800000000001], FrameTicks -> None, 
                    PlotRangePadding -> None, ImageSize -> 
                    Dynamic[{
                    Automatic, 1.35 CurrentValue["FontCapHeight"]/
                    AbsoluteCurrentValue[Magnification]}]], 
                    "RGBColor[0.772079, 0.431554, 0.102387]"], Appearance -> 
                    None, BaseStyle -> {}, BaselinePosition -> Baseline, 
                    DefaultBaseStyle -> {}, ButtonFunction :> 
                    With[{Typeset`box$ = EvaluationBox[]}, 
                    If[
                    Not[
                    AbsoluteCurrentValue["Deployed"]], 
                    SelectionMove[Typeset`box$, All, Expression]; 
                    FrontEnd`Private`$ColorSelectorInitialAlpha = 1; 
                    FrontEnd`Private`$ColorSelectorInitialColor = 
                    RGBColor[0.772079, 0.431554, 0.102387]; 
                    FrontEnd`Private`$ColorSelectorUseMakeBoxes = True; 
                    MathLink`CallFrontEnd[
                    FrontEnd`AttachCell[Typeset`box$, 
                    FrontEndResource["RGBColorValueSelector"], {
                    0, {Left, Bottom}}, {Left, Top}, 
                    "ClosingActions" -> {
                    "SelectionDeparture", "ParentChanged", 
                    "EvaluatorQuit"}]]]], BaseStyle -> Inherited, Evaluator -> 
                    Automatic, Method -> "Preemptive"], 
                    RGBColor[0.772079, 0.431554, 0.102387], Editable -> False,
                     Selectable -> False], ",", 
                   RowBox[{"AbsoluteThickness", "[", "1.6`", "]"}], ",", 
                   RowBox[{"FontFamily", "\[Rule]", "\"Arial\""}], ",", 
                   RowBox[{"FontSize", "\[Rule]", "16"}]}], "]"}]}], "}"}], 
           ",", 
           RowBox[{"{", 
             RowBox[{#, ",", #2, ",", #3, ",", #4, ",", #5, ",", #6}], "}"}], 
           ",", 
           RowBox[{"LegendMarkers", "\[Rule]", 
             RowBox[{"{", 
               RowBox[{
                 RowBox[{"{", 
                   RowBox[{"False", ",", "Automatic"}], "}"}], ",", 
                 RowBox[{"{", 
                   RowBox[{"False", ",", "Automatic"}], "}"}], ",", 
                 RowBox[{"{", 
                   RowBox[{"False", ",", "Automatic"}], "}"}], ",", 
                 RowBox[{"{", 
                   RowBox[{"False", ",", "Automatic"}], "}"}], ",", 
                 RowBox[{"{", 
                   RowBox[{"False", ",", "Automatic"}], "}"}], ",", 
                 RowBox[{"{", 
                   RowBox[{"False", ",", "Automatic"}], "}"}]}], "}"}]}], ",", 
           RowBox[{"Joined", "\[Rule]", 
             RowBox[{"{", 
               
               RowBox[{
                "True", ",", "True", ",", "True", ",", "True", ",", "True", 
                 ",", "True"}], "}"}]}], ",", 
           RowBox[{"LabelStyle", "\[Rule]", 
             RowBox[{"{", "}"}]}], ",", 
           RowBox[{"LegendLayout", "\[Rule]", "\"Column\""}]}], "]"}]& ), 
      Editable -> True], TraditionalForm], TraditionalForm]},
  "Legended",
  DisplayFunction->(GridBox[{{
      TagBox[
       ItemBox[
        PaneBox[
         TagBox[#, "SkipImageSizeLevel"], Alignment -> {Center, Baseline}, 
         BaselinePosition -> Baseline], DefaultBaseStyle -> "Labeled"], 
       "SkipImageSizeLevel"], 
      ItemBox[#2, DefaultBaseStyle -> "LabeledLabel"]}}, 
    GridBoxAlignment -> {"Columns" -> {{Center}}, "Rows" -> {{Center}}}, 
    AutoDelete -> False, GridBoxItemSize -> Automatic, 
    BaselinePosition -> {1, 1}]& ),
  Editable->True,
  InterpretationFunction->(RowBox[{"Legended", "[", 
     RowBox[{#, ",", 
       RowBox[{"Placed", "[", 
         RowBox[{#2, ",", "After"}], "]"}]}], "]"}]& )]], "Output",
 CellChangeTimes->{{3.697380196870062*^9, 3.69738022453295*^9}, {
   3.69738120644156*^9, 3.697381218845481*^9}, {3.697381390262064*^9, 
   3.6973814149986258`*^9}, {3.697382726544573*^9, 3.697382771936445*^9}, {
   3.697383320463059*^9, 3.697383334442672*^9}, {3.69738411782265*^9, 
   3.697384132757762*^9}, 3.6973848452886343`*^9, 3.697384923556677*^9, 
   3.697601511541514*^9, 3.697601555942726*^9, 3.697601619135022*^9, {
   3.697601781773243*^9, 3.697601792659019*^9}, {3.697601866587949*^9, 
   3.697601906525158*^9}, 3.697601973983725*^9, {3.697602026157802*^9, 
   3.697602060947057*^9}, 3.697602104235785*^9, 3.697602156127253*^9, 
   3.697602234520664*^9, 3.6976022685800734`*^9, {3.697728773892742*^9, 
   3.697728778976403*^9}, 3.697730691789096*^9, 3.697730880898604*^9, 
   3.7041687029844923`*^9, {3.704168737090179*^9, 3.704168751534914*^9}, 
   3.704168830312695*^9, 3.704180748559599*^9, {3.704438862651815*^9, 
   3.704438878609145*^9}, 3.704439613872281*^9, 3.7044396460114717`*^9, 
   3.7044398462526817`*^9, 3.70444018521459*^9, 3.704440261368833*^9, 
   3.704440479779065*^9, 3.704440520508609*^9, 3.704440613655449*^9, {
   3.704440654275449*^9, 3.70444068414475*^9}, {3.704440761571751*^9, 
   3.704440782581643*^9}, 3.7044408320326567`*^9, 3.704441683865844*^9, 
   3.704442550223621*^9, 3.704442588601861*^9, 3.7044426270842133`*^9, 
   3.70444265747591*^9, 3.704443894986624*^9, 3.704443955629135*^9, 
   3.704444301277575*^9, {3.704444380445656*^9, 3.7044443927569923`*^9}, 
   3.704444511217133*^9, 3.7044446423110647`*^9, 3.7044447371939983`*^9, 
   3.7044447974309273`*^9, 3.704444841617218*^9, {3.704444966977043*^9, 
   3.704444980462398*^9}, 3.704445172137677*^9, 3.704445203416891*^9, 
   3.7044456193809633`*^9, 3.704445747186962*^9, 3.704446301655848*^9, 
   3.704447035255495*^9, 3.704447550188068*^9, 3.7044494797494307`*^9, 
   3.704449995725503*^9, 3.711257261567083*^9, {3.711257399456373*^9, 
   3.7112574118973017`*^9}},ExpressionUUID->"f6d08689-14a7-4a42-ab8f-\
19a16df73df8"],

Cell[BoxData[
 TemplateBox[{GraphicsBox[{{}, {{{}, {}, {
        Hue[0.67, 0.6, 0.6], 
        Directive[
         PointSize[0.002777777777777778], 
         RGBColor[0.368417, 0.506779, 0.709798], 
         AbsoluteThickness[1.6], FontFamily -> "Arial", FontSize -> 16], 
        LineBox[CompressedData["
1:eJw83Xdcjf//P/CMaCt7KxJRdoWSp1RmSSIykhKikgaySkoRoZSRIrrmMZKR
hFSUTd5GMlIpI1tKxO/1+Z5Hv/c/79v9duqc67xez3V1znUxWOTvvLi5iorK
g9YqKv/7///9V5ZOr250vv7t99Yr/+fX6TTcTnwytWW00uXpNGLYfn9ZC65I
pwV57m3adIAr08lq8PSc1T3gN+m052nhujd94ap06jvVcMbsQXB1Ou13uDPh
vjn8Np1mvxzs7jAWfpdOx+2upNybAL9Pp8udazVdneAP6ZRnM11RMRuuSadJ
2m6RwR7wx3QK6Z+crOUDf0qnDZlSnbAK/pxOOna9kievg7+k07vv++O+RsBf
02m9+9Unh2Lhb+l0MMsmdNpe+Hs6zb35YH2rFPhHOgVZjtTJ5+DadPI7m20d
eRL+mU7+1UmvpmbBdemkVT2otstVuD6dsp0rImpuwL/SydG1x66CYrghncLP
TuqZVgr/TqfVhSXDIivhP2z9osYX+36EG9PpTVyzZvN+wn/TqYtJfP60f/C/
dHrhvL7nJLUYpVU4Op1h13GiHtyMo5UZ609O7Qo350htfeanWX3gFhxNaR7+
1NsEbsnR1WbhAevNYFWOYjRcLidZw604Mo1Mzc+aALfm6FiWdtQrJ1iNo0H3
HTS03GB1joS07BHWnrAGR8tH1huGrIA1Odo/MrAqMxjW4uhxr60b6zbC2hzd
Xrj3G0XDOhw9W646cdduuA1Hz8/ZbnlzANbl6G3BdQUdg/U46jpItfDIcbgt
R1v5TU/VzsPtOOqomVMVnAu352iVu33d2xtwB456lp1qs+gh3JGtp2qC2evn
cCeOjsfu9POugjtzNCLMLvfrZ7gLR9JYryERv+CuHJlFJxd0bbFN6W4c3VrP
bc7SgrtzpGtXun1eR7gHe/8p1x630od7cjT3sf2888ZwL47WeSQa+A2H9TnK
nfR14MAxsAFb7+EHwj7Zw705muFVYpjlBPfhqOzmnx7RbrAhR79bzg5Y4AX3
5ajbEltDSz/YiP1+CwOrnmvgfuz5Tzlfbr0Z7s/RP13bU3XbYWO2PgcWd/q0
Fx7A0cxDpr/ep8IDObKf3HnuJxE24Sj5Im9Tnwmbsvj77XlW7TI8iKNzmqVZ
vYrgwRydqjnsPKYYHsKOL31atMdzeChHS68k2cdWwcM4Mj/Ri7v0BR7O0c9N
oZm1DfAIjkySHgaNUN2utBmLtynzv6xtA5uz+PnhZHK9C2zB0cTPnwZ1MYRH
sp+XNv5dNQgexfbvpOORhyPh0RzJ4pkeluNhS46mr9QOFR1gK4766F3K6Tkb
HsPi7emgmgOLYGuOyt0e6fT0hcdy9HLjgIHCapg46hB1csKozfA4Fk+dPvo8
iIVtOLpuH3hwZRI8nqNxaSWvOqbBthyFOKjNLFDAdhzdiW6pt/Y8bM+RT6uC
7yPy4Aksvs+1alF/G57IkcbuPbZ5T+BJHLkdHH45vhyezPLzy8XgFR/hKRxd
udEiYGo9PJWjuvB3Z4e3iFXagR3/kemTe+vAjhw5vjYa0bkLPI3lm4Xb2g6G
sBNHtU/Le3UdDE/nqKX9ZVOj0bAzRwrHL8IoO3gG249uEUkuTrALOz6zrf9C
5sIzOTLa2a76sDc8i6NHW+xcigNgV5Y/X8lBcwM8m6PDOamOU6LhORx9WudT
tCceduPoyJW68tcp8FyOrIc3cCMleB77/QWDeySdhedzVHnG3bExF17AUdjR
BeOX34bdOVp4REP19RN4IUfzrR2SF1TAHhylDevWtvITvIjVD78g/4AG2JMj
P2OvS61a7VDai+3/dxXVY3rwYo7u5a+YNqkH7M3iWf1R+s/+8BKODC6t0lOM
gJdyNM1v28FlBC/jKNR1hcPgqbAPR219g4Y0usLLOfrip+H40BNeweLr15GT
Gf6wL6tHXlsz9q2D/TjyiF63OHor7M9R0IQrwWHx8EqONtn6vwtLhQM4avX8
ZGGMDK9i9db0eKeD5+FAjh70PVh2Jh8O4mhj5FnjJ/fgYBYvNWMbmj2HQzj6
Vh45x+wtvJqtT9kzx4Af8BqOGmcfeH1WZafSazm6ebVflxbacCir1ymf/szu
Aq9j8R+9KOF8X3g966+j/1X1HAZv4Khk78Q/O63hjRxVZNwsbT0F3sR+/nWX
HTGucBirvznFndp7weFsPa9t2s2vhDdzVPW18vf4DXAER7H8hFnvYuAtHI2M
aiMkJcKRLH/VFPWOR+EoFo/bE6a1OQVvZfV77sQzT3PgaI7WnHMcJN+AYzjq
/dz8WtRjeBtHBW33hS2vgLez/MjQWzrnCxzLUdzAKRFOjfAOjlw7/Chx0ohT
eidH7YcVBLp1guPY8a5bN9vXEN7F8mFAeVzMUHg3R+/zigxOWsN72H52U+v4
cgocz/JtaXhQxzlwAkdnbXvazfaG93KkKSX2PRoIJ3L0ocMpp7owOImjyLxh
6jN3wvs46pFweE7OQXg/R2d2R081FeEDHK3+GVXDn4MPsnljvJ2tSQGczNHo
6aELsh/Ahzh64fHezvkVnMJR4bAlqj9q4FSOXuvc51Mb4MMcuX9RSx7QcpfS
R1g+pMUv1NCE0zhyctTq91kPPsrRkzZ/fzztDB9j+1HXcK+wF5zOEd8h+dJF
I5hjr78pPP+MKcyz/rfAufr0CFhg9fN7zqBzlrDI0Zb+o9Mu28ASR7vOGEy4
PQmWWX+PyNV/5QQrWP59vzOizhU+zlGnGLWY9u7wCY7G/DLrY+ENn+SoeFgf
dXdf+BRHa5ceo9ggOIP1/657711eB5/myEX/6cWfm+FMjmZlumqO2Aaf4ah+
tWpByG74LEcU/ezD5X3wOY5ubHgSrXUYPs/ybV3LI+48nMXq3+iA0Vkn4Asc
BeuYze14Ds5m8+pPP/XQS/BFVt+O2U2pKIBz2H5urTZyvg1fYvGRrJ97/SF8
maPPe0KnjCuFr7B8KMgMu1oO53KUXeDpNeE9fJWjk7eMfhd/hfM42nb20CSv
X3A+R3vU/Fx+q+xWuoAjrn6c/j41+BpHfZcXZYzWha9z1NBwRruiE1zI0YE/
V0bu7gUXsfq+mbOw6wffYL/vPqDNv0HwTY6WmbYtuGwO32L54GQ8d4s1fJv1
24axJdPs4TscXR40cLyBI3yXzUs3Cg7Vz4TvcaQS9uHjo/nwfRZvZufqshbD
Dzj6WLKx+IgvXMzmpTv3T+8Khh+y+mW1IDVyA/wf659nX6eERcKP2OOjemaF
74Afs35q8+pr9F74CUe2D+qdEw/BT9nzB00oF9PhEo6uuZ7i8o/DzzjKm2TA
V5yFS9k8d3PXe/XL8HO2Ph3/rja/Dr/gKMM0YNayu/BLdv5Q0RCb9hh+xdH2
N2d6l7+Ey9h8evNqz/7V8GuO7Lo6RAd9hss58nbb7l1YB1ewebhLdq6+yh6l
K1n/P6x2LEwNfsPmnTu166p14SqODDMOVLp0gavZvH71SkWRAfyWrfeG4ZvG
D4DfsXoTcDOnYBj8np0vjnRPm2oJf+Bo/dZis9LxcA07HzXV3LByKvyR9feu
PzdozYQ/cRSwOMr65Hz4M9t/p7MFs73hL6w+TN3cUd0f/sr6Z7Pvo3JXw984
spjRzmxjGPydI3FRrfb4GPgHR4lJGTd19sC17PziqHfA6wPwT470o0epXTwK
17F6cGDm3oMKuJ6dD22v6RlxFv7F+o/Nz6kBl+EGjgLXmr1fXAj/5mjoyN/J
HvfhPxz1e7nK36sEbuRoUt/Hy/3K4b/s+cx8kzd9gP+xep+9U3PfD1iFp7bf
U/PPN8LNeHp6s/29l63ilW7O04EP/iO1deEWPM16aKMxvgvckqc170ynhfWG
VXkKTyjTuzYQbsVTS6cu8/XM4NY8aeWnWy62htV4Ovd4UVbuBFidJ/s7Vi/7
TIc1eIqcMzhrpxusyVPIObvpzbxgLZ52PHtpvt4X1uZp1JPbA1RWwzo8eW2+
/Gd7GNyG2XV6Rq9tsC5PBpmGDhfjYT2eTt0o+W/BIbgtT/2S2zlo8HA7nuRP
IdmXTsHteSq0lgzWZsMdeCq7MHOrVQHckSfNEX2+tL4Ld+JJo9flhaVP4M48
RYc/fHHuNdyFp7RPeisOfIC78nR8g7FuVC3cjafBebfurv0Hd+fJskBWBKsn
KN2Dp4/1G06sbQf35GmiZf3TyB5wL54mXXsw5EA/WJ8nZ+P87HNDYQOeho7p
Xf7MEu7Njv/tna6t7OE+PG0eEp8yygk25Kl6o/baYDe4L0+ew96eveAFG7F4
Of1yYSt/uB9PnzblRM5dC/dnxzth/pALEbAxi4cfihW9dsIDeErM5e137oMH
8jR2ottN1aOwCU9hh163iDoOm/I02W35P50seBBPDzLNbhzOgwez+NsZ52t5
Bx7Cji/uaf3LJ/BQnmaPCF+9vRwextOISo2f9BEeztOrlmrh/+rgETzdatO9
b2HzvUqbsfibs/zRPm3YnL0/off5wM6wBU9i1J8Hrn3gkTy9H9tjsN0geBRP
cW6nn1iOgkfzxCd++8/SFrbkqeOXHkPspsFW7P0c3vDN1Q0ew5NjT6++QYth
a57m9jYt3r8SHsvTzGNjmt9YBxNP+S9aXGm2FR7Hk/HkOj3bPbANT3P4fS13
HYLHs+OpDTj8RoBteXq+uuNn2zOwHU+1p3s3HL8C2/N00tfqlv4teAKrLyfb
rjj0GJ7I1jPwyd8+5fAknuwKjLaf+QhP5qlX53Ytp/2Cp/B04lTequ8tE5We
ypNemGfZEV3YgT1/n4Gz3LrDjjx5vJr1ont/eBpPaokDN70bDjuxeCyotc0d
C09nz79efeSRKbAzT6lueR6xrvAMnhrDI26Fe8IubD8Tzm8M94dn8nRWvr9l
+zp4Fk/7pk2sTt0Ku/LUf2Xqycvx8GyeRs9bUF2dCs9h65fVfl83BezG3s+a
ObfmZMFzeVpVfHNbWgE8j6ccc52y2vvwfJ6+j7E4NeMFvIC9/p+HEy6+g91Z
fLyPTTL9CS9k++vxQyE1T1Lag6fHGxR7h7WBF7H8673E/Vo32JOni41vOnn2
h714stjRcFvTDF7Mjr93VOyVcbA3T3Vv13ptdISX8NT9zeNFE+fCS1m+/zm+
t8dSeBlPX+p6af4Ngn14+rpl/oN34fBynjJG8z/LdsIreFIcdIipOAj78jSu
c0bSVwH2Y/GtazNE8xzsz/LhSZjHkHx4JetvGY2jPO7DATz9HLhgbMoLeBVP
S55rX6x+DwfyZGM3QnVMPRzEk4rUvH+K6j6lg3la4HXSVLMdHMLy/0aw/hZ9
eDVPnfQSNdQHwWt42mM28+d+S3gtTwOf//loPgkO5am1eenvV7Pgdaz+VdgM
2OsFr+ep6r9tEbNWwRvYfg7SaWsYBm/k6V9fk7LGHfAmnpzeTKivOAiH8WS2
tMjrsQiHs342t/OQR+fhzSw+/6R7lV2DI9h+fyvXqn8Ib+Fp+WDb4d3L4Uie
ppXL46Z+gaNYfX5kPCv6L7yVp/u9BO0HWvuVjubJW9NhtVE3OIanvXFT06KN
4W087bZ+e6jOAt7OU+Aw/7WB9nAsT9t+jbH94wLvYPkcfll7jye8k6cVLZe+
GbEKjuNJ+nT5WWUYvIuniNsujUfi4N2svw8pmrciBd7D06bkAjXb43A8T7pL
musZ58AJPLkctY/sdgvey9MWVc/gbs/gRJ6OFZp97f8OTuKp7w5RzbYe3seO
x+7srRWtDyi9n6fDd7iiox3hAyzfe1apvOsLH+Spt+YVXSszOJn1m+jslods
4UM8rXT1eqfpAqfw1PXe5FvRnnAqT26H/55rFwgfZvl5sO0FxWb4CIvnkG4v
Z+yB03iq3HpymHoafJSnxbu9829nwMd4+ra6JDnlKpzO06WWabc2PoA5nmyP
uM3zfQ3zPK1tmzLX5ysssHwZ1vpxcLODSos8GQlDnsbpwRJPN1LO+GUZwDKb
J0NNuM9DYQVPRTFDtpvZwMdZP57Rsv02Z/gET1Yms8d9XASf5GnGmwc27oHw
Kda/dEv7lkXAGWw+Ovu8zj8BPs3Tod/W13XS4UyeokqXpuSchc/wdP7alR1r
r8NnWTxM5Y/YPYHP8bT/Rli1/lv4PJtXW8orNH/BWez9PQy3VtVIVvoCm0cu
z/fR6QZn87TuQHyjkQl8kc2HA4JUp42Bc3hqkzUlLsoRvsQelz2EO+7wZZ6W
GtbPNwyAr7Cfj51yadtmOJfNe8Z7HqokwFd5elTT5mRUOpzH07wSL8/u5+F8
nrY3/qi9WgQXsP6w5mzg6mfwNVbvju55Z1UDX+epQ5K/V9u/cCFPv4S+X+va
HFK6iO3Xp4jkjwbwDZ7WZzkGfh8O3+Rpp8bYzer28C2egjo0fzx4Nnyb1TNp
5DpvH/gOT+rHQzYeXw/fZfU/wqamZRx8jycuov2DFUfg+zwVuM0a9SYTfsDq
y+pFQ/2uw8Wsv6+IuNa6BH7IzkdmfG92+gP8H9v/3hWRK/7Cj3hKdz4RaqGX
ovRjtn7a/41pZwg/YfmvZffynzn8lPWrVlU+jZPgEjYf6MZ905wPP2P9tE5j
y8CVcCk7P0npOGheBPyczVeOC/8dSoRf8PRSZ2urryL8kqfP37o4z7wEv2Lz
0NKkLzfvw2U8LQtb8WV6Jfya7af5D/f3dXA5m3/PhDgkaKYqXcFT6K7+hdN6
wZU8WWsPKO0+HH7DU4BTVNJve7iKnV8dGKZR4wZX89Rstfa4T37wW55aXa6f
3TwCfsfT5ffqIcZJ8Ht2/jEzcsMiGf7A5q+U0DXHr8A1PD18Vuyv8R/8kcX3
jmkr1r6FP7F6LsWENPyBP7N5adKaW9fVDiv9hadBWyp9urSDv/L0n05ij+Ae
8Dc2b7SPqC7pB3/nKevxttsThsE/eCruGXz/shVcy9OLU19/Wk+Af7LzuwtJ
44umw3UsHyzfXHCbB9ez/r7Gev5Pb/gXT0fmfhxyMABu4Gl8mf7ISevh3+zx
wJpgla3wH9avZ0/4mLsbbuTp6M3nR7clw39Z/x1tkDKfh//x5JD6u2TUaVhF
oPuL787pdQluJtDaSc976RTBzQWKFCYMavUQbiHQs0d6W1u/hFsKFLe0q0nb
d7CqQPYxPXsZ/YBbCdR7TJbH+H9wa4H2nphfu0zjiNJqAhUFLizd3wFWF+hK
cU37h/qwhkAmLdSPdjCBNQVq5ZcQ5WEBawl04r197jkbWFug179OOnVwhHUE
cvhrNnLDHLiNQC9XdVj9yQvWFShxXk7Q0pWwnkATrD90/bAObiuQ75H5XVdv
hdsJ9P1nymqteLi9QC3VulrIKXAHgR6P6Dx/hgR3FCgpI/djy3NwJ4FWXO30
8cpVuLNAOZ8bF2y5A3cRKGLC4AnOJXBXgWqibUTjN3A3gXrNF6I1vsLdBRob
Lb398Qfuwdajy/Lbb9XSlO4p0IEDFeZV7eFeAj0cXTngoz6sL9CP323lRhPY
QKCqZ+8vdBoF9xaooC57jqUd3Eeg4TnpsUunw4YCGakcdkmdD/cV6PCk4Yqy
ZbCRQE4PtwWahMD92PFvMyoK3wz3Fyi0g/qxsp2wsUBlhz+rTDoIDxAooMjp
aTYPDxToTcTcPuZnYBOBmun+fJadC5sKtPVxTt3EO/AggS67NFtVVgIPFmi/
yo1x4VXwEHa8JrcXDPwODxVoz/ug3Jf/4GECfax5Mf+g1lGlhws0Z8kDU48u
8AiB+nwqNBpiBJsJlO9Sba02HDYX6OD2ZivejYUtBPqwPv7ow6nwSBbfI2q8
rs+BRwkU9cra+ao3PFqgYxl/jK8FwpYC/XRorHwQBlsJZBt3c131DniMQJ1D
UqtUD8LWAlV2XNLDVIDHCnRh68VO88/CJNDfO5W39+bB49j+33oy/Mk92Ibl
7yCz8QYv4PECpc6Z+DXwPWwrkDyn1Yh7dbCdQEF3tZoNVz2mtD3b7+eHHVLb
whMESul6Qqe9PjyR1YuoayN3m8KTWP0J6J7b0RKeLJDn6u37jk2EpwikvnLH
2dGz4KkC3V1srVHiCTuwfDn25sSmANhRoFdq94cP3gRPE2jHMEVeVSzsJFDf
kPhJ3AF4ukDNc4ee8xVgZ4GCowpqrc7BM1g9uNyltl0B7CJQ94c7D397AM8U
6MnhNpVPX8GzWLwEdpCvf4RdBcpuzZVd/A3PZvm0x9k/Sz1d6Tns9YvMx+V0
gt0E2vWxbmxhX3iuQMPe5buUDIfnCZTs5rT02zh4vkD+50sWtXWCFwhUu6K3
yagFsDurP61Xyd4r4IUCtXdPKDwQCnsINGV85wf/RcOLBJoV26pdhyTYU6CV
Tof5uemwl0BDx9SGCJnwYoEcR6Us/X0V9hYoLS/H0+U+vITF94wGx8yX8FK2
Xve26nb+CC8T6Pmv7js3/4Z92Ot9rlN8U+eUXs7y9+Tz6Us7wysE+iq096gw
gn0F0pvud9nTDPYTaM01K4d342F/geqCXb8EOsMr2fqXdNnWwgMOYPs10PNP
kj+8SqBlFon9h26EA9n+D9z/+W4sHMTy+9As/YCDcLBApxq/+XaS4BCBrLeb
1V3NglcLJFTNTF5ZCK8R6I912zF9HsNrWX8MOJlVUgmHCnTN/NfH+O/wOpbP
c20uTm/OK72e1R/NxX/b6sEbWL01yE940gveKFDDbvu5qYPgTQKNfOYxyGcM
HCbQ7M267y2mwuECPTrxZJnaXHgzc+716NJlcATbv1ZrDDLWwFsE2r1OTydm
KxwpUIcDdv09E+EogcZYuUwamw5vFejbTs3JPc7A0QLd+eN8tTEPjhEod+iN
OWUP4G0CefUJmFFQBm9n6zO1TZj4GY4VqNr306m4v/AOgeY+LzsXoi0ovVOg
xRXjFi3oDsexfjO6brP9QHiXQB47V70dNBreLdD2npkenSbBewTa5zfh0j9X
OF4gd61pN6q94QQ2H/msn3EvGN4rkMr9jsbntsCJrJ/P+9MxOR5OEoh6H3sX
lgbvY/OCi76vVwa8X6DyHfq+9rnwAVY/+/04Y3QPPsjmEym2jepLOFmgq26b
g8tq4ENsHqjoN/XCbziF1e+T+gfiNESlU1m9Xtzf1LMLfJj199tniof3h48I
lH653rWZBZzG+qtZdcwtO/ioQMeXmZvtcYGPCZSp5Wk00xNOF+h6XKZx+1Uw
x/rRVkvNe2EwL9DUXq8SI+NgQSCFMGufRQosCjTKYlhppQKW2PO7vhiw4yIs
s/pXkuY85CasEMhVPtXj7lP4OJt/7ndz9a6GT7D6tLjyRn0tfFKg2KxfFNlS
UvqUQCVhz0202sEZAhmvf3k91gA+zeqByrKrrYbAmQJxSwMq11rDZwQ6Xf++
7s1U+KxAv5fcyp88Fz4nUM9NbXSFZfB5Ni9fv3KscTWcJdAi+9pJU6LgC2xe
nPWycFcCnC3Quk35VXfS4Iusni7T8m+eAeewfv3c1njQFfgSm3/vGLx0ugNf
Fsh7bdQsn1L4Clv/HTFzQ9/Buazezg89F1YHX2Xx3K9qyAZVWek89vjcQwn+
7eB8djy/smRXA7hAoFWHR+4bMRi+xupdJ8/TrcbA1wVavia58s5kuJDl1wXn
xpjZcBGrhzMX3BrtDd9g8X2vdc+yQPgmq/8W2tfWhsO32Lyaxe9qHQffZvOL
0e7pMcnwHYEm71Qv+SvCd1n9K3xev+Q8fI/1e+2lEQUF8H02X25LndK+GH7A
+u23dn1dX8HFbF7Tqa+IrYEfsp93MJp/9hf8n0DSZCPv+60USj8SqJvrsEcv
2sGPBepaZxX+Qh9+wvrP3J/j7pnCTwW6+OjB59Oj4RLWX6w0vaInwM9Yf5ym
WDPNBS5l+ai9R03NA34ukHN9wOcMX/iFQPPmvlJ3CIVfsv0JdjIriYJfsf6Y
0sdpVjxcxuaX2cdGFaTCr9nzz9Qt7q2Ay9k87p3cEJAFVwhUuHDt3owCuFKg
fxVPI1/fh9+w+a7Lt5PNXsBVbH5ybfVL7x1czerzycUT2tbCb9n5w9LAzc2b
HVf6Hds/d2lPuRb8XqAZzkc8TneGPwgU3qbNswBDuIad37V+6GswBP4okMa7
dnTVEv7E5suNyRucJsCf2fnBWw29e87wF1avrvSrsloAfxVoyel37/Yvg7+x
/Wq9VqMqCP7OzvdaDbcwCIN/sHw1P75wyna4VqD1cVlrvBLhn2z+Wuu1asUR
uE6g/tnNbDwVcL1AT836vph4Hv7F4m2/NLpHHtwgUL+X55zLbsO/BSrlsnvu
eQL/EagxImj/sHK4USAX7e+Xr9bAfwWaX5oYO7YO/sf2Z177ZopmJ5RWEUl9
a3D31lpwM5HuWdVMm9YRbi6SccLOYVH6cAuRCgMt78oD4JYifTcyH5Q7AlYV
Kda0n3u+NdxKpPI33f3PToRbi7RRN9Y30RlWE2mPqdNy73mwukg2Z+TQvt6w
hki3+0w8+dAf1hRp2yezngFrYS2RXlrXvGjcDGuLtChxYqvQWFhHJNsJO0+9
2Qu3EUmzaHEdpcK67P2Vl/7cLsB6IrnmLbx9PQNuK1KaWmHi12y4nUgXno8L
0SqA24vkON4rttMduINIHa+4BLV7DHcUKf3vqCUqr+BOIh3rlFz7ohruLNLv
pHE2ii9wF5FWtbEJWP4L7iqS9Z8WQrfmJ5XuJtLHxNHalzTg7mz/NlYUTWsH
9xBpqY1ty/+6wT1FGvpf9btJhnAvkeIeHEzPMIH1RfI97+ulaQYbiPTqB+/i
OgbuLdKP13fT99rBfURyOXAo+roDbCjSvpzmg9/PhPuKlKPT47bKAthIpAi1
kQka3nA/kfxsi3Ja+8H9RSr+eOhPXTBsLNK1yss/SjfAA0R63XD7Z2YkPFAk
L7H92LAdsIlIPf5r0Bi3FzYVKWR//b6fyfAgkc5rJ/U/cgweLFLLcp8GUsBD
RPpZ18bpcSY8VKSt5YYrPC7Cw0T64GK/pzwPHs7WM0yjtdtNeIRITgv/tCl6
AJuJtPhX4neTEthcpLOR9Cu6DLYQafleu2XPq+GRIq3X/y+232d4lEjR238e
9/kJjxZp5eGdnbhG2JLF4xhBw7f5KaWtRDrVPD6oRSt4DHv/D1e1T1SHrUUq
iEwK7KsNj2WPuxdnZ+jCJFLis+ntLNvD40QK+5rCXe0E27B8XnIgxa4bPF6k
eTqhfQt7wrYiTVG7vti+N2wnUh+1Wdvy+8L27PV2Ol62NoYniPTesKdplgk8
UaT4pNDmQ4bAk1i9MFngww2HJ4s07HnL3d0s4Cki2Ue8S4sbDU8VqXm3/NvN
rWEHkRI+hFsGj4MdRTLPndq92haeJlJZ143JsyfCTiLpLT3y7sYUeLpIUVPy
PCynwc7s/Txr533CGZ4h0ulKn3MGs2AXkd5aXg/dOweeyeKxq12p+nx4Fqtf
CYYqmxbCrux4dS/p1XrCs0Wqytw0csUSeI5IwZXfkyt9YDeRtl88s2SBHzxX
pNmRfldLAuB5Is0Y+7x4VjA8X6S7Xa4VPFoDL2D17c+vK7PWw+4svzVnfCzZ
BC8UycH8eLB7BOwh0sJL1eHVUfAikUYXvh69ahvsKdL1L6tv/NsBe4nUQFX/
4nbDi1l8lp47ZLAX9mbvrzJn57l98BKRkm+dbDEtGV7K4nvcKNMPqfAykc5t
+Ga5/SjsI1JohMfCwTy8XCTZ5+fNJxK8QqQDCjXFlhOwr0gnAv8bbn4a9mP5
9mn1npqzsD9bn/QvdfwFeKVIXx93Tlh6CQ4QqdP9Y4mDrsKrRNKerj+4oQAO
ZOv36UPsrSI4iNWP0NGv0m7Dwaze+erMDLsPh7B4nWHRw+s/eLVIx62neTs+
hdew9bXKWjD2ObyW+eb+ERZlcKhI7euaB1hUwutYvfy8+631W3i9SGuDVmQ5
1MAbRLr/xkvN6wu8USSNkWoqm3/Am0QShIPX+Xo4TKSgkK4Rj/7A4eL/rr+Z
p9ksQ+nNIvWNnrBmkiocIVLn8sWNcerwFpFG2kzRe6UNR4o09ueCEvO2cBTL
3/xToUkd4a2s34g/uzTrBkeLZCZtKw3sBcew/rRzacXnPvA2Vj9ODpwZ3B/e
zuaDK1ouLU3hWPb7Ca+aHxoK7xDpSpjTkLHm8E42z1TEWH4YDceJ1Ghc5n5k
LLxLpJIRVrketvBukQy6dtxkMgnew/K1ctXlZo5wPHt95/LU185wgkh/Dq63
ve0K7xVJdVjZ7avz4ERWz8IHz8nzgJNYPl7QUb/rDe9j/SLmyO/K5fB+Vq9q
oqe1DoAPiPS4uqy3WQh8UKT8GdbxfuvgZJEOHlJcygyDD4mku1O+3DIKThHp
k7bpaY/tcKpIWh/2ZN7cBR8W6eifzGdjE+EjIo3Q3zTu6kE4TSQTp5aq047A
R0V65rzU+h0HHxOJEke02qWA00Ua8N0laPxpmGP55d/hcIssmGf1srn+4fuX
YIH1D5fQbVI+LLL3uykiaPcNWBLpwaOvqyLvwTLL94P390c9ghUiZd7a8Ceh
FD7O8ucRf/zUa/iESI/cplwpqYZPiqT29ZSN7if4FJtfS30muvyAM9j8ddu5
LL0BPs2eP3lrF9Vmp5XOZPPNFKs/Aa3hMyLt1c8xqdGGz4r0r5N+/6D28DmR
KrSG/FHvBp9n86lazdnjBnCWSM7fYjzc+8MXRDozLlCj12A4W6Thx20u1pjB
F0VKKb26ocgKzmH9rn212+nx8CWRxn0tdpMmw5dZPde+u+XUdPgKy78s+1cF
s+Fckcbzd/2r3eGrLH65zpadl8B5InGTf9q6+sH5LF/4mbuOBcMFrB6pjO2l
sgG+JtLJDcXflm2Br7P5o8xOs3w7XMji0ap8ydJ4uEikd4pmrRsPwDdEGrUi
ZMbhNPimSEXs5NVZgm+JdKclP7zdafg2qw9ZZS9fX4DvsOfznXj08lX4LouH
9r+DxBvwPZG+lHSbkPYAvs/itf6BplgCP2Dvd5P9mUuv4WL2fP3ShpS9gx+y
/qOvuVL3G/wfi9c3aQsdG+BHIo3puOXz/uaZSj9m86pDrtp3DfgJmy9VFiTN
aQc/ZfXRfVbknW5wCctHi/iLjobwM5Yfr2oMXpjApWye7NU/dY0Z/Fyk/v1/
dDawhl+ItLrLkimP7OGXIuWVD7+wdxr8ih3fxG7PFs2Gy0SqrOqSaOUBv2b1
Ia7lf7194HK2PlOi1nYIhCtEmuvfc3n79XClSN1P94ztFQm/EWmzo3jZfCdc
xfrvkJMVc5LgapFaD/z0LPow/FYk/dGfN+eL8DuRdtxteUE9E37PzjeMJs2Z
mwN/YPt/Ktk66xpcw9Z30zEb/XvwR1af84vGxD+FP7HjmT28tV45/FkkD/e7
Qfs/wF9EKq2wmWtSC39l/Xto3O5bf+FvbH8rnnYNVjuj9HfWD1yuh/dvC/9g
xx85asebbnAtO7/88qS5oi/8k50fBKjz6wbDdWy+m1hn5TIKrmfnj8bbo8zG
w7/Y+Y67n20vB7iBzT+t1c31XOHfrD7MDO+i6QH/YfX0V7astRxuFOnG7llC
h2D4L+t/wzNu9N0E/2P9W7eyyCoGVpFofv+C+W7xcDOJ8nqVW288BDeXqGOf
bQYCD7eQaPz7/AtPMuCWEkU/dM7WyoFVJbp7Sv+o7XW4lUSVPtLc8Ptwa4nO
7x2YmvcMVpNo+vpbfdTewOoSnarwSpn+GdaQaP/NqLyUX7CmREcmBtt8bnFW
aS2Juu0YcM9GB9aWyOeva+f9nWEdiWJCl9z+2htuI9HiC+v3TTWFdSVKfRDS
X7SA9SRaU/bVqLUN3FYi/0cTx3hPhdtJ5LAoqd31WXB7iYbp5jgZecAdJBoe
6nYgajncUSKXEy8SqoLhTuzxs6EVdmFwZ4kmjRve/9g2uItEB59o8c33wl0l
Kuio6eGeCndjx3Mju/yCCHeXqMeV9vl6Z+AeEn3eXJvkfRnuKVHvSv2f54vg
Xuz5BLsA1YewvkRBy5slO76ADSSyPFbZOr4a7i3RzBchdsVf4T4S6bS3rNT8
AxtKNNT+zKqxrc4p3VeiDSY+G1fowkYS2ff+FL+nK9xPokujy6wzDOH+EvXZ
8kO9aBBsLFGbtfUbH4+EB0jU/fBTo+c28ECJerpxMU+nwiYSdX11aNCtWbCp
RP0dvxSfXggPkmhQsNXhOB94sEROGyIneATBQ1i8tFnr1G8jPFSiLzu0bF5v
hYdJ5DV0S9rO3fBwiVxnhNYNOgiPkOh+ddW1q8dgM4nOGfbbY38CNpdojKtq
Wc552EKiJ1W5wwyvwiMl8o7sqL3+JjxKonmxE7/mP4RHs9+P6ufx+zlsKVHb
yq4vDapgK4kWvTR+Z/4ZHiPR+7CWLUbXw9YSJZdpKQY0O6/0WInM1i30UtOA
SaKoK6/l4rbwOIm+WZgeiu4G20i0fqVVsbEhPF6immSfLudMYFuJTDak/DAx
g+3YeqpnvtkxBrZn+VQd7vfUDp7A9qfFJ10tR3iiRJ4TPzn2nwVPkuj7hn2S
yQJ4skSrx5pwnb3hKRIldehZ8MEXnipRttR7a3ow7CCRUbfRq+w2wI7seBdc
VLu1BZ7G8uG2+12zWNhJohanHCdExsPTWT419q/POgA7s/jV7uB9/wg8g+V7
8M2OtwTYheXP20O7hJPwTIk691qTt/QcPEsircm1u7Quwa4s/vb5H9+dD8+W
aNRx/X11N+A5EhkW9i4ecx92k0g8vP6F52N4rkSbZ5mOWfYcnidRJ6eRwQ7l
8HyJbvTP0NB9Cy+QKD+pMOLUR9id1VuXh0sGfYcXsvX74T42ph72kGjCtZEJ
uY3wIom27Q36+rB5ltKezGvDK/Jaw14SPV4/pD5WC17M6rHd1ctD9WBviSjt
Y+GpDvASVs/Va9PVu8JLJYqQv6qP7gkvkyi3/ec543vDPqzefOg3qa8RvFwi
jeA5a14ZwyskOjSkPibAFPZl65s0unfpENhPooSLfaq7jYD92e9f2hE23AJe
KdFCvRH7DEbDAWz9Ui+VvLGCV7F+qLj+bdNYOJDFe8L7PZ/HwUEs3qfdWT7C
Fg6W6Po1w6GO9nCIRKcrr+6zmgivZv1z4363f5PgNezxD7eHJE6B17L4XXX6
iYoDHMrq9ZIX2mMd4XWs/3QySnCaBq+XKCdsn52ZE7xBomfZdY01Td7I+unN
8Jmrp8ObJAqVVnb4r8lhEt0JWaLewhkOZ89/bM2//+/NEh17O7DocdPPR0jk
8SjCfF2Tt0gU0KeF/tem14uUqNmJjHkjmxwl0ZluBoX//3i3StTBLMBqdNP7
iZZoRPWM5B9T4RiJbn7VvbGpaT22sXlhbAxf2rRe21m9fDeql1rTesZK5Fhm
3VW1ab13SNRgMzOyeDy8k+X7nBfTVjbtVxz7fYvny19aw7vY/KPReKd7037v
ZvV38IteJqPgPWxeSLfsqWUOx0t0cuRku5xhcIJEIwOOxVkNhvdKVB+5qyF2
IJzI+tP2v5HH+8FJEn2cuHVESh94n0TFF3003XvB+yW6NWZn2y9N+XFAoto5
oS7TO8IHWb5Onv1yc1N+JbP61OfzlS1N+XdIIuP0w5quTfmZItHLvMWPfzWD
UyXqd/+mhe8f5PdhiZZ4fJiU8RM+wuL3ma/x9S9wGqu3pzbWyu/hoxKleK3O
XVQJH2OvP2ygz7sXcLpEG1uf8hv3BOZYfTfd+senqZ7xEv1ak2Tr3VTvBNa/
zhqFDs+DRYlOFBYXF2fDEounnduibDNhWaIr66LuRcuwgvWXH/Q+9Sh8nO3v
Er8O2w7CJ9jzm9buntBU309KZD7wTdrTbfAp1o9G++8YsxnOkOjp7Of7QtbC
p9n8xm3R2bISzpQo3vj6KO8l8BmWz0t+L+nR1K/OSjS4KOCt6AKfk2hgsbuW
1hT4vEQfzEqNbMfBWRI9DO8U42wBX2Dz6PFtDhamcDZ7/r0ntL/3hi+y+jpi
v2FUZzhHIpWnGp+/aMOXWD2b7XlreAv4MqvPQ5O6TGuaB66w/I02tBz/Ec6V
aHtbtXjdcviqRBmfMyLPP4bzWL1e3rBm5C04X6LYjI7/xV+BC1i9Ctjx70Ym
fE2iPyEDF5fy8HU231rW+xc1zUuFbP+WDojdHQcXSbR7fvd+FhHwDYnuCXTy
Qgh8k/XDqI4JXZrmt1sS1c3pae86H77NPPiueaATfIfF15iop77j4busv/6t
sJtkDt+T6GuN+byWxvB9lp979q9I7QY/kGji4GdvuurAxay+Ld9osVoFfijR
1TZZD858w/z7H5uvHs/p+18l/Ij1V8fbRx89hh9LpP+g+ZULTfP3E4n6Jqx8
F5YNP2Xz193GvQMVcIlEexr+WGQfgp+xeX6o/njTOLiUzWOc38DIpvOH5+zx
kaMX5wXAL9jxDOqw+M0i+CXL39ZFqZ9mwK9YPw6ZsO2lLVzGzifidLefNYNf
SxRXM8Uk0Agul+iTacXrzp3gChZf6lF9+dZwJau3d0tX9qzH+dkbNj/rh47Z
9BaukujHg9KWN5/C1Sy+3rvSvyL4rUQ2Tzov63UBfsfy8VK7+gEi/F6iFQ3/
FvfeD39g88Jdx4Gtms5fa1i9Nu2T+3gN/FGi9nmTkhOWwp9Y/es91IJmw58l
0q5+3frZBPiLRDv867YssoC/stdbu8/wmRH8TaK0n/7zxnVsOv9n+bl7YfI+
1abzf1a/l7h3KvuBvxfUSvT6dml050r4p0SJr3wW2zyE69j50rIWBgvy4HqJ
bC/VDVqRAf+S6PL1z818m/4+0iCRnk2Fpkcc/JvNZ4btL0/cCP+RqPVg9RhD
X7hRIquM6Oc/5sJ/JZoWFN8vezL8TyLukfvToFGwikymWjPn9e0PN5OJ399K
/3ZHuLlMq6oHxy1ThVvItFLnVPu/3/H3rpYyXbgR2XVbOawq06n4W+o6TX9f
ayVTj4+Zk7ddgVvL9OhOpO2/47CaTInW++f7JsPqMpW00jZ4vA3WkEkje0vC
qLWwpkwz//SwSWr6+6SWTKd9O0d+nglry9RXNfe8jS2sI5Nhps/w3cPgNjI5
mYQ4lerDujJ1fm7nbdAG1mPH85dueTbi779tZTJ5ff+/tA9wO5n0J7k/eVkC
t5cp55+LUeciuINMdhGd2087B3eUqftzrW8Rx+BOMm3cu0v3/B64s0zGJX8u
v236+30XmcYePzaliz/cVaabM/5rMWk+3E0mo1v3h6+ZAneXyXG+59/0UXAP
mX5q9//0oB/cU6Z+r9Un/u0A95KpzdCyhQNbwvoynQ/2jJ3zDZ//GMg0/q5J
j5imz596y3RSPOuVfRfuw9Z/p2vmxxzYkMXLvymz+8hwX5nWhCuOzN0PG8k0
JWvV88StcD+ZKtLXuDxq+ryyP1vvZmtdOnnBxjKdkNsYzW/6vHWATDaW2f+7
K4PSA2WqTn+6oHYQbCLTHpUTMyb2gE3Zfs/xMDusCQ+S6f60xriG702f/8v0
2/lm89z7TZ//M+v5eCQdb/r8X6bZ3KAjoduaPv9n8TF2T3+fJU2f/8v0cE37
ed62TZ//y/Thr1WKv0HT5/8yTXBMmRb1F9/fMJdp576nd6VS2EJm+Z285kUW
PFKm/gdO8j0T4VFsPd/XnPELhEfLNLjZlLo7TrClTAnaL/OtBsFWMh0+V+p7
URMeI1Ncfor95Hf4vo+1TI9fSIfeXYfHyhTkcyp3/zGYZLqxdtdvt83wOJna
3lm4z3QhbCNT5hf/V3rW8HiZFvhM6qTWHbaVaVbDhS26Dfg+l51MVz+Ebx/w
FLaXifwu3plxDp4g05vMQNNdCfBEmcrMZtW/WgVPkmmJ9/jQ8dPhyTLNF1wa
swfDU1i9ml52w14HnirTmDMbjKqbvp/nINMwC/XZybdgR5nW+QlHvCV4mky+
4+7a2sfATjIt7DA23HIpPJ3l+7/2e+0nwM4yeTfk5ywxgmfI9LJvz+GpTd+P
dGH1r+XsoR8r8f3JmTJdzNf6PL0AniXT93CbtDtHYVeZzib7bVoYAc9m779x
7QUNT3iOTFsiBz+6YwO7sfqb9WqB2BueK9OOgshryc3heWy93/wzFcrx/db5
MlUOuHHxVh68QKYXDxp3tT4Ku7P9PeJ+d24EvJDt7xi3+KKm7+96sPXa2Pqv
gy28SKbk7OEDawxhT5n82i8yP6oKe8m0/sr9UYFV+L7xYpnujdvgOK8Q9pap
9GT/2AUCvEQmnYq56qEx8FKZlkvLS0/4wMtYfatd37FxCuzDfv9n9B0vU3i5
TN3sPNpW6cArZOr9KbM27Au+/+3L6s3ZcZojimE/Fu/ikHKVpu+b+7N6+3DZ
ruq98EqZXIJV+r9dDQew/d399kJzN3iVTB+zGmZaWMGBMh27X6cR1RMOkmn6
o9iqTypwsExZu2fVBlQ0ff9fptXT3ti0ud70/X+Zhm/KLbkuNH3/X6aY2T75
+7Y3ff9fppAAT7VIv6bv/8s0ymHQqe3Tm77/L9OKcuerihHwepksOi8a97YT
vEGm3aN/jbBuun5iI8vPxddSTzRdb7FJpq5VUVtG5cFhMqnzVjqvmq7nCJcp
7G7J4dQYeLNMHSt/yqG+cIRMeqqqJiunw1vY+8883D3MDI5k+V6fsEbqAkfJ
VLv+5ajPjbjeZatM85JOzHEsh6Nlcp3qd7/wOhwj0zP7q3vnyvA21s/yow+r
74K3yxQZWFX1IAiOZT/vMHbBmTnwDplUFlj/PmUN75QpO+xJRmEfOE6mPp0n
B9erwbtkep7ZZ+T4T7h+aTfLx+M2NfxDeA+L54tPNxtdgONZvgT51lxOgRNk
ql9+3yVgC7yX5VuM5qsxPnAi+/3TSaqGTnASW2919orm8D7Wr5qL/1l1h/fL
tD1ttLN/c/gAi4/joztefIvr0Q7K9PZGnrr+PTiZ5cvBBR1SzsKHWH28p21g
lgynsH6hb9/+TdP1dqkyuTnUPjredH3eYTafNY+YGucEH5Ep70Lx/BgLOI3F
0267zwd7wkfZvKCX8+a6KnyM5dP7pL4aH3H9YTqr70cv7Vn8H8zJFG+fqFty
EeZl8vmmu9nrKCzI9Op27KrW22FRpn1lmzZeXQVLrL99cxsQ7wbLMi26c8dt
fdP1ngqZNizU+LF+AHyczX+610sS2sInZBLrR3/Ob8D1pydlMjcy7qRRAZ+S
6Uzuk+FLbsEZrJ4O7NivNBM+zeKn65jixU3X02bKdH3f4I6tI+EzrF60nPfw
si98luV/s0vvYmfB52RKm/NsZMBY+LxMHR7fSF3eH85i+685pHGdHnyBzQOm
mxfY1uJ65Wy2P+mb++UUwhdl+lanqet+AM6R6e/qjbKJL3xJJvvf9t6GBF9m
8+geI3/7dvAVtv8uezftqcL13bns+bMGOKllw1dZPXRK2cfvgPNkyvUvarPS
A86XKT8zbbmHGVwgk3/wRI916vA1mbQN6o5deoHr4a+z+A3Ued/vNFzI5slD
uhUXopqu/2fzqEPauMC5Tdf/s3zav+3cjCFN1//LlPTs9Fc31abr/1k8uBml
RTfdb+C2TIF1eiHPT8J3ZBpyOL/rrEj4LpunLohWtW7wPdavFjtvvTAEvs/6
/cjM42mt4AcyTXOy9Ml4jvszFLN48HtpX3kafsjmuwFrq0fHwP/JlD5W9/MZ
d/gRm19U7v2bbg4/lsnsiOpFPW34CZsnlvS7+r0C9794+r9+VZRRlw2XyCT9
SB7Yo+n+G89kUnMPuu25DC5l/e7oqKG3CH7Ozi+WfK517gy/kOkud/xsw2fc
X+Qli/+PKRp5hfArmSKWN+4QUuEydn5R0ebp8dXwa5mcQ4zCHkyDy2WyGpfU
vV1/uIK9fmm2zSoVuFKm8mNvoz49xf1d3sjk8e9d/NYMuIr1G8WaT1bb4Gq2
H1fedNfxhN/KpFX3+kRD0/1v3slUsFl9ePMO8Hu2PtNfmRt+wv12PrD6P7DI
fmEhXMPq9xHVT2cPwx/Z/H7j1DnDUPgTO18pPGOsmAF/ZvV/4I27U0zhLyz+
268wadEa/srmzT7PCx+U4f5I32Q6atG27/ls+DubJ75lXz+dAP9g9b7lkEEF
fnAtOx6bgNL3E+GfrJ+s6+Fg1Aeuk6l1p+UqIY24n1W9TIoA/YCSJ/Avdr57
p22o02m4gZ1/FOXPK42Ff7P44f1d1yyB/7D67rmqxMgGbmT9oPiIU1V3+K9M
2+xsjc813a/sn0xVVa3u7i2GVRR0pvA7v6Xp/mnNFPRPWNJzczTcXEHLQlon
7fCEWyjo6KqzwZw13FJBbu2iut/uAqsqqDHmzIfGH033/1PQ5LrEcZb3m+7/
p6A2E/aERshN9/9T0OoM7a+Popru/6egza8WNw5d1HT/PwVlnnxVmzim6f5/
CurQ3DmhRdP9B7UUVNav5Htw0/0MtRW0e/Uxq8/3YB0FUXTVNT8ZbqOgu43T
K79HwboKWn5H/f2GRbCegtZo7jbSsobbsp+3zq461HT/ynYKMjBPDBpWi/th
tlfQgbmLOt24D3dQ0OHNIe08FHBHBbUyGSb92gp3UtBwq3dd9njCnRXUudf9
Q8Zj4S4KWjiz2vdKV7irghZ5V112/on7r3ZTUN5Qo7zyB3B3BRklb0v3Ow73
YMeze3l8bTTcU0GeszecDvGCeynoy6Csvl/HwvoKmtjFYadXN9hAQQUr4wtS
P+L+wL0V9CNluux5DO6joKcVF7+0nQsbKqj32SkKWQ/uq6D4wOKagUW4H7OR
gmzGj8navRHup6BTeq6apSPg/gqqzI4uUf2A+2EbK+jvmCQt3SPwAAUFfnXf
UjcLHqigFdyejtlasImCtKVlO2fm4f7kpgqyi3dXFK6GByko9mZ5Xx1TeLCC
nmW1Sjdqur/8EPb+tw0r0mm6v/1QFk/+dwwKpsDDFKQ29a2FrQo8XEFemZUR
sWea7v+voAkmXVYdWAqbKWhMagff5d1hc5ZfOTMu/bmHf8/BQkHDVsxKmxIB
j1TQiPZ2TjPN4VEKMp5tV9PxHf69jtEsv4q0YncchC0VNKO7v9k5B9hKQbbP
3r7Y8Q//fssYBT2fauSjlwFbs3gUoo6PWQSPVVB7OrisTTuYFLQxPc0hIj9K
6XEKCk76V7s3ELZh8ZYgfxjfBx6voB3fjh2NKY5U2pY937TZGz3DYTsFDRil
WnhnMGzP1r+yR2bBiy1KT1DQ6dwjHrbb4YkK2lq46tnEkfAkFs+u6dp3KyOU
nszysfukonu74CkK2qdoUTzJCp6qIO/69/ctqjcr7aAgzf3nHPfuhh0VdP15
1IX5lvA0tn/f2njGVoYr7aSg5HGXN3XfAU9X0N6sh33VzWBntj+PNkx1eB6m
9AwFBQyuvFmxGXZRkM/Ewa6F/eGZCmrI1dF8c3CT0rNYPA3ouPNK5UalXRVU
3Gbdg7Ym8GyWT7FPDB8GbFB6joIMg9tu/3F2vdJuCpIE1Syf+nVKz1XQWzc9
HeNR8DyWLyu/jem7JlTp+QpKs9Z1cD67VukFCnJxtE9I/bJGaXcFhTQcU/ln
DC9U0M+qHP1FHquV9lCQk5BpkJ0YovQitt5Lx92uuxGstCfLv5+J4Zq/g5T2
YvEnDhz5xhhezNYrZtWaoFmBSnuz92McMkcIW6X0ElZfOLcN/kKA0ksVNNL+
mnbWnZVKL2PHO8l55asyf6V9WL1o/XVGawM/pZez+F4e1OXq3BVKr1CQ7lrV
lm92+Sjtq6D6ZUesJ+cuVdqPPV/wvofX33kr7a+grLcPjg7WXqz0Spb/Ro/m
zx7gqXSAgrY4ryTNcR5Kr2LvP/Bkyz5pC5QOZD8/JGjevjNuSgex48+Jm97+
wiylg1m/uWj8ZuhJZ6VD2P5f+RXS1tRB6dVsfcM8td1f2Cq9huXnBJNrpc9H
Kr1WQSpq/pvfNvRUOlRBuRHDXn2y6TP2/7yOPW7hkZloZ6n0elbPnc03FCbZ
K72B9Y+DjTmKU9OU3sheL/+7z9jVLkpvUtBSva3LDY3nKB2moCE1uuLOT/OV
Dmf727XlUVUvD6U3KyjBPVjuUOqpdAR7/nYujVfneSu9hcXj8vEtbN8tVTqS
Pa4zPetn2HKloxSklZwWNszQT+mtChKc9fzSl61UOpqt5/e/BZMLA5SOUdC8
ljWTzAYGKr1NQevfTzHZszdI6e0KyqmacyuuVYjSsQp6f+1b9vyNq5XewdY/
q12RSeMapXey+hP36c+giFCl4xT052v4sSTd9UrvYvFkleZwMH2D0rsVVPXf
/Dv+NpuU3qOglxed9bnAMKXjFVToFRc1YnK40gmsfy/Z/OWf4Wal9ypII+X3
074tI5ROZP3Accr8gmo4SUElvz0tG+5tUXqfgjpKlveqciKV3q+gTYkd/8gn
opQ+wNYnpjZvefpWpQ+y+ah4rDD+SLTSyQoKbbNr7My0GKUPsXlmkX5qnrBN
6RQFnTi+bdaJM9uVTlVQp9xGT8vrsUofZvFllttvx4sdSh9R0Ldbj2cWNuxU
Ok1Bs9zvf2vFXuP/fFRBV64kb8o7Ch9j+fHULFCw3K10OquvHzd+vfkY5hS0
4YVOO6vgPUrzbJ66OfOxdqd4pQUF9UzXa+OcA4tsPa59mtF1cYLSEquvnYa8
X623V2mZ1deikSfXXYUVCroRYaUwC05U+jjrL6fbnT5rkqT0CQX5ddioo/kW
Pqkg1TLdr+P5fUqfUlDRsMfbfX32K53B+tnv/Jr4oQeUPq0g8/pvD6/+gTMV
FBTvF6Vy+6DSZ1h9frTmkGtqstJnFbR9iUHx7ZBDSp9T0NS57a55OqcofZ7l
38mIvB7DUpXOYvHZtcvVPxqHlb6goPB/FwN+bYSzFXTz+xnnZrXwRbZ+3G7t
Nr5HlM5h+Rk1yK9bNXzp/9Vg52E5pl8cwEdDi4gRbTTToPIqEsk26SRTWhVt
Kq+0ICJJTCiU0rRYmlAqtIvntOBnydYYZorfUEiKIaRCtGhfmHNdz5k/P1dd
7/u8933uc3/PQ/uRZD5P0ydT9A0631K3IQqv2DcFuPHSoa/CK0t0KdVPwsN7
vq/Zv9P9iw+8i/2yRd+i/Om5bsKp9+w/BIg59vs+taAc0bdpf2MLbb/0sO9Q
v/5cmGMYkSv6TwGaFT5rHRyRJ/ovOl9eutEtx9hlAux0SUfdyadFl1M/H1ko
lS9m36X8+nbjLOnCfNH36PyvOR3Rdo/9fwHcCtY7Rq84I/pv6he1OnbPG9j3
BfjJ+8qDguCzoh8I8Lg87NOFr+wK+j3hGUcyYgXRlbT+Nx4VTRqLoh8K8HrB
Cu+GVPYjWo/StVaHfywQ/ViA0Dt7npZls6sEWFVevdpAu1D0E3q+3Jg8n0x2
NeUtjUfJQ5SKRD+lvBfZOqtqCbuG6vuz/NEde9m1lG9cJpTdvMR+JsCHjkjb
4A/s55QndbZH+U4oFv0P3TeSxB98rdkvBFCybQtfHMJ+KYDcIYtptWnsOgGm
9+tZDpSyXwkwRqO2Yd8r9mvKR9YesY5f2G8EyJ+yLNhc9ZzoegHypoV8MdVn
vxUg9mR/6wwTdgP1Z32vkqHW7EYB7C2V8wuWsZuoXiS1ZTqu7HcCFC5Mv7X+
P78X4HeLkyZhy9kf6POGJXz0s2E3Uz9bHxFnaMr+SPV8Pr6wbTr7E+VHvZ7U
axrsFjofKQn9ggy7VQA/P+2kVw38+9ro73L6Lbv+YrcLoFzwrDc7m/1ZgNky
CicjwtkdAuheCPA0c2Z3CmABjlVKEnYXrZ9TmK9GH+9XN53X62qFSWXsHpqP
U7TnFyaxe2neKO3/Nk3K7qN5plVmUoIOu5/6a/OaqnU1XE8DAsgErzSI9mYP
CvCrk4rcoyauxy8CzNuUYVcQwP5K/SfihiT4E9fzNwjvQgLbQzexhyAsFv5K
Uv3I50EGofO3MKP09exvEZIk1R2ujXx+hiJcMO57cMiHPQxBLT1lZ/xLPn+y
CPXldSviPNhyCO1RgSHl1Xx+5en7zhvuD3diKyDcl3059EUln//h9P9Wncaq
DmxFhLGKis7OD7h/jECYfX9t3s2l7JEIu+7VCaGV3H+UEBTnjFyc5cQehXBU
u++JWw33q9EI4SWpMedXsb9DWJO6fXR5I/e7MQhl0oZkIYitjHCgXPbJpkHu
l2MRxphMydaMY49DKLHv2HNbg62CcGvE60sBAvdfVYRu/UUJmsBWQ3CSnlv7
vIr7tzrCnPbKbuG//q6BMCJrgvSwHHs8gkdIjX1sFt8HExDkspWNjpmxNenz
TxqlBvzB98v3CFNvjTlRLsf+gfYj6k63iQPfR1oItYrRkaVpfF/9iHBIYXeG
xUe+zyYimBoO+tw2Y0+i37Nh7hX943z/TUZo3XU0N6iL70dthI6ybR/3ubB1
ECLt3XVcSvh+1UUQDk4aVfUjewpCcPz4t63xfB9LEPQ0C8KS+/m+nkr75Vrn
WbKRrYdwadvp8sVv+L7XR8h3sqvT9mRPo3rqasu0ecr5YDqCxWCgfLYr2wDh
rnqmgmYt54sZCBr3TTB7FdsQIXu0+xhJE+eRmQjFiTdCk4PZsxD8L46zfzWE
bYQA8ep67Ymcb2YjZMU/fHNFh21M9Tx9cL/udc5Dc6ge+/PXTXVhz0VYZn3x
a3Eb56l5CA8Lo2YVHGTPRxiXnr941Az2AgQrgzaXuJyDon+i/7/eLN3XwnnN
hPbX2LLygwl7IYJ9XO2e7EOc70wRNtXH1R9u5PwHCGn59arJi9hmCNY9E5+l
ZnBeXITgrlaZGDGUbU77MbbdYuYGzpeLEW67V2QcruL8+TPCcPUdn/absy0Q
Avo6VQYvcF61RFB/Oy+zRsJegtC3pblYNpPzrRXCRdnerxs12dZUjymDz3pT
OQ/b0Hk4mzzliCbbFuGq04EivUzOz3YIOmUjtfIlbHuEbWpWfb3nOW8vRVgi
/WOpohnbAcHhgff/7lZwPndEiI71M9PxYS9DcNV1ihnRw/l+Oe33iY6UgINs
JwSjh6ZfZkvYzgifrnqcc7vD84ELQkt3qvYdH7YrgtbCWOOAoWw3hInjegxM
83i+WIFwrl7jTwNbtjtC7o01ul4NPI94IARNjZjuN5ftiSAtjfJyOhAueiWC
Y5DCvLFNPM9IqT897Hof9zN7FT2fRpByVi7PP14IKuGdW80U2atpPy+3+DsG
7xTtjfD9fMuqay94fvJBaJwZMHeTHdsXYeWimwUON0NF+yEY/KPybqkRew3V
k6W3xE3geWwt9dMG/4Uuuux1CNdyhN1zcnh+80dQVnQvf6fNXo8wI3fdLx75
PO9tQLgiLVuz04AdgNBlWNQ493KI6I0IG17I3o40Z2+i/tf31ti2kufHQOo/
74zfR6xmb6b1ner/Wa2D580g6hfeZhVfY9hbEE6mlfpItNjBdF7r8wNirmwR
vRXBRya9YZQzOwRh6zWb3uJ2nme3ISgtOty3OpG9HeF9e+AxZSP2LwiPQsMq
S6p5Hg6lehrtM2ATxt6BsMAj6OrVyeydCPH5B74MpgaK3kXr568qp9LO83UY
9ZuczSlnbNjhCL4tH23yTm8UvZvuz/nfL+yRZ++h9ZlZNjY2IED0XoS5gbJd
Vo94fo9AkImLiNI2YUfS+dC7Xzf8zHrR+xB+GleT2qTOjqLzviryOsb7i45G
ePHB+pqVDHs/rV9w7pazO/h9QQytd6JWxa3OtaJ/RTid0zuwN5gdS8/rMkmt
9jO/b4ij85LdcuraNnY8gvwCx63jB/xEJ1AeiTW82xTJPkD11/1spqoS+yD9
3qCwpJTjvqIPUV64f2mKj4R9GCHGfMmOtSX8viMRYejKUu/jduzf6HneOMi3
vvYWnYRwfEzuM88d7CPUf9IeH6lSZh+l9atzMV5ayO9TjtH6vlQfctOWnUzf
vzpll0azl+gUWp/K4ZtdE9jHEVycj77aMIOdSnnB88yw9DOrRKch9FhXz2nu
lopOp8+/52tXvIR9gur9u+latWn8fuck3c9TqrqdOjxFn0Io2vN39Oil7Az6
+8Swxn7BQ3QmrW9VcIqsEjuLPm/zpXCtLe6isxH0/5xcM6+G3yflIDz1qrc0
N2fnIlyOab89rchNdB6tX+OVzPc/sE8jfDOr9NcNia6i8yk/Ovtuy5Rjn0Go
CMKLe3e7iD5L+dNpalN/r7Noge6Hc3Wd325nI8KpMhuVhC5+31VA9VDlXx77
C7uQnq+v+knrwHLRRZQXRg7YnI9cbvov1KdMRQ==
         "]]}, {
        Hue[0.9060679774997897, 0.6, 0.6], 
        Directive[
         PointSize[0.002777777777777778], 
         RGBColor[0.880722, 0.611041, 0.142051], 
         AbsoluteThickness[1.6], FontFamily -> "Arial", FontSize -> 16], 
        LineBox[CompressedData["
1:eJw03XdcTu//B/BIEaUyIiSjImSPMupdyEcKESLZFNIgNNAgI6UklIaKzrwL
SZGZkMgqMyEzhIwkkX7X73u/+vzzeTwfuM91rut6j9N9zqnnEq8Zy5urqKjc
a6mi8v///99/FelUO/RDcb+C4Iv/88t0uue9fFN4EfwqnU5MWlf3+Q78Op2c
umzcNush/CadBsTFGOWXw2/Tacq4T+WDX8Pv0ol3Pnbi6Ae4Mp3Wt9Pku32F
36fTtrWj8uNq4Q/pdH7F6hb6DfDHdIooeuebpBqidFU6bXH/rGfSGv6UTqWt
r3/J0oE/p5Oh3xWVCZ3gL+mkEzTC8YkBXJ1OPf+ufbPWCP6aTn4VTy7o9Ie/
pdM58+I3WUPg7+nUZviJeXPN4R/pVNfvp1ELK7gmnfoX1M4/ORH+mU5c6E5N
N3u4Np2u/V5oYDgT/pVO+4zH73s6F65Lp+D+f30SF8G/06lkwdzzi93g+nRq
Z2vm398T/pNOgSlTxd++8F82H6vjHIsD4YZ0sn7/Yf2RUPgfG1+qSZegXXBj
Om31GmmzMBpW4ahliNr38QfhZhztc91mZpYMN+fo3ie+rks6rMrR18CVc7QU
cAuOlhZcc2hxElbjKONT/ovGM7A6R/3jFuuq5MMtOfr96vi7FtfhVhwVeVxc
2vYOrMHRtWtGm7o9hFtzdOfkCetBz+A2HM2cW3XW9g2sydG3OdbVS6pgLY7e
ePSt2PodbstRhV+XfeJvWJujtjsOaN5XCVVah6Oa0h6Oqq1gXY5879ssH6UN
t+PoxdjdDt56cHs2X632tM00gDtwNH/LG8VXI7gjR4bjzMzMB8B6HEWP04zd
NgzuxNHQ8n7vHoyGO3PUpWJU3wE2sD5H1qGVC3ZMhrtw9Mn3x57K6XBXjjpV
dTlv7wx3Y5/Xd/jfnIWwAUfeGbaTTdzg7hzlzIhMO+QJG7L5vb1Hs8MGuAdH
Xv8e7o7ZDPfkyKWq1kgvDO7F5rdkW3lyBNybo3Fm3XIHxMJGbL5Pup65mAAb
c9RzZXXlnCOwCVu/5E2TfkpwH478G06VH8yC+3K0cbejwioPNuVIP7v12U/5
cD+OHk9N0zpcBPfnaDf3XJh9Dx7A0cXg3XvbP4HNOPpjFFD8oAIeyMazLGRB
0nt4EEevDm+2X/UVHsxR15LpCWPr4CEcBfUzG99BZavSQzma3vLYjG8t4WFs
f9x0KCnVhodzlFZgVXi2EzyCI7vF+SNFQ3gkR39tOpok9oFHcfRo7LZDsYNg
c44aFrnGx4yCLTgyaVXb54AVPJoj4zJxyuFJ8BiOEh+WaWROg8dyFO/6ze3y
HHgcR87m81eXL4QtOdJMi9b/6wZbcXR8emu/nt4wcVS5eUqEvR9szdHP6nKX
zcGwDYvn5lM/ndwJj+do2/Hh479GwxM4Wjdul8/QeHgiG+/UK9sCUmFbjhLq
Sj2vi/AkjlpfqBreLQv+j6O+nSaWr8+DJzNvMlz14DJsx5Hscen16JvwFI4u
bFw3lSuF7dl4x4cf61QOO3C0/eB8zag38FSOAhf9t0rzMzyNo5fnTtyO+glP
Z/Gnqmql/w925KjPDcUlQX2b0jM40vtuPNdSG57J8p2iSqusE+zE5mNbyJvA
HvAsjtzcfV71NoVnc9TxxBStkiHwHI6m9edXbR8NO7PPe9Qij8bDc1l+Vasf
2cwensfi4V9sXaET7MLRis6Favtd4fkc9doQvtx9BezK0V2tV91tvOAFHGXl
PjHv5QcvZMcbvT2vVQi8iKNjc9Tkn7vgxRzNerJZ90MMvITtn2TDn68S4KXs
fLnerq+Pwss4OtyrePrHDHg5+7wtyx79yoFXcPTA27quzSXYjaNd6vl5JkWw
O4vPLDuT/0rglRylOE+z8X4Kr+LIc+FkvcNv4NUcOeWdE+9/hj04Cv89soXu
L3gNR5xn6BwnlTClPVm++ed5LFkD9uKoaq7O6+p2sDfLJxPu1U3qBvtwpNLd
6BdnDK/lqNun0Deag+B1HLVa7lXobw77snzwey332Rpez1H58+473afAGzh6
rq+57qMTvJGjpJ1P16xbAPux/P15RJCqO+zP0ZC6mxmHfOAAlm9nzlaxCIQD
OUqV929+vg3exNbn/IwBu/fAm1l9nL+gvVUcvIUji9C9FvWpcBBHC2ffSj8n
w8GsPo/+s2D7KTiEo6O/e66bcxEOZfEyyfzdoCJ4K5svvx952qXwNhZvQ4fW
1ZbDYRxpWz49+vYdvJ2tT9Szwqdf4R0cTZ0x2P1JPbyTowM/SiKet9iu9C62
Xma3xla1hcM5qtUdFNTYGd7NUQc9XZeuveEIjnQNYh9ZmsGRHKVvffln5Sh4
D9vP/fvfSbSGozgqCZOdH02BozkKTUk/rD8b3svyyaDl8tJFcAxHsQmWW0+t
gvdxZKsRNVB7PRzL0bCV57K9g+D9HO19oVv5ZBd8gK1Pj4/v7GLhgxyVppx5
UpAMx7H1MJtyfYIIx7P6Xel79tZJ+BBHP2Z3PrfgApzA8lFAr9Jf1+FEjhY/
2K0RXwoncVS/1dnd5jmczOr3pLi6H+/hwxydPbSiIOMHnMJR5vmP97z+wakc
nboxx2y0xg6l09jnXfn0XLMDfITVL7GmurI7fJTll5BrK2+awuksn/pcnZU7
HOY4ele06LxsBfMcbenWQRLsYIHtz8luxpmzYJEjv3MXx5xbBEtsPlzm1Jas
hmWOxKnO879vgBWsv5jpvrFLKJzB0UjZwnFKJJzJUYTp7h/b4uBjHOVO7ute
eAQ+zs7X8sPpdsfgE6zeqJ2sXpEHZ3Gk7rdR78pV+CRH2a4jRvW7B2ez+hJU
5xJfDp/iyOPMkz267+Eclr+0Gp/E/IBzWf9xKmGSQSN8mv25+deXx1vvVPoM
Ox8/u5MOenAem++batd+9ITPsv6k9W6jI2bwOVZf0qc/cbGAz7N+N7+5VveJ
8AWWv64s/f1hOnyR1c+wlnMvzocvsfr9tnx4sjucz1Hw3Gf7t/vCl1l8/NUM
8wuGCzgafCigjW8EfIWjseeshvrHwVc5sskNbr7zKHyNo2e5HmEpx+FCjvLv
jLty+Rx8nfW3zS2uf7kOF7H8OyvzkNED+AaLv4d1E5a9hG9ydCZry92Mz3Ax
R2FjT9g2q4dvsX73r+aJBeq7lL7N0eqL+vrX2sF3OPqVumrnKEP4LutPtPZe
y+oP3+Po7V7Vr6PM4RLWbzeqWBVOgEtZ/bja7uIiR/g+RwXr7gW2WAA/4Khf
4ZvgrFXwQ46WXVEtW7URfsTW60ZNjNk2+DFHjemRufXR8BO2P8STM0uS4DL2
7y+5rMuW4KccGYSG90rNhctZ/2vntCbuCvyMo/FTny08dA9+zpw5V51/Dr/g
aEGU1poLVXAFW4+BDikVdfBLlg9+bVJoqYcr/Yojq3jd5Int4ddsP3WLDtnZ
A37D4vHhvpUPzeC3HJ0b/vL6oDHwO3Y9kVVuGfsfXMnykZrioeps+D1Hr5eG
JmxZCn/gaN6elLgWPvBHjga8dXqyfwtcxdH59X/ch0bAn1h8tvk3oywe/szR
nnH30yJ5+AuL/62qy+xPwdXs+s/aME2vAP7KUffH190/3YW/sfx15ljBrefw
d44+rt17Ie8T/IPtpwKL5Sfr4RrW3/ChBbmtdiv9k/Xva5zeFurBtazfvpT+
8LUR/ItdL1wKPNJmGFzH+gHNj3OsrOHf7HyzVVK2TIPrWTydmTqlyBX+w+p1
11EaPTzgv6xfWvLnQ2gA3MDy658fDd92wv9YPXaKnrXmINzI+qO/s5v9TIdV
eMosfKu7KxtuxpPGx28HTQvg5jzd7vrf0Yf3YFWeFp4pnhRdAbfgqfZN4L7Z
1bAaT0HCyjjTf7A6T1c6XXbT0IpQuiVPg9YVtavtCrfi6YhduVTdD9bgSTXV
y7rWAm7N0xNt3fcak+E2PO2vWnG8nzOsydOdqLrBc91gLZ60LxePOLABbsvT
wXFDoirCYG2etJ4v+c98P6zDk0GE6JF0FNbl6Y+lc0udbLgdT8P/FfeOLoDb
83Thtfctg1K4A0/23U9rn3kFd+Sp7EfP2sXfYT2edl0xj+jcPFLpTjyd04p5
Vq4Ld+Zp3ZrbPzN7wvo81aXHV+wZAnfhqTBVEjdZw115yttYMN/PEe7GU6LX
CbXQxbABO766w/F4H7g7T/t++rtfDIENefo1rM/oH3vhHjxVNU4dMiIN7snT
o7WJ57dlwb14Mv64cc7Ly3BvnkaPVLe1L4WNeBob6Zl49TVszFN+1Pc1DjWw
CU+fVny59brFHqX78HTp1eM7OzvCfXlKjhu/Y6wJbMpTh+ZPWzaOhPvx9Dph
xfK7k+D+PPVTKzp53BkewM63u0rLlJWwGU9e/Y3XJQfAA3m6+sVDU7EbHsST
9e0+ldcT4cE8GX7L7/QzAx7Ck/rigqzBF+GhPF3vd7c48C48jKdFQULAw5fw
cDY/D/reox/wCJ50Nczunm0RpfRInsJdT6fY6sGjePr+7dqMl31gc56enbr7
a7cFbMHTic5LUm2nwKN58uzUbbGuKzyGJxu77P8+ecJjeSr/VrPyUTA8jsVH
i/MPS2JgS57+G6OS+vwobMVTi+6FZfU5MPE0V2fQgT5FsDVPe11XvV32FLZh
8TzhUlnWZ3g8T3tCbK+0UolWegJPlV9TgkkDnsjTiMNZcnA72JanwClFU4u6
wpN4UrEbt66LMfwfTwWvPw70HQhP5ulHfJ/wh6NgO54cHB6FWlvDU1j82Rn1
OmUH27PxFNj4DHGCHdh83PH2z3GFp/L0xbt2/AQ3eBpPC/YZl5V5w9N5UtOd
NzEgAHbk6XLW7z29tsEz2H4Y6nupNBKeydPg0eNfRx6EnXg6vvKjimMqPIuN
f8avXgYyPJunrpubzfyeDc/hyXeZdOjuBdiZp5yAJNXT1+G57Hh9og8KJfA8
nk5ftV6UVg678HSPD3RLfwfPZ+vbTjf3xFfYlSfJyty2sB5ewNPHjz4X3rbY
q/RCnm4+WHRYSxtexJOV+K3GUh9ezPKZp+FN/97wEp7axv4wu2AGL+Vpx88w
U01zeBlPFi/+Fi21gZez9e4Q2fWqPbyCJ+G+f7/Bc2A3tv4VHVTTF8PuPDlu
unCitwe8kqfl/m9tFBvgVTz1GdGywDIEXs1T2OFjlk93wx48tbf0vxxyAF7D
04pBWi5DU2FPnjoO7N3xswx7sfHvC2k4kQN7s+PNa+gRkg/78CSr9i6aVwyv
5enfqdIeVo/gdTwN5FQem72CfXlyjVzw2+QzvJ4nspGj+tXBG3iapMhIN1eN
UXojW6+cEbaObWE/ntKp2yZffdifp9/txs9IM4IDeLK8FVtaNggOZPntcYs2
3cfAm3hKmR2l6mELb2bn187i+hVHeAtPIZ7ay/q6wkEs/8/o++qAOxzM08hu
aQ46vnAIT2d2HDkRGwSHsnhLcdE32g1vZflC0Sz6wgF4G8u/HR70WJYGh/F0
eMXEsA6Z8HaebjxKLLlzBt7B04AbJQsOXIV38sSdODrK/R68i+3HJc9WTXwG
h/MU13yW+sAP8G6eFA1fO/X6CUew+P5xJKNns31KR/KULa95MEAL3sP6ExWX
pPH6cBRPTvfD2q8whqN5mvO7g23sEHgvT22Mxo6/PQ6OYfXswRj9DnbwPlaf
Ji9+uHw2HMtTf1f1XQVL4P0s3oP3Wpl5wQfYesStb3UkED7I0+IvQ74b7YTj
WDy3m9HmZCwcz1PN3JtpDqnwIdY/XS+6WJMBJ7D5nfBrhJAHJ/I0av+odu6F
cBJPvS6tXzz8PpzM8lXFkcFaL+HDPJ38kxfx/TOcwub3SV7om3o4lcXDA9Hw
dctYpdN4qj4R6/2lA3yE9Uer9oSq94KP8hShdnxJ/0FwOovvhZ27u46FOZ6e
1lflJ0yGeZ5m3nFyqZwNCzxt1wn9ZbUMFnmaV88fSfeBJZ7q4xo9OgfBMuuP
oq4tiouAFTw1vrCMMD4EZ/A05JrDt4s8nMn6izVmB91Owcd4mhLaJqlbAXyc
J34br/PiLnyCpwazq42Zz+EsnnYOGuAX8Qk+ydPdan7Hxno4m6co25ZjvVvt
V/oUT8Ujux3ZoAfn8OTGn70RbgTnsnjRP39JMRQ+zerbwvqYcoLP8PRqyrRp
XabBeWx93eNVV7jCZ3nqlpp7/uJq+BzbTz937e4TAJ/nqbTnt4CknfAF9vlT
bsf3PAhfZPmfa157Mh2+xFO8oVeSUzacz/rnq8HJqgXwZZ62BC1pnX8PLuBp
gr9KVUQFfIWnxwuNprpVw1fZ/O3Ybz39H3yN9UM7OpdO0jqgdCHrt2946kzt
Bl9n/Wu/2S2X9oeLeOocsvPq9tHwDdZvjTjrfGYyfJOnjcXJt+ud4WKeevs+
Hz7FHb7F4jfCMF7aCN/myXtAMw39HfAdth5S15gDB+C7bP/pq9j05uB7POnf
HGVy8RRcwlPWjfH2q67CpTzpOSfmGz2A77N8XG8y/8sb+AHL18OGmRfWwA9Z
fzcsLeJYi4NKP2L7I9DOne8AP+ap04f6J5lG8BPW35sGfL06HC5j9aLf9rxP
E+CnrN8IKbXtPQsuZ/m0TPPoyuXwM54mzimpuLgefs7Tu7rTbUy2wy/Y9caf
ycMSD8AVbD8Ob76iFw+/ZPvB0zHrdC78iqekc/EmC6/Dr9n63Bt4r+MT+A1P
mg6zLpV/gN/ydFbLpnl2PfyO5c8N+ukJbeKUruTp5+kvOfu6we956n5/vUOi
GfyB9W+/g1vkWMIf2XwMezejYhpcxep/TP8JXRfDn1j+H37u9Yq18Gc2Ho/K
sQVb4S88TSt/MW/wfria1bNDef9lcvBXnjbZeuqOOw1/Y/uhe8nF8iL4O6s3
7ZMWRD6Ff7D98HBZ3dTPcA27vnqVeLBnI/yTp5eh+23VdOOVruVp2MMA7fpe
8C+eUotn/m0cDtfxZN6rWadOk+DfbL/OGrvSai5cz1Nk/IG/fqvhP6yfu7Kx
rGAz/JenvmMMNHtEww1sfUM2JkWmwf94iub6x2ueghuZs3qqJhXCKgJZiAWv
LcvgZgKFdJ8y/vsnuLlAVeqXTHMbYVWBNm79lRzZ7pDSLQSaIcZI641hNYFG
T2yY6WUOqwvkccgjLWAK3FIgR4PniQcXwK0EyjXVs7vmA2sIdCQ7+bh6GNxa
oPzfVx86x8FtBFpjlHT5nAxrCjSkptZ/6EVYS6Bf81c0zyuB2wp0vNe4xTPf
wdoC7fEOT/j3G9YR6Nu/0C5ntRKU1hVopYV+8c6ecDuBPA/VubuPgNsLdOnO
wPq5k+EOAn0cHrnT1RXuKFDsCr7bOh9YT6A79+5dOBQGdxJomVWPjffj4c5s
/l2WOfTIhPUFujBqwOQtl+EubDy3Lvl8eQh3FWjFBqPb3lVwN4FmrtBdrqaS
qLQB+7zudWMVHeDuAsnlDS7LTWFDNv+t/xQOtoR7CLQ1zX9725lwT4E2x51M
/OcG9xLotPle7Wab4d4C/dnOv+4YAxux9YkbaTCOh40F+vH19PmN52ATgR5I
mdzVe3AfgbQnNPthXAn3FajfrhHJcX9hU4GeNyw4YtAuSel+Ann9MGjI7gP3
F+hoQlL6gnHwAObOMQe6zITNBIrZNbLovTs8UKA5HaaMLNoCDxLI7lO7h2dj
4cECTZg9I+WSBA8R6KtoH/HoEjxUoMPTL0erPIKHCZSV/+XImM/wcIEKN20/
u1M1WekRAt1udqq4Uh8eKZBxYZdi58HwKIE+m93MeGoLmws03nDAZy9X2ILt
r5o/fTv6wqMFamcb2LM4HB4j0H99bG/FpsJjBeq5ybOX12l4nEB+v/31XO7A
lgK9Nl6U7PwOthJo79ydmW4NMAl09Xzh6J0dDittzcY3ZeHIvP6wjUAPi3/v
a7CBxwtU80icOGMePEGgYaWVY0/7wBMFmvUjatWgXbCtQK7jKi7kpsCTBDLY
tcHU8TT8n0BDw6bG/7kDTxbo3rmLf3MqYTuBgg8HWm9thKcIdOjqxH7H26Qo
bS9QqEcfXb4T7CDQmXsLFnC94alsPj5+npM5CJ7Gjq9eFXFhDDxdoJIPi74+
nAQ7CtT5zB/fXzPhGWx/NLbU6rEInsni46yPNN0DdhJom1eB5S4/eBbbb0OM
zxZtg2cL1OqSi067vfAcgZ4kFA5ckgQ7C1TZc5l6ngjPZflJvrZdPweex/bD
CYPDwZdhF7a/awZZVt+G5wtkyLvMWP4UdhWoY8r+oleV8AKBuka573WrgRcK
ZDmq5sAPlVSlFwl0N/PTte1a8GIWzwMn5ffoAi9h8fhqXXq+CbxUoE/Vj/1X
DoOXCTTvsX7/zgQvF+iZr1f6LXt4hUB1rvz9XXNhN4Hmz+991H4F7C5QfMXj
fx3XwSvZ+EKn33kbBK9i+XB7euPZCHg1y5/eYf5x8bCHQBH7B5kEcvAagdZf
8v2y9CTsKVDjo5y8GZdgL4EC975fO+kW7C1QQ//If9ZlsI9AbiNOT7CphNcK
5D1Xa8B/NfA6tp5jLh2a2SxNaV82Xllcs6wtvF6gsX3s1gV0hTew+qB96/j+
vvBGgbrn2bXJGQH7CbS69Rq3pzawP8t3sV6i2nQ4QKDd1wxPDXeFAwWa1OvZ
GvdV8CaBLobE56RshDcLNG3VE59n2+AtAj31yA7pHgMHCfRz34PCpYfhYIEG
VQQaZyjgELbeJQGB9WfgUIFSWo6RphTCWwV6U563N+U+vI0dv3+U7u+XcBjb
D9pvWs2qhrcLNPLc5tnZf+EdbL3czjzWa31E6Z2sXplLtzd1gnex/XL6xr+3
RnA4yw/eHX47DoV3C9TtTfLBS1ZwBNsf2vrZQxzgSJZvhBt90ufBewRSWb//
Zhd3OEogm9O1G2PWw9ECpSpaqWluhfcKtKn9Nrsd0XCMQC0e5Ru2SIb3CTTu
4jmXUBmOFchhdPsHzc7A+9n6m2ssCb0GHxDIqkv4Y9X78EE2f6f6td3+Eo4T
qH51/8etquF4gQ7MDGgT8Rc+JJCZ/6lN2q2PKp3A4muImcq+TnAiiwf3in8d
jeEklh9H70+IGwons89LP3W9C8GHBSp+udcl0QFOEWjMQUtTAxc4VaAOioPq
Se5wGtv/fcZf77oBPiKQSd9sm/it8FFWD6vN7DruhdMFat2sMCsqGeYEWjLT
Y3orBcwLJMa9qd1yBhYEunGw1P/HNVgUaOqh84rl92GJ5ffPrZc+eAnLrD/c
0MbbphpWCNR7Xj2n+AtnCJR4qtnT9q3Tlc5k8eBh+WJjJ/iYQK/Urmx/bAQf
Z/1nG43fI4bCJwR60evLhSgrOIvl69vah9/awycF6hWguXrUPDibjU8zvGab
G3yK5ZPBo7Vu+8I5At2Xn29vFwrnCqRzyWHYjCj4NKsvRze8iUiEzwj0T22F
x2URzhNoUYJd0vcc+Czrvy/7Tza4Ap8TKN3Md7zNPfi8QCcTP7oufg5fYONP
vbw6oAq+yPqHtV0psg6+xOpV/ozMeDVO6XyBdDmN8MPt4MvM4aZ8siFcINDC
nh+eHBgAX2H1ZUNDyg4L+CqL1+ar9X1s4WsCmS5Z1nfmTLhQIKcVWulmi+Dr
rN48/rFCZQ1cxPbfwQ62N/3hGyy/HKvosmc7fJPV9xCbC//tg4sFqniWpvHn
MHxLoNmmXx4eVcC3WX8TFK9iewa+I1DpfX7x86vwXRZP7Y89WFMC32PrM+6Z
ec1zuEQgjaAGN58quFSgZvab6e0v+L5AGSt9Uqa14JV+wPJn/aEVx3Xghyz/
hHqsbWkAP2L55Wnbo06m8GOB2g9aUX5wBPxEoAWP9BruWsNlAk2xDH/f6AA/
Feh9xo8Qo3lwuUDuHWZlWK6Anwnkm7d12tS18HPWz34cMHXmFvgFy8e7y6Ic
wuEKVp/Sfv0ZewB+ya4vSu4H9EyDX7H8lKP4WZ8BvxZIdawwu+gM/Ib9+aNX
OyOuwm8FErI9/Sbcg9+x66F853bfyuFK1k8eU0yIeQ+/Fyjqod+/PjXwB9a/
NN4blNUIf2T7ofOjosFtBKWrBKq+nX3hiB78ifXPcbUT2/SCP7P9mbLdy80M
/iLQWQOr27nmcDXbf74Ws/+Oh7+yfipW+Dt8GvxNoOU/n+Yungd/F6iHt01Q
6HL4h0DhDR5TDnrDNQKlzdTVSwmEfwq0eKlmWeJ2uJb9+5xl+yL3wr8Eai7Z
W61NhOsEahlpVG7Hw79ZfTqwaWWnLLiexe85vfePzsF/2Pg83s+NKIT/sn5F
r9vl4SVwA+t3U9oZ3yuH/7F+PXPZzsWVcCO7Prn5+vvbb7CKSGtWJngs+As3
E8n8XfnQG+qi0s1FOvbcqns/XVhVpO+2G8Zt6Qq3EOme77qUa8awmki5sz2c
VQfD6iItDHu0cfhouKVIqwavaTdvAtxKpONvTcb5ToU1REoYZtV2qzPcWqRA
kyFJ25fAbUQySM1tHuQBa4qUGl3s7LEB1hKp9V8+b2ow3FakkOoLE0zCYW2R
+PGXO/zYB+uI5G6dNPlUEqwr0mdjX9U1PNxOpIkH0pZ2OQG3F6ko9EzE+Ty4
A5u/5M1ps6/AHUUa3N605btbsJ5IDmdDqlY/gjuJ9Pjmk37vK+DOIkVM2VE1
7yOsL1LaAbVZV37AXUS6dvV7lFED3FWkm7Wa1wLVJaW7iRS5cVCvG9qwgUhV
pdPuauvD3UXqURjQYN8LNhRphe69RyH94R4ibRi6bU/mcLinSJs1Sh1Lx8G9
RFruoj7zqy3cW6QGqzVX1KbDRiKVb5j7pP1c2Fik8KNdr3VZApuI9NGv8WKX
1XAfkXwvTmpo7wv3Zd6i4au+GTYVyfpNu5jvYXA/kWZ+7ZD0eA/cn51/e/O7
pw/CA0S6P26n274U2EykxNVfD7uL8ECRvPqMzDXPggeJlPmrpkr1LDyY/fmF
+M03CuAhIh1uvUARUQwPFcneZfwZuwfwMJH+zmr7rsVzeLhIhV+t1599B48Q
6U90F8mzGh4pkrrhruvd6+BRbD/qDOxYrCIrbS7SJ3enBxs0YAuRVLM+TTVs
B48WafqnHdevdoHHiHTRb8auVb3hsSx+9MVSrQHwOJHaJi6KOTYctmTx6bFz
7fRxsJVIekH1F75OhInFq3f7guipsLVI8ZMzbgyeA9uIJJt36XVvITxeJKNp
hnpr3eEJbD5HV/9o7wNPFKlFo5FGrj9sy+L52IUjrGFWehKLL9PO7Zrvhv8T
6dHdt2nSPniySCcnD0qflQjbsfgYY+eumg5PYfOv82BMdgZsL9LA8ye83HNg
B5Hctqk49bgITxVp5/UuFuWF8DR2/mWRXol34ekivbvV8b/FT2BHkZ7NeTKh
/yt4hkh7xvb4+ucjPFOkAc+uG5f8gJ1Eqje6MjjzLzxLpLGKjvOj1RRKzxZp
/Kfb3/3awnNEah/Ymtw7wc4ifZtauWdBD3guiy+Nbf3mm8LzRNKeWu+6eCjs
ItLvzvN8PcfA81l8mqaf3joBdhXJ1ePG+lQHeIFI0rrU2sLZ8EKRev58G/Zr
IbxIpA8zhnkOXgkvFunBAJX6tWvhJSI9rI9fdzEQXipSyvEexnph8DKROu4f
rbJxD7xcpCy7hc8rDsIrRCppeef+rFTYjc3P5M/DH0qwO8sfO55OW5INr2T7
55jvhvrz8Cq2PxP++51cCK9m8330YN/p92APFi9mU53aPoXXiOQ0RqX4yRvY
k+V7w7fPs77AXiIdMCh9Gl8He7Pj9xijG9U8Q2kfkQYFGN2K0YTXirTvaF/X
dD14nUhX23m1LewB+4rUT000q+sHr2f5zE2rpcUIeINIy3Kc3u2ygjeKNPxz
tl7VZNiP5e+AZ6/mO8H+ItWN/RH7YgEcINJP/+WPfVfCgSL5LAk50NUX3sT8
uUfL+1vgzSLVNJc9knfBW0RqVfOhVWAsHCRS3M2WBqsOw8Ei9T4a/mG1BIeI
NKG5Y2bwKTiU5dNheyThEryV5Zesa93e3IS3seOFF9sMewSHiaR54+zcA6/g
7aweVdYmaX2Bd4ikGNN7SvxveCfLN17GiRZqmUrvEim6zuDmFx04XKSXUct1
z3SDd4vkeWwXH9cXjhApT3vy1cjhcKRIS1OG2McRvIftB/tjx0/bw1EilfUb
Y1PtDEez+ejUMHLscnivSH0vjbly2AeOYfWl89zuXbbA+0SquHfbTw6HY9nx
i/upOx2E94s0em+buvZH4QMieV/uFlR1HD4oUnVM+5tl5+E4kSaby61f3YDj
Rdromrq62WP4EMs3sVldLN7CCSyfXTkwftd3OFEk24QGne+NcJJI/36GK9Zp
HVM6me0/h1LLtl3hwyz+DJyr8/vCKSJl1216uWcknCrS+bYTR6+fAKeJ9Fpt
Uc/1M+AjIjlv+H1mzyL4KOsPr3UyuewJp4v0JSRuu/ZmmGP9pDTgz4bdMM/i
t+WstLp4WBBp1voF8bECLLL5NV7w1y4XlkRa8tHsXddrsMzysbe7d8sHsEKk
jC3LT2q9gTNEatZ/5LWBP+BMkfx3TF84otlxpY+xfD866nFFK/i4SHvHr3oc
rwOfEGlGTpHbos5wFuv3zrzfM7wHfFKkyqoBM/T6wtks/m/mh6oNhk+JNHV3
s0XNzeEc1i/nWnzVJDiX9YdTVCyM/4NPs/2iGGI1ZTp8huV3+Yt6kDOcx+ph
0KF9lxbBZ9l6nXlcqb0SPsfyOe1WW+MDnxfpqfXdz4/84QusPzZVSZ0eCl8U
ySNK7v4oHL4kUue+8ctX74PzRVp7smCdViJ8WaQr7+fYnj8KF7D6uDjrSUAG
fIX1F9tcTW1z4KssPj20BxtehK+x+n2Hr1S7Dhey+Kw0m1x/F77O1sPptv3f
J3CRSJMGJvbUfA3fYOvtuvyr6Sf4pkhBjvFWs37CxSKNskpotucffEukTZeq
+txveULp2yKtzzM50kcXvsP204RmS3d2ge+y+NszaXZtb/gey1/Xy1b5mMEl
bP1aHYv8PRIuZfl5VJG0h+D7Ipn8HJsx2A5+wPLttn5BL2bCD1n/nntOI8EV
fsTOt8JkxFI3+DGL7/Np70f5wE9YfVnp2Vo/EC4TqZPzjSD1MPgpqxcTfw1Q
iYLLRUoeOfynWjz8TKTLV5N7dzoCP2f9V2L0x2EZ8AtmQ+cN83PhCpaPjbeL
0fnwS1a/LiQsv3sTfiWSmXWr3V0fwq9FMl7S57dPBfyG9afTrPaUfoTfsvpx
f0sf+gm/E2nY9j8puY1wJesf6449sGidpfR7lq9++R++1gH+INK5+50fuRrC
H9l+zezv1GgKV7H8dXfQZ2k4/Inlv45BGxdZwZ/Z+J2nFhrawV9YvfoqH3vv
BFeLFDxiS/OzC+GvbH30Q6MPrIK/sXjqqzN403r4O8sfAw4WrAqGf4gUa7+9
ZvFuuEak/dUbwhcfgH+y/qXd4ykrU+Fa1r8ZfW7wU8C/WH6qK14WnQvXsX4q
f9H4Y5fh3+z6wWSpy4NbcD2rX0sXrmn+BP7D4nvTcfORb+C/bL4igwO9q+EG
dr3Z8/r34/XwP5F+pTvM+6V2UulGkUJrjnqM14VVJNrweeDr2G5wM4lszPQ3
VPWBm0tU+si13HYYrCrRvE0FNzlLuIVEj3Wf1bW2g9Uk6t2xtM5nFqwuUdLJ
T8nli+CWEq01Wppm5wG3kujGY7vcsxthDYkqXgdHD9oKt5boUpz8In0P3Eai
trZjZnU/BGtKFKWzOiUuHdaSqPaTtVeHE3BbiYrP7PPcew7Wlkg3oLmd9nVY
RyLLE41yZCmsK9Gil7fGab6A20lU2T+UD/8It5foWUf16Fa1cAeJTL31k8Ka
ZSvdUSLfZU7rmmnBehKt4U1zAjvDnSR6efd9y5recGeJNpVd0lg1CNaXSHP0
yiHPR8NdJJqav91umi3clc2P3/0P5xzhbhK1830umLjCBhJ1kHv1iHCHu0uk
79qh8tM62FCi2YmGsf8FwT0kOtQi41xyONxTIkWi8c8v++FeEpm9rr1rngr3
lmhQy4OvAhWwkUTqDrvO5ubCxhJlHl7yqeoybCKR9rTbLTrfhvtIFPonZt+Y
J3BficozD5rMfgObSjS29wc7t2q4n0T3R12M8KyH+0v0YV/oxtVqp5QeINEA
v5L9rjqwmUR/LP60ntAVHsjm61vGye4m8CCJNt+9M/DzYHiwRNykN2rHxsBD
JDIeX5C/1BYeytanQ8rH1o7wMIm+Rui0OuoCD5fo/MQOqQNXwCMk6qvXbazk
DY+UaFKu7kK9QHgUi4/9C6PWhsHmEn0rrnO8EAVbSPR9zuL+v+Ph0RJFL8k5
3OsoPEaicXdyho7OhMdKdOTNTTer0/A4iRaatLs85DJsKdGbOUuu6BTDVhLl
CvO+PX0Ak0TWGu43Y17A1hKt2zYldfgH2IbNZ1h68/zv8HiJ5K0F8aP+whMk
2jfyz4eDajlKT5SIpJQNL9vCthKl+ekUtO8MT5LIrW/ejIE94f8kylD0Ewf3
gydLVNaik12XYbCdRFZ/Vpz5OAaeIpF/MwpMnQDbs/3QV6eDpQPswNZvZHyr
S7PgqRIV3PrzzGQBPE2ilmcu669dAU+XqIX1F+tUT9hRouXJjeUnN8AzJIrc
1GKtuAWeKVF1ZNrOkO2wk0RLB/cWx+yBZ0n0edP6vY/2w7MlmhDcY/OsJHiO
RBeCw9Szj8LOLP5ezcn+LsNzJdrqZNZW9yQ8T6LYiF2JbfNgF4netvr4/uMl
eL5EPvfubU4vhF0l2mjx4N242/AClg+S04+fvA8vZPuzh8FK9afwIomc59gd
HvESXizRvz+Br6kSXiJRXZh9YZ/P8FKWny5kPPvwHV4mUaFVTd72Ong5G++H
VzUNDfAKid6b5/SappqrtBvb/9GDnvm3gt0l8viecH2TFrxSIvvKk2uc28Gr
JAp+ucRPsxO8muXPpX92x3WFPdj+XLTT4a8hvIblq8JHS0cZwZ4Sxb/dtnFy
X9iLjYdvPmzoANhbogAu3ebbINhHojYamU7bh8FrJdpu4aj/bSS8TqJmywts
hoyGfVm+vE5htuPg9RI9va53cDDBG9h47ygGV9vAG9m//xGhGToR9pNojotH
5ftJsD/bX97DgnvbwQESGVxTixtiDwdKNCV/8vd2U+FNEm2Rni8qnAZvlmj3
uV65Ux3hLRIdTR3ECzPgILa/2ls23J8JB0uUOOnTjlInOITFU9X4zkdnwaES
dXl0McR2NryV1eNVjofymrxNIgtu+WiVOXCYRCYfPozt1OTtrN4smx7U2PT3
d0hkZB778nSTd7J4tRpnO77JuyTasW1pTHLT8cMl0lmelXGjaXy7Wf2Ztzq0
sGn8ERIt8XRviG06v0iJ1s/r3nZY0/nvYfM9JZlLbZqfKIleOBw8W+EAR0tk
7jZnwtcp8F42H6nS/ruT4RiJXjV+iAhpWp99Es36dauyedP6xbL6eyY/3alp
ffez+jD73vUNVvABidrnC7NWjoUPSvR6dczMARZwnERVyeuLL46A4yWq97hf
3HsofEiinrOLljoPhBMk6hfb4ohrPziRxVO7ouRhJnCSRI3aH9aU9YST2eev
vWw6wwA+zOarYPSXQ53hFLa+ZXlPstvDqRKdHNtPK6UtnMb2f/+P8nwN+Air
H6Eq9z82xfNRiR4NXd7K7h/iPZ2d35ZbPQOb8gEn0fhDOtO3NOULnuV/nUVX
Z36CBZY/W1nn/HkLixI9twmbu+EFLLH5vT/+fcFjWGb7I+Fe0pt7sIL1a4Fn
ch/fgDMk+jU9e31KAZwp0eXjKfpjz8HHJJrvFlApZ8PHWf3JdzT+qoBPsH4u
2aarRjqcJdGYyavb/0qET7J+xeT13LxYOFuioP4nxs6MgE9J5Glyuc3lrXCO
RMkvnnduGQjnsvNtk5bbay18mtVPh11jOq6Ez0jUkN1Y/nwhnMfy4cH6jsGz
4bPs80d4WP+2h89JdP3567N24+Hz7Hw7bH3tawFfkOj2vu+d/AbBF1k/O35O
npMxfEmiVu0nmbXpCudLdODs+fsJOvBlln/8dfVaqsMFEoVlVM5x+IP6f4Xl
Cz/T5l5f4asS/Wdbt9njLXyNxeu0tBG2ZXChRCGdD8b+vQ1flyjwo0vL6AK4
iMWrbfAflaZ+5oZEk+fGvJimgG+y/Li+fe/NKXAx20/hHiN3xcK3WD1KeRXu
uxO+zeJpguMq2gTfYftx7QS/T17wXVZ/Mzvr+S+F77HrAZPE7Hez4RKJHBzH
Xx1hB5eyeppjkLdiHHxfoi/nb6gFNPWTDySam+zZ1bs3/JCtzxzec7Ie/Ijt
75sh69Q14McSuX7yTOb/oL99wvZTC4tlZl/gMokeGPy2iKuAn7LxhGruf18C
l7N6P791Vfer8DOWnzaeOTGmqR9/LlFrQ/WFViL8gu3/3nXu/RLgCtZ/Vo+y
bIiAX7LrOb/uz3K3wK8kOpx5YJyLN/yaXf/1rX1UuRh+I9HwF4FGC2bCb1l/
3XxSwoUJ8DuJlv1wyNYYCVeyeF45q9KqD/yeXU+dr5QXN10ffWD96Ap7fy8N
+KNEnWKCrq2sx/VWlUTX6kxbO1bBn1j/fTcuz7gc/sz2389TDu+L4S8SnR6j
YhF/Hq5m9frO1m/mmfBXif6qlFYVJsPfJOI1GxNso+DvrJ702Lv+VBD8Q6I+
BaXvO3jDNezzT2XbLm+6vv3Jrn/yXY356XCtRC4qO2rLCP7F+tkwq/7NhsB1
Ek30qRzWpSf8m+3vYf2CTZquz+vZetbXbTFpBv9h+2FKWHKXb03X/xI53R9j
r/qy6fpfojsuF2sq7jZd/0vUq+q1avYluFGiVAPpzabjsIpMsw+PbjY2BW4m
U/Sjl5e/RcHNZXK92CYmOQhWlSnjtdVDGy+4hUxijEHt8wWwmkxlw5znrJsK
q8uUc+PkAhVLuKVMHY40895uBreSqU8fgy9qBrCGTA0eCXeDNOHWMr1e0u6/
mj/4+VEbmSJOHZm4tArWlGnKvzCjW2Wwlkxukd8sh96A28rUd2z3LzFnYG2Z
vi+3Dq8WYB2ZvraMWPVfHKwr02F107dJO+B2MmXHjZn2dQPcXqaDD5/9tVoB
d5Dp8xpD68hZcEeZQvxaeD6eAOvJ9Gz9tvs9h8OdZPq5YteVlU0/b+wsU/82
1RHH28H6MrWyDA2sbQZ3kaneV+XZmG/4+WZXdn7zOzUEV8DdZJpzwiHq6h3Y
QKaCoPBAjaafv3aXyaBSR2tqJmwo0/AJ1/buS4J7yJQ40Xd2WQTcU6bRz65z
vTbBvWSqcZh9y2M13FumKqd97c/Mg41k8lnzNL+lHWwsk8UgL8O5FrCJTFrX
fNdmNP28vI9MTqF1jS2afr7el81PyOc2i1rCpjJNrpiftfkzfn7fT6ahZ//O
GF8M92fjn9c+UFeGB8g0ZOBt8f0u2EymLVuHzC9yhwfKVFfWRSt7EjxIpvVh
A1aKJvBgmdbVu6hmqMFDZIrvVPb77Bt8nzJUJpONzlkPC+BhMql13BndkAYP
l+mNa7fawaHwCJl8XW7b+CyGR8p08+/C+xeavo8aJdMt/8PqXXrA5jJtu7tq
2NZGfB9mIZOzy8ms+ufwaJk6B4WUBV+Ax8hU7lX3r2MyPFamhDbz1uZthsfJ
dL6odZinK2wp04IL+8OGjoOtZIo9fvySugFMMvE2FFL1F9+HWss0o/98nZfl
sI1MdkEzT1Weg8fL9E3jxKnGRHiCTHHZVrNMN8MT2fE+jlu2zBW2Zfv3TmXx
sXHwJLaeJTqCVnf4P5l26x4bveVf0/f/LL6+NxQ2e9H0/b9MJ9eF7o1r+j5/
ikzq4dqPbFKavv+XqVPYjYcqIU3f/8s0xm/QrZLFTd//yzRB7PjztE3T9/8y
XVHN3nGy6f6J6TJNj04/d7lF0/f/MulVfy569xb3a8yQyfxBw2vDQnimTCsi
csd5CrATi1ffda1KdsGzZErZ2sJ3StP9LrNZvrp1LrPMHp4jk37ztW+DBsLO
Mr39FjJ+jA48V6ZepqWHtb7jfp95Mn3J2X6nthR2YflqT++42lPwfJkGmlp1
1YqDXWV6FNfJf3QAvECmO+pxd7fMhxfKlNvH1arMEl4k01/FmZf2PeHFMoUf
zyt5qAovYcfvMmCA3zvcH7ZUpmWqSepDiuBlMsVoLPNvpoCXs3wpHDn0YQ+8
QqbLW6cGffCB3WTyk/qPaTYLdpfp4sOyisFN9+etlMk77XGIX1d4lUzap0IH
Pv6H+wFXs/j/0LV22ivYQ6bIlXffvWi6/3ANm4/aPvY7RNhTpscqlrW2kbCX
THuvedZ094G9WT79yc/UngX7yPQuutiwswW8lp3/jdNLLZru31zH1q90oum6
ZrCvTGcTHfyvvsX9oOtlapeQ6TL4BrxBpuJ10x6dzIQ3yhTA9/o+ren+VT+Z
VAf3O9HCD/aX6WGHwM4l8+EAVk9rqP9paziQxX9YflWOCbxJJn+NRS6328Cb
WT7OTQn49xX3926RabDBgMmTHsJBMu1cW3JVOAsHyxQk7VTtnQqHsPXq8WVI
znY4VCbu6XnVJR7wVpk83vZcZzID3sbqX02Qv6o5HMbie/Mm7d8G8HaZZp5o
GNCyBbyD7a9NA4vMPuJ+7Z2s//AMKfO4C+9i83Xo5OwrOXA4i3evO0OHJ8G7
WX71H7T0XNP95xEsHk1Cns5fBUey/eNduKejI7yHrf82V693o+AoVn9dfnve
6Q5Hy7RhYuaWu2rwXpnS3av3fPjUdP8/2y/mMVFdmu7f3ydTm/K7XkvPNt3/
L5PVtsdjr6Q13f8vU0/vro1jw5vu/5dpwKSX7rd8mu7/l2lrysXl6+c23f/P
1u/zxYrh1k33/zMfWHyljWnT/f+sfrVJrP+tAyfI5HWzwqOxDs9TJMrk4mzQ
olvT8xdJLF+ZnhemFcHJMkXtlG0OnYAPy/Rr5awzf+LhFDa+YfKPdaFwKqs3
/r0eN18Np7F8fzzXXpgJH2H91oPqkcvGwkdlGtv4JHCkMZzO9scPHRXDpudh
ODY/R87xBr/w/Awv08fUfbOHVsACq4/e/gXzi2BRpt9jHmQkZsGSTIOiOk35
ngDLMu0/2iHINQxWyNR90GCz555whkwbwxaY+zrDmax/vGS81dAGPsbyyd3k
6hf94eMsvjZvWHiqI3yC1avVX04ebsTzUlksvzR7fiv5A3yS9RcOJyOzSuFs
mfLL15WWnYdPyeS47fyWTgKcw/oFw0JP9xg4l82/5eLQW5vg0+zfl9QetHWD
z8hkcyEystQRzvv/frGQfMfCZ9n5DHu5p28f+BzrPyw+2n3Vhc/LdLQiK/DA
bzwvd4Gdr4HKlbVNz9ddlOn9VJs+69PhS6y+uoxyTQqE89n6OT3oVuUIX2b9
cqFdtwV94QKZXvz5p1P7D88PXmH5o03MsawH8FU2vk/l8j4FfE2mMy7fTsdt
hQtl2iPq78qfB19n9XLd41taQ+EimQ6Mez9qswZ8QybTb6M3ar/E85Y3WT23
+T36ymm4mMXTr5AhCdHwLbY/9Fa2im16/vM2u36p2eCRSfAdmeb25TU+dobv
snzee1GU7Tc8f3qPXS/41gy9UgSXyNT+cFabJWlwqUyvzplfMgyE77P9OdS5
9m/T87MPWP4tbz/z9wD4oUyrDZMDOqjDj9j+KZmtM/UFnt99zPKlVlFO+mn4
Ccs/JYJ21xi4jOXPhLtnM1bDT2XKOmfp4joRLmf9Qma7SFND+Bnrx/qFV+s2
Pd/8XKYdA/8Z6pXCL2RyuPcib0QGXCHTsd/ZLt474Jfs+u9Th6Sri+FXMi05
dbTziLHwa5ZP3Nq7XdCD37DrOXO9Hou/4fnwtzL9q537rlsx/E6ml1uk/75x
cCXLJ9+MHz4Lgd/LNPLmkF6v5sMf2PVIsNHFhlHwR5nsE8hycHu4SqbNaccG
+X9pev5fprRHm3o9bnpe/zO7fimIOmqf3vT8P4uPaM7mYXDT8/8sn1pM3+k7
v+n5f7afNr9rNDFvev5fprZHdgz93L7p+X92fdJGR7hWjfcZ/GDrvat9ZdZN
uEam5Vse+p5oen/CT1avimwf5G+Fa9n8etaEv14I/5JppXbrTnpj4Tp2PdVl
4m/nzvBvVt+LDV/KTe+PqGfnH5d5ou09+I9MyV6ybXAG/Fem0p9ReirhcINM
wxonHYhcAf+T6VyPvhZ9x8ONrF7Uvfa+YwirKKjDgG0ZoX/xvo5mCnpjMN/V
+gncXEGJMxo/tc6BVRU0ctfIwucxcAsFlQXXOJ3zgtUU9HyVXUOaPayuoGz1
+cYxpnBLBU1cPnPwLnW4lYJaODoF7XiN96loKGiJs5dPxCW4tYLOb4xdejAJ
bqOgscdeL+YDYE0FBegEmJydA2ux8RxcVlcyHG6roHPROwd/0YW1FWQvOxpr
VuN9NzoKyuid1m9AMayroOC1l/c6iHA7Bd0NnS56bYfbK6jzqoHn9y6FOyho
V7K33kmCOypoEz/lT4kBrKcgxwnNjn2tx/uKOinoP7VbPm0ew50V1HfG3eBe
p2B9BVmWNXQcEQN3UVCNewt3Gy+4q4Jcu1hIk+3hbgriPgZr2pnCBgpySrA4
a6MOd1eQ7oeeL4a+xvuoDBXkqWmdpH8J7qGgmJ8d59Ymwj0V1HVWQ7fr/nAv
BU1dffxO5Gy4t4K0VK5ssx0GG7HzuR075VvT+8SMFXTZst+gyE94/5iJguZZ
dx6pXwT3UdDRcYuWxKbDfRXk3t7xREMIbKogh94rujotgPsp6PQc49gDo+H+
Cjpi/Ffjih48QEFRv0cW57zF++nMFFQ9Nr1zbhI8kK3nkXunts+CBylo8KMq
p95a8GB2fJt1CeFXmt7/p6DM4a975QU2vf9PQeFr5/sdG9r0/j8FCV3su7l/
wPsNhyvI+IZ26MvD8AgF/RoS1lF/NjxSQXqblvTT1IRHseOdLGl1Oh/vhzRX
0NBdrT/pb4QtFLT76CiVQQPg0QrKGdNuSU3T+zbHKOiw+erubvvhsQoqv5Ez
ZNtkeJyCKv7bt+O/Bryf1JLtL2v7+uPHYSsFvTs0d0Ze0/tWSUG3j5ZNXKwH
WyvIqlrTL+063gdroyDn2xf8AgLg8Qp6u+B8wdum9+VOUNCM9+MuVZTj/bsT
Fex62OaSWyRsq6C2a383bhgHT1LQBeqc3voz3n/8n4IeeAy+0D0Rnszma3Oj
9bGm90PbKch38wKN03V4P/UUdr5ef58N52B7BdXXcKt7zoQdWL7Ij7Txb8T7
xaey8VXaPBrV9L7zaQq6/v1tiPNseLqC1Ef/t/lh0/viHRXk0r31O4XU9P5/
BVGbE2cezmx6/7+C9teeejD1L35fgJOCWptE1GofhWex+flzOKfDFHg2i8cI
h8g53/D7Jeaw+M27favkAOysoBuHenDBY+C5CpKevDBweYHfVzJPQdbPu3ac
3/T7XFwUtMytx/jNTb+/Zr6C2u/QfHn6Kn5fjquC9l5PWtZqBbxAQXekhnHL
1OCFCjrUV+V5+KQgpRcx+1jFTg7dovRiNh413Vc/8zYrvYStX80ALvjbJqWX
Kuh7zt45ZcbwMhZPo2Y0/zEnUOnlCtqpNWVC3o4ApVew/Ln2wmTDU/5KuzE7
PizSqfBT2p3F99c2qptbwSsV9DDDN9dx4EalV7HPc/zRd5PjBqVXs/27yaHj
B5/1SnsoaPp1o6xtUb5Kr1HQtf6lwmhpndKeCpo9r1+72vy1SnspKOJqx7Wp
D32U9lbQBm3DkybvvZX2YfVl+dSOZZ+8lF7L8tWdghE5zT2VXsfyySWPiDxd
D6V92d9f+7rmlP4qpdez8R6vebe+i7vSGxRUXDPR41r7FUpvZPF4/HLHtWrL
lPZTUI9hJV+tqxcr7c/c6nhdfepCpQNYvrjdbMwDJxelA9nxxQt9E2pnK71J
QdGTT1Xc2z5D6c0s/ieW6tZq2Cu9RUHHfTLWmL60UTpIQZe+XXFdbjRM6WAF
qXj7fDFrvHnhfw5hf14Y+0xPbZjV/xzK5rfmztIou/FKb2Wfr+ndbNQ4B6W3
KWjRV9Un1zJmKh3G4qW49PS6UmeltyvosWN23BSdBUrvYPkza1JUQNZipXcq
6FNDRa7WymVK72LHy8/vPWqAm9LhLF5NLNUd/65UejfLB36Z33OfeCgdwcZ/
pOe7G1e8lI5k86tpJvxc4KP0HgUZFdZHXni1VukoBcXOuz3vxxpfpaPZ3x/Y
etd1lQ1K71WQ4mLok3UJG5WOYfX1hMmsAZb+Su9j9azbPYd+HwKUjmX1867p
Aj5xk9L7WTwE+Lo/d96i9AEFfbHTu6GmHaz0QdZvbTIyHlkLxylou17jQcNX
IUrHs3pT0abN65JQpQ8paJDJ/oup17cqncD6C4vYmoCCbUonKkh7/RbL6IIw
pZMUZGM2P1u1aLvSySzefux896t0h9KHFbTnzvvSqDc7lU5R0I7+q599qd+l
dCpb3zEncs077VY6TUE9vaR5ey0ilD7C8tmY2i/dlkQqfVRBYUMfnW6M3qN0
uoIq7wapLLgWpTSnoI+1F/6YhUQrzbPxd9h6a0+vvUoLbP/s9Zy8tBAWFdRr
tb36ea8YpSXWT4T7Tc7ouk9pme2fbSu/TrgJK9j+bjPfLHZLrNIZLB7aeRRJ
I/Yrncny24q31Qe/wscUdEBv8p2Vxw4ofVxBV2ZHxJmtPaj0CQXVrYpyrjaP
UzqLzUe20+0zqvFKn1SQ3/674w6UwNks/j3MrCLSDyl9iq13ypLw1E0JSuco
qGpD84tP5iQqncvGE9+378hRSUqfVlCSZuCmU12SlT7D+r+j5odmNj+sdJ6C
Eva7WGl8gc8q6P9qsPN4qrM2AOAGmSzVZAgjJEmlUkQ0qscW18zotljCtWXN
UnpbFBFtaEJKFC2WSP2epCllCpnUKBGNFlSSUaSMaFXpPe97nvnz+7nce3/n
POvdrj3wuCviGPdlAQK/M3e53k2uYPlzp/hGjn8ud6UA06Wt6iRPyVUCaKUv
S/nkm8d9hb1+70N5QCe5WoDPT/fPSwrM5/6D3Ye/WeXiXvJV1i9PiOKPRRZw
17B6XLp/hvdH8jV2Hum3B0ITjnNfZ/V4c4hPvlIh95+s3mcst3ycSa4V4F3A
VMlrvSLuGyyfz6ck4hnyTTb/SD13aZ9/gruOzcOuLlqL68i3WL2qtG6/4lbM
XS9AUUqMw5sucoMAP9RYlxasPcl9m807J1xnJA2TGwVQLFxWtDzpFHcT20/0
nOXLlAXuOyzfJ6iscztE/ovNn43zd3TqIHezAJ+m3cZPeeS7Asyz+uWVtd5p
7nts/wgZFLsdI98XQPuIKKhFo4T7AduPCgcy/VLJLQJsU/R8ai91hrtVgLzU
mrhYM3KbANVTtxXqrSI/ZP0l/tpFuWzyI/Y8W7RWfqglP2b7h3+OfN0guZ3V
q73dpss0S7mfCHC2IlU2eCG5g82XiRWpnd7kp2y/uR7hnB9D7mT59s/czMQM
8t9sfr16pTTqJLmL9VuL2askl8jPBJDWe2OkX0t+LkDkrpAlVxvJ3axe3cv7
YnSX3CNA9NDr6uB//UKAG4cfWK5pIvey+pzuout0g/ySPV/aQ4MxFeRXbD5x
bnheI5D7WP/xbMzbkUX+R4CDDiNkwraS+1n+yObWH/Anv2bzqVH47il25AHW
Pyqlp9pPJA+y+bj8QJrmZzrPNwIY1NosbLpDfivAo/4L9zMKye9YPA9pn8va
SH4vQNuybzcpLCJ/YPHg0HZyvDL5I8uHiosp0hcpHoZYvRpzqbbZnvyJ7beb
dxV/30zx9JnVJ935xboS8heWH5O7N3l3UjwOCzDsV3XdMIj8ld3vH/79Hd0U
z1IIScbT3VuDyd8g9AbMfB3ynPJBGqGkS7+lw58sg3At08M0tYPyRxZhufT7
r79LyCMQfLNP9RW3UP7JISAUrMxxJn+L0KAUF9LQRPk7EuGAhn75RieyPMKr
BY61dXWU/woIv64Iav8oIisidEmNMptxg+qHEgJURKvsEZFHIdyv2/rRso7q
z2iEsLCTVz2dyGMQhLpPD0f+RfXqO4RFc72C3VeQxyK8DHthF9RB9U4Z4XDH
3GzrUPL3CHuGld99fkf1UgVhVW7i7ILtZFWEN3NkbtqokMch+PdWyHcdp/qr
hjC9s9Ek1YKsjtAfUYD2t6l+ayBsO398snIQ+QeEstW6lf1SZE2EG/EBTrUW
1A/GI4w2i8q4v576hxbCnPr6BsUy6i/aCOoX3by9h6j/6CCbxx/V3bQmT0CQ
Lfd4ZZtK/UoXwbrmpu7VdupnExGii0SbLOaQ9RBmbeluP/Qr9b9JCA8zq51a
uqlf6iOc93Gb/cyBPBkh3CQytlSg/mqAsCEmZnCaCnkKe/55S+qt4qgfT0XQ
9uh58vcr6tfTEM5qPiiV9iEbIrS9zd2ZdJf6/XQET7Xx0UFO5BkIyX3v05Jv
0nwwE+FezuHKJyKyEcLp4A2fXW/RfDGLnUf8dfHjJeTZCJfzTVp9W2keMUaQ
k6i0NAaQTRAGRuRd0HhD88wchJ2V+mMNd5BNEQanzL04qE42Q7CUto265kXz
0FwEd2+ltoZ/5yVzhBP+iUVP/6R5ygLhlzDLvCcy5HkIkr5A02Jbmr9+RPBy
UBVrJdN8Zonws9bZOO3mZO75CE4lBQMpE8kLEBxPGG1esp7mu4UInzF/t+gW
zX8sO/P8PoCHAdkKwe/BQ7fQnTQvWiP0SC028+6hedIGQWRV2z5eTLZFWDFK
aTj5d5o/7Vj8QkFr2hTyIhYPd1W9xh2iedUeQS33/ijZMWQHhPE13yvY7KL5
VoQwXPGjYoU02RHB1HSDt2c8zcM/IRx8+vK5ogz5Z4RpQXesL+yi+fkXBDMt
ZVvHMWQnBJVT8pGlB2neXowwMiGhpWUyWYzQfHCpnl94HPcSBNeYEV6O6TS/
L0VQtr6cLLq8hXsZqxeJaX/O76V5fzlCn7y0npwO2RmhaOhFRoJrNLcLgpRB
/Jd9+2lfcEWY3B2oOv4e7RNu7DxSGyK/aJJXsPvZc3aTZmAUtzuCuXiSr/s5
2kc82PcP+E3vqBzZE2GSZ1/sbU/aXyQsH9cNv2wqW8/thZAt7310jwrZG0Hh
grzzi/W0//ggHDPvmNPY+h9uXwSdr9kKU23Ifuz7/KN5/vFp2p9WImysbS5t
0yL7IxSfM1FXTKN9KwDhu9xJGW4jyIEs/nTOB57ZsoY7iNVfh+KS4de0rwWz
8xFWRgX0RXCHIJzRCXmwpj+cexWC8YYpCV/e074XihA1TmVijyw5jP29eL6r
sloodziCQ5q+4DZzFXcEwt8ra1JzHGl/XM3O077aqSo0mHsNq3eqT5Ty99K+
GYkwQfpo5bTLgdxrEW6+l9Wb1xvA/R+EBVdiLcq0yeuQ7ZNKh7e70P66nj1f
WWhocvpK7g2sP20Pdzp9x497I8v/2FlH7o8jR7H+UfTRo8+L9uFNCEP35sxo
O+nDvRnB9q05jn7rzR2NUPto9OrybNqnYxCCz15I3i2ScG9BWNP502iPYQ/u
WIRbkvyJX8vduePYfWcpyYhjVnBvZf11qd3byXa0r8ez+JH7zcpLxZU7ASHN
sMWwqceZexv7PBfFXo9ry7m3s/xauyK/rfDf/R/Bx/yc18yUpdw72f2aOMiZ
RC/h3oXQ7bvDqTZczJ2IINYa25ZT58SdhLA1pTFBfP1n7mSED+tD362uc+Te
zeqldpVGdasD968IifH+9opvFnHvQXAzGLlITc2OO4W9n9+4BSU29PtFKus3
08tLjmyy4k5j1na84x+5kHsvOx+FgKE131hyp7P+0JywTirfnHsfex7tWutz
zqbc+9n/Ox69ZKRhzJ2BcGXawoFZrTO4D7DzUHi5d3qeAXcm+z4mWRaFSbrc
Wcyrj73s1VHjPvi/89LY2d4kx32I+UrapXfP0/nvM9nMfT9+zSqWq/q/c5h9
7g73SMZxH2aff7la/VLmBO4j7PPFlq9FXfrcR1k8epbGGakbch9j8eIlbxyt
Pos7l72uavxVOcuYO4/lc0i8ta6iKXc+e32f7p5nkXO5C1i+mJ7vz71lwX2c
vd++7fJ7NS25C9n9tklG9nst4C5i80iE6uOYn4D7BIsv8dH6QV8r7mKErAMz
n31YS79XnWTxVl+VWRRrw32KnZfE8LcfdthyC+z9ptpHhO2040Z2X+t6gsoS
FnGfZvVSreHU2M323CUsftq8yg6EOXCfYecl4xMlcRdV/RdFmEuB
         "]]}, {
        Hue[0.1421359549995791, 0.6, 0.6], 
        Directive[
         PointSize[0.002777777777777778], 
         RGBColor[0.560181, 0.691569, 0.194885], 
         AbsoluteThickness[1.6], FontFamily -> "Arial", FontSize -> 16], 
        LineBox[CompressedData["
1:eJw83XlcTe33N/BKEre5DA1SpgZjoSK0UqIoDSQSQoZChigRSoMpY0JRpvZ0
TpKoEMqURBQZMiUpRTIkCXmu7+98eu5/7tf7dZw9XNe61lr7nLN3BvMD3HxV
lJSUitooKf3v///3X1kyWXct8FNXC7z2f36bTENVNml36wSXJ1Ou8LONUU/4
XTJdKq+fYGMAVyTTqt8bSueZwO+TaZFrfEHUcLgymRrmLuydPgauSqaR+T9e
vJ8Af0im+3NXtek9Fa5Opg/DlIU5nnBNMlntfnLjtA/8MZk69TTx+eoHf0qm
JXlWUXaBcG0ymTa6jUoMhT8n0/Y1V7c0R8F1ydQh5PF8373wl2SaWPjtffER
+GsyaV3b1HniKfhbMk02e/8hVw5/Tyaj1Pi1thlwfTIZtnLLLbgG/0imdw6n
Hs3KhxuS6bpuRsqXYvhnMg2zbpwe8xJuTKZBXd4UD6uEfyXTiyNVJi/q4KZk
Gr0/buGuX/DvZCoPCI6ya7VW4T/J9CjA4FCrDvDfZPI6MfhYfne4OZlUv1JS
nD78L5mShrc57WcCK3E0zXTEuQkjYGWO8s9ufWg4DlbhaF74xdZdJsGtONqw
84SnshusytGzok4PG73g1hy1iy5b/dMXVuOoUqNx4t8AuA1HRv1sPdqFwOoc
tT+XcVovAm7L0YPJzeajd8PtOJLll3f3Pgz/x9HHtwZTok/C7dn23r99lSWH
O3CUd9v10dcMuCNHJsbicLNcuBNH3fyM1EIK4M4cNZ3p6ZZfAnfhKPxrgZ5+
GdyVoy7tj63ZVANrcDT/dt2MinpYkyOb8mGPXP/B3ThyNHry6XbbdQp35+he
4By5rSbcg6OUm65ad/TgnhxtHG9jNc0Y1uIozD1P68NwWJujqtPR2VvHwTps
vEYNHWjoAOty9DzOYWWxO9yLo28xavsj58B6HPkMehlHS+HeHHmsjolqFQjr
c1T8unJJ4SbYgKOxoVcnnNgO9+FI5/v3fhtj4b4c3YpZ2XFuEtyPnb+LYTtH
Ce7PkalyN/2xF+ABHD22JE/LHNiQowEBFy9ZFcBGHLVqlzB14hPYmKO1/m17
e72FTTjSVBpuGvQJHsjRSieX3Qk/4UEcJSudHndHJUjhwRw1/Alx/NsBHsJR
tN+gS6O14KEcDb+lFbelHzyMI/+PZyoLh8KmHNn2eZTW3wo24+js3CblSHt4
OEeTXHzLPrnCIzgK8s6Y7u0Nj+ToZXq835MlsDlHr9zuGnoGwhYcLdRVjyvf
DFtydKzC4OranfAoFt9hX4Quh+DRbH29nDE34yRsxZGl0sSaBWfgMWw+jbPc
tC/BY9l8PDt74vkteBxHg8tsyk4UwdYc/QqK7rHmFUwc3XQUXZyqYRuOEreV
xg77AY9n6//nzFpd5WCFbdl4tlq9oGsH2I6j+LHXVbpowRM4qnCjJz37w/Yc
JZTNe2dsCk/kyH1OxHC7sfAkjqK69Xi42AF24OiN2b7rsdNhR45in67TLPCB
J3P0wsTzQbsV8BSOtvkX/XEPgZ04uqS8k+OiYGeWP/aOeqJyAJ7Kzk898eCS
JNiF7S8r8vNTGezK0XefuzUuWbAbRw8nusU+ugm7c2Rt1/nH3CJ4Gkeez1v1
aHgFT+eot90o1bga2IMj8z35t61/wjM4ykwuXfK91XqFPTmaeDas8mxneCZH
oX9KpwX3gmex8SlPz3Uwgb04GtGZt+hvAc/mSOPd7Nx2drA3O9+NO5c2ucBz
2Hw8aRhd7w3P5WjLs5XU6AfP4+j20ucRasGwDzue7XoavSPh+RxdnTemwWY/
vIDl01ljRwUkwQs5+jpidBUnh305MtOZ9V/1RXgRi9fM4rMj8+DFHGk7fCjf
9RhewpFvdq3881t4KctvV+20vepgP47mFnubF/+B/dn2/LPaT2sXovAyjqi5
XCjrAS/nqHx4k15wf3gFRzuWhW/QHg4HcDTEPCAnj+CVLB72Ovza7AyvYvl4
g2hqOxtezdzefG0XP3gNRxmRyQ9qguBAtr1lV6Y8iITXcrQu0a3x6gF4HXu/
v8PriyfgIJZvxIPtclLhYI5y743eXnQFXs/m/9/kRZ8L4BBWjyw/pXQvhTdw
1OzmvMzxA7yRI/0BF1K2N8ChHD06umbTY9UNCm/i6PT9TzUmGvBmjt52jf23
ywDewlF2n9o7TUPhMI6qzX9NCxwHh3O0/kpu6q8p8FaO0hbpvd/hBUdw5LTi
nrKRHxzJ5u/pka5FwXAUR1e2+vaLioajOZrp0ttuYhy8jaPJA+9s0kyGt3NU
M2T129p0eAdHXS/T+kfX4Z0sn+5e4n6rCN7F0cHyoaE3yuAYjnLCPrcqrIN3
s/z1vsOPimZ4D4tv57Zz1DtuVHgvy+9vlk+x7AXv46j2Yun9wEHwflYPuil/
uWIFH+Do0+zTORqT4ViOXBzjndbNgg9y1G9LxZH3S+E4Fl9f0rN81sOHWPxe
7XW1Zht8mCPnhPCsLYfhIxwp7fDI6CvA8Rx1/6V/+1EmnMD8dmPD3jz4KEcH
3vb08HoKH2PjMSfzu1kVnMjyT+KQ1z1+wkksPiuX9GvXJlTh4yxfJSwsadsD
PsHiy2uEUg9D+CRHBn3/pZtawKc4WrKApaWJ8GmO+htu+75nBpzMUeOQ38ce
LYY51p90ftSxfzDMs/w/I3F6xDZYYPn3uFL418OwyJH4zfb0MhGWOCq8anDv
x0VYxtGYfn/UY+7Ccta/2t3xM3sBp3C0+dNe5cqP8BmOzmWse8X/gVM5+m18
tmNwh00Kn+VozovtyR56cBrrH3cvOmc7FD7H4sXz2gRrgtM58rrSd6WDK3ye
jfeTUePnz4cvsHy06uq97WvgDI4WmEbq50TAmawfTA92bh0HZ3G05mz84pk8
fJHVf13V0Ows+BJHPaa+TxpyF77M1pd+1NvUF3A266c62btTLXyFzWfOmfZl
zfBVjrQuPDDa03mzwtdYvfIxE536wDkcKbuMSdIZAedytD3DT/fXBPg660cP
uZlVzoBvcBT3/vi38qXwTY5SOe2Aug3wLZbPexy7+N9u+DZHgYW9KiyOw3kc
7SuTlALPwXc4clP1N8i5CedzNDXjmKfuU/gu6we9E7K2VcMF7PgCStxb/4Hv
cfTF0V/Poc0Whe9z1GepwY1DneFCjloX+5/4rAU/YPWxe8Z1p77wQ5aPA4qN
LwyCizgqvWVS3s8cLmbre8WIpqPW8COWf75kb+jlAD/myHte0krODS5h+WLF
zXKL2fATFh+b+rws8oWfsuO9fGVRYAD8jOXngcKu3uvh5xz9zFX2fBQOl3K0
Yl1j8Z5d8AuOxnneaTM9Dn7JrpdOXlbqexx+xdH0YpM7v0T4NUc7szYueZ4O
v2H1Zd+AT7lX4DLWT/eUe6fnwW/Z+R1Nykspgss5iulxckTaC/gd6xetF6Re
eQ9XsPX7bIztozr4PatnWnatv/2CK1m/2WPaDy3VMIWrOHrqMkRvckf4A7ue
6H5qR2RPuJqNN7dvQn4fuIajRVYfZnYfDH/kaP+A08XLLOBPrD8oL7p0zwau
5eiGUUwv8ynwZ47k6spqogdcx9HJ34s39/eBv3C0+vd/B2X+8Fd2/XrY3s1q
HfyNXc91CLv+eAv8nSOVmSO+Bu2E61m+dKmu7hcH/+DI8KJl1ovjcAPrF2YW
LD4qg39yFNltluriDLiRo+VKZ45Y5cK/WP7fV2+sfQ9u4mj0xz+XVJ7Cvzkq
2Dd46Y+38B9Wj9r9pG+f4L9svTi/cP71E25m/drr5UntWoUr/I9dz712tx7Q
EVbiaeBgO6spWrAyT0Jom+Mb+8EqPCmvCA7JHAq34unQia1P/4yGVXkSnxve
nGIPt+bJq+M6J94VVuPpXvS+Le294TY8zfiZ6rdxCazO0+u9Wlo/18BteRrV
z/jIxs1wO55SzKc0tt8J/8fTEd1WdkIc3J4nhy7Wh5xPwh14uh65sKvSGbgj
T1vOFZzMvgh34sni4b7pEbfgzjzdrn9vMaMI7sLTbuO2M0a+grvy9C/MOUev
Gtbgqa+ZTpjGD1iTJ6vkSk5DeavC3XhaEzvauncHuDtPyb3SZ5hrwT146lfa
/NezP9yTvf7jtXW0KazF04AJhgNzx8LaPH31vnpfzRHW4emU/NhITw9YlyfH
XUUrL8yHe/G0y3t9jF4ArMfTg2N5Rw5sgHuz8WhWPq25DdbnadbGsEsnYmED
nu78q38x+gTch6dxyv/alKXAfXlaXFy9bN8luB9PPSs6a0/Ng/vztKSmQk/r
MTyA7a/h4466MtiQJ++9ucuLa2EjnhIfdn+a2wQbs/gIOffkSpsIhU14qtRc
tfG2JjyQp6utJzx7YQAP4mmMZN70dwg8mKfNqxZ+GzQGHsLT4AaVoiUO8FA2
Xj29uTQPeBhPf7s/Dm+zEDblaar0Zp3fKtiMpy+6HQ+UboKH8/TJV/XDjF3w
CJ7cx2+KKj8Cj2Tnl/49LoSHzXmyW7Sjq/4F2IKN56Xsto+uw5Y8qe6zjjnw
EB7F5svydYrPa3g0T7FbQzaO/QRb8TTpdft2hk3wGDY+i08v1lOPVHgsTyvV
F3N9u8PjeMqJ3vfUvB9szZP16aD2nmYw8eRvHOERTbANOx+1UXk3neHx7HgW
DF3Z2Ru25Sn+Uo8Ffv6wHU9O1RfTitfDE3jSdvyx3GEbbM+Tz50csTAOnsiT
foNJ0PxkeBJPczRf1aiehx146vrmJavQsCNPCyMG/reuCJ7M4m9I/1K7MngK
T1Nqx8b1qYOdeBpWoOzWqRl25mnfG039/zpEKTyVp9Pzh2t014Vd2PHnmI4b
NhB25em99Cd95mjYja3PwUei9zvA7jyVXe13r9QTnsbTI9eSWLMl8HSexi/5
VX8kCPbg6Vzfxn+do+EZ7Hg9XPMPxcGePIUcOLZwCAfPZONDu98/vgDP4ing
ZO3cnbdgL56WfU2sci2BZ/PUZmHiXqP3sDdPfUqt/Tv9gOfwdP/7pGC11tEK
z+XpREz6uw7d4Hk8rU20u96/P+zDU83EF0bOI+H5PCVUrBwUPQFewFNdN63y
h9PhhTwtLVKeO3AR7MvTxuVrsuLWwYt4qk552EojGl7MU9yDOI/jh+AlPD05
4H17nAAv5Wns5KdLPmfBfjwVv3nonpoP+/N0+bXpsbBSeBlPzmF/Zvl+hJez
473gdGrWH3gFW/8DvHf5dNimcABP82xCB4XowSt5qrLWiT89FF7Fk1/uj59l
BK/miUIz5g91g9fwlLllzus9C+BAnuTKTmEqa+G1PI3+1eQTHQWvY/ms7+84
vcNwEE9n//4yvyPCwTxdunXFM+IyvJ7N19oBGu734RCetucODh3xBt7Ak22X
qhSjr/BGnvZv3Jw9tNV2hUPZ+dwYm+PQDd7E4s0h/OE6Q3gzT+rqeaqZo+At
PPnuTApsNwUO42l+RZbFqjlwOE+eic99P66Et/LEn3vbff1WOIKnoRvuzteO
gyN5ujlokOsDAY5i8dBt5J9Dl+FontKvDNsZWAhvY/Uz6Gd337fwdp7Mbm7I
WloP7+Dpot3dbeFtdii8k6dVp9qeSNWGd/F0dEuI9tfBcAxParODOk60gXez
ehAaGJc2Dd7DU4eX/wqGLYH38sS1yr1zcwO8j6cdv4K55Xvg/Txp9VbZPPAU
fID1Dxouy5oz4FhWz/cHbKu8Cx/kKd89qvbdaziOjeeH4gsN3+BDPB07IP+t
12anwodZfzVg6/PZOvARnqKXP153digcz/L/p2uftOzgBJ6mvddxPOIJH+Vp
YvpMcchy+Bgb/xDl/qVhcCJPK36kPU2Ig5NYvhqj/3KNDD7OU+P+Hk7zc+AT
PP0yWj9hcQl8kuWnd1Zl4TXwKdb/9FpmeeEffJqnl4sGLm3W3KVwMssfE87G
zDGBOdZf1U3ILbGGeZ6utZrSe+F0WGD1aLz5jbb+sMhTls2uO7e3wBLL5wbV
jglxsIwnN8vfvtFyWM7q562tI3deh1N4qtVu/4h7Bp9h6+OBzczSz3Aqy3/6
GVX9W8cofJansAvb4rfrwGk8he+tiWltBp9j20/p9frIJDidxUt8IG8/Fz7P
k6ybm1r7dfAF1v8cNepRswvOYK8rhzSUnYIzeer950nOl0twFju+c6/3axXD
F1k/NWHcdq9q+BLLn25nczKUdit8mSeN0D/TB/aEs3m68r7B9+JQ+ArL//LN
HXwmwld5UvENX9pnLnyNHf+eH3F/18E5rP61KT33bTecy9PhfI9SZR6+zlPq
TuOBA6/BN1h+XHsqd8VT+CabD5v3l+7VwbdYP/W7+4gJ6nsUvs3y95zFjs/0
4Tye0gb8pxM1Cr7D+r9FY244u8H5PNk8GTXPzB++y/KDrn0n0wi4gCdjTb7W
8Rh8j9Wvzsk9t2TA99l66bEj5eEDuJCnn7on8sdUww9Y/o3XnjBfea/CD1k/
uGCS2oiOcBHrz2Y2Z2jowMU8ZV9946tsBD9i/ZbFboO/I+DHPOl16/pdbTxc
wtPBwm01elPhJ+x8hUvaE2bDT1n+SPLdv34p/Iyn+r5287LXwc95an+i/YEO
EXApT+cbV45avg9+wZOlit78F4nwS57sVS/reMrhVyw/DqoOfHcRfs3611a2
G0Pz4Dcs3t960YASuIzFq+e1B6/K4bfs+uH0F8vTX+By1u9p+O1Y3wy/48nE
/2ixd/t9Clewfmjy596u2vB7lu/3Xd7ibgRXsnyYOq2VrzlcxdPq9s0XIu3g
D+z8Ll3gL7jB1SyfZX2ur58H1/C0yWLfUdsA+CPrJw+ulJ8IhT+x9drTxazT
LriWzdfIcqtd8fBn1v8V5T3pKcJ1PGlu2tP5Qib8hfW7F843zLsNf2Xz0zkp
TrcE/sbTi/Un/la9g7+z45v7y/LGN7iep20v7k8/o7xf4R886ZYN8RE7ww0s
3mZqLjnfG/7Jk46rd9CDIXAjTwfUHyQ0jYV/sfzQTbN8pBPcxJNR4GWPsNnw
b1Yfj1movfKH/7Dr9T2v/kzaAP9l/Wrx4Im3dsDNPD1NXvbVNR7+x/r9J5pt
6kRYSaABqY0Hjl6ElQXSV71zalY+rCLQYaNO442fw60EOlQ2MkS9GlYVaIPz
phmNjXBrgYJftnrfqH5AYTWB7hhcGtxOC24j0IMb/mMGGcPqAv1zu6gzdxTc
VqDQvj2fnHSA2wl0yqBo7c+Z8H8CmZz8p+rtB7cXSG/I3phHIXAHgfY7Wmt5
7YQ7CtRqzOG07wlwJ4HW3Po+95gc7izQK8P7vTyvwF3Y+W8t/Nq3EO4qkKPl
iwalN7CGQDdmNY6sq4M1BUqb/j3zs1Kswt0Eij0wL/JfF7g7e90gnjPoC/cQ
aPjUq32nj4B7svGfdEY1fgKsxc5P3t71iweszY7fYExnzyWwjkB/y7wditbD
ugL1meDSavZOuJdAXpNT7BqPwnoCLeuZr8GdgXuz9689u843B9YXKGiK4Rrz
YthAIDUtvqNWBdyHjedcb+cODXBfgap6mlhoqB9UuJ9AdbqJ90204f4CnZy+
Zei0QfAANj+xLt57xsGGAiUWTbB96QIbsfHXqno3egFszOLDdL6NbC1sItCI
qu3eg7fBAwWSZj8elRsPD2LH7zbz6aIUeLBAKssemuvlwEMEsli9x7OqGB4q
0PX928Zcfw8PE8jn6KTyM42wqUCelj8mpfwXp7CZQAMNJgdc0YOHC8R7HHV/
YwqPECh8auH3rhPgkQJtNfJ08vSEzdnrReSd6g9bCGRv2Uu/52bYUqCP9xsi
9++HRwkU/7Q5TI+DRwvU+mefftkXYSuBVucfWex/Hx4j0I6m3hMHvYXHCtS4
uCG7uR4eJ9B/dmXXy9UPKWwtUIyFgdszXZjY9rduWPBmGGwj0N7eQ+p+2sHj
2fp/8+2TwUzYVqDoPX/cvZfDdgI96f5DWwqDJ7DzPfLbQj0OthfIPf7k8SAJ
niiQtt5nh8ar8CSBhjx0NdrxCHYQKMAodejgD7CjQB0OuLu//QNPFmh+fEMk
1+WwwlPY+tHIurhxAOwkkCy68d0CK9hZoNR/T1vPdoGnCuRxr/vvhb6wi0C1
5urpm0JgV4EmVXjrintgN4EqNAb0rzgNuwt0/F3+paGX4Gks3x3+7+7OB/B0
gcI+qVo3VsAeLB/M7996bRM8Q6Dex4e1Uel8RGFPgezujxma1B+eKdDX32cX
TbGCZwlkFGcb19YV9hKo8lFj8pNF8GyBzEYZhKZvhL0FStD1VDm+H54jkGAe
rnNUgOcKdHb0vRT+KjxPoC3rxWPXH8M+Aj1PCbz2qQaez7ZvH6M0QDle4QVs
/huPT1rRA17I1mN05Ppbg2Fftj91t8CBdvAigUwLvLWOz4IXs/OZaj2p7yp4
iUDFEwvenI+GlwpkmaJxdVoi7CfQ2JeLclQuwP4Cvb3lfONqAbxMIKche09u
K4eXC6Tzx3jUvF/wCoE2Hp7mM6FzgsIBAsnnhdVbGMIrBZptPKvAYhy8SqDI
xzlX7KbDqwWa3FR4cs4yeI1AfsklLpFb4UCBTu/cl5AVD68V6Mo1Y/fGNHid
QO3uabrZ5cNBAk18cML/aBkcLFD/+BmrlRrh9QLNq623WNnpqMIhLJ8/WBnz
cQC8QaCCX03jV4+DNwrUc94fQ1UPOFSg6sIe/51YDm9i9TnZ5NKkSHgzi3/R
SeX3UXgLG//6ktTM83CYQL2UPXZvugeHC2R4L3HJ1Ap4K1tvOrnqJn/gCIG6
lHa07Kh5TOFIgTIO6177PRCOYvHU/4bvN1s4mq23SQbfv3rB2wRaX2Ni07QG
3i6Q5uCazv/tgncIZPD+QY9+p+GdAs3olaA1IRvexfJzzcznyx/DMSzfvPPX
SvwE72bxcy0ioUQ1UeE9AiV1TtXX7AXvFahowNSlM0fC+wRq02XAyGQneL9A
329Os/3pCx8QSHfpXLepm+BYVt9uDNNPiYMPsvm628uvcyocx7Y3t/pTcB58
SCDbAXcWVr6BD7PXdy6M8WyEj7D4qig3eNA5SeF4gRxy3790MIYTWDzP3B98
xwY+yup1ofoRx1nwMYEervdv83A1nCjQIr1r4Z474SSWX7o8vPHuFHxcoB/F
altXZcMnWD6bvTxYuQQ+yepJ0nmvA7XwKYGWd+21WqPVcYVPC5RTGVXh3QlO
Zi7bUCbowBzrH8ZZ29QbwrxAd8Mb3lqPgAVW/47Lj+0kWGTxYTV96tMpsCTQ
04YHRX1mwjJWr55+/LfcF5YL1C3L73zWKjiFxWOR6l2VTfAZdjyOy3Sm7IBT
BTpX6bI1Ng4+K5BV23cVL07Caayfmeaj0ScVPsfmo4vjh0WX4XSBXLxsx0l5
8HlWj3Jbffn4CL4gUJSDx7OBZXCGQD0i9IqXfoIzWXynzM5KboSzWD9Sarro
jeoJhS8KZD2qIqN7F/iSQJvd3kVO7gVfZv3M/HtnQo3hbJY/LqzokDISviLQ
II2Hoc9t4Kss3oebvlRxhq8JNMqqa2vjWXAOG09bi5LJi+BcgVKq5Mb+q+Hr
rN8ou/cmahN8g/Wvx8aXJO6Abwp04p//m3Nx8C2BFrSvfnf9JHxbINcTXW4U
noHzBCqsGTz7ySX4Duu3dtXtfn4bzmf1fuY6q2fF8F0WDx2mjy9+DRew+e0Q
F5FXA98TSEkr511mA3xfoIWdXticUjmpcCHrj08Ghm3vCD9g498xOdJPG34o
UEShhpn9ALiI5f8pf/x0zeBitv62m3WrHQs/EmjndcPuWQ7wY4HMO9e5h06H
SwSa1mRzYYwP/ITFj1qkQcMy+CmrJ1b3tojB8DPWL8S/uewRAT8XKHC3dfbf
PXAp63+nGC9LTIBfCDTaKCHDkodfCtT1lWf0vXPwK4E63ai7O/Mq/Jrlq8ZL
K8ry4TcCla+rmjevBC5j8aAbvPd5GfyWxWu8Q+3kT3A5i68Z3Zdk/oTfsX5y
dMg3nVanFK4QSJzbsGl9R/i9QL6X65UeasGV7PrneMGy3v3hKoGUR+ZmLh4G
f2D5JL/jM8EKrmbjqVNxs9wermHxE+K3rpsb/JFdv5XkvSdv+JNANXXKmr5L
4FpWX2+2+Re2Bv4s0KUh2kcObYLrWLyuHfomeTv8hc3v0YkP5LHwV5YPc1cs
kSfB3wS673NNOi3B3wVSX7Pw0MELcD3z0oRhm3PgH2y9dc1Y71MAN7Dj8dQN
GvME/ilQ5jOnIZ3fwo0CrVzwLvnlR/iXQM0ue9+faICb2HrK6tswV/m0wr9Z
Pg3b/rZ7e/gPi9dpBedud4f/CvR4YZd1AQZws0BrtU5ZdhkE/2Pxu7dKXW4O
K4nU6Z9vg7UNrCxSPDf2773JsIpIdxN+2Lp7wK1Ecna8/qp4Hqwq0vJbja8n
+8OtRXoZ0NH76lpYTaSxmw+vMNkCtxFpptfkgXt3wOoiDXr+S1YXC7cV6btr
bDuHJLidSP5xhvOPivB/Iq2/+qKwOh1uL5JvybflplfhDiINWZDnveYO3FGk
b8V3r6QWw51EapW59UzlS7izSI01O117VsFdRAqI3Z1v9xXuyvanaj962W9Y
QySn5evv7G6drLAm296OpiPyTnA3kUz/3X9xSwvuzs7vVkVGaV+4B9v+5/VT
Pg6Ge4rEh1nc/mkBa4nUVf2ms9J4WJu9HnStS+spsI7I+rMcKzUPWFekxded
m1rNg3uJJMyp2NC8FNYTqXzD+7ofa+DeIm02TIqqCYX1RbLqY7vqZTRsIJKF
ZsXbgn1wH5G0pFX/XUyA+4p0P+G8welkuB+br2OOM2NS4f4ibR13sirwIjxA
pHMpDSpeN2BDke6smVxufR82EmlH0vOMvk9hY5FOmO25qvYWNhFpZeH34dU1
8ECRflbruRbUw4NEuqVc6pLSDA8WSelTwoo96pzCQ0Ry6x1RuaorPFSkDbXT
f0zThYeJNOvcmmeWA2BTkZY1Pr/faxhsJpLrAW1N1dHwcJGC02bUfLSFR4i0
6f24vSVO8EiRHIxU7XNnwOYibXk8e0qqD2whksvRkIokf9hSJKMQNZcDa+FR
Itkd0ynavhkezcbbbby0dTtsxbb/yU8v7AA8RqSLUd4rw4/BY0XyTPIpjebh
cSJNehMn7UuDrUWK/rK5//HLMLHXO3zek34LthFJ/u73kHsP4PEicRvUJ9U8
h21FOtn7nH7HCthOpJ2TipotPsMT2HzErDFa0gjbs+M78uRdogqv8EQW/30X
BL1sD08S6Votb2zQA3YQKfPeNJvlBrCjSFFpI1vnDoQns/1dGZytaw5PEenT
bLOULQQ7sfWx1L53rSPsLNJ197Uz50+Hp4q0cFbhybK5sAtbnzfmjl/iB7uK
FLLRMOJXIOwmUqGfvDB2M+wu0tm5Drajd8DTRBpdbW5UEwtPZ/vvffDG6STY
Q6R1fRZ7+UnwDJHOCLtHWl2APUXK2Zd3qEcOPFOk+u2n8v7dhWexeMiMbFdf
Anux9bU6Mbm+DJ7NxrN91SvlT7C3SOmJvRp1fsJzRFKtzrG0VREUnsvWw+j2
FUEd4HkiaS/6PvZST9hHpOpbejva9YPns/VmX/Xf0qHwApH+bnVTezIaXihS
5N2B6a72sC/LRwPOD33pCi8S6aq68ae13vBiVl9iPpv0XgovYfk7T2XIs0B4
qUhN3ZrMT2yB/dh8bf8dFbIL9hfp49QrcxYehpex+jA0rHnOaXg5O/+2XTi/
s/AKkYr9L8dGZ8MBLL8aubTNuAOvZMfbpDu+4TG8SqRhFjUbJ72FV4vULuJn
g7wWXiMSxTd+6tsEB7Lx0+iakKImKrxWJIOxT8Y4asDrWP5usunQ1BsOYvVG
uGh/ZRAcLNKvTmp9Y0fB60VSm+X6YpM9HCLSjAk3CkLd4Q0i1R58qr5vHrxR
pLAdve9kLYdDWX2dd8L6Rwi8SSQfo4zT9tvgzWx8a9UGpRyEt4gU9257W+NT
cBgb39jNKy+dhcNFstRbecDnKrxVpKAlRqf17sERItUtzXz09TkcyfKvv7/b
iyo4iuUT5wdTX/yAo1n8vuabvraSFN4mUrbW1y29u8LbRfoa9aLTQn14h0g2
2/IfXRsC7xQpIm1Ko9lYeBdbb/p9hSuT4RiRxl0+qjpvFryb1RfjTmO1l8J7
WL6f6rbxUxC8V6SHN6urn0TB+0S67REsf34Q3s/yx9wr1fWn4QMieenvv210
Ho5l8dO9atHaG/BBkT675daWFsNxbH+FFqEzy+FDLH9cWmn+9St8WKTQR4mj
TirLFD4i0n+y5uRlXeB4Fr/1j464GMAJIh26t8jM2RQ+KlKXJqVdvjbwMZEK
hn3MjXOFE0X6Pdnv81sfOImt38hsk4mr4eMs/yXe2X07HD7B6o17qum8A/BJ
kfz+vjPWPA2fEqlf7spd5efh0yKZf3ZcXnALThZpXjeXN4VPYE4kex3b+k9V
MM/Oxy4/u/8vWBBJc+ziSevbyRUWRcrT3JRcpQNLInW2mvR25WBYxvJdwJM2
3axhuUgZ8vb9HrvAKSK9aJ9kfWY+fEakU8kdF5wKhFNFKvHmDqZHwWdZ/FwO
evX6MJzG+lVhhnV/GXxOpKLhL65GXYHTRdr1Ks271UP4vEgD3vXomlAOXxCp
8qlbldMPOIPNv2qrlzrqKQpnsv6mLqhWVQfOEin3s7xH2yHwRZGGyydMN7KB
L4lUwe9Imj8NvszmI9X3c+ZiOJvVJ+c5lkYb4CusvxoVtzp9N3yVnX/Krb0z
T8LX2PwWWERqZ8A5rJ+vvU0N+XCuSCPqnp379Aq+zuY32Cv/71f4hkgHLHJW
GqudUfimSLG9fh0I0IZvsfwbE6j7cAh8m83nDq1vjrZwHuuvXtn+fjMDvsOu
L0bk6O5ZBuez/OivMsEzDL4rUlrforlWcXABi6+Vj80tZfA9kTSi/vHOOfB9
th7nnNqzqQQuZPX8mt+dvBr4AZt/a4+BJkqpCj8UacnErD3J3eAikSZ2NC0Y
NRAuZuN9REqrJPgR21/GtG5yD/gxux6oP357+zK4hNXv4+NiN4fDT1g+uNZ9
csxh+KlIfdtMyjh3Bn7G+qPSPkl1N+HnIhlO7n/f9gVc+r96+LN16lf4BctX
j89F9VQ9q/BLNh/dzxYv7AS/Yv3SpBsW2drwa5GOfjI5pjcAfsPyu23qh52m
cJlIgz89+NlqLPxWpD9DNfioSXA56296qRZrTIPfiaRzfJi7bC5cwerNKUNV
J3/4vUjPRwZdaVwHV7L5yJA8zoTDVez4Wztwy3fDH0T6cq04zDwerhapx8ac
K+ocXCPS3G5hgyvS4I9sf7+DTt25An8SSdr5+8uFfLhWpDZr3StlJfBnNp79
Mt2kt3CdSOOtpqim1cJfRNqj2f/OtV/wV5ESl6dHPGmdpvA31u/u71Vb3wX+
LtIH6yN52npwvUjuDv4vJ5rAP9j1dNtr3zaYww3senBo8sOM8fBPkVYf72rV
6Aw3inRz4Zsf1l7wL9aPc7duxCyGm0SanTtv0ds18G92vb1oUOLoLfAfkfoU
bjU5sgv+y/orpRP5fw7Dzaw/GnbU0jcZ/idSRxP/4cVpsJJE3s/KAm2vwsoS
Vb+WZ2TdhVUkuu7olWb6FG4l0eZZ03TPvINVJdKf8zJl8Be4tUSlobbNqX9g
NYmK3x5/PaLtOYXbSLR09gqV7G6wukRdjB7qTOgDt5VI+cPtFw+GwO3Y9gcM
++ZlBf8n0bPa2x2qJ8LtJToc0e/lumlwB4n2UG7b1j5wR4mCNv2wObAc7iSR
dmbTEIMQuLNElhc+rT8TBXeRaMenu3dHH4C7SnTg2/o7t5JgDXZ+Wrd6TpXD
mhK5DZs370kW3E2iDT7V471uwd0lajP24/xXRXAPiVaUv/aZ/RruKdECtyFl
T2tgLYkuNmftn/oT1pbold0ulRut0hXWkej9LfV7pp1hXYmKHvfZmaAL95Jo
ZOX90n9GsJ5E0YX/ps0ZCfeWqNL4/P4MG1hfon6f6waqO8MGEo0wvJXpNgvu
I9HN1x73Di6C+0o0dOir5oer4X4SOYWL71pthvtLtO2PScchO+EBEi3W/N55
6iHYUKKuMy6FLjoFG0nUMNP3/ZpU2Fiip8/bPlt3GTaRaHeb+ooVefBANt8q
8nivR/AgidLDfkeNeQMPlsg/4vigLh/hIRKd9Fug/7wBHipRyH+jvxxQOa/w
MIkSm+YY2nSETdnxmS53KdOCzdjxFyz6sbI/PJzNZ8PlpG/D4BESBbRxe7Zw
DDySvf/ODsO8ibC5RPeqJnfTcoctJFp2XM141hzYks1X5LXq7UvhURLlb+r+
mg+ER0tk8t15V/pm2Eoidy3PEPkOeIxEVUElg/cfhMey13cbDlp4HB7H1gsf
2GQgg61Z/D5N61VwASaJturJtefmwDYSne9YvvLVXXi8RI/uT+QmlMC27Pyc
g2wPvYHtJHoxtdf9omp4gkR7Z3zOq/8O20uUmX42699feKJEvZLt+31rc0Hh
SRJ95LP2FHSBHdh4vrTeslMHdpRo0m6XDab94clsf89Oq10ZAk+RKHTxRGGw
JezExsslsTLcBnZmbrNuUrYjPJWtd7/205+7wy4sft7qxD6fDbtK1DmuMibb
F3aTyDrLpiBsBewu0YfS4yVGQfA0iUZ7GVikbYanS2R4o2az9jbYQ6Jc+yCn
hXvhGSxflDZp7D4Me0q0Jdh83qHj8EyJ9v0qvLZZgGex4zvjmWt/FvaSaNe/
+fUfM+HZEqmpR1SvuAZ7SzRvxEKzB7fhOWz8nuf7tC+E50rU+vbp/waUwPMk
iinUuqXzEvaRyG7y7n615fB8iebuSs89Ug0vkOjYuP0jDb7ACyUacu2g9tYG
2FeinbMPtb/2B17E8nd4tfBYJUPhxRJNvTd/9w11eIlET26cttvZEV4qke7T
yMiBmrCfRBneug2ntGB/iVK/9htTrwcvk+hOTrd/Ov3g5RJpVBh90DaGV0hk
vnfRyS+D4QCJZuqmlh41g1dKNOfVTeveFvAqifweTQ8PsoJXS7TOsPX0ZGt4
jUR16wKXCbZwoESDPk7ZvGUivFait9qT7AdPhtdJNDndcuMZZziI1duqrq9b
ucHBLH+frDcZPB1ez9bv5sH9TDzhELa99fYxTbPgDRLtX9R2UKI3vJHNR7fr
+Zrz4FCJJJ0G0znz4U0SvXtRMyRkIbxZItU7yXuWLIK3SPRywe7+xkvgMIm+
tQ+8eXkpHM7W89oD4/X94a0S/S1KCPZYBkdIFJ6RbjNnORwpkXFy6AaLFXCU
RP856qqVtzhaIitf85veAfA2tj59muKlFm+XqD7WYPWdFu+QaLnp9+GZLd4p
UeQz+/vrWryL1aPXUYPbtDiGza/ZOfslLfvbLdGa794d4luOb49EBmJG8NGW
498r0d0BYeEBLee3T6LnVTRMww/ez/qF+XdCo1vG54BETYM7L7rXMn6xrN7f
Ual92zK+ByWqWdhH607L+Mexep0d/X1Ty/wckkjcVhatNgc+zOIpaXnFHC/4
iETNN5S0t7XMfzxbLxpNVuEt8ZHA1qvhhHlOLfFzlI3/6+lJ1S3xdUyi2sJ+
mjNa4i9Roq9LB7482BKfSWx+7s7twbXE73GJ1poO+xDdEt8nJAo237TGqiX+
T0rU99SRshxz+BTrh9JWefZsWT+nJbr0JbTBpmV9JUv0s/Fy01gjmJPo1uHx
ce37wjzrP0KD/6T0ggWWT6d1WNCnJyxKdPbUN2W/rrAk0bV50zQi28MyiV5P
2vdojRosZ/nih1mYuRKcwurVufez7/9C/jkjUUrvlaLldzhVohM7JVnwJ/is
RFf6rJNi3sNpEn0pS/8c9Bo+J9EFV6sbFk/hdInu9yoKvP8APs/2v7SX26g7
8AVWn1ROyjbkwBmsXvqdfRSbBWeyeBDm6kW25PMstr5Hu76d0pLvL7J+rOzL
yk9J8CWJSl5dMV54CL4skU2n7YvO74az2fH9TN/6KhK+ItHjR/3fvNkIX5XI
bB89u7wGvibRjDMlD1b5wTkSRbTWMVLxgXNZ/YhIsls+A77O5q/Yeke6E3yD
xX+N9twSW/imRKuTo0wejYJvSWQ/WnV6ylD4tkSHLo2YtLClfudJ9Gvr/RWN
2vAdiVTO7hrh1xnOl6hT+GC1S63hu+x4S2a7fmhC/1DA6mdMSsSPOvgey9ft
YjqVV8D3Jfp+2mL+medwoUSb/vq28iqEH7D+3uHr1A/X4YcSnd64JMsjEy6S
qNA+OJVr6ZeKJeomLBCeJcGP2PrObOxeewB+zLa3OTKgIhoukejfh3sDrm2A
n7B8dPN3WmgA/JT1VxXHovQXwM9Yv+NxQFvwgJ+zenq2dYWmI1zK8vNm75mL
x8IvJLItsfia1NJ/vpTI8aNXn2t94Vfs/V/PLrjVHX7N+pkfwwelt4XfsPr5
pfbbtj/oh8tYPjU1GTKxDn4r0UDrV5M+v4XL2XxFtMvb9Bh+J1FW55u9f92G
KyRKbtOY730Rfs/WX+ziMSkyuJLVV6XE2qpjcJVEPb5UuXfcC39g+bnY8b1+
OFwtkUvgxh76gXANWz/XS+e2b7n++MiuJ88vGF45A/7Exsc/Re2MA1wr0fw1
r50WWsGf2XhbchvbDobrWD8njFRL1IO/sHynZOndp+V66iv79/cLvscpw99Y
/9xto9Wfb7ge+y6Rztr6024VcL1Ef84MOBZfAv+QaPZB30OPb8MNrP/onK2i
3HJ9+JPVt1bhTvoi3Mj6m1iP92bx8C+JTA9rW4zaCTdJ1Nv845nhG+HfEill
6mb1abme/cPiM2zkFbU58F+JxttWG5Y5w80S5Thp+qRaw/8kGtwz82HgMFhJ
Rvn1X18NM4CVZRT2RanuXRdYRUaL3lgs3a0Ct5KR2cHms8O+t1z/y2ijw33j
gpbPA1rLqIOhsfmcxy3X/zJSUTthUXMTbiMjY5e7uwMuwOoy6t9pXMLnls8n
2spIR0O4uzgObiejZRNvrH0RBf8no4mn/9Q6BMHtZdTbPXx3esvnJR1kdGVC
SFpPT7ijjF6MUDq7fhLcSUaHbvYtf2IJd5aRZWFl4jBjuIuM9hZajYnWgrvK
yCdYtdOLtrCGjOXzzv6DmvB5kaaMuqjpntpQA3eT0cjlD9TzS+HubPzir3zS
LIB7yOhH4oLEuZfhnjK632y4TJTBWjL6OnDWqW8JsLaMgvXN9lrtgnXY9ro/
DI3YCOvKaNRuNf7+MriXjDbbf3Xs4Q3ryejgqbUFPk5wbxkVt/kdkNLyeZ8+
G6/+Dzc1DYYNZKThPnCsgx7cR0bl9SZ1RzrCfWWkpC5Pff4Xn0f2k9F0t1Gr
I17D/WU0uSyNH3ENHiAjxz5JD2qSYEMZyZJ8FvNbYCMZHXttVuPnAxvL6Hig
YdHI8bCJjAaOMz2g3hceKCOLbIPkd63gQTJyjZOvz6vA57uDZdSW/MLO34KH
yMg5p9RExsFD2fH5naySRcPD2Pi/tFuduQQ2ZdtLbvfqvgNsJqOrb6p31ZnA
w2V0fX5xhW57eISM4kemTfCoxefjI9n86gV2PFoIm8vow+QORz+nwhYyetAh
yMF5H2wpI9UzmQGXV8Oj2PF6vPc1b/m8fzR7vYNJ2LWRsJWM8m7kac7oAY+R
0bMg3dV/G/F9w1gZdV/AfThXCo+TUdQY9dtB2bC1jHZEd/CYkggTO54vZ8qH
bYFtZNSc2f18/5bvT8bLaEb/5M4D7WBbFt/tfoyxGQDbyejJ5LINS9ThCWw9
jenU6kQNvt+xl9GSb+vqau7BE2W0zT/qjH0qPElGwvtOoef3wQ5sfHuNjhsR
CDvKaM3fiOF5HvBkGRk4Fe5aNgqeIqPfSz2e9dOFnWTU6t9Nxy/N+H7NmeWz
nME9HryFp8rI3rhbQO5N2EVGPUetDc/jYVcZccOvb367A3aT0fy5dQc6rYDd
ZVR2Y02Nqys8TUZPK51ThBHwdBmlRHdordkT9mDr17OwZ+xvfP85g+Wf8/Yd
jd/AnjK6457X9tF1eKaMrDvJrPdz8Cz2fqu++Yt2wF4yulx3NNtlBTxbRsrZ
CZYubrC3jJ4XeszyNYfnyGjxritj92rDc2Wk23vj34fNLd//y6hIWSnd8F3L
9/8sP4RvXBeb1/L9P1uP1nVzeshbvv+XUccj/cLP7m35/l9GTr2z6+eubfn+
X0Zvfwy6239Wy/f/Mno35K6minXL9//s/Hvlva/v2/L9P4u/JCunZvWW7/9l
pDnHaJbeZ/x+wY/lD5UN2tMfwf4yWrWwa8LJLHiZjHanXK9SS4SXy2hq6cuf
YVvhFWx8nnz4oLEUDpBRVkjfm9nO8EoZdSqV9m0cAa+SUfaRZE93bXi1jDxK
7HvbKMFrZPS5vqhmQiV+3xIoo5XBidd87sFr2XrL1DkRew5ex+pD3ON9rw/D
QWw8Bq05YN3y+55gdv6LbnKZvvB6tp72XS6wnwKHyGhtxVrlWjN4A8vHDWPt
JS14o4wGDdtzaJMSHMrO31Dr29Iq/B5qE8s/P6+7LiuEN8vo2o4zaZEX4C0s
3/l6dsw4CofJyNBw3aK/W+FwGY39slXm5Q9vldGEGztKHrrBETKKi379YvZo
OFJGp9UMLvwzgKNYvXhlN+NiWzhaRifn7M3c3vL7um0sH6w4fnflc3g7i28H
/4gVufAOGSVPsH0W3vL7v53s/WHPs1L2wbtk9N8u6lm3Ho6R0cKmz1X28+Hd
rP/4kdvzgiO8R0ZVF/7FjxoO75VRfdPMOY914H0yCvf/4hqpCu+XEX11Wzil
Fr/HPCAjP9WIrcYtv+eMZeNn1PG47jX4oIxm9d0m9hfgOFZPhy6MstsHH5JR
zNQFfdaHwIdl9GfUzSU3FsBHZKQ/fYJdXyc4njllQNJhczhBRjWlAxf01YeP
ykjrzbH1N9rCx2Tk/WVKQfB3/F43UUZBY/eT7Ss4idX7k665ffLg4yzfuP8e
0SMNPsHy5dqYcP2W3xufZPkt/eDecZHwKTa+OWYTVgXAp1m+vtctKmsmnCwj
tx9bLTXtYE5G44/PsIkYAvMsnh4qR6prwQIb/1CNd8dbwaKMROdjVk6f8Xtu
icXPUIuQDs9hmYwW6H4Ie3sDlrP1reI+Mr/l9+UpMkrLzVx38wh8hp3PsHrD
RxFwKluPbSJNfgTAZ2V06lbUXBMvOI2tz50Z/Gp7+Bxb3xWr3903hdNZfxuR
/c2q5ff451k9/WN+IVsdviAjlwXG7VzqW37/z87n46aHP960/P5fRqGBeZUp
BS2//2f5t63lwOBM+KKMbs+UbZh2Cr7E4rvXyQvj98CXWf5ZbZsxfgOcLaNx
JfNmTlsMX2H9T0zw+iB3+Co7/g9pP2TW8DXWr1W+Fr8OhHNYvc8PXjWpJ5zL
+vOBxw3PqsLXWTx/G+XsWo77P26w+CrPjl1wGb7J8nHHhidxsfAtFt8R8+7U
LIdvs/za/ZbO3IlwHhuv0lFbv+vDd9j5HDI4yzfh/pd8GXl2Gui+4TF8V0YF
Q1x0V5yBC1h/YVhyafM2+B7rhxZNfJU6H74vo2/rNpo2j4ELZbT86t6Ffj3g
BzIaPKCyT/1X3B/0UEbDVuzpmXAPLmL1v+3q5jk8XMzmW7c5wDocfiQjPUvf
7mO84ccs3/Pd46dZwiUy+jXrysltGvAT1p9cGvv06WfcL/WU9Rsz01/Z3IWf
sXjbssLrdjL8nOUX4Wv9wjC4VEYHrn126uUNv2Dr39uubZ0l/FJGkwqb7jzX
hF/JqPQnDXn1BfeTvZZRXd+lzxvvwW9k9CXp/dJBIlwmo9rREzYFRcJv2fpI
HHr+uQ9cLqM5m30Et5b7497J6F+K0PBWG65g/dHPN6Oif+J+u/fs+qVn7w7j
H8OVrN4WJqh3TYOrWPzZn7nREAN/kNHcIrOSOj+4muWXqt/FfybCNf+Lh/uu
vfrDH2WkfnT6excV+BO7Xhs9UP/QG9yvWMv6ZbebB+qy4c8svs1WP5wZD9fJ
yK67l29JEPxFRiOq15T5TIe/svdXrS9sNoO/yWjF34+XZC33a36X0aPfrYYt
+Yz7OevZ9dfO1Izh9+AfMjL/vO1JBwluYOMZ/aBbQzT8k41/n3m/Prbcf9rI
rtfUU1TrbOFfbD0kiVebDeAmGa0OHHBOWwn+za6PQzSdx7/G/bB/ZFRiENtp
bTb8V0Ze5cNWn4uHm9m/z3pa9ysY/sfqofd9pckzYCU5LTI/rZM8ElaW09MG
0wttNGEVOXX4FkGrv+F+4lZy2q3/fEjFQ1hVTsOKdtXNToVby6m4dbcvL2Jg
NTmZrf+aMG8Z3EZOYZOPz65xhNXl9Mxt35FgY7itnOZ30Mpqpw63k5Od2QKd
45W4P/s/OfkvDdG1vAW3l5PhId12xafgDnJaXVvhuTwc7iin+x2nLmjrA3eS
0/4v88OSreHOcjpfeVrdRg/uIqdblq2nvPiD+927ymnTmAcJa17AGnKa9u3Q
hLaXYE05TdYfFJtwuOX+fzmLn9AHxkEt9//LadD9fWPSp7fc/y+nn2P8e1n8
//v/5eQX0Hj2fNeW+//l9C3nr9nAr3i+gLacLvkpvTzyANZh45Uw7O2/FFhX
Thtr3QJn74J7yalxkHjjTMvzEfTkNHFd6a8fk+Decso4UjrW1BDWZ8fXvPHi
3NawgZxSjLR3bHmH5zn0kVPb0aW39ufCfeW0IyZj68EkuJ+crFwDnkSHwv3l
xA1ZcW+JFzyAzXdXIcBiFGzIxqf9plvfusNGctoz5ljhkXo8T8NYTiUPXkUN
LIZN5HSyXv89lwoPlNPH+4NftIuBB8npuHvMdA8/eLCcVmr7Wm2bCA9h8/PL
ZUVSP3goi9etVnfjleFhcoqZPLL/+td4vompnN7VOE4ddRk2k9OSizO7lh6C
h7P9jXhnOisQHsHiXfWNX5YLPFJOzSrP1nwfBJvLqZtY/bttW9hCTmXhfh4/
8vE8Gks5jci3mbAtDB4lp97eWj/zLeHRcjqrbLEns+X5OlZy6tGtXt+Zg8fI
Seg4KXXHbHisnG5PmTrIrys8Tk4mGoXB1Xl4npC1nOYcSV3QOhQmOd1rEyZe
MoVt5HSNPnxvXYnnJY2X003X7s/fHYFt5bR9ycgXLk6wnZy69y9e7KAET5CT
dh96mn8Oz4eyl1PFjl/+hQvhiSy+Y3+5uneHJ8nJ9VyXxGl5eD6Wg5zauYxy
KgyCHeWk1uhkm20IT5aTi0blZO2neD7YFDkFrzLsWREJO8nJ+LHTuG4jYGc5
Bfp9tRTf4nlpU1l+eG+6KGE37CKnqEulalWjYVcW/15bxkZX4vlxbuz9g+I6
BO2D3eV0uXHjrDQreJqcOqZtrxzW8vy96XLKHaLq9iWm5fl/bD3m9NKuGdny
/D85Jdm8OdTzFZ5P6MnGf2XHf2u3wjPlpO7ezvuPETxLTl7OiYeS7+N5j15y
GpBT4O/f8nzK2XI64v0kdGLL8zG95dRac47F8Aw8T3OOnEK58GuGM+C5cgpS
4/vo/cTzS+ex9Tn+ythOLc9T9ZHTdNWi7O/D4fksf2yP0rr5EM+TXSCnpQUx
R4KXwQvlpLmvrVPbNrCvnD5r1bRf0fI84kUs/xtYrU+0hBfL6dOr/M99k/D8
5iVyyl6UM29zy/Otl7J69Cir19jveF63n5wOq6eFOGrB/nJKdPSaFDsGzzNf
JqcpXj0eqHnj+e7LWfy/LrwbE9Ly/H85rTh7fpHmQfz9gAA5dX5VaRkpx99j
WCmnBvXvY+/m4O9drJLT3SuzE+8V4e+LrGbnc8jjbeAb/H2XNSx/ZQfslFXj
7/EEysmts7ma55c1Cq9l9er22rY+31crvE5O8xa2j5N/W6VwENufV9KX3p9X
KhzM8lHeckvrggCF18tJ/+8GUe/ccoVD2Prhirqe3uuv8AZWf+a1PnNg0VKF
N8qJrjmqnh2+WOFQOW3Zmll+8edChTex/T9b4Lzy3HyFN8vpZZ1f8N4F8xTe
wt5vdHqBrNtshcNY/px/6eq3qTMUDmf5KjOt1Hetm8JbWf57sLPDm3aTFY5g
r491Kv7STApHsv1b7U7q0GOgwlFyUvqyIXtNp17W/+do5mk73pSvHqPwNrb/
vjr9dVQcFN4up4dmqSOSm10V3sG2NzwkfXjcDIV3sv0NavV+1SRvhXex/Pev
6GLHnT4Kx7Dja98U9GfzQoV3s/l22PnFd+tihfew+mm4a2naQT+F97Lt79uW
NjFzucL7WD+QPqirY+BKhfez93cdPUOl22qFD8ipPnJilerVNQrHsvHlzjru
DFir8EF2PIHHXR8aBykcx+qrSUqXzrXBCh+SU/tjOuXRF0MUPiyn12EnPNbt
2ajwEbY/13b+OgGbFI5n+aRPbq/Zg7YonCCnNiGpNHFAmMJHWf1S2p++sn+4
wsfktO+O6e4m460KJ7J8G5Dk02ZEhMJJcgqfv2TwJdtIhY/LKeKJlrv5zCiF
T7B8alMVnRQYrfBJth5e2N/Uitum8Ck5PQ93N82/sl3h03KKrbimUfxxh8LJ
rB4s7nveU3+XwpycLC742oV5xSjMs/7Ood31gGO7FRbklHBLq2Ri5R6FRZaP
M9Omd0/Yq7DE8mNl5eLj9vsUlrH4NLrQXPwDlrPjyzu/+qqwX+EUOYUE345c
PfeAwmfkdGa/sm2zVqzCqXLapfr+acAz+Kycyg0XBD6OP6hwGhuv8579LH3i
FD4np8jnN5KTBx5SOF1ORn1jrQY0weflNCP688bce4cVviCnPutu6oeeOqJw
Bus3M07cmr0pXuFM9vqf+As+3gkKZ8np7xtnbgcdVfiinA7Mrw98ZHhM4Uty
+hAR+nqERqLCl1l+6Fn+/2qw93iu7y8O4KhI66aLsqELtgpbS0ZWdnRBN3dy
qdxNlHItKZUuEl1+o3xXoaxy6XOi0qSLW9YqNWJFk4RQqFmJWuR3tvfZn8/H
53v5vD/v9/uc1/tjcEohTfgazdftn4eN7WFfp361Xis8P+KEcCHNj0bhZptu
dpEE8cf6bt0MPSlcTPvPO1hx2Ft2CdWXtA+aSpvShUupXqHN8Mw+9g0J2qtW
FFfH/CRcJoFxqemTdcNOCf9CeXnT+CSnRPZN2k9BGesDNE4L/0r5zsfCMCaT
fYvy0qXXBSGzzwjfpvkyKSgZXsK+I4Hl2YBmdasM4XKqD8HHQwLr2HcluDBo
RvA1/0zhexLIG6+Kq3jL/k0C7fjXKh4xWcIV1H+K9DV0RmYLV0rwR6Ze0n0Z
+z7lh49H3MdNPStcJcGlP8+nyrLY1RJMuXz15ZCvJOHfJfhKx/warRPhBxIU
dyVcmzELhR9SflQbPF8rh11D++/x3MbYaeeEayXomnRP/m0K+xGt32837FYc
lSP8hwSRVUOinaPYdRJUn9Loim1iP6b+ESZXqTY1V7ie/k/RI/SjNfsJrac9
s83LNrMbJJjor1b1XTr7qQS/PTtkYHmT3ShBQ+yVXfmt7CYJXmzdsyBw0Hnh
ZgkKlLacX6jOfkbPY7Kh7vSv2S0SOAeXhyvMZ7dKcKT3qFyRFbtNgkFe3Wp2
K9jPKZ9fbVPJc2O/oPwB/W5N/7ldAvfC2AMN/32+QwJd9xa3i9bsTqqXFa1R
AQvYL6n+u9nuVjVgv6L7O6lXcE+T/Sfl356B4mxFdhfl692+nnfbebx/SRB7
6cBUx3L2a8rjZVu7AjLZb2g9767K+yaG3S2ByvOxnc3O7LcSuOauMj6hx+6h
vHnhcKvhB56vXup/f+XtUJax39F4au4v1pzJfi9BdojTnNobvB7+lsB8fdXm
Y/bsD1RPXPoulDfweuqj/X+uybncn91P+z9rp8aHV7weP0pg8qA8oCCEPUB5
MnBTjWc3r2c5hKNJnlXLwtjyCOM/nLKseM37QYGu98utNtnAHoRQZVJiWNfJ
+2kwQnDtyDt/+7OHIKjWpFTWP+P9p4iw6YDsbJkHWwmhb88x347HvH+HIlyH
/flxLmxlBM1ejQnVD3n/D6Pf7yy52+PA/gThD+3Boyf/zvVjOEL8Sc3pEQ7s
EQiTZ9QcUX/I9WckQlzaRSMDF/YohPYODH9Yz/VrNILx3NOhk3zYKghNGWlG
2p1c78YgdHeWNvWGs8ciZBgqN2TLs8chaLXZKi49yPVzPELpuPrqZk22KkJR
buGh6FyuvxMQDme0R09dyJ6IMNLUZkj2Ra7fagidnyYkGTRzvf8U4faTjrYW
VfZnCDNmhnuXWnF/UEd491npw1/3cf/QQMhzkrv++g73F00Ej0aFyHmj2JMQ
wr4P239iBfejyQh7/IACJverKQh+HtYn4rq5n02l+dTNH/rekq2F0DJ2V7f9
Se5/2gg/u9jZJvRzv9RBOJDkbZK4iv05gv8b2UfnEu6vXyBcM33nem8aexqC
csvL+IZE7sfTEYIclf2iFdgzENR8Q9fKwrif6yLsMzJv+ayd+70ewuvLnR09
Xmx9hIgZ53ZMaOB88CWC+uG9xwNXs79CGDU3anbjU84XMxF8PD2s/fzYX9N4
q9pUq+o5j8xCsDNbZJvTzXnFgJ7Xuk1TzFTYs2m+QuC6jwHnG0OE3vT3t3pd
Of98g1CT5+9VGxsvbIQg//Lv6S0FnJeMaX18kWfR38V5ag5C9Z/um+T02SYI
6XkPR1es4/z1LcKORSc/Lr7I+Wwuwu8umffs+jm/zUOA1urs8qVsU4RbT1/4
Jqdy3vsOwbOyOOTHt5wHAWH27doXl2zYZgjJdYF77+dwfpyPsHzbkNz7Y9gL
EBS0cnyPR3LeXIjgcqPQZuIzzqOLaP6+sy/Qs2Ob0/4fHren5AbnVwsEy44N
c4uM2ZYIernpbzS8tgkvpvHqh3fMduH8uwThbtfz98lOW4WX0vzulD1Rd+W8
vAyhRyM55qh3lPByGo/T4NrnIZyvrWj/ama/fBobKWxN/29e3LgynfO4DYJs
/qI6o1LO67YIplVtg6zaIoTtqP5N6dyxRYVtjzD4lErISeC870D3+2V047Gw
MGFHqicrLvy6FPl84IRwQrZP7od2Pj+sQIheYmNuo8d2pvkZXa+7JiRY2AVh
pXK1avE1Pn+4ImzP7Jgz5xO2G+33iuuaoVeDhFfSdZtbZ5b78/llFcLcW8f6
f1NfK7waYfj8mJ2/1PJ5xx3hucP5t3LH1wh7IEgH01bZ+fkLe1K9KHhlkWDE
5yUvhKTm+oCYUX7C3ggL7z4tUH7F5ysfhGnNQSvfVXkL+9L+LhtxWqfQS9iP
nvfjI0MDcvh89j2t14L88WlnPIT9EYpHuDwytXAXXoPQ9eD7oP3L+HwXQM9H
f6NZ80o34UBa3wZxKR82ugivpfFr9V9ITOHz4ToEm8iv4wLuOQoH0fq7fLAL
lByE19P3CwfCHi2xE95A/+ddbPMu2UY4GEHO27zo5uPlwiEIledsdcqOLREO
RRjd/Oj95rUWwmEIT427rbdbLRQOp+eX8nl6oJmZcATdX5bRlJw4Pu9upOs6
gS9Kc78R3kTrY1CdzK53pnAk3Z/V6h/NCz4X3kzfbx0a0rdtgnAU3V/tuKOp
qk9N//UWuh5ZYpiqNLboX2+l76Px9r5KLeFoul6ipe7bpi+8ja4vdZJpPTMQ
3k7j95rltPaKsfAO6p/eNnlaG+cJx9D43INdgkaYCe+k+cpaZzbWfoHwrn/G
o2F7M2GR8G6EDf3Xo8qvWAjvof1lpdrjU79YOJbWQ6Mssrqb3x/spfGsc+51
lLcSjqP1VFl1MUneRngf9bOhusUL+9nxtD+sM0xq39gKJ9D9HynZEdjC7yf2
03z/VDHv0yp74QP0eV19v4ECB+GDNH8688wNUxyFDyE8O7Ag5kGUk/D/qF70
TlR/78jvP36g/qBQsPGyrrNwIsLEMeiu289Oov2+3EF5zR0X4cM0/pHD1PYm
ugofQdB+rHsm1dlNOJnm+/WAaakav2+R/fO8t3Yq1bB/pPkp6zHcdWiV8FEE
B79M7aXmq4WP0f46U/fthnfs47TeI1zjFTPchVMQLugO+Iyezu93Uqle51sc
fr6FnYbw6lDf5XEV7BM0nrpJW1MmeQqfJKfkuMYHsdMRllkMk7VeZf9Ez0dm
uSRfid8nnaL+a7bfaYgd+zTV38QlobVH2WfIh6KnGzexMxDG5LQ80J3mLZyJ
kJqknX1lLTsL4YdxL7Ajh51NeadQofiXv9hnKW8YhyZbz+L3WxKN92JE2cFg
NiLszdp1PiGHfQ7hpsHiU8s62Tk0P3rJhQ++8BXOpfE52Q/oe/kW/R80vSws

         "]]}, {
        Hue[0.37820393249936934`, 0.6, 0.6], 
        Directive[
         PointSize[0.002777777777777778], 
         RGBColor[0.922526, 0.385626, 0.209179], 
         AbsoluteThickness[1.6], FontFamily -> "Arial", FontSize -> 16], 
        LineBox[CompressedData["
1:eJw03XlYTd3bB/DILJkTyhANMkdlKO5MlYiKzBQZMhQiShQRQlJoUJlqj0dI
HqJkjFIqU4oSSUQoKoTe9XvP9zz/PNfnyjl7r7Xuda97t/de9V3q6bi8qZqa
Wn5LNbX//f///ytNoIljdSzHqW1I/3+/SaDYsqQG71bw2wTq1nKadLkDXJZA
I0NFq9/a8LsEurLd4f6kvnB5ApXOzKNjA+D3CRSslXLp03C4IoEWrU/QtxkD
f0gg9TjTGGkC/DGB1gd10O1sB1cm0NhbZed2OsGfEqjJqWWz6hbAnxPohbmd
1gY3uCqBMlcv/FW9Fv6SQO7VS9R9NsNfE2iNm/6YFjvgbwnkNCXwbFQQXJ1A
A9vNmTziMFyTQHaD9ug/iYC/s/b3+mXrcwr+wb7vqUeyvgjXJpDh3YfuLy7C
dQkU83DT5iPX4PoEOhgdUTzzDvwzgSpnuQta2fCvBFoZa/Dq7VP4dwLpnOrs
f7kYbkigCbp+ESHv4T8J9N3r0kCPr/DfBGp3rsuEWT/hfwnUIajpG2qyUenG
BNL3q9Ac2QZW48iowPTx4M5wE47SklcOH6IDN+UotHOjiak+rM7R/pI9xROG
wM3Y538eMp9jDjfn6Mvki9YbCW7BUcb1I12O2sItOTqzsjA+1RFuxZHm9jGN
nxbArTnqZnhrsN5yuA1HZR/XjlziAbflaLzBvO5nt8AaHNlsti2rCoDbcfTx
Suuo8cGwJkcX9DysIsPh9uz7bJ3K6mPgDhxtGhy3ZzEHd2TtmWwxNPs83Imj
3IP9KigF7szRjlDH5NTbcBeOarfmxY7Phrty1Ez7nJT5DNbiqEut2tv5r+Fu
HJ2bVzX1+wdYmyOzxTGfw2rg7hzF1tGj0X/gHhyZNmrVVzT3UronR3G2yzxi
28M6HPF740bN7w7rcpR0+vziXv3gXhyFv7T9+HEQ3JuNx9j3r1PN4D4ccd1b
To0guC9HTQaOGuozFdbj6N4RzYils+B+HF36aLTfaTHcn6OxzkPbTVsF63O0
JPSJ8bSNsAFHV3/kfXTygw05Cjvy2WFZEGzEUXPT2tW+ofAAjmZsu2MRFQ0b
c2RQPDo3PR4eyHxjkvGXRHgQR67bimb3T4EHc6Tm2zBv6R14CEffTZPGCTnw
UI5yZnbWqCuAh3F0+pRllt1beDhr/9SPgeJn2ISjz+HO49vXwyM48lDTbLa9
ySalR3LU4GZXVNMWNuUor+nsrPVasBlHc45ve1XXBzZn7V/Ro/uegfAodvxZ
Eft6msGjOVrzaemIawSP4Wiu58++rnbwWI76fyle2MEZtmDHs4//fN8FtmTx
5VpRuHcNPI6jzd+mD57pDY/n6Nij/V/77ISJxfPHOQN+H4Ct2HycF1D28jg8
gc2H9c8NMk7DEzlyyBn156oCnsTRkEbr1clX4MkcxZxbvvXqbXgKm28fDoy4
lwNbs3h0LY0vegHbcBQdfvTZzzLYlqPXBeWPen+Fp3L0bbNu9IzfsB2bj5dD
aV/zzUpP4+hF9amHmR3g6RzdFa5P6qID23NUcHj+5ZWG8Aw2HxPUDe+awDM5
OmFle3bAONiBowGDskZE2sKOHCnk4W/bz4adOKqOMr8a6gLPYv3nfSq9x1p4
Nkd7fSybJm6BnVk+5D7vnxoIz+Fo55tIl28h8FyOeifPiTsZDc9j+TfUYcJc
Dp7PUWRHbaceSfACjjSe7S8qT4MXcnRlatjba5nwIo7kjAGbo57Bi9l8Pzo7
ZucbeAlHOhpGS72qYBeOgs7czPP4Bbty5KQ2rcarubfSS1k+69Isf1dHeBlH
Uw2GbTmhC7ux+K/q/zVtALyc5bP4SRMrTeEVLB9pN27vMwFeyVGPjHzRxR5e
xdGB99b50nzYnaMx+37/+7cCXs3RiDOhlou84DXs+wekR9zzh9ey/NLfVnvU
QXgdR7vkgFvJkbAHO9/gdbFjE2BPjkb9vncz+yK8nqN/+x6YrboBb+DI78rt
NpoP4Y3s+zp0tLlRAHtxFDK+9++t7+BNbP4Zrho0rhrezNGUhs2V7f7B3hw1
dXw7/kObLUpv4SjQynlUTjd4K8t3m4Jfp/aHfdj8tLK2ujIc9uWo0z0399Rx
8DaO6uqylmXbwX4c6d3dYFExF97Oxs/AtVFjBbyDzUeLi1ctvWB/Nl7Lgjf5
BMABLJ5m6o+/eQjeyfJ7l8X9Op2Ad3GUyQ0Y4inAgWx9VstbW3AZ3s3R6FbP
Pk29A+/haOOBnCuZeXAQR9tnLSl2KoH3crR8ipX7x0/wPo5Oeo9dFfwL3s/6
z9qwwqzlVqWDOdq682vNly7wAY7eeIZGJunBBzna8qtb+c5h8CGOpqUmlC8c
B4ew9hut4SdOgw+z9eCEbG42Hw7l6Khf6tmRq+AjHH2d1fzXOG84jPXn18ZJ
s3fD4Rw92DDq2JYw+CjrP9/p9Qmn4GMcvU95HliaCB/nqPKB60TDNDiCzcdt
aZa+D+FIFs9pYQGFhXAUW79axnaf/AGO5shkh6SVVgefYOfbPmaPVXMfpWNY
PXRw+abHneFYjpZltKv21IPjOBqWmNi6x3D4JIsfj83ZeePhUxwtOHjG+qg9
fJqjt43797stgs9w5OkcfspqLXyWxduj0ScGboPjObLcpLFPLxhOYP0/MXGz
QRTMceRu9XyjuQDzHKXHzQiZfQUWODJ8+ut5QAYsclQcYr4g5Rkssf77oG/c
+A6WOfJetczJ8QesYPXkR/33Seq+Sp/j6OLIq9V9OsOJbH3Q9d0Towef56hf
QukFfRP4AkfxWt6BqVbwRY7OGxdpuDrASaz9BrcXdnaFL7F4+/Nz15P1cDJH
l9ctOXw6AL7M0Srjz0e2h8L/sfZ/l6NXnoKvcLT7+q2UJRfgqxz1zFzRuPwm
nMLRp4LKbb558DVWX45JHh9bCl/nKPXf+AWPvsGpLD+11Xvdrsk2pdM4Uq+q
ebagI3yD1ZOLf0y52hdOZ/nEX9epnwl8k9V33662jZ0A32L5J2TALn0n+Db7
eWjl/dRl8B22fiYd/rJ0E3yXHW/2vZbae+B7LJ7EmfqvjsEZHGXnt593noPv
c1TU+nfykSvwAza+D3vbBT6AM9n6WC8N3l0IZ7Hj15d4HK2EH3KkXandN7kB
zmbz5V6uc5mGn9I5HA32P6qn1wt+xNE1s04R64fCuazemKt5/xHBeWw9mnD5
sYUjnM+Rne+ozGvL4MccVR2suGSzGX7C4jPjeML7IPgpq2eej7x4NBJ+xs7/
e9ZHRwl+zsar+falfVPhAlaf5ewfovYIfsFRHw0716+v4UKOVkimml+r4SJ2
/fK20KZRfbvSLzkSVpX176MFv+LIOKz7fw5GcDFbPwOWdDg6Bi5h898m2bpi
GvyarXc6I9bbLYFLWT7b2jnu5gb4DUdHpojlU3bDbzkapLF8QclxuIyjmV2e
dt4rwu84sjdarWeVCpdz5Ky1ZK9GLvye1X/Dotd9fANXsPkbtqGy4Af8gaOl
UfM6v2i5Q+mPHE3qUv73Yw+4ks1fj3vp7YbAn5hLsjwmWsGf2fkdedfnwCy4
ivVHQZ/P71bCX9h8n3Xu/cxt8FcWPwMLDHJD4G+svYPa3llyBq7mKKXZ8/ym
/8E1rP5yf+d+NRP+zlGwrfqZgGL4B0ePf/U+sqAarmX5YbmNvW1zf6XrWH1s
IX+z7Q7Xs/qhb+ThRYPhnxytfOU/YbcV/Isdb8a0kTdmw79ZfFm939d2NdzA
0VPnqeZrd8B/2PW5frxzaRj8l6NxV8b/W8nD/1h9+d/+yeqpcCNrX3T7SUl5
sBpP3oX+HTeXw014Cugg3bP7DTfl6Ur0eIsTLQOUVufp9JtWp3t0gpvxNOLH
VN14Hbg5T8uLhqWZG8ItePpxtu7gs+FwS56O+H+M3G4Bt+JJ7fHKqqHWcGue
Jk5/c/yzA9yGpyctC05fWgi35aks/GWPPSthDZ5Waps2cd0It+Np/YiX9tbb
YU2eIqPqho3aB7fn6ZBmh8sjwuEO7Ocpdz6MjoM78pREtwqninAn1t6yh8dW
JMOdeRoQcc34UDrchaeBfbZyN7Lgruz8hqh3a3gGa/HU2dcjeMIbuBtPNkWl
msc+w9o8tV9+LKmmHu7O07h9LwMXqO9UugfrX/1uR3I14Z48dVTc/GDfA9bh
SdN8eVShPqzLU3ICd9FzONyLp55Xx1JHS7g3TybG35xu2MB92Pg8im/wngX3
5SlGr53zWBdYj6cHLzrubLsW7sdT7T2dtRVb4P489cg+r58bCOvzpPPRJfX2
YdiApzMzisbdPgEb8lTgX3Q9h4eNeBriMnJC+SV4AE+tnXNLW92EjXnaupjn
RmXDA3m6YZBzZtMLeBBPNf1XvEt9Bw/mafsFhW/HangIT3t6fNu08S88lCeX
jKNvX7fepfQwdj5WXZ7M04KH87Ru0d/ZpXqwCU+7J/3w9RoKj2DncyzJobMF
PJKnEz4tK9NtYFOexLkmFj6zYTOeJpyp9hy/FDbnyf7Xy2OdPOFRPG086nuj
Zhs8mqfue9b9fr0PHsPTq7w184uOwWN5ehs88eubM7AFT3pVhZl152FLnvZt
GNignQaP46nTJ7ujNlnweJ4uxa3g9hTAxJPpwhsT8t7BVjx9P37O16gGnsCT
5w5uSUgjPJGn21oj1Ju2C1R6Ek/1M2u9A3vAk3ka2Y/P7mQET+Ep7VQPrQum
sDVPTzuOWb5gImzDk5H2nswuDrAty0ftZ8x+tRieytPSCX10k9bCdjz5HHQe
cdwXnsaTxYlV0r598HSeqPn7o/uPw/asPS5bmkfFwzN4mrWgRPNKEjyT5ZtH
tXfKbsIOPKU8v2jeOxd25Cm2svd292LYiZ3flxX87U/wLPbvp97PNP4Nz+bp
g9qJ+tOtdivtzNPCm7MnGXWD5/B09ffuO2n68Fw2fj9z9y0dCc/jSetTPa81
EZ7PU5X6i5FFDvACntrsXj7xnAu8kKfzeecrDnvCi/73+dOjd+2AF/N0zOeD
y+5D8BKe3qweOv94DOzC01+zA6OvyrArT6c+D+hceQ1eytOn8U4NA7PgZTxd
jFzVYkch7MaTdZ9ym9IP8HKesh8tKnD8Ca/gSX3rzoxnLfcovZLl2wLtge7d
4FU8lcS06NHOEHbnqZu3tXDLDF7NU6ueNZVBU+A1POnOMa9f6AyvZZ/vtPTt
xBXwOp5eLiy4NdYb9uCpeIOWPCkI9uTp+N2rlxYfh9fztL/Zxur9HLyB5ZdD
hesy/oM38qS4nTeqy33Yi6eIAq1tXgXwJp4yWk6we1cBb2bx2qTZzRU/YW+e
HlYO+Pa7VZDSW3jqtTKm5lR3eCtrX/SSkrnGsA/rX+PwLL2xsC/Lt5M3Pvpn
B2/jKeGkU5OqhbAfT029RN+qdfB2nibvauKo5g/vYPHetflJ/VDYnyeP+q0+
i07DATw12WT5i0+Cd/K0wtHerPldeBfrj7zbNpufwYHs/GJzbH6+h3fzNDw/
1T7kJ7yHpy4LNgWat9mrdBBbT2Xvv997wnt5ct2yKOPOYHgfi8/Wq+u48fB+
nh6l1SfEOsDBPDl83VbFL4MPsPlYsaf83mb4IE+hD29w9XvhQzzN3fvR1jIa
DmHxe/VtxXEFfJinGVGnopqlw6Hs378z2RqUDx9h61n67Ridd3AYT7kxYX3u
18Hh7PN6/3SCWu9T+ihPGq185Xk68DGWL3+Hl1sNhY/zlLi15t24CXAET22T
Zt2ZORuOZP3hGha9ZRUcxZOhJrfl0jY4mqd49e7ezQ7DJ3ia9K3q+uozcAyr
L0akLnt/GY5l+SV3xL4tmXAcTyFWupN6FcMneWo5fV5S0Tf4FE9/HpVWKZrt
V/o0O37w3Y7HtOEzPIXVDBodPgg+y+Klfh6LIjieJ8cHZxrzZ8EJPF2I2/ys
kzvMsfb7zdFZvR3m2fd/K/tacAQWWL2Ul71mIQeLPP38UyjXX4Mllk86fXwo
5sIyW3+Mqio2voMVLB/v+tLT6Rd8jqd26bOCpmoGK53I04vmwZPm9YPPs/Xj
+xhP/1HwBTafDGS9tOnwRdZ/EcO3dVoGJ7HzsRx1zH8rfInVW0ljDzULgZN5
up6T5X/6LHyZ5QuboP3OKfB/PC1z7HO/Xy58had+AxbObl0OX+Xp3bl2Di0b
4BSeBtVqF+h2PKD0NZ7Sn25oNt0Qvs7mm0fPuqOWcCpPg/8zzKx1gtPY/P75
X7TnavgGT2vn1u9tuhNO5ynIvn9iYgR8k6ecvkHGmxLhW2w+NZ/dw+kefJun
RhfraLtX8B2epn4Mf7DoO3yXp+AZybf3tzmo9D1WP1kP4nL7whk81VXuCx06
Gr7Pk2UPl5PiTPgBW68LZnyzXAVn/i+//D312R/O4unsf11zL0fAD9n57J0a
GXUezmbx89qpR+R9OIfVP2O/bLz4Gn7Eft66KL28Hs5l9d7Hol6mHQ4pncfq
kbL/zp00gvNZPRxnGqxvBT9m1xNHej/OmAc/Yfl1kOXZwI3wU1ZPBu82WHgA
fsbyx6Vr3jPj4ecsX+ycIrqkwQVs/amJfHnwOfyCzaR7ugOffYUL2XoQNOby
6NYhShex/HB0esQ1PfglWw8Mzn2ZYwG/YvNrCveiozNczNPze9s2fvCES1g+
Gr688OV++DWb/2mHjD+fhUvZ5406B3a/Ab9h53u6mZrbC/gtT31OuN54WAOX
sesfTvvlzHaHlX7H032LFl7fDeFyVk8e/H7m0gT4PU95Zsf2HlkEV/A0tkOw
5aGt8Ac2nq1yXnPh8EeeGtpYeJQkwpWs3k482m9kFvyJ1bPBe3SEcvgzy781
eWNi1UKVrmL1oP6FhM2a8BdW3xzRWLRIB/7K0/zYpp6zjOFvLP57x32cPwqu
ZteHZwuL1k+Ba3hadDJ25vFZ8HfW3nPpcx8uhX/wlHWzSZMOG+BaniodOs5x
84fr2HiHBK16cAiuZ/VXQNkEixj4J0/bRoZ/T5fgX6z9BR/2OqXAv3maVtSr
Xf19uIGdfzPnUOk5/Iflt5CjvTzK4b88zRu37a7VD/gfT7ZT5BB99SNKN7L6
KsAhuHsnWE0gA3/1u7p94SYCtdhpbmMyDG4qkLBmYr8542F1gTzvL3A9aA83
E2j85TDNx4vg5gJtLX1uZrQObiHQ7bU15SF+cEuBMl/vN2xxEG4l0MMWPVuG
nIBbC/SpoOGwgQy3Echrxryc3GtwW4EybMyy9mfBGgLpOa0+MqsIbifQsF2n
Bg+rhDUFmj7GWdT5DbcX6MjPQs0ebcKU7iBQ88fftxj1gDsKdGPf82/WxnAn
gbQiOm3YOgbuLJB7P7nJtalwF4G6X1krayyAuwqUWvnJe/0aWIt9v+buteXb
4G4CzXk4++iag7C2QDr3J9c1jYW7C/R8TEOUfA7uIVD5gZKg5TfgngL1K+l2
d1gurCPQuDOH5rYrhXUFquhdNrXhG9xLoEcN3qd/NwlXurdAx1Jcl7btDPcR
6MDoTeGD+8N9BfI2MRvjagrrCTSKf7eAmwL3E+jE3PV//8yB+wvUc4Rfv+Xu
sL5Azp+fXi3xhQ0EeltXedf9IGwoUHzT/KUt4mAjgcKzTx5PPg8PEKjAWMdt
0y3YWCBj98uPJj+BBwp04XRgoVE5PEigPZ2m7NWthwcLVOnpWtSv9VGlhwi0
ZETJ07E94aEsPitWbF0+GB4m0Mv1UzJOjYeHs/bOWpFe5QCbsO//Nc1tmhs8
gvlzz8up3vBIgbJ6hFwctx82FWh0+7q5j0/AZgLZDLSQtiTC5my8S16dHXIL
HiXQL79/M+qfwKMFajr9WnL+e3iMQNsddl9L+wWPFeix2olF1zWOKW0hUMmu
jKis3rClQENeOa/+ZAKPE8haWy9Ldwo8XqCOXrsuuc6DSSB556w+V9bCViz+
5te27hUATxDIKJ3cj4fDE9l8tzps1oeHJwlk4ZHsfv0aPFkgru7Pr5WP4CkC
tXwxqET/LWwtUMDe7Rq1tbCNQPt0Y3yftT6utK1AAwN53fu68FTWP6eGVGYO
h+0E+nN4yNPiyfA05uwOuU3nw9MFqhqemznKA7YXKDZyA+e/C54hUKL/gDUF
x+GZAr1+sqA1ybCDQOs1Hm9ISYcdBTLbdPXoxKewk0CdtsS4lnyAZwnk8mP1
/f1/4dkC+Rz3SJ7cKUJpZ4HyhtprdTKE57D+6NW26MtYeC77/kuNn17OhOcJ
1J4rNi9cDs8X6Mc+hfDeF14gUJzNA6NmofBCgZKTXp8engAvYuPZ7Psfj2vw
YoE2BjrqpebCSwSapBP7S7scdmHHb5/uvuc37Mrid7f9qiYdIpVeyubf1TV5
B/XhZQL1rdu003As7CbQKm/jJfkz4eUC+T0Lmxa8Al4h0OQmvwc6+sErWbyM
+FZiFAavYvPhp80UTQF2F2j35B4Tmt6AV7N8F3f9YrOn8BqByibd8+paCa9l
7fVvv2KkWpTS6wQyrLy43FUL9mDtK2w6I2YQ7MnyW+7xv+8mwOsFClanaWPn
wRtYfvzZrutJT3ijQNsGTB/eIQj2EijofpBPSAy8SaBW+tPud78EbxZob655
3cVM2Fuga2taPXcuhbcIdPhaN4tW9fBWgWozG/7caxettA+b3yZ7Px/uD/sK
NNYjs3j5WHgbW38mtD9r7Qj7sf6zKWtn6g5vF6hwn+bXwQHwDoF4sygtkwjY
n8Xj9odOVolwAFv/NwzZvOAevJO1t+Mhm4BX8C6Wn9fXRp//DgeyePqWMupj
mxNK72bz9eTGqkF68B6B1C78C/QdDQcJNKJTUEb+THgva6/+th0mq+B9AkVQ
e9cYf3i/QIodtWPaR8DBLH62aJUFJ8IHBLqld65P+wz4IKtHkqdeO1EMH2LH
61C4eVgtHCLQIddY7RyNGKUPC+TwdMzKDf3hUDZfPS/r61rARwTa3Glztzwn
OIx93zGbxv1r4HCB3Nq6n5waCB8VSHPg9pSOJ+BjAtU/j9F8nQQfZ/GaPWtJ
UhYcwfprq7TmwFs4ko3Ph97f3X/DUWw9/3IleXqnWKWjBbKc99vDzBg+IVDM
kp+v+02AY9j6ur24qOt8OFagkLBqDY2NcBxbf1bdHtQiGD4pUPV+mzr1M/Ap
Vr/80dFvfg0+zeqxgB2bWj+Gz7Djqc052aESPitQtLaVS4+mcUrHs+/PObTB
oAecINDIpVMPjTSBOYF6O09ZN2kqzLN8Gdj94eylsCCQrZuxyypfWGTr77Zk
Vi7BkkC/ix91CZVgmc23dxu5+NuwQqCl9bucUorgcyxe9uY/zamBEwXaoWNU
9qbNSaXPC3Q6xN68Vg++wOql5M4+LcfCFwVSH2m1XtsJTmLn/8P6heEa+BKb
X1b+q00D4WSBzs9cVkon4MssXxvGfre9BP8nUKTcZvHMh/AVdrz0jEKnMviq
QJv2Du87qwFOEahxod8WofUppa8JlN66Q2N8V/i6QLpVzfac7AunCrQ8bXxF
xGA4TSBfnWL1kNHwDYHa/jZN2TkZTheoW2NZ+UYH+KZAH5tkrHJdBN9i8bmr
Wd/p7vBtgXoN0vpiuhm+w/LX0rvne+6E7wqUkvLE/t9B+B6rL/Zsjy+OhDME
snNXD02Jh+8LZGIeUHPkAvxAII/uW8+tSIUz2fpjXnzG/AGcJVDg3C6Xmz2F
Hwp0NvhXRs5rOFugF3ffXQ/7BOew+vtA4haneviRQO/Dkkvaq59WOpddzywo
eXZfE85j8ZN3esK2HnA+y7cvW7Y1NoAfs/xXf6Hr0+HwE9Y/aYW2PpbwU4Em
uC053N0WfiZQqNXdR8mz4OdsfEePrJ7qAhcIZD5gf+nLNfALVp9MnrF35Ra4
UKCidZl5VbvgIoG+bagVPELglwKdsgv98zEKfsXyj22PlCUJcLFA7YxeZude
gEsEWtz3vcGYVPg1qxff6l6Juw+XCvRkyyiPv4/hNyyeet2xdC6B3wq0s7WB
tvgRLhNosKbwrfYH/I6d/9iN1y3Uzihdzq53FoWv294Wfs8+76b+94oWXMH6
7wbn8rkv/EGgi8EOoT0Gwx8F2nUza/eEUXAlq/9Mcs3dJsKfBDq3o0u8vz38
WaA2x9bcODoPrhKo+G1qwFk3+Asb79r4GtkT/ipQbkutzom+8DeB/INavRX3
wNUCNbHf7nIyFK4R6HqGf2jICfg7q1/eGm7ewsE/WP//PNFp/kW4ltXrOzt5
mKXCdQINT35ySOM+XC/Q199jfF7lwz9Z/px2dRT3Cv7F4ndx/jP3Cvg3m7/X
9BYY1sANbP1JcHla8gf+w8ajZo59aMuzSv8VqP/ZL8/HdoL/CXTFs//2Nzpw
I8uP/To77DSE1USyfvFlWU8TuIlIP2eFvDpvATcVSWF/ImWcNawuUgY3rf0D
B7iZSEfCamrsFsLNRerSr843awXcQqQrwosbEzfALUV6WWNScGUb3EqkrWuS
iw2C4NYitWyvVxUaCrcR6T7N7lsXDbcV6eG2MRHOCbCGSAWluWuTzsPtRIo+
3e9W62uwpkhrbR2TF96F24tUXbZ7pfwI7iCSXtOvf2pfwB1FuhSbHWFRBncS
Kb1wyUL/KrizSJMTv3jeqIe7iLTE9ebPX03ile4qktzqWzcTDVhLJIM7536s
0IK7idR8/sv0yD6wtkgrw96cvW8MdxfJJlQn+/tIuIdI5+JfuOmOh3uKNEJt
xolJtrCOSPzUM7HuTrAu688+L6MPLoJ7iXTU+93tcyvh3iIdKt87JWcD3Eek
/Ffucz5tg/uKdPhGc6NWQbAei49y8VO/ULifSGK41/Nx0XB/Nr65U3XnxcP6
IuUMKKndmAgbiBSzPu74wauwoUg3HK+ZcbdhI5E03IQuN7PhASI1uRO3rOg5
bCySy6KEBbWl8ECRuh06btbxEzxIpDlx34cMqYUHizRMq9R/WiM8RKTPn3WW
r22doPRQkcpS1XuGdIaHicS931lyURceLpKv3LmqwBA2ESlzXPpuNRN4hEhB
ue3fDbSAR4pkH9xh6vwpsKlI7Y5Z1x2YCZuJ1LT5RaNb82Fz5ryUvr/d4FEi
HU8Zo2fuCY8W6b2F15qtPvAYkYZuajb+RiA8ViSff59KWoXAFiLtb9ImZG4k
bCnSn4WekefOwONE6sH9Nmt1Dh4vUkXPO4pVV2ASaUWZnmXuLdhKJL/vFwda
ZMMTRPqnbpV6/jk8kfVPwFMT4zfwJJE8/U8+kT/Bk0XacOPf25F18BSRXp/1
SrinxiltzeJ5yskli9vCNqx//SydG7vCtiKd/db7kdAHniqS47gBGgsGwnYi
5WrbzNYyg6eJJG3Z+KWI4Oki3ck5pSPawfYiTbHN7L/TGZ7B2qf70m6ZKzyT
zY/nKc9nrIUdRIpcPLG59RbYUaRNq879sdkFO4k0wXq4ofMheBbLL01/ZXpE
wrNFOrFLwzj8LOzMPq83/eCdRHgO+7zdBlO1a/BckZJ01Vbb3oPnsfE3mO5x
Mg+eL9KrvpuCmr6CF4jkem9W3cYKeKFIF+NCmlTXwItESvvp98nvH7yYHS/P
pF6rDa/0EpGuPfVemd4VdhGpk3f6Du++sCvLb41D/C0Gw0tZ/k07LHUcDS9j
+dd05oS6SbCbSCmBS0MrZ8LLRZqXt/v3l4XwCpF+W10KU3eHV4o0a2VdhNFm
eJVIH5M/2CzeCbuz8dG8VBZ/CF7Nxndha+5PFLxGpC1DDHOWc/Balq9WZB8r
TYLXiaT/Y7TFunTYg+XfiCF/2mbDniIFny/rkPYCXs/Wr25tLgeUwxtYPmh1
X29ODbxRpKttLoZTI+wl0r6qbLLUEJTeJJJ2dvDS6d3hzSyfd78zbIMB7M3y
83+X3goj4C0ize/0N/EHwVtFaj/z5MNZ9rAPO7+t9esyF8C+Io0O0OUd3eFt
Ijnp7Hv0zRv2Y+vN2cnd43fD21n/fDl+bW0YvEMkw5q25VNPwf4iaWrvzBqX
CAeIZBStE2OTCu9k+aTcLnhVFrxLJJ2mt+7GvYADRVrU6On76T28m83X5QcL
7WvhPSIJclD7THVR6SCRSs+3tp3fCd7L8rXpz4tN+8L7WP5btnrz7aHwfpFm
28ppUePgYJZPXM2S902HD4j0o/vlnYcXwgfZerTwz/TENfAhtr4MP2NT7guH
sHrk/O4jI4PhwyIVLbGxi4mCQ9n8Sh4QrSPCR9j8cN99+vJVOEykug75gSsf
wOEiDTh5ZqnJC/goqz9+nF2s9QE+JlL8imMRnX/Cx0UKmTh1kHErSekIkR7P
5cbM14YjRTL1OvH6rBEcJdLwYgPzlqPhaJHaFNkv3G0LnxBJV7ePe8/5cAzr
L0vZO3s1HMvycf+msRHb4DiWD3xMv/sdhE+K1LGV42G/WPiUSM8HKoKOJ8Kn
Rbr3xqYqKx0+w/JhYvqz7vnwWTa+Rd8cAt/C8SIlB8gbW/6AE0R6mi9Zc81l
pTmRshzDXy/pBvMiJXb6Zj1yACyw+qBo6KF+Y2GR5Q/nM9cGT4clFh+mm4sc
l8Ayy0eTL9aGbYAVIi3cbd7lSyB8TqTBA25YuB2HE0XqKuZsqhXg82x+Xki7
efo6fIHFV9ekfu6P4Isihd+OOGn3Bk4SyTyyr6ntD/iSSM0urHzn2lKhdLJI
c0M9/jvWA74s0odm8THvBsP/ifSl194weyv4Cjtew7SwJ7Pgq2w+exUf9VoF
p7D683bukSF+8DWR1IxW+jcLha+L5OZ72LH2LJwq0rsrhf/UrsJpbD4f2Opt
mA3fYPV0poW0qhROF6m+/Mj+uz/gm2w9X+bbdGzrc0rfEuk/04NNsnXh26z+
6lu1YYsJfIfFT6cZlpbW8F2RVrl/ttNdCN8T6e+U3bu7bYAzRFqX6Zw9MAi+
L1KlTd+W80/AD0SyONCj25kLcKZIIx8k56tnwFksfu0r2/q/hB+y/m3Lp3Su
hrNFsmoz58qtFolK54jU8OXh63068CORbrcbreFuAueKVLx1aJelNnAey+/t
onO8FsP5rL7akaIRtwl+zOq1eX3iS4PhJyJ9anvebexp+CmrJz8e1k28Aj9j
+XXQiJhRj+DnLN98n6ooegcXiNQ47X63ow3wC5H6DnvMuXU6r3ShSGeCHvae
NgAuYvXJsMnWUwl+yerLdo2vF8+BX7H2NC+T9nvAxSzf9PDYk7UHLmH1goWf
Tt9Y+DWrX7u00TmUDJey64GWjy00s+E3Iu19k2AaXwa/ZfHfYs11+wa4TKRn
sw7cDGp9Qel3LB+1ftZzfVe4XCS7jd2sl/WF37P1Oa1Q22UwXMHmc/zZFStG
wx/Y+p7Q0Mx7MvyRff+E5fdDHOBKkbbZLAm4sAj+JFJVz6VNXrrDn0Xa3amk
h6Y3XCXS9fzRMba74C+s/rya53QoBP7K6qtZ1ZqF0fA3Nn4lL6MG8XA16x9h
WsLeS3ANy199+neuTIe/ixQwtvUFp2z4B8tXg1dOuvsCrhXJ1i88Ymw5XMfq
1YfZninVcD2L76ujwyz/wT9Z/rhVcft+m4tK/xLpwuSsu3O6wb9F0gpJmVfV
D25g6/mnDRP2DYP/iHTzXdg4I0v4L6uv/OI0cmzhf+x6bNdPd29nuJFdHzd9
36n/MlhNopM3Dt5+5gk3keh6Ro3JAT+4qUQxev90Ju2H1SU6EL5plNpxuJlE
pesaxqafgZtLdCq14lfAebiFRKFmga0np8ItJTr2br1u20y4lURpH5dXPH4G
t5Zo+vif3WLewm0k2j3w5OIVX+G2EnV5dsl9+B9YQyK1Hxve/2mVpHQ7ibaf
+hnwoCusKdF5snsXrge3l+j5Mcdri4fCHSRK/FgsG1nAHSW6tjDepdoG7iRR
R+cp/ldnw50l8u0649z2pXAXidauMjtMnnBXiU7vWvpAzQ/Wkqj694CGtH1w
N4l+f372YMsxWFuiJRSfP/gM3J31x1/rk68T4R4SvW5hVn7wOtxTos60x8r0
Aawj0cTvl2a+eArrsv7dNSFx8xu4l0SX4/77ofEF7i3RDi4uLfY33Eeip8OO
nTZseUnpvsw3J42SOsN6ErVIWKOt3wfuJ9H3JqUFEYPg/hKtaXW0bdPRsD4b
j7nR1ssmwwYS1R4y7n3dATaU6Ica17/1YthIoi9izMdpq+EBrD1jHv/b4w0b
S7RvycQfl3bBAyXSMB0473kIPEgiu7JWqZ+j4cESnQj7mVzHwUMkGjNLfPA9
CR4q0fpVU3aW3YCHSZSVtHb1vSx4uET2hjrto57DJhLt2XHj16K38AgWX92G
JHf+Ao+U6E7LtPspv2BTiSrnWqTNaJ6stJlEcV7qus86wOYSZVyp97DVgUdJ
tNPq6BiFITxaotii6hZ/TeAxErXRzp0/dhw8VqLcM5GpK2xhC4kGKzYk7ZgF
W0qkftDi9q4l8DiJzPaf3bBxNTxeomEP+06ZvhkmiXK8NO51CoCtJJL2Ptx6
OxiewOI/y6h8wTF4IhsPyeRAyUl4kkQrL7/9aivBkyUaNdciMjYZniLRk5fO
rQtvwNYSuQesfNDwALaRaMG1h/ObP4FtJboY0nlK7St4KovHdhodHr6H7STa
/ylzXNA3eJpEW0yS5xr8hqdLNKTT4XeS+mWl7SVqmhHk3rkdPEMix/Axnku0
4Jks3xXf3x7SG3aQKGDGM91TRrAjG98ucS/Ch8NOEoUY/jV3HwPPkshG3prR
eyI8m81/95+tr9jBzhKV2x31GzILnsPib8akO3sWwnMlajW//9pUN3geywf7
R7Z4vBaeL1F6hlvfjE3wAonyFp6yj/SDF0o09VBhb5vd8CKJFP27Gj07AC9m
+ay1d8O4cHgJyy8ZNkP3RMMuEnm1aT+fPw27SrSw14HOCQK8lI3vzIc/tp+H
l7H1Yrpp5PD/YDeJXqw5EpWeCi+X6NPrrscN78ArWH+WbBjkngmvlKgq/sWf
wFx4lUQWfN6tLc9gd4myrV+3mPQSXi1RD5twzw+l8BqJzp0ZccbtPbxWol6G
t6Zc/QSvk+jXPbWWZd9gDxYPl/eEvKuFPSUavuZ6cOpveD2LB4+v0upGeINE
LnXzT31R/0/pjRLNWjyol00r2EuihmWhhd4a8CaJNo24vt+3A7xZorMW1RWO
XWBvieblHT7f2A3eIpFPYNe4gJ7wVonqZxt7PesF+7B8eYL/9rcv7CtRa/5k
0a/+8DaWPwcvr39gCPtJFO43V3ONMbxdovnelh9fD4J3sPjLvD3HcCjsL1Gn
xSEDrIbDAaz/V/HDBo+Ad0pUY+hn9WkkvEuiQc4VJtvM4ECJoqaYlrwyh3dL
VJRi1LvDaHgPm99LGp90GQMHSWTYwru4UuW9LJ/6ZvcKGwvvY/m5Y+b2Nhbw
foleFV9/66RysERzju4c5aHyAbaedQlaO0/lgxLtPZXh0VXlQxK5pjwZfkb1
/SFsveIfS42q4x9m+UbekT9Y5VCJNuYNODVIdf5HJMqPi2jzR9W+MFYv9FrX
OUbV/nBW78ydd0fDFD7K4nm/TW97Vf8dk+hbROoQF1X/HpfoUsHDhgmq/o+Q
qMC3d3idanwiJdrGVatvU41fFFsPTdq65KnGN5rFR5db1+tU43+CzdcN1YO/
qOIjRqIHC9Ty/lPFTyxbD+lp2kxVfMVJNLAhv2uqKv5OStQY8+Lnz87wKYla
llgEt1TF72mJtK3ufq1oC59h8VVx0iG6JXyWrTdrhr3spZof8RL12dIxa/M/
zJ8EicY3tLc4+QvmJAp0Cl564gfMS/Rv6aANq7/CgkRz5Q+xGpWwyOZf7+o+
u97BkkRHks6PfFgCy+x4/I2uH17ACpZfYkqbFj6Gz0mk6/LTIi4bTmT1xC61
lqMy4PMS9bzYlOPS4Qss/7/UdK28Cl9k+by3yU71JDhJItOAdQ41EnxJonsb
FL2unIWTWfwPvm7uGANflsjytUXVnaPwf+z8Tp0+onEIvsI+76DjM2gPfJXN
9y6Zv/pth1Mkuh0+1+O7Kt9fk+h+2MVBJ1TrwXXWv16xh3uq1otUFl9bvL5v
WgCnsfmc3+4/3hG+wRx+wyzZFk6XiD886Xk0wTclmtnrZt0Cc/jW/z7PN9QP
hm+z9Ug7zdazP3xHonfP1axv94Dvsvn7mZ9f3QG+x9azS+2r/rSAMySy3pq0
svwP1uf7LJ4+9zSVa+AHEj0+UnzT/gOcyep/w8AtecVwlkS2Wnszhqnqg4cS
9X8zRWe9qn7IZvX08fqKkDQ4h63X06OjDiXBjyS6WWB+cC0P50r0NlR/yqAY
OE+ikpXzxuaEwvlsvRz8qWTGHvixROs898Qn+8BPJFoxbr7an3XwU4mMNLRX
GiyFn0mUEF0yfaQz/FyisqYjjQ2mwgWsfnrya8MfS/gFuz6xWXriynC4UKL4
uHKdufpwkUQ3AszXlWjDLyV6dsxC3U4DfiXRwYFqznGNqD+LJRKaSK9e1MAl
rN4026TZUA6/Zu2Zc3pp80K4lMXXXBOHnw/hNxL1Xbx20VNVffyWzZcWLtVR
F+Eyia5+fR5oGw+/Y+txgdeBsuNwOWv/QXHHqv3we4mOayQ9ebENrmDn/3CP
mqkH/IHVewZPfLe7wB/Z+vSv9kqSI1zJ6nP/r4OeTYI/sfzUc7F9uRn8mdVD
pzeHlhnBVRItPl6/Iq8H/IXlG27gZIUG/JWtD/NfxG75h+ufb6zeKBtbZvIN
rpZoinHzvSWq66caiSb8nfbb9wn8nfXH5afnWt2Df7DvT33SZd9/cC1bL/vn
Rf/i4TpWX6wdm7goCq6XqO55fmpyMPyTXT9eOjqicRv8i8XDy7s7LNfBv1n9
vKS49frFcINEzVxCxkfMgP9IVNjl6v5LBP9l8dt8hcO94fA/Nl/WZf3LVl3/
NrJ8nDX6V1ZnWE0mu9MGfHozuIlM9W66HnKt6vpfppgjN5NC3quu/2WK/nb3
hXuB6vpfpk6tv0ywfKC6/pcp9nobp9Ypqut/mUpb1bg/ElXX/zItaxpQcTBa
df0v0+zyMOPJB1TX/zKZe9btrN+muv6X6d/spTPi16qu/2WK8nr8y26R6vpf
pq/tvF59mQ63k+nvr+UOh8bBmjJ5xd+8aDgUbi/Ts/HBs2/0hjvIdKHbtXCH
DnBHmbRbmd1+owZ3kqlWO9/UU/X7m84ymVlMnfD7DdxFpu1D7MYEPoa7yuTp
s9KzzR1Yi53/8Z4moarfJ3WTqbVpdn6XeFhbpojIezGRR+HuMlX3Hlvacw/c
Q6afb6d8iNsM95Tpz/qPjX1XwDoynfcZH5DgDOvKJKZVXh9gDfeSKfPekdJE
c7i3TM9fG440NYL7yLRg9r6GVG24r0yBT719p6h+v6cn08m34yvOfsfv//rJ
1GX7CIf0p3B/mQY0PLj0+jKsL1O/zOeHmkfABjKZ/GizcPhW2FCmU22rIpfN
g41kcjcuTY0ZAw+Q6Z2h/rjinrAx+74vr0L1/+L3pQNZe3+0MfQugQexeCqJ
WJ+bDg+WqcnoWS+Hq34/O0SmaYsaHsfugofKdDb2z/XObvAw1t41GefCJ8PD
ZZrepWJZL0PYRCa9a8YTk1vBI9h41s5OnF2J3z+PlMnXbUAL9WzYVKb7U5eL
qedgM5keOeb82HUYNpdpxqJBE51Vvx8fJVPNqrlVZk7waJn6HDKbqm8Kj5Hp
eMv0xL7d4LEypSxo4jHoF35/byHT1l1GhZNfwpYyqRn7j/dIg8fJ9Fl905eE
k/B4mWz6xg2v2gmTTJMX3HKc5AZbyXT3/uMoeQo8QaacUX+n9RsAT5SpeUbC
BbktPEmmhUvWt5z8BfdHJsukdTYl9msePEWmFXf7PpMvwdYy3byy6rqP6v6M
jUzNTEIOzPOBbVm+yP24w24hPFWmoQVDc2aMh+1ksvyzWbFCD54m0wjjUQ6h
qvtN01k+mL7oS/YH3I+yZ/GiZ3FZJxueIdP7xpPP/M/DM2UK4XO214XBDjJ5
dNlXFOANO8oUb921W2/V/TYndr5dJy7Kt4RnyXSkas2ziL7wbJlu8du4jc1h
Z5mSJv2odf2I+4FzZLJOqqlYngPPlan//hEnd1yE58lkePHcQMUxeL7M6pPc
y1984AUyPZyht2LKYnihTBta+M6/NAFeJJPueJfzpobwYpmsXLoH5LSFl8g0
pIf43vcb7te6yHSv7nmD5TPYVaZrb0wKtK7BS2UaJnY/3PwkvEymWd4po9qo
7je7ybTHUutDf9X96eUsPgw0L8xW3c9ewebbh0VnYlT3v1fK5KSfkPtLG17F
+uP8aut1/1T3/2ValdtHu75Mdf+f5T+/ATMiMlX3/2VqOFD0c/p51f1/mdbm
7+zT85jq/j/rn8flZf98Vff/ZfJ5ED7ql4vq/r9MUxPcDdpYq+7/y5SfviF5
uOp5hw1sPXC488Gzs+r+v0xuC4Ie3P2F5ym8ZNroVz9nWCm8SaamN9dEJ2XA
m2WKXDQrzO4c7M3W03UTrBrC4S0yVYVX8rd84a0ydY0yyohTPY/iI9Pcf01P
hNnAvjINDkjsHzsU3ibTppAjLje0YD82X65Y29X9xfM222X62CqhdFI5vEMm
g8UpPSXV8zz+bP2RntTpJ8MBMh2OXuV+9QS8U6b2W8esdFU9b7SLxXOTx1/7
rIEDZRpueuN3nSO8W6bsha92lI2B98g0s/WCje/14CCZ9v1LzWpsA+9l8df5
ld/Q73g+a59Mdeqf/Ta/hPfLlD56+438O3AwO59A/5GTFPAB1v6bk/Kzj8IH
ZZq3OzBozXb4EDufhHmT+6yAQ2QKzrD/V2kPH2b5JNv59ENzOFSmo9Oe6t5W
PY93RKalVdFLH7WGw1i++K960bcaPO8XzvL/vGN/DV/BR2XaO4gfuPkefEym
pzMHPy5IhI/LlPbQumxGJBzB1sv5t6YW74Qj2Xoa9+67/xo4SqZQ7R2Z5rPh
aDZ+3UouNxsPn2D56mjRmfdGcIxMLzXyfYpVz3vGsv6aLPT7qHo+NE6mbi0e
72utep70JKv3Hk47Mk71/OkpVq+4JfTfdx0+zfLPgZ8D3ifAZ9h8Xvtj71zV
87BnZerVr6j/a9Xzs/EyjRzk/95nOZzA1qMM+ySjmTAn0wc7u3WfxsC8TA5+
7f/c0ocFFr+CtbWiAyyy+sd9lpnUgOeLJZYf506Ov/4elln/7fjuVZoPK2Ra
E/d8r3YafE4m25Etbi8T4ESZWrqPaXY7HD7P6p0/2UNH+MMX2PrW55r+ldXw
RZlO253OmO4MJ8kU9vNeTZ0VfEmmnq4dgpMGw8ky7TDUXBvQHb7M1sPami0u
zeH/ZFLXjDroWI3n0a/INPbpzn3OxfBVFh8Tn9uuzYRTZDJevDIx/LLq+X+W
Xw8khmefVj3/z37+Jee5Vojq+X+Zkpsfmr3RV/X8P4uHK85fSlaonv+XqXKH
pe9CJ9Xz/zJ9avX7aeV41fP/Mk159qVw/yDV8/+sHrcwchvdXfX8P6unVi+0
/9Vc9fw/66/jz8vDyvG+wl2ZLpekznFKh++x/ruUnzAiCs5g+S88Z9cIL/i+
TJrvr51ynA4/YOdnX3sh1BDOZPm3ysitqgmcJVPBNofVq17hfY6HrH5wSNnY
5Aqczer7GT8HXj0C57D8LtZMPLgWfiSTaWTByu3WcC6r76p6TzqgB+ex+Lve
e/flv3i/JZ/ld6s3dxtewI9lct3gnr4oGX7C6uld23VfHoafyvTiqt4+rzXw
M5nGT47hDazh5+zzbd37/dCDC1h9NMnqzMt/eN/nhUxzmnTJelUEF8rkd6QZ
1f8HF8m0/9ZKwTgcfilTi383OW9P+BWr5x3Si4vs4GKZDk4Y89XZCC6R6dL+
IX6VzeDXrB6WrvU/9gbvR5XK1Htpz33ON+A3MjXW8pOGnIDfyhQw91F9z61w
GZtvxu3H9Z4Nv2PtOforydwELpdJvl3z1a09/J7N33q7w9xnvD9WwfJ1yUjj
P5nwBxZfs2fOXc7DH1n7gkZdeLMbrpRpdabP/fVL4U9sfXQ+ZNKJ4M9sfb7/
ZPc9XbiK5dP1h2cGN+D9ui9svdhVYuBSCH/9Xz18OWLKFfgbq78PPx9ueQyu
lul2Re6uiV5wDVs/pn/TmucAf2fzQ5rgs30o/EOmXL+gERfawbUyGYUaPfr2
Ce8n1rH2+ozNG5cF17N8UeiZHqV63/GnTOXLNPo02Qv/kinvUbXnpuXwb5lS
Pw02+D4RbpCp+y/usZ8e/Iflk1O/v3doAv+VaVHt0JbnX+N9zn8s//04t9f5
BtzI8sel4V9bxMJqChoy4+7l9G1wEwXd2nvBIWA+3FRBm9tvNbcZDasrSOvA
g0ItbbiZggLGrRc/1eH91+YKinFz7JrxDG6hoGnDFgQnJMMtFfTEy8trfzjc
SkFdPnuN3rARbq2gCYO1Jy50gNsoyGhI9Q/bYXBbBe15Z5Uyuj2soaAUf021
gV/wPnE7Bem0eaapmwNrKkjstZbaK+D27HiN5lVqB+AOCloa1WNNtTvcUUF3
tJa1K7WBOylI7Vtq/2xDuLOC3gf2akxuAXdRUO3AKxVR5Xg/uytr78NXBr53
YS0F/Xjys8nss3A3BVne2HR9wC5YW0FvqxLC6l3g7grapZZyJ031PnoPBT0P
iNm7rRfcU0FZvyo7D/uL99112L93expd9BLWVdCszy3sfK/BvRQ0Qj1ihmaU
6v1/BU259T732BbV+/8K2uRY+qG9s+r9fwX9tdRJ3TZS9f6/ggKNXVe/6KR6
/19BDypWt9Wvxv4C/RV0v+B6kotqPwJ9BbmF+3sGq/YvMFDQgMS1004fgA0V
dONIwox4d9hIQTnukb5h1vAABflol2Su1oeNFbR7oLbpIHV4oILKMnMSn5Vi
P4dBbDyPWPdfcQMerKDgeau3v1LtJzFEQW9ehMaY+8BDFbRD222xtzM8jJ3/
f0lRESPg4QpK+zCld3QH2ITF8/DrKX5V2E9jhILC7k0fPC4LHqmgxQeTzIs5
2FTB6p2Iw3MDYTMFdfWZVJ64BDZXUDOrO29KxsKjFPTu9H8GFd3g0Qp62ds7
5mAF9jcZo6CFqxc/q42DxypozZdajZbOsIWC8laK1mkasCVr37TWPl3vYL+W
cQpKypgWqOEDj1eQc3qe2ckhMCmoVUGYQ1YZ9p+xUtCcgcKO4Eh4AhvPu+dn
v5oGT1RQ3yCan6oGT1JQC3/HBoNk7K8zmXnd2TDtlfAUBY2aqeV2qDtsraBx
b9rF7nyI/YNsFBR185ZTtR9sy/KLSUjQi8HwVAU9Gv6g54gS7I9kx77P2uv1
n0PwNAWNDK0IHG4JT2f5yvX6qexP2A/KnvX3gNKLmVHwDAV5BORo9beGZyqI
W5vQseA79sNyYON11CGj+CTsqCAaHjV6hB3sxObD3qEzH9diP7BZbPxjr+Vc
PgnPZvnmX77TCxvYWUHx1rUuI6uxP9ocBdmN8p1xNxKeq6DP7TbO2jUensfi
4fWeHavKsX/cfAV1u56ZvD4YXqAgR7Ogy0eHwAsVlHBKVn+Ur9r/j823Pf1a
aG1S7f/H8s1l9XYruqr2/2P5wFbD8Mpl7FfooqB8o70jms6GXVk+O/S4dPx3
7Pe4lP37JqXSqlB4GRuvIL5w0yDYjeW7CyH+C+9jf83lClphf2dLN1d4BYtH
r/1usb+wv+lKNv/3+p0rD4VXKeiM/p3tFQawO4ufP6t3j9iC/WdXK2hf68/2
72Oxv+4aNl5OP4c+vYX9g9cqSCOv76aPb7Ff8jo2Hl98XnZsAnsoKOTTzGOj
dLBftCeL96yCsTYjsX/2egXVJcfnGttiP/ENCqpR//0hU7U//EYF/bsTt03T
HfvTe7F85L53SKnq7xFsUpCvl/1qg234+wmbFTSp9mn5/R34exXeCpp7sutp
aQf+fsgWtn44vHx9yRd/32WrgmZWL+j/YCP+Xo8Pm8/Lrw54uGK90r4sfnLv
pY4/56H0Nvb9XwtTZ+5eq7SfgkJtt7884Lha6e0K6jBw47uL3VYpvYN9n/Gh
lzufLFfaX0GDYi9/u7pnmdIBChrmk+3VaYir0jsV9G15kyOHIxcpvUtBfXqb
JPe5OVfpQHY8PZ9eEx87Kb1bQS51Sc2vxExXeo+CSjnHASdWTlQ6iK2fiy+9
LW1povRe5vWfms3/1Wr8/3sfqx9mHugaJYxSej/7fMSf32F21koHMz/13LZq
rIPSB9j5dCP11E/OSh9k57to3bmdVxYqfUhBp+5u+JM2w1XpEAWt/xw/eLSj
m9KHFbTK7QIfuWyl0qFsfm8+Mmzy7tVKH1GQdoHYU0pep3SYgoTovVy073ql
w9l6czYidmC/jUofVdDPj9ZbrJ56KX1MQRds/2vUCtms9HEFvXLeYvNh5hal
I1h9klYYX6Pjo3Qkmz++QvymGl+lo9jxnc4Xncv3UzpaQf0HF3d6fW2H0icU
tPXymyX6cwKUjmH9ebJPix7OO5WOVdCfA72Pes7fpXScgqLPdDth4xao9EkF
GYxN7fHAa7fSp9j8fJ22qeP+PUqfVtDqO+sX28QHKX2G1QfT3PNC7+1V+qyC
wn8Wf9es2qd0PJsfIdHtKnoEK52gIO9201dYzjigNKegxjHVQ82CDyrNs3pr
tM6q2oeHlBYUNPld+X9xXQ4rLSqol3HXBGOTUKUl5onrnscWwzLLB81a5aQc
PKK0QkFPdbtUhowPU/ocW58fPakaVAcnsvUu0ejVmQvhSp9nx3sz5+0/j6NK
X1DQsZzuw+yHH1P6ooJsOnTMj6mHk9j6crxJYO2t40pfYvNv36l9rqERSiez
/pj9YuuHpZFKX2bn+2BJm9DRUUr/x+rXsr0vF3SJVvqKgv7zNTab/h2+qqCS
IXLu0ucnlE5RkOvX5nsi02KUvsbyYUR1pwohVunrCjJPM86aGBmndCr7+d02
dOrASaXT2Hg9zPu7yeqU0jf+rwY7j8cyi+IATgkjS6qx1JtRw9AilaWFOFoU
E0WSDCElReQlpUwkSSVaVFISSdtzKYomiUo1IUwpEqVt3ngryjJFw5zP3NOf
38+7Pveee87veQRwr69SG1RCLhEgrTcvXmyVwV0qwMBPn1RZCfkmzrfRDokZ
szK5b+H9Qd4a9Rn3yLdxPn2JivB0OMVdhvubO9u/rZZ8B/vx61WDazyzuO8K
cGKYS/szCfmeACNk5Z5Jxae5/xRgXI/Gydo+8n0BPK/bDFy9J5u7HOu/9mtq
sNYZ7gp04JZrBafJlXjes+x8ZUzOcj/A8yFxtVYuJVcJcGXsD6cPLTjHXY31
udsxe3E9uQbz8Ij28V9XnOf+C/cr10bH7D35oQD5YWbH80IvcD8SwOv3Qhvt
r+RaAczsFLeqRArcjzFfqGt8nvSN/AT3w19F9ucIxl0nwKCop7DtM7legAQ3
Fe13q3O4n2L+GOUT0FFPbhDgeudFO+u5udzPcH40xF/1F8iNmNd7NawUFC5y
NwlgZPKk+50p+Tnm4VtxrRe8yC8EKBJuZurtJDcLcDlF3nLcBfJLAWZ4imsO
V5BfYb5w+tw07x35tQDzbipl68he4n6D/Xe/8w4ZDfJb7D/Tm6HuF/LfOL98
lefvNyFLcH476rWMtiS/E6BH4diWbUBuEUC2dso69t2tuH/b1jif/f5+qQCF
P0Q0RZiS3wsgma16d6Ih+YMA/8hVZNZrkj8KIC0/eHnvQHIb3m8ZPMjyl9L1
tGN9N3ycGl9N/iRAm4lit+pF8mecP1e+lo/ZS+7A/l5pc/K9H7kT8/Vi289H
ZpK7ML87DfB1Vid343rlNB85XEb79Y8Ad249z/DzIX8RoFdtk3TjV9rvrwIY
XKsLmriX3IPXq7fQ9aOI3CvAJZOltiPPUf18E6Bj2c0rmlPI/+Ln/RYumXOV
6q8P8877hdH9FuR+AQL1055mFVP9yjDYZXvqYcJMsiwDJY1tbsrXqf4HMEis
6koMm04eyODqeYejQwvo/MgxsDXKCzGeQh7E4PmGugdqOXT+5BmY3pCodY4l
KzDINo2apZVN51eRgXXZdp3LY8g/MAh8mqXdm07nX4mBkLMkUqRDHszgqKLu
1tlp1C+UGcwRW64+MoqswuCOQnCBRTr1G1UGi8st7BeNIasxcN+fmvApm/rV
EPRc/5PTjMjqDMT5hskWV6jfDWUgejMgXsWaPAxf/1fadKOc+uVwBtF/RwV7
upF/ZPBMUlTYKaF+q8FAvyGkf28EWZOBq7VL/CQVshaD+P6HgbfnUv/WZiDX
Hx1sv4H6+wgGulmHXXq+9/+RDLyGHo+qbab5IGIw66fckjoReRSu976YJBlP
mic6DNyuBzvZZdC8+Qn/r+TszvMtNJ90GXT7ZSqONCePZvCupsp4XxzNszEM
bthVK/U10Lz7Gdc3y3L7UhOyHgOPcN3YxCSaj/oMBh0q00huo/n5C+7f2LI0
t8VkA/x+kcqTims0fw0Z5Ml29jbqk8cy+Bbc/npzMs3rcQwmrx2mnixPHs9g
01yv+xqRNN8nMJioZ2D4qZPygBGDKTGpE9VDyBMZfDyT/nBlO+UHYwZnRTrK
DWLyJAaPn1y8WdxO+WMyA62Et023ZMlTGDinxr5P10rkNmHQrNpXOtmM8osp
g87Sl/uWLKV8Y8ag456HTMtWyj/mDGwEOaPyC5SPpjIYmaRZWNe0i3sag1BN
m8r24eTpWN/WBwy6FlG+msGgQEVb+85+yl8WDKSLFRJt6iifWeJ6+LapLxhN
nonnz9v3r7vBlOesGPTJ1x5LvkV5z5pBvtntNynaZGCg/MGjrDCM8qENg4VF
O/95/Ijy4ywGFgaRL+rNybOxXq0+RWenUd6cg/s9QRqjr0iey0Bjz1SjmeGU
T20ZNJrOeXC+Oop7Hq7vyyer2B+UZ+czcHk83Mfl/O/cdgzk10dPCM2g/GuP
9Wqp7PP8xBbuX7FebxQUB2RSXl7AYG2jVOvzBcrTDgyyTgZusCvaxO3IwDJO
+sq+hvL3QgaGZ5yjalrDuRcxOP6Xc8gVJbITnm9Dh1ePjSm/O+P12E/7ouoe
xr0Y+824uGqrXZT3XRjcNVLbMKeY7geWMNDbLd/c3xXC7YrnOaBX6mRCXsqg
qrXFWbSB7ifcGIB8seP28GDuZQxqwj3S7AcHcbszOKm8p9v1bCD3bwxKX+s4
ih0CuD3wfA/7MNK/Zw23J55/TVmnQbn+3Mvx/+QNdtAKoPsdLwZflAKfrZ/o
x+3N4PLDNOPmL3R/5MNg2i/xqdPKfblXMHhjXFTjkLmC2xfrJbn/dmc03V+t
xPev008d6OfNvQrrMXLU/FOZy7n98LxotJ4L2kH3Z6sZ/LnwUagozJ3bn4H3
bN3XPkFu3GsYTLLUm98dSvd3a7Fe/jjSfSDWhTsA10vBx7wj3Zk7ENcjudy0
9s4ibkwOzX1271ukDtxBuJ6Zp5MmeNtzBzOQid24qktiy70ef/+gfWNlzGzu
EHRC42mrScAtRqcwy/wX07lD0V/K5LxiTLjD8PtuiL1cksZxb0AvmzFpeJGI
OxydUhPkENRh9b83Yj1PdpVpixla8r834f9X8o/+45IedwTasVVH/MaYezNe
z/J1R+PWmXFvwe+7Wh0WXjGDO5JBu590u7s8cP/OYL3o3o9dKbO4t+LvhQ84
0zhqLncUfv/yq/e9D83jjmZQn6TfW9Vvx70NPx83NV/suYA7BuvvRXrooRxH
7u24/p1TA0oiFnHHMrgor+s447AT9w7MB8s7PJoEZ+44PF+6L/PuF9Pzgp3Y
L03Hbfzpvgt3PINFsaOH9FUt4d6Fn78UOi+22pV7N4PkFdd6qsuXcu/BftKw
z7bv+/OIBFyf1mEJ4/OWce/FevnVPDz0hDt3Is7vita+9h2/cSfh9Qv6YTf8
Pbj3MQiLKIjssqXnHfvxvKT0inJ1l3MfwNcb1xcN7CYfxPllM0J/8D0v7mQG
cd/ezv9o5819CF8XG7rMyyEfxnzhNO3msSH0fOUIXu/gALfu9eQU7AfVAek+
1eSjOM8lQ55Jxq/gTmVg/2iM+sE48jHcL4ditXUvyMcZKMasWx1lTs9z0nD9
Cg19Hu0hn8B52COrKX5BTmcQdE8UuHLySu6T2G+fG6jmbyNnMNhdWBnuV0PO
xPmnMvxD3Ch6fnQK97O0JE60hpzFwH9r6ljjfPJpBg0hxQl3e8nZWB9LK6e3
zvLjPoP9GgwTM+LJZ7GeHLWvd1SSz+HvFbZVSNRWc59nYO4iSot1Il9gsLkP
JDX7yQKD1AHTLR7VkBnu7xttuQOq9Pwrh8G1ggnxw34l5+L6WzS3eMaRLzJY
OeSy4cZS/5L/AODCS/U=
         "]]}, {
        Hue[0.6142719099991583, 0.6, 0.6], 
        Directive[
         PointSize[0.002777777777777778], 
         RGBColor[0.528488, 0.470624, 0.701351], 
         AbsoluteThickness[1.6], FontFamily -> "Arial", FontSize -> 16], 
        LineBox[CompressedData["
1:eJw03XdcTv/7B/CUlZWZvbJlFSkil8wyo4zSUCJEpWVEaSrKKhQZ0Zl3SkrL
HglF4WMUoYy0JZL5e39/96vPP5/H83F3n/uc9/t6X9d17vucY6C9yxJHVRUV
lYJWKir/+/////c2ns5P4V33/Jt37f/9Lp5MBo6rSB80X+mSeJLUPrfpMBcu
jad+dbu/BTjD7+Np62zjO70Owh+Ypx6MfJwKf4ynPSO+75QL4U/xtCi+x4n4
f3BZPBlkX1e/MXiB0p/j6cfC5+/+mMDl8fSxxHHaKhe4Ip5OGRyd+ioSroyn
h/PTGnZmwlXx9DhqfOj0t3B1PIVMPN5+WMuFStfEk6Bz6vSYUXBtPNnGdrZZ
sQT+Ek82z8pXn9sK18WTWsq0nM6n4K/xtCZrXsLZO3B9PL0KjSm2qIS/sf2f
Vas1ossipb/H025u+Yz+k+GGeBI95jsZrIZ/xNOFrX6ZHnvgxngqyy2yf5oI
/4yn/To7w5Y/h3/Fk/XqTMu/f+Hf8TRg/IFda7osVvpPPJ1syMizGgb/jaef
j1+MdTSE/8VTo3GrTL9FsApHl3r67D7vADfjyE8MO17tDatyNOFLXN/p+2A1
jiJyzPpyp+HmHFW1m57UNxVuwdH2h/qV/D24JUeWO3t9mlkMt+LIsXvFpfo6
uDVHQ5fdc0trZaa0Okcbop5fCO8Dt+Ho3tgL/b114LYcdVh28JL7bLgdR4ZS
XFiAFdyeI+HwyCTOFe7AkatTqOHrIFiDo01HJ08fdhzuyFGvx0//C0yCO3Gk
od+mw/c7cGeO9vkIf7cXwV04Mu0dfbnLF7grR3Xb3q263nKJ0t04mtnjbL1f
H1iToz+ZvaMtdOHuHD07Gm9rNBfuwdHv3WnWhjZwT442an4Q5nvAvTjS/Fy8
bEsY3Juj7xe27FSchvtwtM3g342fl+C+HLVZenardR7cj6OBYaMrn5bC/dl4
Ga/QW/0THsCRQ/U/Z9VOS5UeyJHW7EGK9GGwFkc/d5S2DTSCB3H01z0wfo0F
PJijhz+dD1k6w0NYvPwZWukYAA/l6Mo129zgGHgYRz26l82/cgEeztGa0ykh
6vfgERzN+Pn6yMa38EiORv49HVnaAGtz9KvR5ribhrnSozjqVx57p9sweDRH
qimtx+QbwWM4emHnUnN6GTyWo5oVdwfv2QyP42j5Ke3PQcGwDkd9rfdciTkJ
63JUf/iBS/YleDxH4z/Z/Gv9CJ7AUXJl62D7T7AeR7b5F/s++QdPZJ+3b9Nb
yx4WSuuz/R3iVNY4DjbgqPPrxkVJJvAkjsZ5xOrssocnc3TUto532AEbsvXX
/EqeXSQ8haO8rx+veCbAUzlqGOx7OC4bNuJouG7m+k9v4Gkc3Yyss5rZCBNH
j94JQRmdlyk9naN2rQJV54yCjTm6uMesunIWPIOjWddaOMq28EyO9rR6M8x/
GzyLo9cHPLu6HYZnczRgdZcPWxPgOWz9aOhlRt+F53JkVBGU8uQdbMLReZO3
9UN/w6YcZeQvOHFYc7nS81i+ut0qt6cOPJ+jIgvv+Ix58AKOblfpmbqvhRdy
NHlX+1ezd8OLOLr+6IfPhBPwYjYfBYMWTUmDzdjff6rwsHkML2Hreerbjser
4KUcnep2c1Zd6xVKm3M0tXfQxDWDYQuW7y4uavllGryM5YdFO14cs4KXs/xz
MzLfyhtewdGOZ0YzphyGV3K0tkXJOYNE2JKj1DchEYsfwFYcPSkI6xX4CV7F
8mHL9Q5P1FYqbc3W48nbAUYDYBu2nr84HLkzBbZl8X5N55LTStiOo6vuU/8O
84JXc3TZKitU7TBsz1FCSXOPX4mwA0cX8o690MiD17D98+r9hMphRxZvrZf7
RrSyVHotW48Zho0/BsPrOApp/XaVnzHsxFHiT7/swXbwepbvzP2XfNwJb+Co
5NnmvneOwxvZevH9MeNGBuzM0YFrP0oKn8ObOLJr/eJOx+/wZhafn+aU2Xe1
UtqFxVudWeVjXdiVo67GVxvtzGA3jj4W7Tdo7wpv4ahnlxYFzyNgd44eVx6t
uJ4Ae3C0MvBvUk4u7Mn+3lXbtKYC9mL5eNjCtxParlLam71/7ZMT0SPhrRwp
YhzFvqbwNo7SjavG3lgPb+fIftVBy8BQeAdH2ffTlq4TYR+Ozl5vMXvDPXgn
R81H2q0K/wzv4sige+WNfHVrpX058hiuETdhJOzH6mujy/AMU3g3RxarF8y1
2Qj7s3xrVjFr8D44gKM7z/q6tk2AA1n9n1Vf3+UhHMT6h+hbqkY1cDBHJ94P
zQntaKN0CEeBOf/cG3TgPRx9LffSC1kKh7J66fzbcJInHMbWh/3ctPZH4b1s
vE2tnjfPgPdxdC5kV26/Ijico5ZFM+9a/YEjOJr/OuxHVn9bpfdztGi798Fp
xvAB9vebfG59XAMf5Oh+1rLrF0LgQxyl6Wlknpbgwxydrv1ZcjEPjmT15W7W
popaOIqj/G9jTg1uY6f0EY7e1fmv+tgbPspRUu2jA5mj4WMchf36s/jMNDia
o+mBXZJjzOAYlq8O6d3jHODjrB7/4OU7nvAJVq+C8zY3hMCxHLWaPHz4lBj4
JIu/bSurDivgU2y+pmk9/XsVPs3RlBUOdT4F8BmOqvf1tenwHo7jSP+N2+iL
3+GzHGVmnfHaqL5a6XMc/RirsVi/DxzP9mfA1HzNsTDHtufzqH0bY5hn9Xz7
3v6dLGCBoxF3lvcZ5QSL7PVOPzSsdsASG693Ol1ORsAyy+/F1nO+nYEV7PV2
hrftUuEE1q9FyWfe5sDnOXqjmtrg8QpOZOvJ26+4by2cxNHYz5abi9Tslb7A
8v2q1GsJ3eFkjsz6DqmI1IYvsv7tt4P6wWlwCkfxYYvHxy2FUzk6Y1a9O2cd
fIl9fpe1HZr7wGms/2nVss78AJzO+p9OxrOzzsEZHLm1TBmsnwFnsvF+35vP
yYOzOIrqYvfJpQS+zFHj6fB/oxrgKyw/LDE4+K+tg9JXWbxoNjZ+HABf4+i5
uDvyvR58nfVnFV7+P0zhG6z+Db74QcsOvsmRv83stw6e8C2Wb7O9IrPC4Nus
/2x5Y/DI0/AdjrzPvbiYmApnc9R2tbBm/gP4LkdPo5ZYqryDczi6G6mT/uA7
fI+juFYvzpxvt0bp+xwNXtzJUNSCH3BkXfaOzzKAc1n+vBXS7uNCOI/1L0nb
w4c7wg85Kk5zXhSwA37EUYtAU+/vB+F8jra0ddUNEOACVp9vt7cacQ1+zMbn
2Qnzsv/gJ6x+TXo29Xol/JSjcNszehfUHJX+j6N1AV2tsnrBz9j6qvfIK9aB
n3OUY6+v6G0Cv2DjMUal+xY7+CVH/VPPji7xhgs5Co0d2tF5P1zEUcGIq8Ua
PPyKo0OB+Rl5V+HXLF46frsR/wwu5mhXRn33Y9XwG468jO+/OtdyrdJvWX48
FqeT2w9+x+J14Gv9DvpwCUcHO7XrtHERXMqOJ62+uGQd/J4j95VbZU8/+ANH
166bqGhFwx9Zf/SjU+rnC/Anlv8XV9bl3ofLOFr4V6/0QSn8ma3PPRGJH3/D
5RxFT3yxu6/mOqUr2PztNgh0HQtXsv7Qt8e7N3PhKpZPrIbc2mgPV7PxvrzY
oqsPXMPqExXcfBkF17Lzw49a+pcT4S/s/CWoVXHWPbiO9TtTQkpflMJfOXL+
XOve5S9c/7/xK8za2MNJ6W8s3/0cWPZOF/7Otv+qcojXAriBI/6IGDfcCf7B
8vMejX2N/nAjm6/OTgfKY+GfHKnPC8r/nQ7/Yvlxz+bq0U/h36yeVU5U31UD
/+FoWWYfqmqzXum/HEmRock7hsL/OJqd1dlvhDGswlPJ3G05363hZjz5uEhy
6TZYlSf+4jWT2ihYjSeHYf9u9kmGm/MUc7ZIf/1DuAVPrZp9y/mvHG7JU/Wi
HkftW21QuhVPHzvQLY3BcGueKuwiN78mWJ2nd9M3Zj6whtvwdDpzbk7hdrgt
Tye7vMlocwxux5P/uurYlalwe55CXz1IuP0Y7sCT6uSZnc1qYQ2eXqv+bv2v
/UalO/LUIlQl/6E23Imnrgk58ddN4M48XYzVu/d0HdyFJ/0jh7e1DYa78rTh
RMz3Nefgbux4p7r4vbsJa/KUOf/s8t3v4O48XY+ZeGWmirPSPXhSSz1ap90f
7slTcuy5SfpGcC+etgTJT9daw73Z+AVsbJnlA/fhqWZht84TTsB9eYr+Ms/w
cRbcj6dVu4dkRxXB/XmqeqzdsOsXPICnfaOtu0T03qT0QJ7GXz1ScMcQ1uIp
6JpD9vBV8CCeQvY0m5/sAw/m6dneueH2sfAQnjpoLEiddBUeytNzH9sa/Tfw
MJ4KUtuts1bZrPRwnjLs+s2VBsIjeBoz6fjVfjPgkTxVWt/9nrkG1uZpbuzg
vr7B8CiezG9ssdkowKN50ilM/OR7Hx7DU2pIj4+XK+GxPHHTh4doabgoPY6n
/05G/0jSgXXY8cSsdXIyh3V5Ol+Y09zEGx7Pjq920u8lMfAEngYed98ZfAXW
4ym/7fu2b9/CE3lqsAi5paPqqrQ+G9+As9Gtu8IGPOm+eczXD4En8bTZ9En7
7/rwZBYf2yMr2pnChmz7Uw1WT1oFT+FpeXbn/Ts2w1N5ulsuRT3xg41YPLtk
Rk0/DE/jqdBkTNKdeJh4iigf2tIuHZ7Ok7Pvj/SOD2Bjlg8Mtcufv4Zn8OR7
YkdWai08k8VfUuFCSc1N6Vk85Vhvzk7VhGfztPDcwZkvRsBzWPx+elrRaSo8
l63P+z0S7BfDJjxN98xIvO8Am/K0bMXkWabe8Dyesk3XHnoXBs9nx6NqfPnA
SXgBT26r25UtT4YX8rTkipGhfja8iCfvMeFFYwrhxTy1ffmx2qgaNmPxY+B1
fJ3qFqWX8LTJ6UwrURNeyuLRrY2lmjZsztPKQ/szvKbBFiz/BM9boGYOL2Px
8yRqiugEL+dpUke1RKed8AqebEc55k4/BK9k+5v54PIEHrbk6aVeoDD9MmzF
k2Jer3SnAngVT/MHrOgqfYSt2fjsLRnX8jdsw1O/scfTd3VyV9qWxXe08d9O
w2A7nt63eDno+hR4NU9vE/fNC10C2/P05EfG0U1OsANPWiEVIzftgtfwtHNt
4bA9kbAjqxdDN1+4KsFreZrceLm84w14HctHD9s27HoOO/E0yPVhY+tqeD2L
11heM7G5h9IbeOo+cL2bW294I08nqrqMWawLO7P1OO6F6zwTeBNPS9d1s3Gw
gzfzdMvbstcxb9iFp4dXHO9/joBdWXz2H3J4BQe78XRuf2e+9Aq8hac3/LWL
Yf/B7mx8upctWVQFe7D1+vrsRZ0Wnkp78mRQubiFbl/Yix3fxsPei/Vgb552
1FpMDl8Ab2X5+PK9nWWO8Daeenxbu8V+F7yd1afCyrm/jsA7eOqpYq97MRH2
4UkK7GoXlgPv5GmKcYza7nfwLjb+agULj/6EfXnqfLHYPa+Ll9J+bP2G68QP
Gg3v5klc6NctZjbsz47H6n7DODs4gI1XzXLfsm1wIMs/szLfXD8MB/E0wVM7
MisBDmb5btB74cVdOISnbdMLhnUvgffw1N5w3BTv33Aoywc73Do1anorHcZT
irXBkxM68F423v2tEuznw/vYfOWUPDBdB4ez+tu9rZWFPxzB0y8n4xD/WHg/
T+ujR+x8nA4f4OlM+eH1s57CB3nq9S54W1ENfIinBwMmF0a23ar0YZ7SZ3fP
cBsGR7J6fS1jxpYZcBTL1yeq+SO28BF2PHYpXd7sgI/ylFcwOXXeMfgY619u
lWS+SoGjedq//67ZwQI4hqfVV8Ky11fDx1k9OzZxwrq225Q+wdaz94KC0OFw
LMtXkYefFsyCT7L5q+rgOc0BPsXTp8Gtyh/7wad52mPdYuO+k/AZll86Ph3r
fBmO48n6/S7XLYXwWbZ+fZY4nvoBn+Np2NxXs79qblc6nuXPBeULNuvBHKsf
VWEXO5rDPDteqd2Fwi2wwJP2+z++uQdhkafGw6MsPybBElvfzbltw/NhmdV/
/0s9DtfACp6+d/jsNlRjh9IJLP6Oh1WVjIHPs/2tf1ecsxBOZP1p/5RJLzbD
Say/i7+n32k/fIHt77FBXTwS4WSWf7v/atEsH77I05DC66bptXAKmy9Fnz4x
nXyUTmX1vroyhdOFL/G0q83sxcVL4TSe+pa6jZjuCafzdHlGzY5HR+AMnprN
cgsITYczeXI/X7zDpRDOYvlwidmZ3b/hyzxZ2Hcbd73fTqWvsH7rhrBGezp8
leWHBZk7bjnA13gaPnBE8p5g+DpPuU/UZu0Q4Rs8dQszdzmeC9/kyalo+erP
NfAttt5fODs5dtml9G2eVsSduamhD9/hqXTtuPNllnA2Twu8d62v3QXfZf3y
yt7jh52Fc1j9KrhmEn4XvsdTQOn8Sq1K+D5Phvn3V5Z19FX6AavfLZ0KXuvB
uTwN7rj1kJoVnMdTG68tr1b6wQ95+nr8S/XbePgRT48jL6hHP4Dz2XqqjnD2
/wIX8DQt66b8sK2f0o95Cty2vMW3fvATnj5UDHCYoAs/5enqNUvz8Fnwfzzd
++xY9G8F/IzF5wbvO3ud4eesv5r0aKyOH/yCpxmGSfq1h+GXbP152P7M4eFC
1i/oDIrKyoKLeGo53HhIziP4FRvvGNWc6lL4NU9jXcWYsT/gYjaec7ZlhrXb
rfQbVr9DL8xUGQi/Zf2aS/iyA3rwO54mtp/R3tAULmH50EQ1WMUWLmXzWfj1
9Vt3+D1PLpMNdF/tgT/wlHb446m6WPgjO58T2s4cfBH+xLafJhi65cBlbP0/
mx/58jX8mfW3Id0XrfoKl/Okcqn80s/W/kpX8HR/v0ZVSj+4kieS73XeOwGu
Yuv1tYXJTlO4mq2/Dp8v7LWDa3iya5a46ZIXXMvTnL73Yv/sg7+w9T9ygcPq
s3Adq8dtZ755lwF/ZcfnLOj65sP1bPvujrsmfYK/8WRqY1Ha8S/8neXHweTf
oluA0g2snrUp3NF9FPyDzbfezdrZM+BG1r+M3d0s0hL+yfqV9SEP/7rBv1i8
ZGhvDQmFf/N0IVvsN+YM/Icnzf4Or+rS4b889d/7Iu+/fPgf6/fmhPZ5Xgar
CDSkjVvZd5VApZsJZJrnZKbXE1YVSOo1xPuQDqwmUF+TCds6mMLNBcpP+e0l
2sMtBNpYk7nfYQfcUqCpZb4lUyLhVgJFtBsboZcAtxZosJ3PhQXZsLpA+8LL
NwS9gdsIJFbnvHj1A24rUMtwnZ7mnYOUbidQv16tTCu04fYCHX1TtyduFtxB
IOLtv26zhTUEqo4J5ty2wR0Fevttx/eww3AngT6f6z46OwHuLND79eV/BubA
XQR6serz9pMlcFeBrifGpxr+gbsJtHWs6bXG7sFKawr0MOuY8EIX7i7Q/Euf
dr9YAPcQqKtTf6tGJ7inQIE2aTMMA+FeAv25etH05Cm4t0CeB+N2aWXBfQTq
pRpddfcZ3FegLjHj4iPq4H5sfFwCk706hCjdXyB/0zFafiPhAWz72TNU5Nnw
QIH+Oi5d0WAPa7H4OLFaz9EXHiRQ+/8+nKk/Dg8W6ODmu3x8OjxEIPU4Awuv
/+ChAllc79mwtg4eJtC6Adprt2nsUXq4QOGZcekJo+ARbHtXjJo3N4VHCvQ6
w9jGZx2sLZDzHY8izSB4lEBJx3odeBIHjxYo+dz3/cnX4TEC7dSaVX2xGB7L
5rt3xpXnv+FxAtVu2taxX+9QpXUEmn6n74/gSbCuQAMj5aDOK+DxAn1XPXzv
uhc8gR1vkfzkYBSsJ1DhRt2LQSnwRDbfG297nXgC6wtUnm896lkdbCDQjOWH
CsZ3DlN6kkDpttt7X9KBJ7P9bb5iu5UZbCjQj1mvawa5wVPYelKt9dE4CE8V
yCaKG9jvAmzE3u888/WiAniaQD3iJp4/9wUmFs/hHQ/16bxX6ekC1a3aE5Sm
CxsL9OSse6DnUniGQOe+3Apd5gHPFOiqQ8B+yyh4lkDcpIKI3Zfg2QI1ri/2
ffAcniPQT4PylQaN8FyBWhcYdcnptU9pE4EiX48+s30KbCpQ2xHtfyyygecJ
ZG40vu1cP3g+W98d6nPt4+AFAi0Y1bXk1G14oUBpwUU//nyEFwl0yPfpsV3q
4UovFmjJ5plpA0fBZgJ1/OM699NCeIlAWl1ipz1yg5ey+LvbYv/LSNhcoDir
N8NapsMWLP/Qkp/mRfAylr8Gb/125y+8nOWTditbrdSKUHoFO55tZX06zIZX
CpQTpar1YT1sKZCe9/pmxeGwlUDX1t489+MCvEqgpYaH6yc8g60FmnRz2otD
P2EbgXL1W03s3H+/0rYs3vObfU2eAdsJNGZZv68eTvBqli/E9aYrw2F7gaa5
abWzTYYdBDrTN0cR9Bxew+Y/5kfzvN+wo0Ab6lt49ep0QOm1AgV3VD9RPAhe
J7ByXVacPBF2Eihrl/3woybwejaf1ftW710FbxCo1Pn5lv0u8EaBfo1Qn3nW
H3YW6J0/Xc6OgjcJtNyx7kajAG9m+eDG58lTLsMuAo1qP6ddxCPYVaCKp769
akpgN1b/7G1MbL/DWwT64NrMp1j9oNLubD19L4p07gt7CDTOMixEXQf2ZONN
efapM2Evgb50D8h2WQF7CxTdbfBBA2d4q0AzF207reEHb2Px0HCioP4wvF0g
v6SfrE2Cd7D11bCozecs2Eeg1HOKnIZH8E6BBgW4a3Z9D+9i8apqlTf1B+zL
6vG/Tdke7Q4p7SfQ8fh2hekD4N0CvXKueqOuB/sLtH10v8R1JnCAQI/MWvR7
bA0HCnRloIOqyRY4SCDVkUt1coPhYIFOX1vga3UcDhHowakR178nwnsEOpn5
oXnsbThUoIJJpgsXvoTDBGruc6V122p4Lxt/7zZtn6geVnof60d8t2hz3eFw
Vm/jEqcFjoIjBLo/saHPpunwfjYeHr+P2i2DDwjUaurXQJuN8EGBAn4fSlvr
Bx8SqL+ip9q2KPgw6z++L5wcJcGRLJ9sCxmbdQ2OYvl/nJBS/hQ+wvqhhhHH
B5XDR9n86fZNcfwHHxMo4/jo/KSukUpHC7RDm7vWfCQcI9Do4Z5LVk+Dj7P8
bjFuRbY5fEKgATuGeE3YAMcKpH1U97XkC59k8WOo2W9EFHxKoHkv6lUTJfg0
y1enOYsp1+EzAvUJuvwm/z84TqAUs6ANzhXwWYGGV3W+1qFZlNLnBFqTNY1L
04Tj2XwPTClbOwrm2OePqlzYxxjmWb5cPvXM8+WwwPo9r1f8sU2wyPqbq6Uj
bQNgidWb2hV1I6NhWaC8c+Ozf52HFQLNvuiwueA2nMDW49XnyXIhfF4g25cB
VmG1cKJAxoudxm1qeUTpJNYPJt5dvLQPfIH1o8eG9ZyqCyezv992ecPIufBF
gcY3r+rY2wZOEcglc9nzDh5wKouPlf+FtgiDL7H4XBVW//cUnCZQTfT70p+p
cLpAbvX84MYHcAYbrwHfAhrfwZksP+42e/SrAc4SKLNn4tN/7Y8qfZnFd6iH
fYvB8BWBPg0JmtNuMnxVoLPdTZZ2XQxfE6jTgVSLvmvh6wKNbWXRf5gPfIP1
EyGLduscgm+y/rC5+4IpAnxLoOzLhsvmXIVvC7QrOLDX0qfwHbZ++jW8timH
s1n+XLzaYoPKMaXvCrTCe/pST004R6A2MZ8k31HwPRZPdTvHhRrD9wWy39Qp
4+AK+AHrv7RjekVvhnPZeP5TG3UqEM5j/UPpxDtnY+CHAgVt6H+NS4IfCfR4
RNpXPhvOZ/2yZnsj/hVcwD7vvwXbz9XBjwWKV8sNOtU6WuknbD2vaz3tWD/4
qUBR3TKDIibA/wnUzv/ZZH9T+JlAl3dEk7sd/Jy93jl8+2ov+IVAmvYH8+bv
g1+yembyvr9eHFwo0IV/w1f2SoeLWP+w18X+dx78isXPoClDi0rh1wItXB1x
4FIjXMyOz7osIkIjRuk37Hwj1qKjwxD4Las/JW4tJhjC71i+yXWxa2YGl7D5
Wtq/24O1cCk7/h71PQ76wO8FOhbc1mHpIfgDG++7upWdBPijQFNCKs/nXoE/
sfof7MUHPIHLWL/x6+GTiZ/hzwLNycgY//EvXM7y9cg7OQe7Hle6gsVHm0VH
Jo2EK9l8vazq8XoaXCXQ3vY+A3ws4Go2Hu1VdnTfCNcIpN+5h0GiH1zLtt9n
0foZR+AvrN/TG6D1VIbr2Pmta6P36hvwV5afEo38K57B9QKV9ZpvuaUS/iaQ
1+qtvb83O6H0dzZ/Cs1Sr+5wg0Bzl27Nrx8F/xDIYVZ1c1djuJHFs+79s2XL
4Z8Cjdho+9hmE/yLnY94qqU/9od/s/iz67Br5jH4j0D/HhYuSkmA/wrkmnLH
UusW/I/V0/zRDyNewCoiFRRtKWqsgpuJlDqyeIGjWqzSqiJFdI+7+qgHrCbS
THMd20lj4OYiWWbX2MfNgFuItGXruH9tVsItRRo5a/xG981wK5EiDbXeFgXA
rUX6fKVD9MxoWF2ka5bVjxPOw21Ecll9NLf7bbitSAt0r2T7v4TbiaQ/r1Kt
phpuL5JPp+CcVc1PKt1BpMyVly1ze8IaIh0/v0/VaCzcUSTH5VnqyTPhTiKt
7/Ewa7gl3Fmkj/tbro1zgbuIdFjHenn/ILirSBXR29+eioG7ibT884iXg5Jg
TZHlt4F+8h24u0iTGr/f1C+Ce4jU4uCgPzm1cE82fmqX9tq2PKV0L5H6Jpjm
/eoN9xZJvVtzrZM6cB+RVLUDKmbPgfuKtHHZm33fV8H9RFIsO7khYQvcn41f
g1y+cQ88QKTR0WYeuifhgWx+Do12bZYCa4n0bd3IuS/vwYNEqiv2XJf5Bh7M
xrPKe3L8N3iISNm31nTPa3Fa6aEirYmPepnbER4mUudWV3s/7g0PF0kraOvy
10PhESKt7tT7QLUOPFKknYaBdS2mwtoizXDYmTZoLjxKpLn2s3rMXQqPZvt/
ZO9Cdxt4jEiP3m+IjF8PjxUpKXnN4Dce8DiRDhZaTRrgB+uINCd6f4f1e2Fd
kR56HXmTcQQe/7/xXlnWOQ6ewObPt72jRwKsJ5LVKJ1DxenwRBaPmYEKs9uw
PltvVi2/5D2CDUR6fL/yxNIieJJIw4bHVZV8hCez+Su8OsCnDjYUSW1Lc4/+
f+EpIh3afHVknvoZpaeKNNvO9W1QN9iIHV8PdReTgfA0kVaEz+3SYzRMIjX4
/lGvM4Cni7Q/XOXA85mwsUiNs8eW5CyGZ4j0Y/G6qdmr4JkizQ/fXfzICZ4l
ku6CBaofPeDZIv0J3/uh9W54jkhjqfy2QTg8V6QL0f9eeUbDJiLx7rM2XI+H
Tdn2U7qKPZLheSLZ3Dn9366r8HyRnLp/1f56H14g0rbkj588n8MLRfJ7OmhW
q/fwIpHux/b25WvhxSIVPlArWPYHNhNJL+DgzG5t4pReIlLKkUlF7zThpSy+
712YeXUQbM7mJ3vjDWkcbMHm+9veg/xUeBk7nhUf6lNM4eUivd76beST5fAK
kXbbvd2i6givZK9zzm1nbIEtReq0959ulC9sxfJNv+hhjfvgVSLrD/OHusTA
1iJ10c7f1MDDNiKdmLVk0qFU2Ja9v2fsnWm3YDu2nkJ9F6oUwKtFWnlsgcbT
YthepDL118ZZlbCDSMPV/Qdd+gmvEWlExtIZd1qfVdpRpA6Kl/PKNeG1LH8a
t5cGDYHXiZQsN4S7jYedWL6r1xj2dDq8ntnT4Ny8xfAGlk9NL49/YQNvZPP9
cr7a9k2wM4tfp3/TdHzgTSIF3jTV/BsGbxbJrLR58tto2EWklpl2Ri8F2FWk
Pl8qPnxKg93YfN3Z97jdXXgLi9dy39Fzn8HubP15Lusf8wH2EKl14ddHqt9g
T5G61uxd69/8nNJeIpX/PK3esyvsLVK/h83eZA+Ct4q048PdtvvGw9tEOhZl
keI0A97O8uu8HTFWS+EdLJ8tKqa1DrAPm3+aWbjHHd4p0qt54eG3AuBdLP6H
vvDTjIR9RXKd7Pdy9znYj23/Ze/LLVLh3SKN27p9ftwd2F+k9Mq4hOXP4AAW
/6kFzYZ+ggNFOjnTe0P7H3AQi7f5E1t3UI9XOlikM5olP4f1gkNEGvPCZ7WV
NrxHpIz2Ey2FKXCoSJeeO6lqLITDWL5cGeO13xbey+ppn62PR7jB+0Rqt+nZ
uGJ/OFyk6PntmyVEwhEime573/cIB+9n/UqgbVB0OnyAzZe95oK0+/BBlh9V
boTWvIIPifR+ud4i4xr4sEjnqhyTEptxSkeyeDOyu6bfFY5i7x8+L7xwKHxE
pK2LHEcemwQfZf2DnxrnOh8+xvqNDvs7rLGFo0W6MzLQbcsWOIbVq8muRceD
4OMijRpSu/ztMfiESANOnP8yTQHHijTF1j458xp8UiTzrblxi5/Ap1i9cb10
v9kn+LRICwsaxj/8CZ8R6b+hF9+nduCVjhOpPzejOF0LPiuSxxCnwc8nwudE
MhSKMzrOg+NZ/XG0P+1oC3MivbglvvjPHeZFCl60xn71Hlhg9TLOYErrWFgU
iWbddLh/AZZYvxm8/z8+G5ZFEmb2Dz9dBCtYf5FcHJhSCyeI1KrtsEulLQSl
z7PxnGbYc0xvOFEkt2Oz4g+Pg5NE2mRisbjrbPiCSNp/rTSSrOBkkbxWaD9b
6wZfFOlG6rVYgxA4hfW3r1VvDYmFU0XSyf56a/RF+JJI9hc1Ixbfg9NY/jO/
3T7iDZwu0in1YWM+foMzRPqqafByRTtR6UyRfPMvN3zQgrNYv3pphlv4JPgy
W8/BA0ctWgxfYfMxfXN77XXwVZHWDVJtHLALviZS5aEtBeOi4Oss36hobLVU
wDdYP3P1dW7sLfimSO1zjp3/WQjfYvksSPrpWgffZutp58hwlTaS0ndEevLr
JYkD4WyWX1MH1GyYBN9l/chydddZZnAOi1dNoxiD9fA9lk+e73oyYzd8n8Vv
Wm3Y2mj4AVvPL+e6nbkA57L60mnAqvp7cJ5IG3KP9rctgR+KtHjFsoh3P+FH
IlWNDdi2o4usdL5I4Qa3kkaNggtYfP2eoPptJvxYpNC3zpOfWsNP2HgscRt8
3wt+yj7/66XQZ/vh/0T6cruPbqMAPxNp6syyUp2b8HNWzw7dcPArgl+w+n8g
0eN9PfySxf/fLi+sOyiULhTJ7gi/oHIYXMT6PW2vw/unw69YPr5T6DjHCn4t
Uo8BaQldPeFiFn+vknZ/j4DfiDTEOp2dNsNvWb8X6fiy/ib8jsXD7cj0jq/h
ElY/r9qbTGuAS0U6OmSEnl+nBKXfizQvc/ugJ9rwB3b+xvfP1J8Nf2TrvahT
bIId/InlyzXbNk/YAZeJNLlIePggCv4sku3Tnqvck+BykYps1l8c+QCuYPk6
wtzlywe4ktXDTqnD76qcV7qK1bNXO73k3nC1SLUv06piJ8I1Ii1J3TXwpBlc
y/L1xT9xsjP8hdXzV2++3gqB60T61N5iW1kc/JXFh7VBy55X4XpWzzqkjbJ4
CX9jr3+s9zlRD38XqSRBPahaI1HpBjZeN/7mm2rDP0T6mZNbnjQbbmT9duhK
ywH28E+2nl94xh/bCf9i/ZFYtKhnNPybnc+Zjio6kwL/Eck4rTpbJx/+y+Kr
V8SBnAr4n0hDDRQvk9WSlFaRKFg0Mg/sBDeTyH5rsPuK/rCqRHujfn0ZMxpW
kyjJrUVoK0O4uUTDM3/WvpsLt5Bo+ZAV/64ug1tKdGeNvknsGriVRPv6+Oz0
2QK3lqj5pIp5q/xgdYk2zzBymBIBt5Hoffogtz4n4LYSFftM0/otwu0kUnfS
1ipKg9tLpFnv3TvjDtxBIssWCWlRT2ANid48Nj3l+g7uKJFQdX+bSQ3ciX3e
ujNV/f/AnSW60sfo9Nc2F5TuIpF3zw4Tb/eAu0oUNXznkoND4W5se74NRy0n
wJps/A5U8P2N4e4Shfx9oPV2EdxDotnpnYTj1nBPiTbcPKpithHuxcYjzDBW
ZRvcW6Ie4RmDpGC4j0Sq5j90F0TCfSW6dKXK6fMZuJ9EgzrG2e9KhPtL1GHC
+Mttr8ADJLLp9aLjwfvwQIlWzXv/s/0LWEui2NMPuvh/gAdJ9HXE0PrKOniw
RMlTU8YvVElWeohEhSn26+Pbw0MlWrB0kXZdL3iYRIGr8jpMGA4Pl6i1xQZh
gx48gs1vbd3eKGN4pETGY7fOT1kEa0uUddbcJ3sVPEqix5U6CQ/Ww6Mlavs6
9tktL3iMRL9zbfTOB8BjJdp0Nsk47AA8TqKbjp/2Lo+FdSQy7JYd202CdSVy
1QtqfvsSPF6iSL+X8+xvwRMk8rz382/NI1hPoqdtZMH5FTyRjf+5qU+el8H6
EmncOtla5xtswNZHo+Vj72YXlZ4kkUczPkNuD0+W6Jywbk5uT9hQog+Vk5q/
HAJPkcht2o6tBTrwVIkavpqNSp0KG0k08mUqH2ACT5No6c+tW6ZYwMT2J3Rx
1zd28HSJKjrZz93oDBtL9LnTgz1vveEZEtV4fJxgFADPlCjxYfMnARHwLIn2
tAj7nBQNz5aoTLPh7+1z8ByJ+v/5Gn0tEZ4rUXTqyumnM2ETth7WTvFZewc2
lej16W8FnfLheWz/bo65f6YQns/m262istsHeIFE40dF3txUAy+UaP0/ladC
I7xIooCZgVK2WorSi9l62/XtUXZ72Ewi7TmXHwrd4SVsfhcX6TgPhJey9evx
K7CjNmzOjueZl3nUBNhCoqLETT8ap8LLWD7tXDF/6hx4Oct3Yka+7WJ4hUTV
Nao9Vq+EV7L4HPMsjexhS7YeysbP/rsBtmL5Z2lPy2h3eBXLZ7f27u3kA1uz
fNT/nPvaQNiGbX9mjOLoPthWohjn/IJzkbAdy1e7i33DT8CrJYrbFGtudg62
l+jhMt2aGhl2kGjcw561ThfhNRJNq9BtzMqEHSUqWXI/oewGvFai9GHxydU5
8DqJer5rez7vEewkEbf15dTgZ/B6iU7oX+jX/TW8QaLFt+dX+ZbCGyXaMc56
yfXPsDOLh+CFP57XwJvYeJSY7c3+Bm+W6IHtuoy9v2AXdnxv1ukOa5aqtKtE
E+M7CMdawm4SXbuu+vBNW3iLRDPnv135uyPsztaD53S16m6wh0T1FncDUnrB
nhKJEVpHF/WHvSS6dbH3r6uDYG+J/vM+7qI6HN7K1m9s8qWeo+BtEq2UzkQ2
HwdvlyjP8u2jm+PhHSw/PRmsY64P+7D8+8nQO30yvFOibf91XFMzFd4l0eDm
u978INhXosOdv2c9nQH7SeQTaPLQfza8W6JfcxVVqiawPxuv+syv5vPgAIme
Jfhe3roADmT57b7X0M2L4CCJnHsf7qxnBgdL9Kpi+pq8JXAIm19+czN9c3gP
i5/xwY/dLOBQiUyqt93cuQwOkyjF7uZVy+XwXrbeD69Oa70C3ieReccPJ0Oa
HC7RrIPrNjxvcoREjosPdfrR5P2snrU8GfG5yQfYejywtFhu8kFWHz+Mjjdq
8iHm3fOaxzV9/mGJgvYfn/6saf8iJVoWHbq2qGn/oyQqj2/ve6Hp+I6wv38i
Ra9YCh9ln3900938pvE5JpEv/7l3r8VwtER1ofoJExbCMRINefzl8ID58HE2
/s11K143zc8JiYYND893ngPHSjTpn8aavJnwSYl06ibn/JsOn5Io++yfgc2n
wadZftJLPlZoCJ9h+XZyj2UBBnAcW++2i4L/ToDPsn4r5oztfB34nERqeiPT
N42G41l98fzb1X4EzEnUYsllYcQQmJdoZ/5M4fYAWGCf15BiOr4PLEqk62dz
z7M7LElkNO267b7OsMzyn/mued7tYYXEzh8tcye2hhMkarwxYvADVfi8RGO+
PDoy4Q/Wf6JEdv/pbnBvgJNYfpgy/mPIF/gCq4f2Z823VMDJrL7tmdps/Af4
IuuvnGIm3S+GU9j+bBy2wOAFnCqRlNUnfGcBfInlh5Hu82Puw2kSzal5+Sbi
Fpwu0QzVg6esLsMZLL9cNVFtlgpnsvz30oN8E+AsiTovyEx5Fg9fluj0gRlZ
rU7CVyRaeCDpQucj8NX/vd6uoSEcviZR9583K9KC4OsS5XaM/LJkJ3xDopYx
oRvvecA3JWq1peJKb2f4FstPXScsNHWAb7P81qNFgIUlfIe9n+99e6oZnM3G
r3TmdrW58F22flcs0eCN4By2veUdqofrwfcksnIY5x/aVF/vs/OJQ2YG95rq
7wNWf3+83VnWVJ9zJfqj2ePGp6b6ncf6E7Ma17tN9f0hy98H5g8Jaar/jyQa
4fS47/Cm/iCf9Sd64mvpPVwgkenCuy81mvqLxxLpZceHLH8EP2HxRnrW/rfh
pxLdznucfyAD/k+ieR+mrAw4Dz9j/ZzLnk2WZ+HnrN+u7BakeQx+IdGN5ODu
6fvgl2z9mCafmLYbLmT9YcnxfQmecBGL17J1tqob4FcS2WaahRvZwK8l2r3j
TIT9EriYzW+7uKLNs+E3El0ffLTSYTL8lo13zODpxmPgd2x/B2vfa6MFl7D+
59WT7Ve6waXs/OrFuQeW6vB7ifqp1I4r/Y1+9gOrH/3u919eC3+U6EBP1fZp
pfAndn6wpMcmtedwGVsPhhNTptyHP0s0sN3QZQ5X4HJ2/Imm2d5JcAWrZ8+P
em8/C1ey+Z4S9mrjEbhKoq1dB6ybHwpXS/TzbMGePj5wDVuPumHJrzbDtRLN
LT1tHr4a/sLGv6KgeIw5XCdRfJ3+9Ruz4a8sP6z7tn72JLienZ9cmrXxijb8
jR1fw/N2w/rB3yUa7eOaGdARbpBItuj65okq/IPlv2dqH7p/w/lUo0RfpqXq
Lf4E/2T14vijSTtfwr8kGvtgyMpTD+DfrJ+7ceHnpabzuT/s86r2B95uOt/7
y85vHv20ymk6H/zH9v/O7A83D8MqMl39/jogJQhuJlPZzikxsd6wqkzxFypD
d62H1WTqHxdwcbkV3FymD9divUYsgFvIlH++SKfeCG4p06iZb4zTx8GtZNqa
OLellxbcWqaleRefj+4Kq8tk0U3N500LuI1MIZO77Nzb0HT+L5O5vXac7uem
83+Zbtm7zP6vsOn8n20vufqWe27T+b9MQ2Pj3DtcbTr/l2n7SeeE+MSm83+Z
frzumjPpTNP5v0zq+XN7PjjUdP4vU9yP6G8rA+EuMl145JP00RPuKtOZ7Dkn
3NbB3WQatFm3za8VsCbb/yxz0wBTuDvb/iZObjMF7iHTpH1/dxxs+n6lp0yF
7bu07tH0/Usvmbwith4/2RHuLdOvkXF+Q1ThPuzzEmrHWn3C9zt9Zbrf+qym
y324n0z+zaumBiXA/WX6PDtj8MkD8ACZGjbkzMl0hwfKlB6ZPLBwGawls377
88i/k+BBMhkVpb8c2hceLFPslnlx5irwEJl+m0rfQ0rx/ddQmRzCrs++kQ0P
k+k0Z63STIKHyzS/hcH+OeHwCJmmXK5ZFeUKj5Spj1ungvKlsLZMyct6ms3V
h0fJFDDbi873gkfLtO/bPpW+f/H94Bg2f8ZZtZHv4LEybfPfMlnzDjxOptcL
EvucFGAdmVrEdZ8zbh+sK1Om1uW+eS7weJmyZpxW9VwKT5Bp3JSrFsP1YT2Z
5nZo6/mpFzxRpooz2y8n/8X3p/oymX1RCw4rgQ1k2jI7foRLNjxJJs09Tn/s
JHgym7+odRZ2Td/fGsp0LjE/YNMWeIpMqdXlL/Ysg6fKtPJWr7PJk2Ejmbr6
fxxT0Q+exsb3x89sXTWYZNqkPi4l9BO+f54uk6t5+NTaB7Axi8fihcLaJHiG
TCbZn/WrIuGZMsV87zgmcBs8S6ba+rApo2zg2TI9/ZjU8NEYnsOOz6z4RvIw
eK5MA1vW5O1vB5vI1PbXkAW7vuD7elOZaux0XXY9g+fJtOLaBPsDWfB8mbpr
3F6SchpeIFPa07qN5UHwQpkqJ5k/190IL5LJaUizK+GL4cUyLVscO+OXHmwm
098Vqw7s6A0vkelhQcu7HZrBS2XaNf+feupH/P5hLpOd3Zztm3NhC/b3cqC+
YTK8TKaTj1rY9T4GL5fpzpq7HTWafo9ZIVOriq2OmmvglTLNPBr0YJwpbMn2
t3Jjos042EqmI0nHw05rwqvY30c/8/7+G78fWbP87HnqgF0pbCPTyw9GVcVN
vz/ZynS4U845tyTYjs3fvL55PY7Cq2VSTanf/nQnbC9TSd6rG+fWwA5sfNpO
TwmdB6+RiZZudgjQhR1l0nU/+uZgT3itTLcPv9RPVYHXsXg/RturPuH3OieZ
lm99cHHyI3i9TO32utaeuARvkGn8/YGGXU/CG2UyaFUQezoIdmbx281joPEm
eBOb70sx+xvN4c1s/ccaaWdPgV1kclvZ7zs/GHZl+eCcR93JdrCbTMGWJwbK
9fg9dItMuY5dA3Nfwe4yzTkZ0FPtDuzB4u345bcLE2BPtv/bbzxPjIK92Ho7
cPfXkF2wN4u3noYmF9bCW2V69+hmltkieBuL7x0zFrYygLfLlONS+rNgALyD
1a9/7bMuqMM+bD6LvUK4Ovw+vVOmu1v7rkgqgnfJ9NZg8eBHt2FfNl83E0tU
z8N+Mq22MPCYdxTeLZPHrpvHBT/Yn+2P5rGjvTbAATK16TLM+sxSOFAmz5rJ
76ZMhYNkunnoX/eqoU2//8ukN7L5twsdm37/l2n2t6kb9/7E9QJ7ZBrevO2m
be/hUJnOl02o3PEQDmNe+fXloXR4L5vPnOqhV+PgfSwePxvf+rMPDpfp+tjd
J8284QiZUiZe5DNWw/tZvhlqnac3Hz4gU2dVvz93JsIHZZpWe3zIhoHwIZmi
XJJ1tdrBh2Wy9p/bqfo7rveIlCk6/1VE3js4Sqb2zWN8rufCR1i+vnhf5W7T
9SVHWTyrO7Z6Fwcfk+loedmODhFwtEz6z1ebLNoGx8i0MN3J8uwa+DjrH84N
iW7TdH3MCfb5h81qAg3hWJkmtDOY3XkYfFKmf5npwcmd4VMydWpuEu34F9fv
nGb1JfCbo3Y5fEamAyEOT9WewXGsfm1+/KD6BnyW7V+HvuMrE+BzrD42Ztb+
iobjZbLJuVHeNxjm2Pvnfmy5pOl6Jp6Nh7Rz5DEbWGDHc+nd2tqm66NE1k/5
9LltqQ9LMn1rWPPkWdP1VjLrV75le63pCCvY+Lg17ldrun4rgfUDrrYqKZ/h
86x/fdFa9HwGJ7L5G39xw9xbcBLLp073h4xKgi/IFLZxfeaAWDiZxXeRZeuh
YfBFmaSjPWsMveEUlg/mFCywXwOnymT11EYt2gy+JBNfuLj6jRGcJtMN9bLK
iaPgdJnytnd/HdsTzmDx3hh4omsrOFOm49NDWx+vx/V+WWw9jR73d1wJfFmm
DmfU1jxrup7wikyHnn4bsfcKfJXV3xU17RfJ8DWWz+7qVwyMhq/LtOHLgxNq
IfAN1r9csf7zten6yJvs8/4t/VRnD99i42l0f4KKGXxbpieuB671ngbfkYmL
H7l61mg4m/XffH6dT9P1nndlCtq7acFNdTiH5XN3o8Mja3H96D1WH65t9K3I
he+z/JyxVuOuCD/433qOqrscDOey/Hv1yvNcBziPfb56y03fCX4o0yz7L7aT
+sGP2PqvsLGO+oXrbfNZ/99yUfs2L+EC1r88szlw5BL8mM1ndcogw0j4iUxq
f0X3Bjf4qUxjxrzTfrAI/o/l61uzGlJHw89k+sK19ktrCz+XKel+rMujz7he
+YVMrT0zNv+5C79k+XndgiHTObiQ9fMfgibHBMJFrP8+lW3e2gF+xfptN77n
3unwa9Z/aHwZrTUALpapt2+0Xt5fXN/9hvVTW68/2fsafsvWw1lZsr4Mv5PJ
j79pZXwcLmH9jtbekEnb4VKZilzP5RmvhN/LtGbprVxrA/gD63fep2mGNV3v
/pGdr8yeuujud1wf/0mmK7pXundrun6+TKaRVmZt3VPhz2z/KzVuv42Ey9n5
z9SWRdYeTdf/y1S6aHzZ56VN1//LtGSkv3/g+Kbr/2Uq/ntr2uguTdf/yxQx
WEoprcP9BDUs3t5e8+Afw7Wsv/nl0HlrMvyFnf9o3+xn0XQ/Qx0bv2m5I4y2
wF9lauwz/qbuErheprOhtp66uvA3mSxTNzya0hn+zs4XDmpamdXhfowGdn5R
deeMy2P4B4tvMw/to8lwI9ufMzsW3D0E/2S+Gz/03xb4F8tXah0LjZbCv2Wa
mvu3Mmg8/Ietrxc9Sp90gf/KtHavtdHwetzP8k+mgu69ff2fwioK8l/5flBJ
CtxMQSl2weLsKFhVQR/P/wlL9ITVFLRZa+P0Psvg5gp6FtF65r6JcAsFHfjX
p/W/pvt7WiroflytikcD7gdqpSANy+unyp/DrRVUVpW01D4dVleQccmN0MJj
cBsFJZZdUyzZBrdl+3fyhfv9lXA7Ba1teaF0etP9Tu3Z67YWLmm94A4Kyjyh
6z7yF+6f0lDQqpkmJjFFcEcFrV/V16TlZbiTglq/jr+76QTcWUHnRcPu+T5w
FwVptdsTMsoa7qqgtIQtjv5T4W4KetpG41d+X1hTQY9Whe7v/hf3n3VXUOW3
zussiuEebHttH94MvQr3VNDET+lvL56EeynohP+xX493wb0VNGtHielHG7iP
gizXcapVRnBfBX3f6bX0Yz+4Hzu+A4s2FPzF/Xv9FRSx0M81oRgeoKAOVnNM
tl2FBypof6dJIyachLUUZNQYZvd6JzyIfb6ndRsPa3gwG1/LI1MbpsBDFDQ3
4Fa7tX3goQpa7Ps76Nov3O84TEH97G4lqxbBwxVUf+j90TGZ8AgFNbtjoWcc
DY9k8ZbTJXjKVlhbQdpb/vn2WQ6PYuO5LqPLOz14NIvn/3xGhXaFxyjIWaUx
sctX3D86VkGaSSN2+RbA4xQ0YPUYtwdN96PqKMhk0gDr7+GwroKuXfio8W8j
PF5BxZVtzN433Q87gR2PIvTduWGwHtufVMXWaS3giQrq//73g+QS3H+rr6Dr
w/fv+XMNNlDQh+lLlvaLhScpyKBSvtdlOzyZHe+x6btfLYMNFbTF8Vor7/Hw
FAU9tIgteacBT1WQrlAS0bsS9y8bsfiY/8lPKweepqBPNl0GfzsLk4LUYk8U
HvSFp7Pxujr9z3dL2Jitz7NqRVpN92vPUFDJnFfpXZru757J1nfWx7j9TfeD
z1JQj95nxO374NksvtZr5r8neA7bf70ak/v1uD99roK6tTw7fpgAmyioTYuc
gw2WsKmC7BRpFvrt4XkKUpSvWlByFffTz1dQcjuncfUu8AIFvXPfccJpALxQ
QUMVEV0M85vu/2f7597z11pfeDF7vUr/+KfRsJmC1hXc7ZtehOcTLFGQx5Jd
4U/2wEsVJIZ+fzpBDzZXkP3w9CvP3uJ5ChYKCtKZWHNxL7yMrQefO1XZevBy
BYVfC+vZ5g2e/7BCQdWltgneIfBKlv9WJl1RHwtbKkhHe75+5n94XoWVgrru
1yn23wGvYvHh7Xl61QDYWkGx+aUv6Daet2GjoIqkPREj1sG2CrI2vFiooQ7b
sf1NHsxXinheyGoFOWocV6SbwPYKcu+42M25DM83cVBQqJfzHJVgeI2Ccoa4
zHPWgh1Z/n8XYi9cwfNa1rLjt/pgoFgOr1NQ7oLv01xq8fwZJwWds4tVlIXA
6xX04MByT41+8AYFzX9rvrgwGc/T2cjqQceAC9Nmw84KCtQJy9F7gecFbWKv
52fuSnaCNyvoyekqD7kBz0NyUVC2q3kzzSDYVUGGy6eM/tQRdmPreX+iz4iJ
eB7UFgX18uhiPHwOnkflzo7nznX38+Z4HpYHqw/3O3udtcHzuDwVNNMh/1fV
GjwfzEtB5ur/VDzW4Xll3my9WETf6bUWz0/bqqAVWSNysu3wfLdtzPam162W
4/lz2xUkzWkbfdkEz8fboaANf6ZtfKDf9Pw/BTVPvuS9fiCeR7hTQfs2Ww70
bonnKe5i6+eJ8acnH/F8S1/2/oaLNjY38fxOPwXV1mpZljU9/3S3gobvPKD2
/imeD+uvoGNljgPWbcLzcwMU5LTnV+dhv/D840AFUQt/+7ydeL50EJt/9zS/
Tt/wPPJgBY1LzTXl7PD8+BAF5XsEHXHzw7+PsEdBHY8UHP00FP/eR6iC3qot
i/p3Ef8+UBjb/7DBWW0XzlZ6L8ufF9fWt/qjp/Q+BankB423UP1i9P8OV5Df
3fAB2yIMpv2/I9j2TpS33kNzld7P9uf8tLTsyUuUPsBeN297usF9hdIHWb3a
9atnQq6N0ofYeHzXM3sXZ6/0YbY/PftsblfrqHQkO17f2LumC9crHcXev+d2
QaerzkofUdCoioY7lf1dlT7K9tdeMaVDuZvSxxTU59G8B/IVd6Wj2fouPTNW
7bin0jEs3obqPVrq7630cdafVDYuL3XfpvQJBf02d/pe77JD6VgFRS4sL8r1
2qn0SQVtnbpqVNIeX6VPsXh+aOhR99hP6dMK8glzLl/xabfSZxSkeo8bk9gs
QOk4th4yWkzuqRWo9FmWP8lwYtbcIKXPKajd9ACnDM9gpePZej5b29NADFGa
Y/lR9aWPVekepXkW/ysH7J8zOExpgdXfEK3G/s57lRZZPFfVl7XK2qe0xMbT
KO3zwE4RSssKOrmYv7R/836lFQqqeuk8NmP9AaUT2PFMGCPV9z+o9HkW74Uz
x6oXwolsvT/6Wt782CGlkxR08WRt228rDyt9geVfy8ITH/pHKp2soJeZrpbv
PsMXFfSt25rgL2lRSqew9e8afalv2BGlUxVkFnvj9Ea7o0pfYv2f1rCS4snH
lE5j/dTrE7e29oxWOp1Z1bdR/zecoaBLCTdse5TGKJ2poKXBXZI7PzyudBYb
j2PDqc+VE0pfZvXP2ezk0KRYpa+welEQuaQ/f/L/arr3uB7vLwDg0V0pw7oo
YoWiTK1oup1olpBi0Wi5JZciuY0irUZKt5UVZZRLFz2ni9uvWummknQTZkk1
k0rCWmQjdl6/z/Hn+/Wt5/J5zuec8zz/HOFrEvzQlRj0IvW0cIkEKvIeFTYu
KcKlEmgGbVnl2sQuk+DBw0s79L5JFS6neHgXujruPruC8r1+dH6s5xnh63Q9
pX1a7zvZlRI412RJhdvOCldRPlKM+3DmDbua+tvG180xoeeEb1C/4tTxzk39
vHANxdNcX+uqZPZNCa4EHZiKhmnCtdQfHi5Tb77CviVBXM/MV2/npgvXSXA7
dnZwVwO7nvLFy3x5V48M4QbaH6kGCS+62I3Uf4yv0dqzI1O4SYKREaG74t+y
b1P/4tBc1R9yQbhZgodeFheslLKE71B8zTsYOfoo+y7FR6lbmZaKJHyP4ltr
Qn9fGPs36seLbxV+PgyF70tQ3dQVErCH/TvVV3tt4y1d7BYJ/ko3uZG0LFv4
gQSzjVNWZRayWyUobz17wVw3R/gh5Y99pmpt37PbKH/X2Dg71bHbJbAP7bf9
RC1XuIPycYmizwgz9h8SBHj4VW5Zyn4kgbzyiFvqfuw/6Xn/7lzaEsZ+LEH7
86r3uSfZnRIM+Qcs2o/sJ9TPWl7Sml7I7qLrN8rJyy1nd1P/2dceI1/N7pGg
VdtWcepHP5Vg4Rmtc5oV7F76/3uKWu0fj/dMgrQQrXER2ew+Cc6PcIZpp9jP
JTBXf3nzbjj7hQTpd6vXpfuzX0rw/apLtcVu7L8kyC8wirKaxe6XoOXXXXHz
x7D/lsDJ7O0R9RZezwG6vy5jW7cw9ivqPz5zCSuYwX5Nx/O11Ehu5Oc1SPVO
9ZDpqq3sNxI8XR7f7iHP/of237bd2nIn+Pn/S/3oj95KVwzZbyl+Rt9a0nyZ
4+kd7a8n3hvKbNhDEmR0P33TXsHx+J76EU8Pg6iv2R+ontXnlhrUcDzLICRl
3Hf64MgehmCeNZjjX83xPxwh4EnjmDoHtixC5eJLJzzLeP/IIXjJ3rTys2HL
I8Tl1eTMK+D9p4DwQaV1ha4FWxHhTnayrUUe718lBO/eXt0qE7Yywi8/7d00
PIv3/wg6nn3uZm0jtgpCtLGm+6wMzh+qCDHL2wODDdkjEUZ6Vy7TucD5Rg1h
+5DDtSkmbHWE43mLJpfkcb4ahbDIKSdraDb7E4TNzx8eelPC+W40ws4XUQ3l
C9hjECLNH1X53uV8ORbhS+MFDnLr2Z8ifBMzPdSok/OtBoKMXafqEiW2JkKw
Ymta2Oecn7UQ/re6RaNtJedvbYSn2WVXv43g/D4OYf9Zu9L3xZz/dRBKS7OO
1b/i+qCLYCz/j8wNU/Z4hMvaVw50+XM9mYBwulPbZ+pVrj96CAatdguC33N9
moiwd2zYs24n9iQE1a3Lspcncz37DMG9zjqp+AXXO32KB6v7iaMc2QYIsyzz
Dtuf4/o4GaHtRoOevRx7CkJGT+94mU1cX6cizGg/YrOtgeuvIUJtVmxhwBy2
ET2PLaM2j83kej2Nntel7FojHfZ0BMMwWcPMWK73xgjXKwePByuzTRCs96fa
WqtwfzADYRN8urZdmfuHzxFGd3x1pEotSngmwvufH1+r0+Z+wxThqoY3NE3j
fsQMIXFS6lG0537lC4TQ7WY77TzDhc0Rmq/em+4VzP2NBYKcdrf7P+nc/8xC
aPU00nx4h/uj2QjlugoKzxXYlggRLb6+KrbcT32JoFdxZWhsAPdbcxDeNh8Z
eFrI/ZgVgpprvPU2GbY1xVdK5+pgpxBhG4TGxLhw2RPcz9lS/NhFh7X0cr9n
h6Dl3lHbPZcNtF7pAS0G1twf2iMoHTBx3vsv949zEWwXbriYULpfeB5CCOSO
XBTN/aYDwojrVlkb1gcIf4UwfGyd5kU77k/nI6w7M23CMP29wl9T/OxWrtAf
yf2sI4LjUAw8G+J+dwGCNClo2IxXu4SdEB6VK50s7uf+eCHCnAO7b21/vUN4
EcWrcdunE2TYixF8ixZV/qLO/bUz3c+SkOc3DLj/XkL757aOx99B24RdyAMR
SzVKuF93pf3zznPUJWUf4aW0Pssa20I9ub9fRs83Um3AoXij8DcIA+c0Nl6e
7C3sRuevS9aPS/QSXk73V6Dcdnr0euEVFN9JaYqpCWuF3RFSlFvKV+qvEf4W
YeKDOTlT/b8TXomwJuALFyNppfAqBJfmXifnwRXCHvT3K/LCTZa6CX9H+a7X
rmdNEb/feCK8KTutf8jCRXg1wszqqSd3BSwUXkP56HpvlGPafOG1dL5Db81r
++yF11F8nVQ+mpAyR3g9nS/wapNlkqmwF/3uX7/OI3qS8AbyGtnFgVoV4n3M
m9Z3a+fQ6/iJJf/3Rrrf2XYyRyNmCm+i8+tYNmWctBTeTF4ZOfArgPAWOp7K
j8eVxzsI+yB0PA7sqPrza2FfBLi9IWrfzzy/eCsdf0lP3lkzno+7DaHbZkrX
H9/xvFY/un+16t0XtHie6Hb6fX/Lyq4antfpjxAbKd287c/voztov1y08Do/
iuct7kS479JunpjG8w530frCzMNtX3yc/0d/v6+0HPN5/t4euv8HTadmW/A8
uu/p+SSo7MBMnhe3l663+nGK3lF+P95H8ZUY1Rllw/PJAih+2r+cb/mMHUjx
7hrWZZ7I79f7EYquybmfsOX5WQco385LPhbwiB1Exz9yR7UvhOdVHaR8aPIh
TW4iv68HU/3/1uz6nQL2D3R9/qYO2114/lIIHa9zZnjPx/lMoZRv1Q8ELt31
8f0fIV9eLqpoGM8fOkTr6VRRZBnJPoywx2Zc0m9jeB5QGOU/WduyjOPsI3T9
BllFv47j7wvhtP5eK05NTGJHIHwWP3LVEw2en3MUoapVJUznJ3Ykrc8fFe71
Svy9IgpBd9ihLNUgdjRCS/wnwx+/ZMdQ/busF752Lc+jiaX85VilHdfA/gnB
s+eeVYgVz4uJQ1Bwmmxoe54dT88Ti242qfL3kmOUD1XlKh13sH9GuOXb5Jd9
l52AoBx89flhHf7ekojwbF55n+VC9nEEn/KwgP597BMI2itGF+ans5MQBo91
5MXeYSfT+bV+8zoow99zTlK8Kcdlh09n/4JQ/+fiEZfd2KcQNF8nKcgeZJ9G
WDwpRiMwnZ2CkDk/NG5iAzuV+jWl2vzBV+wzCMVjNmbL6fI8kbMIx8ZcPLjQ
nn2O6luk0qTGDezzCK4FPn4J4ew0qh8JeqZnJHY61bMFDhqD9ewMBA9Fn4Lj
L9mZVP/ip6REfJxXcoHqbUyiVaMpO4viK2eg29eVLSHIvlbrX7+djVRPtW5H
5UezsxFWm5V1bJXYOZSf7/sNHa5h51I+uTj4WOHJzpL/AAujErc=
         "]]}, {
        Hue[0.8503398874989481, 0.6, 0.6], 
        Directive[
         PointSize[0.002777777777777778], 
         RGBColor[0.772079, 0.431554, 0.102387], 
         AbsoluteThickness[1.6], FontFamily -> "Arial", FontSize -> 16], 
        LineBox[CompressedData["
1:eJw03XdcTf8bAPCkIkSUREZ2C6mMknpECZWWpFBJEykkaYhSShoko1Cp2z1D
KKFoGKWSFkJGRcjeq4zf8/2dp+8/Xu/Xufecz3ie5/M5t3vPd+yajbYekhIS
Eo19JCT++/f//7XlwLb4lKq5zzyM/+/2HNBbNF9H5Sn5aQ6M83m84nMb+VkO
ZIw3mVrRSu7IgeM1zKkDT8jPc6B01OLmVY/JL3IgZb6DaPwj8sscMLz2V+V5
C7kzB66HBczIekB+lQMy4gcfne6TX+fAwOsuFoPukd/kwOuj6mZld8lvc0A0
0+mR7x3yuxx48XCw3JDb5Pc5oCjl13yukfwhBxYvj51p10D+mAPrRSGa7+rI
n3LA8/mKgl23yJ9zwGTizFqFWvKXHDiXMGZLRg35aw6wRi6W6tXkb9ieogER
eTfI33NA6pbs7GmV5B85cLEzbQN3nfwzBy6H/1Yef438KwfOv3fUSb1C7soB
p4Cms1Ll5O4cONw7PNGvlPw7B+7brL12+zL5Tw6UZ+001btE/psDBlcr5JKK
yP9w/N4oKL68QJYQQUOhibX+eXIvEZzvUimOPkeWFAFcX7moPp/cWwQTZhR+
G3KWLCUCqc1V521Ok6VFoJOkFbX3FFlGBCsDfZeVc+Q+IvhZ82fsR4bcVwRR
T+3bR4jJsiK4k71OFkTkfiKI3z7vj0s2ub8IBjY1123PIg8QwdaaiqCkDLIc
9mf38U8Zx8kDRZA/7OUMPp08SAS7NqsY5R8ly4vgqtOp3gWHyYNFoLhEKiIv
lTxEBKvXh/HZKWQFERwOX7fr4H6yoghcbyh1RySRh4qg5d/lQV4JZCUR/J2X
XLQwnjwM/e3Sp3FxZGUR+JY5nf0ZQx4uAj/fiE9Vu8kjRJB+X487EElWEcH9
d1vuOe4kjxSB4b30x8o7yKNE8FqFDb4dSh6N47uo3n/PdvIYEVxU31Q0axtZ
VQRDZr5a1B5IHiuCqWEhyrs3k8fh+Me4qowPII8XQYJhufklP/IEEXyuzE+1
XE+eKAKLYOh+4EOehPGQ77be1Ys8Gdtb/re1bS1ZDdtb8WGJ8xqyOl7/2O+c
eheyhgjaih89m7uKrCmC94Nndec4kbVE4Pk9s72PI3mKCAwkTsa7LyNPFcGL
d3mfLtqSp4ngerS6TF9rsrYI9MI8yqwtydNFoDzxRd7+xWQdEWQ0Phpat5Cs
i/Ozurd0b1Oyngjq7i3ePN2EPEME8lcPLl9hTJ4pgnP/Loi3G5JniWDmha2r
DuqTZ2P/Z+9Zz8wk62N8dhyoPa9LNsDxHKizpUSbPAfno+PNipIpZEMRmNjP
2XJegzz3v/7GFYknk41EYFYzQzVlAtlYBE5+Mce3jSWDCJpOX9JwGE2eJ4LO
w3+LtVTIJiLoa7He9Pcw8nwR2L+UL7+uSF4gAvPLA7ZHDyab4niOqxTNG0g2
EwEbPTPzWz/yQswPJxvnrD5kc7zep8+VC6XIi3B+l7fdfS5BXoz5pnYjOPTP
WsFL8Hwec7P7d5EtRDDS8orZge9kS+zvtCJbhS9kK4y/BZuL9n4gL8V82zlx
/e83ZGsRPPF75+zRSbbB/OquD67sINvi/NkVnR/TTrYTgXV+aO+Ax2R7jP9Z
d6yLH5CXicCqxDWx+y7ZQQQDcpnTek3k5RgfRSOzPOrIjlhv1Wu142vIK3A+
71p/YSrJTtgfpYVryq6SnUWwTTImqLaUvBLHa3SrVmMxeRXOv4Vi6K3z5NU4
XufbV1/JJ7v8N18/6/g8sqsIHrVJVCayZDcROFw4NNdXRF6D56u3nmaYRXYX
QW12YYr0cfJaEUjsMfWqPEL2EMH6pMCM8INkT4y3mDP6U5PJXjhfzQ5ad+PJ
3lg/N5cGbN5D9sHXN+r0lo0i+4pg3M2vDw7uIK/D9uw3+DA8hLwe69mJaYYH
t5I34Pp0d7K07CayH/ZPd+DawA3kjSKQLNl/57432R/rwZPDprpryQEiUOv3
MifKhbzpv3o4qaPWibxZBJcHPHvf34G8RQRd7+LOzbMhB2L87/Ab72dB3iqC
Gvly9eSF5CBcT04dKGRNyNtwvWt/cq54LjlYBDK7tw29Mpu8HdsXrlxRoksO
wfUpcfnZM1PJoRjfiqdvHFEnh4lAqXHbt20TyOEYfwXvJ1uNIe8Qwe9UDYvh
I8gROF8DJy1tUSTvFIF/uPWy5EHkXXi+f5d1jfqRI7EeNswrbJMiR2H90Oy+
vu2fu+DdmF8r2y1lusjRIhixo8og9is5RgRHjV239vpA3iOCfqm6b/xekWNx
/KPEkY3PyHE4vo3/1NWfkPdifa+xrwq8T47H+f6ebn6hibxPBAse5Ka8qyUn
iMCRH52qfIOciPVbOWrm7CvkJNyPfNR1sbhEThbBx3drftkXkveLINpj9Hub
0+QDuD5IW0yaz5BTMJ7jmDi1k+SDOF56HU4Sx8ipuH53pCy+mUo+hMdTFafE
JZEP4/ifWP7VMI58BPNrwpz9zyLJR7HevIn6GRZGThPBJq1nygOCyOlYH3ze
duzzJx8TwZ65Y6x6+5KPi2CxzlPT9e7kEyIQJ0WWVK0kZ2C86emLlB3ImSKY
vVL1k/NSchbu33bMTdxvTj4pgiyV0IDL88jZIsjbk7fngQE5B+tl1b6KV7pk
Eda3FUXK77TIudh/mQubnk0kizF+Cz9fqx1NZnA/Mq9lCDOMzGK8Lwu32CZP
5jD/JU0tDWTJPLYfDkh96EU+hfMtk++W2rVGcJ4ImlXr7LS/kE+LwPbnj+rL
b8hncP/nMr5gTgf5LNY/18l/+UfkfFyvpUuPyN8lF+D+c3LUFs9b5HPY/lm/
QvMqyIU4vv12ZHaWkM9jfcpe0aB4nnwB29fr9A+dPPJFrAet0dLzReQi3B/G
1rxccJxcjPmftSB+dir5Eu4HXme0jUogX8bzy65v+rqbXILrT+yVOaVh5FLM
L3+L0JBAchnWI5e/AzQ2kMsxfrJ1b1WvJV/B/t6WS3daSb6K4+O82fGRHfka
rk9DB7VbLSFfF0HlraWK+SbkCuz/Pa8GaQNyJe4XDll8WTSdfAP7N+i8U7ga
uQrzyX90R9YYcjXG77Er6y8okWuwvpSnN16SI9/E/X7Dhg+npci1WG9UCrIO
dLsJvoXzc5u94fmZXIf1LsXWQP0VuR7z9atnc0sruQHXQ98//sHN5EY837WW
bdK3yE24fqQ9N424Rr6N9SKpofxVEfkO5mfopKZ5Z8h3RTBaY/GaPSJyM47v
oK0rStLJ93A/9e/Sibb95PvYnjapUZ/3kB/gft1NvuhTOLkFr5e3xbl1C/mh
CKomHH9T7Et+hPnWu946ypX8GONl/JhNcxzITzDfckNmti0ht4rAmxdFbZpH
bhNBh8Ss+Z9nkttFkNp4yNFFi/wU53NlX65oLPkZzl9mmmqvYeQOEaQsDaub
MYD8HPcDD1svOfUiv8D9yg3rLeu/uwp+ifu5bLcG3zfkTtzPuq0UL2sjv/qv
fpjc0bpLfo3r469bmh+ryW9wv/hsQ/SJUvJbfH+p+SWDAvI7rF+7DDKv5JLf
43HXOwP10skfcL7nrGxJTiJ/xPtXldoHLVHkTyLQyml8OjCY/Bn3J8m3aqZs
IH8Rgfbo256z3MhfsT7tzt2ruYz8TQRfN1yR67eI/B3vR93MrzQZkn/g6+cq
bt+tTf6J8ZXB9x83gfwL40Fv4fKcYeQujIe0N3Zy/cnd2J4jo5iS3y6Cf2M8
fO1I0X1G/oPx0jvWMrSa/Bfvn1LmFh46Tf6H47N4YN7ug2SJXPjp9mS4WQi5
Vy5AuHfLfVeyZC50bjZqnGtG7p0LGSrVrVs0yVK5uD83fxkmT5bOhb6STVWO
31YLlsHzZdl5SLeQ++TCnuCkY5Gl5L654G0/zvZ2FlkWj5sHu3+NJvfD92c/
PPvCl9w/F/yfeYxircgD8LizBWumQ5bLBXm2PuvGUPJAPF/F3SnDf60SPCgX
VCNkyg0ekeXRZX9qNcvIg7H9ixbdeJNJHoLtO+ipuj2KrJALjhnl5s2eZMVc
mH3l1Ol/5uShuWAdueHaNw2yUi5IRE76dGEAeRi217Ij2/T9SsHKudBgcnDR
8XrycJyP8L6Lrpwhj8iFi1fe9M9LJqvg9VdV/3LfRB6Jr1eTCX5qSx6VC/e3
tL5X0yWPxvZJ+5TNVCCPwf4N2mvZ/4uzYFU8v4FEd04TeSzOd9mQ/b/Pksfl
QsSZ5Wulk8njsf2mf1VvbyRPyIW29U37PazIE/H8cfZRl7XIk3A8vl4su9eP
PBnfH/Zy4IVOJ8FqOJ8/t89xqiSrY/+qygdeOUnWwPH3u2jzJoKsiedXVbh1
fxVZKxeSVusuijUgT8mF8hSthN9K5Kk4/xeuuut8WSF4Wi5se+OTrFFP1sb+
TzV70sGSp2N899Ec7BZN1kHPSvt43I2si/3dVGVy3JCsh/0ZdeDW6mHkGdhe
3d0l7z85Cp6ZC+LFi1cb15Jn4XzUSY63FpFn58LHJskU1QiyPr6+6MbsMyvI
Bni88vuhvzrkORjfF51n9R9ANsT5cXyZdrdjueC5uaA2NG/RqhKyUS4oJ764
lnmQbIz9ndIZn7WBDNie0+qTXEzJ83D8LxrL3xtJNsH8dn9YI/vVQfB8HO/6
qjvfa8gLcHy4d9yxTLIpjs/1hbf+BJHNcL72vzmnZEVeiPFZIvnk5XiyeS5U
PfBYvOnXMsGLsL0NA2wK68iL8fiS23/zTpKX4HjoWpav3ka2wPy53LvXdQuy
JeZD0WbNJ6pkK/Sn/gz/1V7wUuy/v+bTqVVka5yvljFGa9PINnj+kvHjLfzI
ttjelyu/PweyHdaLwhaV6Qpkexw/z5TvWs/tBC/D9wd4dd4/T3bA/jwYaqu3
h7w8F1y3LzhgtILsiPHqGdzvhzp5Bc7/jBFDV3XZCnbC8XXyHeRfQ3bGfAmJ
tZ92lLwSx7cywOioD3kVHi/0eHRqNnk1evW5glV9yC44P23nYy/ctRHsiu/3
vfGx+CTZDdurf3y7VwB5DcaTtM3Fy0Zk91w442lrUNyfvBbrhWlAkst9a8Ee
eD7L+4v4bLInns9V7tsJf7JXLpgrfxpjYEj2xvkwLV2+vQ/ZB8ejc4htefZS
wb4Y3x8jjJv1yetwPH7aJcyosxK8Hl+vU2P32I28AeOhrfFk7VdLwX74+kN9
kyVjyBsxf+KLtcKVyf6Yv2/bo40YC8EB6PiGBBt98iZ8fcJCpqRqieDNOJ7j
dQetW07egvWdWTvL8fliwYHop78PRm4ib8X2O3unv/m7SHAQxk+zc1FCHHkb
Xu98g+O6oeRgfH1Yr44dJ8wFb8d4Mve8UqNGDsH4WXHWfvHZhYJDMR9P3vz7
ezY5DI97N45qLzMTHI7zfXeg3DdT8g48f/7vCbNumgqOwPosP/dSzlLyTuzf
gMPjjG8vELwLx/PgT7aXAzkSzz/PJ/PNvfmCo9CTB1t3O5J34/trN78Z8cBE
cDT291i4xhJHcgzOl1g1Pb15nuA9GE8usQoD7cmxOF9NK9YcbwDBcdi/5GxH
CwvyXjzfnIexUxKMBcfjeD+27/y500jwPjz/oCj3n5vnCk7A/luOSFRfayg4
EV//j++OtZ0jOAk99vzMYcYGgpNxPpQO1tSp6wvej+/PSjTKGzJb8AEcP4Xb
SgW/ZgpOwfcnBt5peTJD8EH00aBv467qCU7F9t6o+LrnpK7gQ+gUg8X9InUE
H0aHZ/hmu04XfAT92d1pi6G24KN4Ps3bl19qTRWchv3TkH8s81hTcDoej64Z
ZhyrLvgYHld+sDZ2+mTBx/F43ZGzT+5OEHwC23/+XdusreMEZ+Drw2fc3DdE
VXAmvt4/PTR/mYrgLHz9k5HdE8OVBJ/E43YxkV7HBwvORp8v72hYLys4B12+
yNBb+Z/R/y1CWzi6rF/3QnAu+v6cepdj7aX/t/i/9q18Jf3tt2AGvfa91PXj
fcv+bxavrxdybqTvYMEcOvr8jYh9SoJ5fP23I3uOFakIPoU+MsDBIkhVcB6+
3rC10kxpvODTeHyVrd25oomCz+DxND+XdDc1wWfxuO9pR5mBmoLzcXw+/i78
VTpFcAEeL2zqNjLQFnwO4+Mva2d5aLrgQjzfPlme+64j+DxaRfn2Kkc9wRdw
fnefTPO6PEPwRYz3kcMe146bJbgI468gaHPy3tmCi9EOq42LvusLvvTf+H6e
aL52juDL+P7g5/ImdwwFl2B7GZ/3rJmR4FJs34GpZ6MvGQsuw+OuWuL1R0Bw
ObZvXYm7ncM8wVcw35eXeQcrmgi+isdPbH7dept8DY/rN3fEpswXfB3rY/er
NcEOCwRXoItaA84MNxVcifWraPDY6U/IN/D9H/7u/HPSTHAV1gspM/GwdQsF
V+P1pmUwO3XNBdfg+R49PDb3D/kmWvHeccuqRYJr8fWXgqsKUhYLvoX1JOn0
7E1rlgiuywXtb26D9k63EFz/X7wH+ElIWgpuwPZZng6+c5vciO9Xa3aQzbUS
3PRfvY2ckhmyVPBtXO/FhxTq1awF38H2Byv02ZNCvov7heVhBV0SNoKbcf9S
dkx5vB/5Hva/omG05CPyfWx/n4a8w4ttBT9AG506+7KI3ILty6uV/6huJ/gh
Xt+/tTD/KPkRzm/C4zjtAfaCH6P7SGz3DSc/wfqZVrzB7RO5Fdfz7YXWSh7L
BLdh/a+olIt7QG7H9r96k1hi5SD4Kfa/3uTq2evkZxiPjySTvOYsF9yB+6eG
wI7WfPJzPN+mj6yKpqPgFzhfg2/WqWSTX2J/7q+Y0z5qheBO3D8Mmf163WHy
K9x/ak9x5RScBL/G/dtRd7mCRPIbbN/5veOjBjgLfovz1f30zpg48jvMhyda
9jF9Vwp+j/mWwN25FEP+gO3boRxX2meV4I8YH7Xp4qQ95E94Prfqtbr9Vgv+
jP3/k/AlN578Bdv7a0bch0Eugr9if14vW90/hfwN27/rhW34AFfB33PhMuO8
ZM1S8g+cjyf5uvn7yT9z4beXRq5fM/kXxmfe4HmHR7gJ7sLx3Xg9fZoLuTsX
LJpyls3IJv/OhRQvlT7sK/IfvN7jkDEJ09YI/psLUkXc6KeB5H/Y37Jtb0SX
yRJicBzaPe5xb3fBvcTAJ89as3sJWVIMZ4aPMMs4QO4thvinG9dNfUSWEsOd
lHY/7YlrBUuLQc3u3VuRH1lGDLOz2nbuv0juIwZ/3abqL5IegvuKoSo5zfWm
JVlWDK6nm9qHHyH3E8PbZdc6WzvI/cUwMshbfvR0T8EDxKDq4vHlThhZTgzy
VX81pW+SB2L7bynYn1b2EjxIDOZXlaTveJLlsb/SJmvCCsmDxRC1fYvnKSlv
wUOw/WtTjqywJyuIQXuX1vxd2WRFMSi/cGEmfyMPRee0yS828xGshNdb++Ly
q0PkYWKIKJnwQeY1WVkM1uFXXmYa+goeLoaGssXPixPJI8Sw7T4/wfYZWQXP
P1mt3WvWOsEj0RfM7H/vJY/C8S9rLBzUTh6N7f1ZOSdr5nrBY/B69ZYjzsWT
VcVw35+PNH1GHovtO2UodjDYIHgcjm+x6/mXyeTxYuisCmr5+Yo8QQw/w5qM
4kz8BE8UQ3lg4I74NPIkPD5u2oNe38iT8XwSVnk/rTYKVsPrP8w5EMCQ1cVw
eF1owkxJf8EaYvj4Z+v7b9PImmJY0BKp82MVWUsMHQq3sgziyVNwvC61RZcX
k6eKwfsjNzH2FXkaXr8jsCJFOUCwNsZXfQv3bCF5OsbD48pRW4PIOpgfvQNc
LHLJutj/xmXnPO+R9XD8Z+u4VPTZJHgG5sPsv5nes8kz8f2pL0usfcizxKC1
yeJL2FHybIyvuM3aX2+S9bF/qe/Mz/8hG2D7Ui5olE7bLHiOGFYWdb7tv4Zs
iPEaYppzIoU8F6/vou8dfINshNcrbjA/0kU2xv6tz3f8N2WLYMDXZw0Xc27k
eWJYG1dvevwg2QTHX3ai8b1q8nwcv61vTzj8JS/A9plt3jRSN1CwqRgkboWU
qXmTzcSwvnNmQsgx8kKcnytzOxRvk82xPVF7K7723Sp4kRiyxwXpqRiTF+P5
hp6avieQvAT7o65+eQ5PtsDxt9VunPGMbImvL/tkHDgiSLCVGAxHiIZ8syEv
xeulnYi8FEu2FkPf7V+zq66QbTD/rk6PGdlFtsV4frtM/4LONsF2WJ+CblYd
Xke2F0PoUfd5V7LJy7B90jantJ+QHbC+5Y0b+nJYsODlYrheXLqjw4bsKAYL
/1Wf1eLJK8TwdWGU/7lKshOO/6Bev6N7bRfsjPOt9jwlw5C8EtvXEqHfaxt5
FY5f9eoX4gLyajweYZx66APZBedDdajJLc0Qwa44Phr/2hZ5k93weqcWKw3J
Ia/B96ee5sY9Jbvj/M9a9iZ4TKjgtdi/gUrcsFVkDzFMyMss7T5K9sT+jgz+
MfEB2QvzYcObCanDwgR743ztHKJo4UD2EYPi7/rEhQfJvmKQ8qtx3XOHvA7r
aZ6v5UDFcMHrcT78Hwx/YEfegPMh/yem8wDZD8+fFrTc8A55oxhq5XNM7yju
EOwvht+vjsidWUYOEEPGg7He9ankTfj626X9de6TN+P8atk3vxkQIXiLGN6/
dl3QNoUcKIbKyT9avluRt4ohwWTt5qn+5CAx9AtWeRKdTN4mBpPaVa//5ZOD
cf3abuB55A55O45HRuJou+/kEDE09+3fqqW8U3CoGFrGa26aZEAOw/qhAZnG
K8nhYljtv0FvWzh5B66/z9nP9RnkCDHsv1qZaXaNvFMMj3y8ZB49J+8Sw7it
ch2JfXcJjhTDiD9D/7hpkqNwfZEqGWJrRd6Nx9VVn7sEkKPFMGnHPN29KeQY
nI+sfpduXyDvwfqxRs145kNyrBh2JR3VLvhLjhODkWZfscW4SMF7sX2Wdlsk
zcjxuF7sTnS/40Peh/EfKDP/6j5yghj+Fhi23jxLThRDV+v33p/ukpPEMPCL
Uej0LnKyGGpqfYbsGx0leD+279fIpN7zyQewfRfsS1O8yCk43jq+HhBPPojX
lxxhKXOWnIrx8DzO8MVd8iExtBXYd7V2kQ9jfKfEWHwZs1vwEcynDQU/x5iS
j2L8HP5wzcOXnIbxUP100/VEcjrGp9a1wcaF5GNiuLp3xM+mFvJxrO/WEd/D
JaIFn8B6mZlYZjKJnIHxuG6L9GgLcqYYvpd9DZbfRM7C+d+wvW74YfJJMejc
GXlOv5Scjf2T5B5u7CDn4P6i7/lvl/rFCBbhfiQuLX/UdHKuGC6mJF1NWU4W
iyGJ4e+qhpMZMYDst7Qr2WQW691s74qtN8kcxnOZrCR8JvNiuDz2fa9Rw/cI
PiUGJfmFgXJAzsP21m8cMNiLfBrz5e6voMkJ5DNisN87r8mykHxWDKNv7hsS
/YicL4ZoLUWLht6xggvE4GRlZqilST6Hr7+unnnEllyI89Psoa+8nXwe83md
zfXcTPIF3K8M7yVpXk2+KAZf12UFPz+Si8SQ/rfv0SLlOMHFYhiwuWxbHJAv
4XinKiis8yZfxvFzEE1xTiKX4PVjpiQ4XSSXimFI465u7zZyGfpc/tzovnsF
l2M9Te8/Ol+bfEUMi2WneL11JF8VQ9NVped6O8nXcP89fLbHXoZ8XQzH3Uc6
fm4kV2B96pRz9OoiV2J7zZ8WvRoXL/gGxmPmBtPgJeQqMWyFideHbiFXY772
ntarLJ1cg/Xisn/1lgryTXTIiTcz35NrxeD50Gq29LB9gm+JwUFXYlerMblO
DAbnph+r8CbX4/5p0wbXC8nkBmyvjWP2uWJyI+bPnfL5Jc/ITbh+3Til0jgg
QfDt//Jvff+PM8h38Py5GV+Hu5Dv4vp3YOklqz3kZhzv8Z9ME86S74lBY1xo
2P0W8n3Mb/UtllOkEgU/wPry7/vJ+CnkFjHoFVUHfHcgP8T9WZoH6xtBfoTX
vyC14BVDfiwGSeO8WZtuk5/gep1kslP6D7kV8yfoWqKNQpLgNqxHQcpxE9XI
7WL4Ufnz7F9D8lO83/ti3P+xDfmZGNrrbNLKPckdYkj0G+PDhJCfYz3+oxl2
KIn8QgwhzsntcTnkl2LIipHKiiwmd+J+496Dmzvrya+wvv/s67e7g/xaDB8K
tY8k/CK/wfUg9qjLsYHJgt+Kwapbr/rMePI7MeiGuu2omk1+j/trC9ORLyzJ
HzCe1QOvyrqTP4pButI6VXcb+ZMYRl2SKnXfR/6M9W9evNvRLPIXMew4ns/e
u0D+ivFqr1ihcov8TQzGsqpPPJ+Sv4tBZuKwiUU/yD/E8Edn4M0hcvsF/xRD
2Ze3klvGkX9hPmn69Xo8i9wlhn1qY/5YWpK7xTBDwmXqjTXk32Lw2b2q3nwb
+Y8YFn0bPvL2PvJfPJ+zm63nSfI/jJ+82rOSRWQJBo5mlIaI68i9GIgJK1Nw
7iBL4nFeKnVYF7k3A0e6RHOfDDogWIqBoWt8F56eSJZmoKqm+FPcHLIMAxOj
xKEBNuQ+DKwL6VB39yL3xeNTLxu6hpFlGfBfMbTL+wC5HwO1nj7iMIbcn4HA
Q+WJx8vIAxi4/J7/dfMuWQ5f/2jBdJm35IEM6LKjIi0lUwQPYqApx3RuljJZ
noGnQ41OS00jD2bgYOtX9UBT8hAGNLmSf1+cyQoMFIRZRO3cRFZkQM361IDR
seShDOxNbvpbdYKsxICzwtk9u86ThzGQ4bZpisUtsjIDk37mLZ3UQR7OQOPg
uXaDu8kj8PqgdkxuyEHBKgxU3hEfUFEnj2Sg32iV43OAPIqBgODvE/yWk0cz
EGt4PbnAjzyGga6tSksHRJNVGTBKDK/adow8loFblyJ9f50jj2PgvtORrIRa
8ngG95dDW2d3kCcwMH7NxMSf3eSJOB4FlePqFFIFT8Lx1CzuV6xJnszANKmQ
i5fnk9Uw3jSrjt1zJqszUDT2iVO/LWQNBp64HZ6+LJ6syYB92rzki9lkLQb+
Hcp5pVdCnsLA5kYZruYueSoDA/8omG1/T57GQGHSY80FfQ4J1mZA0eTmLTVV
8nQGynYlH1PTJ+sw4NI1SW6BLVkX86FXcULIOrIeAz9Gi1Lqo8gzMJ5ifJLh
OHkmvj736I+6C+RZOL6nHuuHNJJnM7B7UkuN6RuyPgNmx7RHTZM+LNiAgWGW
/idnjSHPYUCidUCDiz7ZkIEb0pEaYjvyXIwftvnAED+yEfb3y/Wvx/aQjRno
nWZYtPgkGRiQCmqxGF5KnsfA0s7WEf0ekE0YGO6mnjDqK3k+AzUyEwfbDzoi
eAED1X7VcnkaZFMGngXFv9M0I5sx4DDPaXidG3khA/sh/ldKGNkc27+17VvE
EfIiBrRu+AfuLyQvZuCVH/ukupG8BPPnhOmhye/JFgxMmDtXiu93VLAlA35l
lbHLJ5OtGNDXX7xXYwF5KQNzo5zWTXQjWzNgeODUXvNwsg3Gy57avQfSyLYM
/Jq79m+vIrIdg+vDou4jzWR7BviXZr+cv5KXYX61TPUzH5Im2IGBrJnNdS7a
5OUM3Mvtn5hlRXZkwDoxaezgDeQVGD/1g39ye8lODChcV43czJKdGfB20tLx
riavZOCj4/bNcZ3kVQywN1TPtfRJF7yagc6d/1xWTCa7YP1+X9Qus5Dsivnb
eibrmSfZjYGWlN/9PkaT1zCQ+tZzp1Yu2Z2B7Wc81h25QV6Lxw9HxszuJHtg
PoSnPh4ke0ywJ9aPXhVXlTXIXlj/L/ULsltC9mag9fOn2eXryT4MDLFNMnVJ
IPsyMLM08r72GfI6BkbYftCc0URez0B88LZt67+SN+D4ay341qx0XLAfA/Mt
vt7bok/eiPmjnGNvtpLsj/W16vWxJTvIAQzYGdd3RGWRN2E+PKh3/FxB3oz5
aP9wcsor8ha8ftPScF+5E4IDMb9+/IwOnE7eivk9dOC6wmXkIAY+hGjbamwn
b2Ngcr3PmjvHycEMzA7VKC+4Rt6O+ZxXOPZaJzmEgfSmOTJSfTIEhzIwxzTe
/8pwchgD2pF+r45okcMZ2Mqejd1nTN7BwMVz1j7ptuQIBu4kBZyo9CDvZKB8
/lqTAcHkXbi+yGd5bYgnRzKQfbJ2/OsT5CgGxi05FbergLwbx1ND7/TMG+Ro
BjS2BZ2UeUiOYeBvef62z+/Jexh4oWZm3CWZKTgWx6OgUGb0MHIcrndx4ser
NMl7Gfhm0dlYZEyOx/XV3vXjdHvyPgbC3xx7W+lNTsD1QT5i+bYwciIDBs4t
fcz2k5Mwvwel9dbOJSfjehjfsHTmZfJ+rJ9i8UfHRvIBjB8V/1eHXpBTGFh4
O9nwSzf5IAPRy1Lf+A7OEpyK9Wng+B9/J5EP4fqX+Wv1aUPyYey/7o+xobbk
IwzUn1Yw8vAmH8X5/Od6xjecnMbAVJN+gfEp5HQGpv+2jalhyccwP/RT2ydc
IR9n4BFjGpZ2j3yCge8XOm2nvidnMFDSMMD1sdRJwZk4f99+pYlVyFlY3/qn
fUvUIZ9kQPl7ktuBReRsBnxN9t3OdyXnMNAuYWP0PogswvYmcAdME8m5DJyx
Cb5+UUQWM6CyMat8YSmZwfV73fCgz3fJLK5PFQ/uXnxH5hiQDH9RfVQ6WzDP
AHfE3PjwKPIp3G/slRt7dgY5jwG5I6YrnluST+P6oiXZqOdJPsOAWNne/0Q4
+SwDbxoXjZ54iJzPwMn978orTpMLcD38nrFoZxX5HO5HdAZudGwnF+L88ed1
F3eRzzOwS1Zjq4NCjuALWO9b3iqEaZEv4n43bOurElNyEQOhb6Y2KbuQizGe
A9eL920jX8L1c1OA6cj95MsMxD322XmdI5fg+vfUWze6glyK/XH2nO7WSi5j
4DUYWi/7RS7H+iiZ7b5GQST4Ctbj+7pGe6aQrzKwWGrl2cqF5GsMfP7lvm/U
GvJ1Bhx3e2XGh5IrGLB9YHdJ4RC5koFT+zty88+Sb+D6wWfo+NSSqxiY4Xlv
4qyX5GoGip1rNqpI5gquwfaUnhoydBT5Jp5v05TYibPJtbgejjmYaWFHvsVA
YsATtTg/ch3uL7JPvX4cS65noEHK6uzCHHID3i+szTO9UU5uxPuLfas2rnxE
bsL9W1b0V5mf5NsYLxHvjlQqiAXfYSBqyJtxadPId3E/m+FjE7WE3Iz1Ynj7
851e5Ht4v2Rnd+JAJPk+Xs/CfE7RCfIDBiLX1AR+vkRuwfoUs0bW+D75IQMm
QYqnj38lP2Ig/6nT6MGDGcGPMV+3TVp9eAr5CV7P2rdDZzG5FfcX/XX0Wz3J
bQyoDjGSOBZJbsfxHH/t4boM8lOcX9Zz/ZIS8jOsD/3n2MxpIXfg/dDXS5Pn
/CA/x/uDgpq9ixVZwS8YUIphh/lMJ79koPTvb/dUK3InA18cSvs0rSO/wuNt
8w6rxJJfMzBg41Rmk4j8hoFPtdtrm6+R3zKQMtd3/8J28jsc7z6xsdf/kt8z
0FeWMbIcyQn+gPHh9sSwXZ/8EevTmFC5iOXkT5gP1e3aEwPJn7FenGisub2f
/AXjxerim71nyF+xHjybPtmyjvwN40Xj28Bhb8nfGXBTaNR5JcsL/sGAuyqr
em0y+ScDab+C1mabkn9he5Tn74l3J3fh/i5xnGLITnI3rs8/9BM2niD/xvUw
4MJ2nxLyH8zX5kZn74fkv3i/+7fy7Lpf5H8MjNVv6do07JRgCRaMH9sWhM0g
92Lhev+QZXvtyJIsJKUcX5EWQO7NQmKffjNPJZKlWPj4Udal/BRZmgVHhaHs
/ZtkGRZ+O31R/vSK3IeFBAevXrJ98wT3ZeGXxt3SMZPIsiwYxpxj9RaQ+7Gg
NDB55MI15P4spH7t5+sQQR7AQlfzvRdux8lyLJhWXOvwvkweyIJBbH6Bbwt5
EJ5vcmam50+yPLbnaG6Xs9JpwYNZONzY1XexHnkIC74v3itq25IVWBh49Nda
OX+yIgvKgwvntu8jD2Wh6fbTdpYjK7FgrrBxv081eRgLPnpbEka+JCuzEGxz
ItZN8ozg4Sw8nPA1TmsweQQLP/UuRH8cQ1Zh8X7+tsapqeSRLPzoe1V5zVzy
KHz/8xGfBlqQR7MwIvagXYETeQwLGZPlWq18yKosRBVETm8PIo9l4db8iZ0+
0eRxLASKlpzoTCGPZ0Fx1K7PK0+SJ7AQsyA2tPIseSIL/dWc700oJ0/C8Y6Y
lh5UR57MwqJREe6lj8hqLFzZIVfx8zVZnYV+ac+WT/pF1sD5rVydb9bnrGBN
FqIfa/uuGErWYqFjt6fi6vHkKSw8qRIPXDadPJWFvEUN5nONydNYOPq9S13J
kqzNwt9jtvNancjTWfCvCR112Jusw8Ie5UwL2ErWZUGreOPKe5FkPRbWTFZr
WZlMnsGC2e8Ttg3HyTNZmCK12HY6T57FgnPAXI8dReTZLFjPmzusuJKsj/2/
Vfal7TbZgIXvUd93f2kjz2FB/v5dx0/vyIYs5JuO+vGgizyXhfVHXN7wffIF
G7Gwybp/uY8i2ZiFu5M3/xs0lgws1DQ1656YQp6H718dYTHMgGzCgvdkvaIg
M/J8HE9n48IyW/ICnN89blXvV5NNWVgtCtoutY5sxsIQ8W47iSDyQjw+rvxh
+y6yOQvPhqemiRPIi3C83hWr2B8lL2YhZ6X282c55CUYn3nWO5efJVtgfn+4
H5x3mWzJgs7CL46dN8hWLIDfPEbqNnkp9mf6y2+ST8jWLKwbdLDmaSfZhoXN
nfsLTn4h27Jwuaxmrulfsh0LC/bd/l7Zt0CwPdaD0b/XqymQl7FwRm7dDe9R
ZAeMN3Ml/ejJ5OUYX8n16rumkx1ZWDrRQG/lHPIKFmovtX1RMCU7sVB1B6QZ
K7IzCy3SzdIqjuSVLOibTkzxcSOvYmG+dtXSFF/yaqzvS7Y9OLqZ7MJCwOwR
t0NDya4Yrx1Vrfq7yW4srMhuO9m4j7wG6/HCfhXzU8nuGG9DzF4nHievZUE7
7/ulQhHZA+P7x5tn5/LIniy4lm6Q23ee7MXCSS+z53NLyd64npRF/q6qIPuw
oNZvq47WLbIvC1eLY0Z63SGvY8F2zD+P4Ifk9VhPLjy5tOYpeQPO15APteNe
kf1YaIitWlT0gbyRhYiaRx0Tv5P9Mf8MImy9f5MDWOil8cU8QvKc4E0s9H3g
G7GhL3kzC6VmIwqmDSRvYWFmvcGxSgVyIB5PVvwzfTh5Kwufj8scCBhNDmLh
wNuEsbvHk7dh/sjZblivRg5mYRwzbu7kKeTtLEwq6utUOJ0cgvMdZp6oNJMc
ysKWwbv2LzYgh7GgcW/OKBsjcjiuTw81p2uYkHewkB5y7eRdU3IEC0uW1VnY
LSLvZOFQUpDMSQvyLnz/M6tT15eSI1mYMd9S9aItOYqFNxYPIGwZeTcLyQ43
Pys4kqNZCNcLGBnqRI5hgWOTRYUryXswfvZuDC1fTY5lQWZn7d50V3IcC3LR
b64vWkPey8Kd3gdGVLmT4zGfjw/cNcyDvI+FcrH2l1me5ATMVxM7b3UvciKO
96gVT970OImF1ren7Hd4k5NZsFrePeJZj/ezsPfhr03DfMgHWNC0GtMxsscp
2P52UeiXntcfZOHpVivLtB6nYv9ll/ko9vgQCynF216s7rn+YdxvxH19tL2n
vUdYGFsU5uXd05+jGO91cHLyWnIa5qvVk9MXe8YjnQWpYV6nVdzIx1gY5OtY
ae1CPs6CUdYhFcdV5BMY34c23J/uTM5gYWjeTrUnPfOVietB+h39VQ7kLBbG
tBQbnrYjn8T4vKix+Y41ORv7M2OtQ50lOYeFi29VqtIWk0UsPC81/W24kJyL
8eIlp54/nyzG9XpxfXS3MZlhwb1b3nq4IZnF/NwdfKX/bDKH9WxL9fDbumSe
hQnHmo5snEY+xUIctzGqXYOch/u7LSGj1SeRT+P+YXBVntlY8hk8//Wh4QYj
yWexXuXK3pMaRs7H/abmBBnRYHIBC/88LqwYPYB8joWCaY/H+smQC1l4NXzD
mYMS5PMseM3+7Hiwi+rLBRbKrmf4b/hKvshC7zpJ29HvyUUsLKwsTRa/JBdj
PX5Ybj6gnXyJBQ+rfY2LWsiXMf4PjdzjdptcguuPRUO1XS25FNv/2eubak99
LWPhWOE33+oScjnWz8G391r21OcrOD8eB4tP9dTvqxj/OySdX/fU92sYj/LS
Tb1PkK/jeKpm7u7qWR8q8PjWzkd1CeRKFg7+eG+8M5p8A9fvPmXDhoSTq3C9
6rCs2xlIrmZhn4R/XcN6cg0LoR63Iv+5k2+ysEOx2WmgM7mWhQ0B58v/2JBv
sVBybsn4OnNyHQvS94oWhRuT61kIedeqLz+T3IDjZ6sWE6VFbsT9gmms+OE4
chMLg3nfoUrDybdxvXpx1FRvEPkO1pPC+WdnSpPvsmA3o7VhVDftF5pZGPld
a9Trj+R7LAybMHlQ+gvyfcz/hh9j9B6RH+D17d9X5TeSW7Be1m2JVO7ZzzzE
+n1dutqjZ7/ziIWXj8cqpPXshx7jfui66cOLIvITzJcJbUfL0sitLDxqXHjz
dBK5jYXHXUu+xu4mt+P6eeZP8NLt5Ke4/qyKaf7nR36G+88fiuFp7uQOvN+T
T+oY50h+jvtliUNhqRbkFyxIzNly+TuQX7Iwp3Go4oIZ5E6sl2Olf4Srk19h
+wtX38sdRX6N+6WFNZPKBpPfYD712uxQIU1+i/nb9q+5+Bftf9+xwC+MV87o
2R+/x/XickZcYDv5A66/Klrpc+6SP7JwYUvopc9V5E9YL8JnO6RdJn9mYdvI
FQ9mnCF/wfXxsPf5qyfJX3G/IpV21OQQ+RsLuW9XMIVx5O+4/qfHLxkZTv7B
QlGA9autAeSfWP/ivryqWEv+hfX11IcCWUdyFwvtds95kyXkbozvz6n6AUbk
3zj/nh0lB3vud/7g+neoMv3MBPJfzD+zJbOvDiP/w/sLueRPNf3IEhy8jL2m
dvMP3W/14qDx0rC51z6SJTlIiq2KL3hG7s3ByiCFwPRmshQHd/fMsA2vJktz
0GXlvWPFZbIMBxVjWx2mnib34eBC1PXpfzLJfTnoKJzlXdlzfynLQXBIsmZs
DLkfB67PMrTNtpP7c7BX5WzO3/XkAdieL4+e57uQ5Tg4aKC6xN2WPJADjUkO
U+VNyYM4GHl/1suiWWR5DhpknWtdNciDORhyX1tXehR5CL7/jJR/7iCyAgdq
q7rvLuy5X1fk4KTPBL9br3ru/zkoqTSs6lvfc/+P48ceXmFyruf+n4N/oUZl
24/03P9zEBjafiA/nDycA9O57Rtfu5NHcGDpsujVuEVkFQ6CtjUeWDmVPJID
3WUVNkcVyKM4cH/rNf1Jz+cboznwk+++MeEJeQwH0zfsjva7Rlbl4Fq/1w8v
icljORDlv9aTSyCP46BPsMbvNZvJ4znw8dY+WuJInoDns/INHGVEnshBmGja
513jyZM4eJFzfdP7ns97JnMQ5bJquet7+jxIjcP7mbF/798mq+P4mk655lhE
1uCgpvCIRNtxsiYHyh4hAzdGkbU4SNzcaSLjS57CwdXK7k85S8lTOai+dX+D
Vc/nW9M4+HruTsa/EWRtDhxmZpYWSJCnc7BQ4dqJgBf0eZkOB1VOu3L1a8m6
HLxrVZg1IJ+sx4F62rFTrw6RZ3CwVWWOd1MYeSb2R0byamXP53mzMJ6zZRRv
LCLP5qAu1LXw9jSyPgc3fk7tfjuUbMDBOoXjsxV+0+eJczh4O/hNqdlTsiEH
Z+b7PI6pIs/lIKY6ur05j2zEQfqaRiW9g2RjzBej7soTIWTgYElTq/6INeR5
eL78PYUnzckmHARs0Ak3nEaez8EjD5vmjqHkBegzqX/Tf9PnraYc7PtiNtTz
GdmMgwTzx99NasgLMT43hhhqnyWbc1DbvlB+6mHyIg7mxLQdNdxBXoz5oOXa
e6UneQnG20/3jfGWZAsOPrXK967TI1tyUD50eLvqSLIVB4Vbrmjs7k1eykHZ
yxf/ul7T59XWHJjd7L1jVxPZBuuh+YwKlWKyLQcZPLyvzCTbcSBdcFgxKpZs
z8Hp+jU2dgHkZRwUrAu9rLeC7MDBLJWI9WrzyMsxXmpqtk5VJztyMKA14oNZ
z+f3Kzh4aqCe6v+LPt93wvr4eogq30525uDXdv1VXdXklRycfTTUwzmfvArr
17N3lvVHyas5uDnigZZDz98bXDiYfbhi6Md1ZFcOnhWHqhyzJ7txMPhF7tJV
c8lrONCbeveq9iSyO+ZPV0jUsEHktZg/x3qdHNzz9xEPDoa1lGiOaSd7csB5
/dOAGrIXxouLPL+lgOyNx7MNii6nk33wfLNrnZWjyb4ceO1RSY/ZSF7HgQ23
d2e/FeT1HNxPShqSaULewEH9j4gGCy2yHwcy35YYD1Aib+TggcV4p9Z/9Pcm
fw7iJ4wcXfmKHIDxuiIipvw2eRMHt4KakutKyJs5uJzROOtjLnkLB2PdwzZP
3E8O5MAzcriRX8/fw7ZykHxuelKNJzmIg2PzjrkZ2JC3ceCcu4spmUMO5uDi
aOfV9pPI27HeDvse+FeeHMLB66zQ55e66e93obj+1m/JjH9BDuMg99v1Y/6N
5HAOij6ev+V1mbyDgzyr7vGbcskRHNxzjPJJ7Pl74k4Ozjc0a5WFkXdx0Cnn
8qGXDzmSA48v87OX25OjMF6mjzAqNybvxvgf9jJvjiY5moMDq8d3ViuRYzjY
0lLS4itJ3sPB5Emjg0a/p7+XxmK+GU4+1fGAHMdBqZTB+pIK8l4cz7pZJ8Vn
yfEcxF2NAtEx8j4OtE366ZyPJSdw0GSg73E/kJzIwRefATcGrCEnccAf6LfA
zoqczIEUZ17FGZD3c7D87TpjpcnkA1hPXnEp+xXIKRy0dXZsVZUgH8T4fM2k
l72lv1enctDLXHGt/wPyIQ5OZZgX6VSSD2M9v/svRqaAfISDiTf3XHpzgnwU
9xNKNUZP48lpuJ/Imf/7VTA5HdcPa/knkl7kYxwYe768pWVPPo77sXGjC73m
kU/g/KsyoQVTyRk4noWj5ORH9vz9H9drswKrMNmev//j+pCwQL37O31f4CTW
k0brqNgOcjbmx8A/ZmpN5BwOng8b6nivjCzi4FDOgOOpp8i5HExwkvjnkUYW
c/BtRd0F01gyw4Hk/YAvM4LILO4XUsZ+neFB5nA/dksuzdSOzHPwwXhM9dp5
5FMcND//sfrANHIeB60ZXwwbR5FPczDzsdr80QPIZzCfJ/rYbO+i72+cxf0Q
N2/h805yPgfmV7t7u9wjF3CwxuKY58sK8jlsz5hXluHnyIVYHx1cDo8/ST7P
Qb+MuRPuJZMv4H5x0476wxHkixz4mjwJ8t5ILsL1ObOxy3Q1uRjHwyFxxnRL
8iUOxnj0l9YwJF/m4PPxqSu0e74fU8LBvBuc3oIR5FIO9EevnO0hSy7jQMF0
oPGBn/T9m3IOZsy3HV/3knyFA3vj4LKh98hXObDSPPjOp5J8jYNza7bF1BSS
r3PwcE6h56wccgXG595ja8+kkCs5MFIxcZoRRb6B+T94k2rlZnIVxotFceIa
d3I1B3vOro3oZ0euwfXWO6imxIR8kwOtQedMQ3XItRysbU2tNh1HvoX1vnzZ
lBFDyHW4H7VqXfirF7meg7+nClorntH3qRpwff3U/f5Uz/etGnG/2DVsBXOS
3IT5Ojq282Ik+TYHJ5J8LB65k+9gfVVV11VYQL6L908n4havmkBuxvo2MdO4
WIp8D88/41ap+nP6/th9jN/aos1cz/fLHnBgaLpC1lhEbuFAcdxT9Y5o8kPM
94s3w496kR9hfSmqOeNmTn7MweEDt7z01clPcL9Q9nPx2H7kVmzvkyyJ4W/o
+3JtHJgUWU9VrSW3Y70ddXbbzFPkpxxkpx6OdO75Pt4zzIc/vz8lbCR3YH6/
+OjRYE1+jvu3R5N9xuiQX+B+fPhGJkSB/BLvJzz+NHR8pe8LdmK8TcsMd2om
v8L7j9ca1o8ukF/j/U6M11OfI+Q3GG+VIxolQ8hv8X7A9dd50UryO9z//cya
ssyI/J6DUe/Tbsmpkj9wIPfBbGpDL/JHDmQ9njxPe0bfn/yE6y23Ida/gvyZ
g2UKNbxlLvkLxn/B3qc6seSvHGj2lrk8Zh35GweRc6BawZL8HdenqHeHB04j
/8D9zPO1FwcNJv/E9b7rcIHSF/r+6C88f+aec+Pukrs4UDqcFKJzgdyN839z
SbXZEfJvDkJXj9RwCSH/4WC/dJlayCryX4wHz3lWR43J/3C/q/5z7OWxZAke
2kq2qLf1Jvfi4cjd7Z3SL+j7tZI8DN/7rU2ritybh176b/fbs2QpHhx+bw0N
jSdL8xDQlj88248sw4NefmFHjTW5Dw+m23Yu+6hD7stD4L4f7QpDybI8jHO+
+UfvB33fuB8PRWe2jLDr+T5yfx4eLfGd53eJPIAHiQ82SjHHyHI8/NkxVDNt
B3kgDzNz7jxm3MiDeGj5ZB6XP58szwOXXxh7biJ5MA/yC+7pnO5DHsLD6XeN
DzJf0fezFXA8QLVh702yIg+ijxFr158iD+XhzLSOpyaJZCUeRgQ6pgwMIA/D
8Sv7XlrX831yZRwfo7qcXXrk4TworK/fo65EHsHDtN3ns6/+oO+vq+B8uX/T
sXxAHsnDg8J0n6pi8ige8mMWhOimk0fzoDT2a+q+MPIYHgZoyXbeXU1W5cFx
lrxifyCP5cE876271ljyOB6GHNzvpC9JHs/j/vaa0vRnPd//x/m2ki4Ycr3n
+/88mOyJMn2cTZ7Eg+yY762Ju8mTeXituC1R3ZOshjYPWMmYkdV5WLrIf/HA
yWQNHtZNlnVc3oesycPhBfnhkS/p9xFaPOQNyshPvkGegvHInngakUueysOL
9R9/LI0hT+NhnvHI5j+eZG0etEvqnGLNyNNx/lS4VZ8mknUwvipUz+hJk3V5
iMgwGmXbQb8v0eNBrjvKx/waeQYPi3Z0WChlkWfy0DA/aldxBHkWD84Wty7p
upBn87D2t15mxFyyPg/eQ3Jun1AhG+D82ix4m/iLfn8zh4dDm+eGLr1HNsT4
sooa8PgceS7G06Qjo2btJxvxcFx58eSVG8nGPFjHbzq82IIMGP/pF5sl1Mnz
8LivuVGYNNmEhwLYN7a0nX6/NJ+HgeGdVVdKyAt4iNLw3BR9hGzKQ7fGRpt+
gWQzjKfubQlLrMkLeShryTcz1ySbY7wuO7P3rzR5EQ9hQwe7r2+j33stxvmN
9ryZ2PN7sSU8/Gxmec8UsgUPJ6X2P3+/gWyJ42+lbj5pIdmKhxXOOYf7qZKX
8hC6+cNw3U/0ezhrHpKeXzmcmUm24UFr1t/HzjZkW5zvPWe7VkqQ7Xi4ZV3V
eiKPfr9nz4OkzNBVY1aSl/HwvtZKtbkv2YEHzS99zpWeo98TLsd4+pwWftuF
7MiDxUXFKwP7kVdgfPyUSfUtoN83OvEwcobHxzZnsjMPUosWHV3Xm7wSx7Ni
z1NJln5vuYqHx8G/lDKWkldj//TcJY2+0u8/XXjwa3KtvnuI7MrD/R/PXV0N
yG5Yf0ur45sf0u9R1/Awtdn0iXYo2Z2H2maffC8V8loeStfv0t5cRL+X9eCh
ePwW8yUOZE8eRkfInn35iX6v68WD7Xi9F8bxZG8eOgph8pKJZB8e3Jb92SJR
Qr8n9uVhwsKmRAc78jocz3O13+Z30u+b12O+zEprKw0hb+BBcUDo/BI5sh8P
7JmR1XrH6ffWG3lY/cC3ccQUsj/m30GHjWuL6fffATwYWiRu7tvz+/JNPESW
dVj+qaffo2/m4dKADY06juQtPLgsls9Lf0K/lw/kYeUkiTlT3clbeXjiMXZL
y/Oe3//z8Gq0148Dnj2//8f5kAepozX0fIFgHkC8/tH7a/S8gu08rFlasVq2
iJ5/EILtu5STcZOh5ymE8lBZF9eqlErPZwjDfI3TC7kZRs97COdhw6bCD1Wu
9DyJHRgf/TbVvzOi51NE8HBup0LJMGV63sVOHqz++XuMf0vP59jFQ1zO5uC3
xfS8j0jM59pfuZZR9DyRKMzXy5m/lczpeSW7eei0XDp1sgw9HyWaB0u1of/y
Q+n5LjFYP06NUpZtp+fN7MF6WyB9vHs2Pd8mFuv3oisGulH0PJ44Hqobxs1z
uErPD9rLQ7Dm/qy+X+h5R/E8+BYX1dzTpOcz7cN8NQqaZbSMnjeVwIPO7RUX
wtzoeVqJGG+rR7WmnKDniSXxUHXIrtoyjJ63loz5WZiyMGd1p/C8uv14fOm1
xv676fmAB7Ced0uWzvGk5zum8JDetz5S9yU9v/Mgrpey4WF+pfT82VQeVKpV
jFsf0fObD/Hw7rqT6oCe/x/FYR5+Lc0pMpD3FnyEB/v3ymlPK9cJPor5V96Z
tCN5o+A0rK9FWR9tLgYITudhsqrpV9/8zYKP4frb4Saz9EKg4OM8XK52tJh/
I0jwCczvS5ZV+54GC87A+JaYBoGyoYIzeWgNkBw7zzBccBYPyT6DTqfPjRB8
Eutb94+Jdu47BWdjvl59b+CduEtwDg/XjmyaJXE1UrAI43WGvpVxd5TgXB7U
3m0PWzQnWrCYh2yXRxtMdsUIZngYpX/G0rJhj2AW52OiuTh+YpxgDvt/o6/+
uF17BfOY39eU3aa9iBd8CtcTNbnI2zYJgvNw/JY7jtWqSBR8moeb0lrVGhlJ
gs/g/u6qSLnQLVnwWR4m1eT0nTd5v+B8HnYFNdk/+EguwPkaVjk3pvSA4HOY
r32sHG2TUgQX8lDYLLkCPA8KPo/5baT0yB5SBV/gwf/GPPXk0YcEX8TxenDj
yxeJw4KLePhsu0sp+CW5GNcvPWmL4U1HBF/ioSTm1dPq8qOCL2O+RKz1Cy1I
E1zCQ4aF2+bRbLrgUh62T/MZciT7mOAyHu74leQ1ZB0XXM7D/n1jD2RnnxB8
BcdPIXjxD/sMwVd5uNrbtpfJA/I1HhbqKRUqu2QKvo718GXTr9UvyBW4X/G6
+eurX5bgSh68tvU1vvCTfIOHvtIT4sIjTwqu4uHUivX8mEHZgqtxfl8t8VyX
Rq7B/ePR74unquUIvsnD7KCNrHYhuRZf/6tv5EwTkeBbuP9fsC/kXx25jodj
tiYvzZxzBdfzsC/i751rL8gN/+0nQzTUA8SCG3lofC91a2IXuYmHaLWE+2t3
MoJv43oW2P/FPhlW8B0e3ohvuZnGku/yUD/7poWWLCe4GfPr4Z60p7vJ93iI
n+T/Ufof+T4PGpt+5ets4QU/wPb6l12Xek5u4cFnRPgsZZtTgh/y8PTg8UH9
LpIf8fD9AAwOHp4n+DEP68eYH5QJJD/hYUzXAfflNeRW3D/KqicqDj8tuI0H
Ruqe9VtXcjsPg1Jz/lfTmYb1mLZhXEylQmSJaGghlCZZWkRXpUwKJdSUSgvt
0sKLtIgkVEYqESrLRP9LJaS3aTsICSNCR/aI7C2WaVLz3sf7P338HR3V89z3
dZ/Xed0fzufRvlxwi4RaFeboX2oGv5CQc87Ml+PliqT8UujvdpWzb9TArRK6
rlRUm68LfiX8pP6CFDtj8GvhbwJkXWsJ3Cah9Kz8y0OswW8klH9vn9zEH/xW
Qk7djscULcDvhP/zbrC7+uPvvZfQ8/zwC3564A/CL3Hqxt6x4I8S2k/XGo7I
gz9JyFEhtvHGE7xPu4Q6PrsrvjoJ7hB6eene0lt+4E4J3c802tagAe4S/T5n
VLDFPaznZwkZKT8csD4e/EXMp9vU91ydAv4qoa2lUecz67Ff30S/MPautfEH
/y3O37m+aqN+4G4J1Uhm59xKw/7/I6HwkrG7Q7XAPUKfc95rxRSifr6L+ki3
ebrSGNwr+k/5n0HBlajHPnF+nDYfVrQE/yuef4hzYtol1HM/JpPV6Wc9rcAy
TM2+HoMu16D++zPNMN50cZg5eADT13Kj5vRynJ+fmH7660pQlhFYlulR4UNN
rxKcPzmma/FHvab9ApZnKppVYGhagPM7kOmi49PFVTpgBRb96oVu+3Gcf0Um
XUdNle+aYCWmVZpjTIbkQT8GMR207mpbpAkezBSwZnXOk2PQmyFMDYYtc59N
AiszFTov1g0tgF4NZRpxNWz38engYUwfqxzKM8qgdypMv4Y/bXCxAg9nGnX3
0c0vh6GXI5i0NJyOjSyDno4U7+tmO3JyE/R2FNP879lF5j3QY1WmtxHdXYGa
4NHi/8VV5p1bBP0ewxQ/K2CEdjT0XU08v5ltXEUR9H8s0x1nD+v4NvSHcUzT
umz1w7TB6kydNouLd/iiv/zMlPLQU68iH/1nPNPQOmf1wR3oTxOY8mpWrgiZ
C9ZgqtQ5qn83Gf1MkyndKqnQsAX9ToupzX5nZYwpWJtJ0+mR/qkM9MeJTDmr
in3yvqKfTmLad6v/BjdXsA7T3/XPNS7XoP9OFuvreiWvXg88hSnGIfNAzWz0
66lMfp/sLV6qoZ/rMh0Y9E/dQ9lkKeuJ9Rua7Lf9G/zANLH+waz230/wC/pM
O2PX3XT5mCTlX0R9Rn8MMeuCvzBgCuz9ImvRB/8xnemV2ZjblspgQybLC/YL
f54EvzKDab+ynU2RZYKUZzJ5jv307Z4v/M0spuOOxTIhe+B/ZjNFD4iIdSqD
PzJikttRqez/Dv7JmCn59M4RuzTBJkx1f70yzvKA3zJlch9qYvFuXqyU5zDZ
NK4N6nc9WspmTF19y2VmecC/zWVaP+HZ8kU9m6U8j6n94hUZ5Vz4PXMme6v2
VlqyUcrEZDsmT69AFv7Qgslobq6t6mX4R0umleO8upfsipSyldj/rJXmGi7w
m/OFPkwp8XGZFi5la6Yv3hrtlxTgT23EehY3uvg1w78uYHrfnDSz40yIlH9l
Gm1e8bxuL/yuLdOGCfIGB2IDpLyQyfVzl7VslJ+U7Zjym+Zk/BmP7wPaMzXm
3ogM/PF9rUVMajdPq1Wfx/dnFot6bxi87mk1vk+yhCnukoGcmx6+h+HAtOy+
baIn43sKjmJ/M/5IdrfC9wOWMg2MbD9R9wF5905MximRIcYuyI9fJn5eHXI7
rwf56stFfdspjb5zGXnlK4RemT0fcXA18sGdxf/XKN2eoKIlZRemfvp2rlcC
+lX9n39jmrB/7/35VVOl7Cp+v9dFqzQU84mbeP/tR6rTjiKveSXT3giX7vrX
yFN2F/U/qCnZYRjyjj3EfnlWKUamIJ/YUzxfQVJBvizyg1eJ8zTDrSxnLfJ/
vZieaTW0lNchz9dbnJ+at4+XqiJ/14fpu2J7a7kz8nR9mc75N95cuBvz12qm
NUbDkib/hjzbNeK8nTT+krIG85ofU1OQ4bR/Q5A/6y+eL29c7pFQ5MkGCH0d
vLb09yDMe4GifpvqGnu8kP8axGSYc8jn36XIdw1mupG45WHFPMyLIaJ+4ryv
OU9EHutaJt/Cgw3v5ZC3Gir2b/je6kMvwOuYtsR4JsaXY/4ME+8z0HRBZQry
U8OFHqllrghyx7waIeqtaL7pSR3kn0YynbluHbHrA3i9WP++3f4Ghcg73SD6
2Qf1DcXBmH//I+o5q1l7+HDkkW5k+qTQFXE3BLxJPN+6VJcTV8CbmVIH04z9
6pino0R/tl6gWhAO3iL0W+fZjc+14Gimpz3hd6NUMY/HCP33veiz0A8cy5SR
XB8WeB4cx2TeoVvYKoN5fitTtn7hnlp7cDxTWIiP2fAM8DYmpWveJQ8e/5j/
hR8wOFAwVhv3AwlMKgs2nHjtD97B9CYx542VBJzIpPzCQc74I3gn04PSAQX1
+rhvSBL6FLF4rvxa8C5RP7L1pp0F4N1MRx/Vtqe1gfeIeu49HN2lhfzPZKY+
Uruj6gFOYbLqLjkrnwlOZVIIeXCx7hZ4rzj/AWrLfGVx//E703XrgPrHpuB9
Yj9OTp1nFgpOY9pl43oiIQ+8X6y32qHGqkZwuvADShZR7bK4X8lgKk1dOlF9
NjhT6F9YvJndavABpuAODYW4NHAWk1uyUkl1NfggUyvvsFT5AD7EVKxDTZtG
4z4nm2nF9G2+3y3Bh4V/0A6ZfSQYfIRJ1t3giU86+ChT0Nettx0rwDmiPs2c
/YJfgnPF/kQcbilVxP1RntCX8e/9jQ3Ax0S/GWg4sHMZ+DhT2TD3C20/8kdP
CP+g1us4IRt8UujZqJa87ErwH0zbws67ej0D5zPp96WMDJfB/dUpsd5RCa53
NMCnRT9tNc1OsAAXMFUU+ZqkrgJLxH7JO0R3xoBZ1I+Jd87ZbPAZJg5Mv3an
DFwo6v9sh8KK++AiplMX+vuZd0ZV/Q/m89UE
         
         "]]}}}, {}, {}, {{}, {}}, {{}, {}}}, {
    DisplayFunction -> Identity, PlotRangePadding -> {{
        Scaled[0.02], 
        Scaled[0.02]}, {
        Scaled[0.05], 
        Scaled[0.05]}}, AxesOrigin -> {2784.3750000000005`, 0}, 
     PlotRange -> {{2800., 3800.}, {-0.09500145899859654, 
      0.07164637805294193}}, PlotRangeClipping -> True, ImagePadding -> All, 
     DisplayFunction -> Identity, AspectRatio -> 
     NCache[GoldenRatio^(-1), 0.6180339887498948], Axes -> {True, True}, 
     AxesLabel -> {None, None}, AxesOrigin -> {2784.3750000000005`, 0}, 
     BaseStyle -> {FontFamily -> "Arial", FontSize -> 16}, DisplayFunction :> 
     Identity, Frame -> {{True, True}, {True, True}}, 
     FrameLabel -> {{None, None}, {None, None}}, 
     FrameTicks -> {{Automatic, Automatic}, {Automatic, Automatic}}, 
     GridLines -> {None, None}, GridLinesStyle -> Directive[
       GrayLevel[0.5, 0.4]], ImageSize -> {450, 270}, 
     Method -> {"CoordinatesToolOptions" -> {"DisplayFunction" -> ({
           (Identity[#]& )[
            Part[#, 1]], 
           (Identity[#]& )[
            Part[#, 2]]}& ), "CopiedValueFunction" -> ({
           (Identity[#]& )[
            Part[#, 1]], 
           (Identity[#]& )[
            Part[#, 2]]}& )}}, PlotLabel -> 
     FormBox["\"Imaginary, abs/disp mix ON\"", TraditionalForm], 
     PlotRange -> {{2800., 3800.}, {-0.09500145899859654, 
      0.07164637805294193}}, PlotRangeClipping -> True, 
     PlotRangePadding -> {{
        Scaled[0.02], 
        Scaled[0.02]}, {
        Scaled[0.05], 
        Scaled[0.05]}}, Ticks -> {Automatic, Automatic}}],FormBox[
    FormBox[
     TemplateBox[{"0.0003`", "0.00015`", "0.000015`", 
       RowBox[{"-", "0.000015`"}], 
       RowBox[{"-", "0.00015`"}], 
       RowBox[{"-", "0.0003`"}]}, "LineLegend", DisplayFunction -> (FormBox[
        StyleBox[
         StyleBox[
          PaneBox[
           TagBox[
            GridBox[{{
               TagBox[
                GridBox[{{
                   GraphicsBox[{{
                    Directive[
                    EdgeForm[
                    Directive[
                    Opacity[0.3], 
                    GrayLevel[0]]], 
                    PointSize[0.05], 
                    RGBColor[0.368417, 0.506779, 0.709798], 
                    AbsoluteThickness[1.6], FontFamily -> "Arial", FontSize -> 
                    16], {
                    LineBox[{{0, 10}, {20, 10}}]}}, {
                    Directive[
                    EdgeForm[
                    Directive[
                    Opacity[0.3], 
                    GrayLevel[0]]], 
                    PointSize[0.05], 
                    RGBColor[0.368417, 0.506779, 0.709798], 
                    AbsoluteThickness[1.6], FontFamily -> "Arial", FontSize -> 
                    16], {}}}, AspectRatio -> Full, ImageSize -> {20, 10}, 
                    PlotRangePadding -> None, ImagePadding -> Automatic, 
                    BaselinePosition -> (Scaled[0.1] -> Baseline)], #}, {
                   GraphicsBox[{{
                    Directive[
                    EdgeForm[
                    Directive[
                    Opacity[0.3], 
                    GrayLevel[0]]], 
                    PointSize[0.05], 
                    RGBColor[0.880722, 0.611041, 0.142051], 
                    AbsoluteThickness[1.6], FontFamily -> "Arial", FontSize -> 
                    16], {
                    LineBox[{{0, 10}, {20, 10}}]}}, {
                    Directive[
                    EdgeForm[
                    Directive[
                    Opacity[0.3], 
                    GrayLevel[0]]], 
                    PointSize[0.05], 
                    RGBColor[0.880722, 0.611041, 0.142051], 
                    AbsoluteThickness[1.6], FontFamily -> "Arial", FontSize -> 
                    16], {}}}, AspectRatio -> Full, ImageSize -> {20, 10}, 
                    PlotRangePadding -> None, ImagePadding -> Automatic, 
                    BaselinePosition -> (Scaled[0.1] -> Baseline)], #2}, {
                   GraphicsBox[{{
                    Directive[
                    EdgeForm[
                    Directive[
                    Opacity[0.3], 
                    GrayLevel[0]]], 
                    PointSize[0.05], 
                    RGBColor[0.560181, 0.691569, 0.194885], 
                    AbsoluteThickness[1.6], FontFamily -> "Arial", FontSize -> 
                    16], {
                    LineBox[{{0, 10}, {20, 10}}]}}, {
                    Directive[
                    EdgeForm[
                    Directive[
                    Opacity[0.3], 
                    GrayLevel[0]]], 
                    PointSize[0.05], 
                    RGBColor[0.560181, 0.691569, 0.194885], 
                    AbsoluteThickness[1.6], FontFamily -> "Arial", FontSize -> 
                    16], {}}}, AspectRatio -> Full, ImageSize -> {20, 10}, 
                    PlotRangePadding -> None, ImagePadding -> Automatic, 
                    BaselinePosition -> (Scaled[0.1] -> Baseline)], #3}, {
                   GraphicsBox[{{
                    Directive[
                    EdgeForm[
                    Directive[
                    Opacity[0.3], 
                    GrayLevel[0]]], 
                    PointSize[0.05], 
                    RGBColor[0.922526, 0.385626, 0.209179], 
                    AbsoluteThickness[1.6], FontFamily -> "Arial", FontSize -> 
                    16], {
                    LineBox[{{0, 10}, {20, 10}}]}}, {
                    Directive[
                    EdgeForm[
                    Directive[
                    Opacity[0.3], 
                    GrayLevel[0]]], 
                    PointSize[0.05], 
                    RGBColor[0.922526, 0.385626, 0.209179], 
                    AbsoluteThickness[1.6], FontFamily -> "Arial", FontSize -> 
                    16], {}}}, AspectRatio -> Full, ImageSize -> {20, 10}, 
                    PlotRangePadding -> None, ImagePadding -> Automatic, 
                    BaselinePosition -> (Scaled[0.1] -> Baseline)], #4}, {
                   GraphicsBox[{{
                    Directive[
                    EdgeForm[
                    Directive[
                    Opacity[0.3], 
                    GrayLevel[0]]], 
                    PointSize[0.05], 
                    RGBColor[0.528488, 0.470624, 0.701351], 
                    AbsoluteThickness[1.6], FontFamily -> "Arial", FontSize -> 
                    16], {
                    LineBox[{{0, 10}, {20, 10}}]}}, {
                    Directive[
                    EdgeForm[
                    Directive[
                    Opacity[0.3], 
                    GrayLevel[0]]], 
                    PointSize[0.05], 
                    RGBColor[0.528488, 0.470624, 0.701351], 
                    AbsoluteThickness[1.6], FontFamily -> "Arial", FontSize -> 
                    16], {}}}, AspectRatio -> Full, ImageSize -> {20, 10}, 
                    PlotRangePadding -> None, ImagePadding -> Automatic, 
                    BaselinePosition -> (Scaled[0.1] -> Baseline)], #5}, {
                   GraphicsBox[{{
                    Directive[
                    EdgeForm[
                    Directive[
                    Opacity[0.3], 
                    GrayLevel[0]]], 
                    PointSize[0.05], 
                    RGBColor[0.772079, 0.431554, 0.102387], 
                    AbsoluteThickness[1.6], FontFamily -> "Arial", FontSize -> 
                    16], {
                    LineBox[{{0, 10}, {20, 10}}]}}, {
                    Directive[
                    EdgeForm[
                    Directive[
                    Opacity[0.3], 
                    GrayLevel[0]]], 
                    PointSize[0.05], 
                    RGBColor[0.772079, 0.431554, 0.102387], 
                    AbsoluteThickness[1.6], FontFamily -> "Arial", FontSize -> 
                    16], {}}}, AspectRatio -> Full, ImageSize -> {20, 10}, 
                    PlotRangePadding -> None, ImagePadding -> Automatic, 
                    BaselinePosition -> (Scaled[0.1] -> Baseline)], #6}}, 
                 GridBoxAlignment -> {
                  "Columns" -> {Center, Left}, "Rows" -> {{Baseline}}}, 
                 AutoDelete -> False, 
                 GridBoxDividers -> {
                  "Columns" -> {{False}}, "Rows" -> {{False}}}, 
                 GridBoxItemSize -> {"Columns" -> {{All}}, "Rows" -> {{All}}},
                  GridBoxSpacings -> {
                  "Columns" -> {{0.5}}, "Rows" -> {{0.8}}}], "Grid"]}}, 
             GridBoxAlignment -> {"Columns" -> {{Left}}, "Rows" -> {{Top}}}, 
             AutoDelete -> False, 
             GridBoxItemSize -> {
              "Columns" -> {{Automatic}}, "Rows" -> {{Automatic}}}, 
             GridBoxSpacings -> {"Columns" -> {{1}}, "Rows" -> {{0}}}], 
            "Grid"], Alignment -> Left, AppearanceElements -> None, 
           ImageMargins -> {{5, 5}, {5, 5}}, ImageSizeAction -> 
           "ResizeToFit"], LineIndent -> 0, StripOnInput -> False], {
         FontFamily -> "Arial"}, Background -> Automatic, StripOnInput -> 
         False], TraditionalForm]& ), 
      InterpretationFunction :> (RowBox[{"LineLegend", "[", 
         RowBox[{
           RowBox[{"{", 
             RowBox[{
               RowBox[{"Directive", "[", 
                 RowBox[{
                   RowBox[{"PointSize", "[", "0.002777777777777778`", "]"}], 
                   ",", 
                   InterpretationBox[
                    ButtonBox[
                    TooltipBox[
                    GraphicsBox[{{
                    GrayLevel[0], 
                    RectangleBox[{0, 0}]}, {
                    GrayLevel[0], 
                    RectangleBox[{1, -1}]}, {
                    RGBColor[0.368417, 0.506779, 0.709798], 
                    RectangleBox[{0, -1}, {2, 1}]}}, AspectRatio -> 1, Frame -> 
                    True, FrameStyle -> 
                    RGBColor[
                    0.24561133333333335`, 0.3378526666666667, 
                    0.4731986666666667], FrameTicks -> None, PlotRangePadding -> 
                    None, ImageSize -> 
                    Dynamic[{
                    Automatic, 1.35 CurrentValue["FontCapHeight"]/
                    AbsoluteCurrentValue[Magnification]}]], 
                    "RGBColor[0.368417, 0.506779, 0.709798]"], Appearance -> 
                    None, BaseStyle -> {}, BaselinePosition -> Baseline, 
                    DefaultBaseStyle -> {}, ButtonFunction :> 
                    With[{Typeset`box$ = EvaluationBox[]}, 
                    If[
                    Not[
                    AbsoluteCurrentValue["Deployed"]], 
                    SelectionMove[Typeset`box$, All, Expression]; 
                    FrontEnd`Private`$ColorSelectorInitialAlpha = 1; 
                    FrontEnd`Private`$ColorSelectorInitialColor = 
                    RGBColor[0.368417, 0.506779, 0.709798]; 
                    FrontEnd`Private`$ColorSelectorUseMakeBoxes = True; 
                    MathLink`CallFrontEnd[
                    FrontEnd`AttachCell[Typeset`box$, 
                    FrontEndResource["RGBColorValueSelector"], {
                    0, {Left, Bottom}}, {Left, Top}, 
                    "ClosingActions" -> {
                    "SelectionDeparture", "ParentChanged", 
                    "EvaluatorQuit"}]]]], BaseStyle -> Inherited, Evaluator -> 
                    Automatic, Method -> "Preemptive"], 
                    RGBColor[0.368417, 0.506779, 0.709798], Editable -> False,
                     Selectable -> False], ",", 
                   RowBox[{"AbsoluteThickness", "[", "1.6`", "]"}], ",", 
                   RowBox[{"FontFamily", "\[Rule]", "\"Arial\""}], ",", 
                   RowBox[{"FontSize", "\[Rule]", "16"}]}], "]"}], ",", 
               RowBox[{"Directive", "[", 
                 RowBox[{
                   RowBox[{"PointSize", "[", "0.002777777777777778`", "]"}], 
                   ",", 
                   InterpretationBox[
                    ButtonBox[
                    TooltipBox[
                    GraphicsBox[{{
                    GrayLevel[0], 
                    RectangleBox[{0, 0}]}, {
                    GrayLevel[0], 
                    RectangleBox[{1, -1}]}, {
                    RGBColor[0.880722, 0.611041, 0.142051], 
                    RectangleBox[{0, -1}, {2, 1}]}}, AspectRatio -> 1, Frame -> 
                    True, FrameStyle -> 
                    RGBColor[
                    0.587148, 0.40736066666666665`, 0.09470066666666668], 
                    FrameTicks -> None, PlotRangePadding -> None, ImageSize -> 
                    Dynamic[{
                    Automatic, 1.35 CurrentValue["FontCapHeight"]/
                    AbsoluteCurrentValue[Magnification]}]], 
                    "RGBColor[0.880722, 0.611041, 0.142051]"], Appearance -> 
                    None, BaseStyle -> {}, BaselinePosition -> Baseline, 
                    DefaultBaseStyle -> {}, ButtonFunction :> 
                    With[{Typeset`box$ = EvaluationBox[]}, 
                    If[
                    Not[
                    AbsoluteCurrentValue["Deployed"]], 
                    SelectionMove[Typeset`box$, All, Expression]; 
                    FrontEnd`Private`$ColorSelectorInitialAlpha = 1; 
                    FrontEnd`Private`$ColorSelectorInitialColor = 
                    RGBColor[0.880722, 0.611041, 0.142051]; 
                    FrontEnd`Private`$ColorSelectorUseMakeBoxes = True; 
                    MathLink`CallFrontEnd[
                    FrontEnd`AttachCell[Typeset`box$, 
                    FrontEndResource["RGBColorValueSelector"], {
                    0, {Left, Bottom}}, {Left, Top},
[truncated: 462,667 more chars]
