# Supplementary material for: Second-order spectral lineshapes from charged interfaces
Source: Nat Commun. 2017 Oct 18;8:1032. doi: 10.1038/s41467-017-01088-0 (PMC5647331; doi:10.1038/s41467-017-01088-0)
Supplement: Supplementary file 10 — Supplementary Data 7 [file 41467_2017_1088_MOESM10_ESM.txt]

(* ::Package:: *)

InterpolatingFunction[{{182., 200000.}}, {5, 7, 0, {455}, {4}, 0, 0, 0, 0, 
  Automatic, {}, {}, False}, {{182., 191.5, 200.9, 210.4, 219.9, 229.4, 
  238.8, 248.29999999999998, 257.79999999999995, 267.2, 276.7, 286.2, 
  295.59999999999997, 305.09999999999997, 314.59999999999997, 324.1, 333.5, 
  343., 352.5, 361.9, 371.40000000000003, 380.90000000000003, 
  390.29999999999995, 399.8, 409.3, 418.8, 428.20000000000005, 437.7, 447.2, 
  456.6, 466.1, 475.6, 485., 494.5, 504., 513.5, 522.9, 532.4, 
  541.9000000000001, 551.3000000000001, 560.8, 570.3000000000001, 579.7, 
  589.1999999999999, 598.7, 608.1999999999999, 617.6, 627.1, 636.6, 646., 
  655.5, 665., 674.4, 683.9, 693.4, 702.9, 712.3000000000001, 721.8, 731.3, 
  740.7, 750.1999999999999, 759.7, 769.1, 778.5999999999999, 788.1, 797.6, 
  807., 816.5, 826., 835.4, 844.9, 854.4000000000001, 863.8000000000001, 
  873.3, 882.8000000000001, 892.3, 901.6999999999999, 911.2, 
  920.6999999999999, 930.1, 939.6, 949.1, 958.5, 968., 977.5, 987., 996.4, 
  1006., 1014.9999999999999, 1025., 1034., 1044., 1053., 1063., 1072., 1082., 
  1091., 1101., 1110., 1120., 1129., 1200., 1400., 1600., 1800., 2000., 
  2020., 2041., 2062., 2083., 2105., 2128., 2151., 2174., 2198., 2222., 
  2247., 2273., 2299., 2326., 2353., 2381., 2410., 2439., 2469., 2500., 
  2506., 2513., 2519., 2525., 2532., 2538., 2545., 2551., 2558., 2564., 
  2571., 2577., 2584., 2591., 2597., 2604., 2611., 2618., 2625., 2632., 
  2639., 2646., 2653., 2660., 2667., 2674., 2681., 2688., 2695., 2703., 
  2710., 2717., 2725., 2732., 2740., 2747., 2755., 2762., 2770., 2778., 
  2786., 2793., 2801., 2809., 2817., 2825., 2833., 2841., 2849., 2857., 
  2865., 2874., 2882., 2890., 2899., 2907., 2915., 2924., 2933., 2941., 
  2950., 2959., 2967., 2976., 2985., 2994., 3003., 3012., 3021., 3030., 
  3040., 3049., 3058., 3067., 3077., 3086., 3096., 3106., 3115., 3125., 
  3135., 3145., 3155., 3165., 3175., 3185., 3195., 3205., 3215., 3226., 
  3236., 3247., 3257., 3268., 3279., 3289., 3300., 3311., 3322., 3333., 
  3344., 3356., 3367., 3378., 3390., 3401., 3413., 3425., 3436., 3448., 
  3460., 3472., 3484., 3497., 3509., 3521., 3534., 3546., 3559., 3571., 
  3584., 3597., 3610., 3623., 3636., 3650., 3663., 3676., 3690., 3704., 
  3717., 3731., 3745., 3759., 3774., 3788., 3802., 3817., 3831., 3846., 
  3861., 3876., 3891., 3906., 3922., 3937., 3953., 3968., 3984., 4000., 
  4016., 4032., 4049., 4065., 4082., 4098., 4115., 4132., 4149., 4167., 
  4184., 4202., 4219., 4237., 4255., 4274., 4292., 4310., 4329., 4348., 
  4367., 4386., 4405., 4425., 4444., 4464., 4484., 4505., 4525., 4545., 
  4566., 4587., 4608., 4630., 4651., 4673., 4695., 4717., 4739., 4762., 
  4785., 4808., 4831., 4854., 4878., 4902., 4926., 4950., 4975., 5000., 
  5025., 5051., 5076., 5102., 5128., 5155., 5181., 5208., 5236., 5263., 
  5291., 5319., 5348., 5376., 5405., 5435., 5464., 5495., 5525., 5556., 
  5587., 5618., 5650., 5682., 5714., 5747., 5780., 5814., 5848., 5882., 
  5917., 5952., 5988., 6024., 6061., 6098., 6135., 6173., 6211., 6250., 
  6289., 6329., 6369., 6410., 6452., 6494., 6536., 6579., 6623., 6667., 
  6700., 6800., 6900., 7000., 7100., 7200., 7300., 7400., 7500., 7600., 
  7700., 7800., 7900., 8000., 8200., 8400., 8600., 8800., 9000., 9200., 
  9400., 9600., 9800., 10000., 10500., 11000., 11500., 12000., 12500., 
  13000., 13500., 14000., 14500., 15000., 15500., 16000., 16500., 17000., 
  17500., 18000., 18500., 19000., 19500., 20000., 21000., 22000., 23000., 
  24000., 25000., 26000., 27000., 28000., 29000., 30000., 32000., 34000., 
  36000., 38000., 40000., 42000., 44000., 46000., 48000., 50000., 60000., 
  70000., 80000., 90000., 100000., 110000., 120000., 130000., 140000., 
  150000., 160000., 170000., 180000., 190000., 200000.}}, 
 {Developer`PackedArrayForm, {0, 1, 2, 3, 4, 5, 6, 7, 8, 9, 10, 11, 12, 13, 
  14, 15, 16, 17, 18, 19, 20, 21, 22, 23, 24, 25, 26, 27, 28, 29, 30, 31, 32, 
  33, 34, 35, 36, 37, 38, 39, 40, 41, 42, 43, 44, 45, 46, 47, 48, 49, 50, 51, 
  52, 53, 54, 55, 56, 57, 58, 59, 60, 61, 62, 63, 64, 65, 66, 67, 68, 69, 70, 
  71, 72, 73, 74, 75, 76, 77, 78, 79, 80, 81, 82, 83, 84, 85, 86, 87, 88, 89, 
  90, 91, 92, 93, 94, 95, 96, 97, 98, 99, 100, 101, 102, 103, 104, 105, 106, 
  107, 108, 109, 110, 111, 112, 113, 114, 115, 116, 117, 118, 119, 120, 121, 
  122, 123, 124, 125, 126, 127, 128, 129, 130, 131, 132, 133, 134, 135, 136, 
  137, 138, 139, 140, 141, 142, 143, 144, 145, 146, 147, 148, 149, 150, 151, 
  152, 153, 154, 155, 156, 157, 158, 159, 160, 161, 162, 163, 164, 165, 166, 
  167, 168, 169, 170, 171, 172, 173, 174, 175, 176, 177, 178, 179, 180, 181, 
  182, 183, 184, 185, 186, 187, 188, 189, 190, 191, 192, 193, 194, 195, 196, 
  197, 198, 199, 200, 201, 202, 203, 204, 205, 206, 207, 208, 209, 210, 211, 
  212, 213, 214, 215, 216, 217, 218, 219, 220, 221, 222, 223, 224, 225, 226, 
  227, 228, 229, 230, 231, 232, 233, 234, 235, 236, 237, 238, 239, 240, 241, 
  242, 243, 244, 245, 246, 247, 248, 249, 250, 251, 252, 253, 254, 255, 256, 
  257, 258, 259, 260, 261, 262, 263, 264, 265, 266, 267, 268, 269, 270, 271, 
  272, 273, 274, 275, 276, 277, 278, 279, 280, 281, 282, 283, 284, 285, 286, 
  287, 288, 289, 290, 291, 292, 293, 294, 295, 296, 297, 298, 299, 300, 301, 
  302, 303, 304, 305, 306, 307, 308, 309, 310, 311, 312, 313, 314, 315, 316, 
  317, 318, 319, 320, 321, 322, 323, 324, 325, 326, 327, 328, 329, 330, 331, 
  332, 333, 334, 335, 336, 337, 338, 339, 340, 341, 342, 343, 344, 345, 346, 
  347, 348, 349, 350, 351, 352, 353, 354, 355, 356, 357, 358, 359, 360, 361, 
  362, 363, 364, 365, 366, 367, 368, 369, 370, 371, 372, 373, 374, 375, 376, 
  377, 378, 379, 380, 381, 382, 383, 384, 385, 386, 387, 388, 389, 390, 391, 
  392, 393, 394, 395, 396, 397, 398, 399, 400, 401, 402, 403, 404, 405, 406, 
  407, 408, 409, 410, 411, 412, 413, 414, 415, 416, 417, 418, 419, 420, 421, 
  422, 423, 424, 425, 426, 427, 428, 429, 430, 431, 432, 433, 434, 435, 436, 
  437, 438, 439, 440, 441, 442, 443, 444, 445, 446, 447, 448, 449, 450, 451, 
  452, 453, 454, 455}, {1.4677097441493, 1.4404331506401, 1.4223657629504, 
  1.4089720452599, 1.3986433047197, 1.390400109458, 1.383721037604, 
  1.37808831852, 1.3733214421885, 1.3692768869158, 1.3657352327502, 
  1.3626415791521, 1.3599451690455, 1.3575283523326, 1.3553733211095, 
  1.3534412070092, 1.3517178003209, 1.3501406237405, 1.3487073377948, 
  1.3474130030283, 1.346214937405, 1.345114563197, 1.3441110456812, 
  1.3431735819155, 1.342305043532, 1.3414982764576, 1.3407546807519, 
  1.3400530171597, 1.3393966700296, 1.3387876724556, 1.338209340659, 
  1.3376650208921, 1.3371569860573, 1.3366717871842, 1.3362125993297, 
  1.3357772766023, 1.3353681293216, 1.3349747209786, 1.3345999349096, 
  1.3342460158649, 1.3339041405322, 1.3335769734208, 1.3332666628587, 
  1.3329656231228, 1.3326763163567, 1.3323979087118, 1.332132407632, 
  1.3318734648367, 1.3316233062778, 1.331383837792, 1.3311494136837, 
  1.33092210909, 1.3307037367741, 1.3304892114579, 1.330280478546, 
  1.3300771547067, 1.3298809446661, 1.3296873432698, 1.3294981523223, 
  1.3293150081137, 1.3291337434839, 1.3289560721242, 1.3287835722159, 
  1.3286123499273, 1.3284440453935, 1.3282784588304, 1.3281171057973, 
  1.3279563771328, 1.3277978345172, 1.3276429567775, 1.3274882997613, 
  1.3273353791879, 1.3271856450395, 1.327035784463, 1.3268872767838, 
  1.3267400061551, 1.3265953951297, 1.3264502626387, 1.326306052485, 
  1.3261641741362, 1.3260215180451, 1.3258795099981, 1.325739552157, 
  1.3255985867561, 1.325458028092, 1.325317801732, 1.3251793082663, 
  1.3250380620977, 1.3249057611921, 1.3247588255499, 1.324626584498, 
  1.3244795867846, 1.3243471777947, 1.3241998728782, 1.3240670820459, 
  1.3239192392189, 1.3237858647693, 1.3236372659102, 1.3235031166389, 
  1.3233535545788, 1.3232184484642, 1.324, 1.321, 1.317, 1.312, 1.303, 1.301, 
  1.301, 1.3, 1.298, 1.298, 1.296, 1.295, 1.294, 1.293, 1.291, 1.289, 1.287, 
  1.285, 1.282, 1.28, 1.277, 1.274, 1.27, 1.265, 1.261, 1.26, 1.259, 1.257, 
  1.256, 1.255, 1.254, 1.252, 1.25, 1.249, 1.247, 1.246, 1.243, 1.241, 1.24, 
  1.238, 1.235, 1.232, 1.23, 1.227, 1.224, 1.221, 1.218, 1.214, 1.21, 1.205, 
  1.2, 1.195, 1.191, 1.185, 1.179, 1.172, 1.166, 1.157, 1.149, 1.144, 1.139, 
  1.138, 1.138, 1.139, 1.141, 1.144, 1.149, 1.154, 1.158, 1.161, 1.165, 
  1.171, 1.177, 1.183, 1.191, 1.199, 1.212, 1.22, 1.233, 1.246, 1.258, 1.271, 
  1.282, 1.293, 1.305, 1.317, 1.329, 1.342, 1.353, 1.364, 1.376, 1.386, 
  1.398, 1.407, 1.417, 1.426, 1.434, 1.442, 1.45, 1.457, 1.465, 1.471, 1.476, 
  1.48, 1.483, 1.486, 1.487, 1.487, 1.487, 1.486, 1.485, 1.482, 1.479, 1.477, 
  1.474, 1.472, 1.467, 1.464, 1.461, 1.457, 1.454, 1.451, 1.448, 1.444, 
  1.441, 1.437, 1.434, 1.431, 1.427, 1.425, 1.421, 1.418, 1.415, 1.413, 1.41, 
  1.407, 1.405, 1.403, 1.4, 1.398, 1.396, 1.394, 1.392, 1.39, 1.388, 1.387, 
  1.385, 1.383, 1.382, 1.379, 1.378, 1.377, 1.375, 1.374, 1.372, 1.371, 1.37, 
  1.369, 1.367, 1.366, 1.365, 1.363, 1.361, 1.361, 1.36, 1.358, 1.358, 1.357, 
  1.355, 1.354, 1.353, 1.352, 1.351, 1.35, 1.349, 1.348, 1.348, 1.347, 1.346, 
  1.345, 1.344, 1.344, 1.343, 1.342, 1.341, 1.34, 1.34, 1.338, 1.337, 1.337, 
  1.335, 1.334, 1.334, 1.333, 1.332, 1.332, 1.331, 1.33, 1.33, 1.33, 1.329, 
  1.329, 1.329, 1.328, 1.328, 1.327, 1.327, 1.327, 1.327, 1.327, 1.326, 
  1.326, 1.326, 1.325, 1.325, 1.325, 1.325, 1.325, 1.325, 1.324, 1.324, 
  1.323, 1.322, 1.322, 1.321, 1.32, 1.319, 1.318, 1.318, 1.317, 1.316, 1.314, 
  1.313, 1.311, 1.31, 1.308, 1.306, 1.304, 1.302, 1.299, 1.297, 1.294, 1.291, 
  1.288, 1.285, 1.282, 1.278, 1.275, 1.271, 1.267, 1.262, 1.256, 1.251, 
  1.247, 1.242, 1.241, 1.241, 1.247, 1.265, 1.289, 1.311, 1.332, 1.349, 
  1.354, 1.356, 1.354, 1.35, 1.345, 1.341, 1.337, 1.333, 1.33, 1.326, 1.324, 
  1.322, 1.329, 1.324, 1.321, 1.317, 1.314, 1.312, 1.309, 1.307, 1.304, 
  1.302, 1.299, 1.297, 1.294, 1.291, 1.286, 1.281, 1.275, 1.269, 1.262, 
  1.255, 1.247, 1.239, 1.229, 1.218, 1.185, 1.153, 1.126, 1.111, 1.123, 
  1.146, 1.177, 1.21, 1.241, 1.27, 1.297, 1.325, 1.351, 1.376, 1.401, 1.423, 
  1.443, 1.461, 1.476, 1.48, 1.487, 1.5, 1.511, 1.521, 1.531, 1.539, 1.545, 
  1.549, 1.551, 1.551, 1.546, 1.536, 1.527, 1.522, 1.519, 1.522, 1.53, 1.541, 
  1.555, 1.587, 1.703, 1.821, 1.886, 1.924, 1.957, 1.966, 2.004, 2.036, 
  2.056, 2.069, 2.081, 2.094, 2.107, 2.119, 2.13}}, {Automatic}]
